# Supplementary material for: A taxonomic revision of the whitefish of lakes Brienz and Thun, Switzerland, with descriptions of four new species (Teleostei, Coregonidae)
Source: Zookeys. 2020 Nov 9;989:79–162. doi: 10.3897/zookeys.989.32822 (PMC7669820; doi:10.3897/zookeys.989.32822)
Supplement: XML Treatment for Coregonus albellus [file zookeys.989.32822-treatment1.xml]

<!DOCTYPE tp:taxon-treatment
  PUBLIC "-//TaxonX//DTD Taxonomic Treatment Publishing DTD v0 20100105//EN" "tax-treatment-NSO.dtd">
<tp:taxon-treatment xmlns:tp="http://www.plazi.org/taxpub"><tp:treatment-meta><kwd-group><label>Taxon classification</label><kwd><named-content xmlns:xlink="http://www.w3.org/1999/xlink" content-type="kingdom">Animalia</named-content></kwd><kwd><named-content xmlns:xlink="http://www.w3.org/1999/xlink" content-type="order">Teleostei</named-content></kwd><kwd><named-content xmlns:xlink="http://www.w3.org/1999/xlink" content-type="family">Coregonidae</named-content></kwd></kwd-group><mixed-citation publication-type="journal"><person-group><name><surname>Selz</surname><given-names>Oliver M.</given-names></name><name><surname>Dönz</surname><given-names>Carmela J.</given-names></name><name><surname>Vonlanthen</surname><given-names>Pascal</given-names></name><name><surname>Seehausen</surname><given-names>Ole</given-names></name></person-group><article-title>A taxonomic revision of the whitefish of lakes Brienz and Thun, Switzerland, with descriptions of four new species (<tp:taxon-name><tp:taxon-name-part taxon-name-part-type="subclass">Teleostei</tp:taxon-name-part></tp:taxon-name>, <tp:taxon-name><tp:taxon-name-part taxon-name-part-type="family">Coregonidae</tp:taxon-name-part></tp:taxon-name>)</article-title><source>Zookeys</source><day>09</day><month>11</month><year>2020</year><volume>989</volume><fpage>79</fpage><lpage>162</lpage><pub-id pub-id-type="doi">10.3897/zookeys.989.32822</pub-id></mixed-citation></tp:treatment-meta><tp:nomenclature><tp:taxon-name><object-id xmlns:xlink="http://www.w3.org/1999/xlink" content-type="arpha" xlink:type="simple">199F0029-D15C-589A-B4D9-4F376F675BB7</object-id>
              <tp:taxon-name-part taxon-name-part-type="genus" reg="Coregonus">Coregonus</tp:taxon-name-part>
              <tp:taxon-name-part taxon-name-part-type="species" reg="albellus">albellus</tp:taxon-name-part>
            </tp:taxon-name><tp:taxon-authority>Fatio, 1890</tp:taxon-authority><tp:nomenclature-citation-list><tp:nomenclature-citation><tp:taxon-name>
                  <tp:taxon-name-part taxon-name-part-type="genus" reg="Coregonus">Coregonus</tp:taxon-name-part> <tp:taxon-name-part taxon-name-part-type="species" reg="exiguus">exiguus</tp:taxon-name-part> <tp:taxon-name-part taxon-name-part-type="subspecies" reg="albellus">albellus</tp:taxon-name-part></tp:taxon-name><comment>: <xref ref-type="bibr" rid="B19">Fatio 1890</xref></comment></tp:nomenclature-citation><tp:nomenclature-citation><tp:taxon-name>
                  <tp:taxon-name-part taxon-name-part-type="genus" reg="Coregonus">Coregonus</tp:taxon-name-part>
                </tp:taxon-name><comment>"Brienzlig": <xref ref-type="bibr" rid="B58">Surbeck 1917</xref>; <xref ref-type="bibr" rid="B57">Steinmann 1950</xref>, <xref ref-type="bibr" rid="B54">Rufli 1978</xref>, <xref ref-type="bibr" rid="B55">1979</xref>; <xref ref-type="bibr" rid="B36">Kirchhofer and Tschumi 1986</xref>; <xref ref-type="bibr" rid="B35">Kirchhofer 1995</xref>; <xref ref-type="bibr" rid="B13">Bittner et al. 2010</xref></comment></tp:nomenclature-citation><tp:nomenclature-citation><tp:taxon-name>
                  <tp:taxon-name-part taxon-name-part-type="genus" reg="Coregonus">Coregonus</tp:taxon-name-part>
                </tp:taxon-name><comment>"Brienzlig", "Winterbrienzlig": <xref ref-type="bibr" rid="B34">Kirchhofer 1990</xref>; <xref ref-type="bibr" rid="B35">Kirchhofer 1995</xref></comment></tp:nomenclature-citation><tp:nomenclature-citation><tp:taxon-name>
                  <tp:taxon-name-part taxon-name-part-type="genus" reg="Coregonus">Coregonus</tp:taxon-name-part>
                </tp:taxon-name><comment>"Small type": <xref ref-type="bibr" rid="B42">Maurer and Guthruf 2005</xref>; <xref ref-type="bibr" rid="B43">Müller et al. 2007</xref></comment></tp:nomenclature-citation><tp:nomenclature-citation><tp:taxon-name>
                  <tp:taxon-name-part taxon-name-part-type="genus" reg="Coregonus">Coregonus</tp:taxon-name-part>
                </tp:taxon-name><comment>sp. "winter spawning": <xref ref-type="bibr" rid="B38">Kottelat and Freyhof 2007</xref></comment></tp:nomenclature-citation><tp:nomenclature-citation><tp:taxon-name>
                  <tp:taxon-name-part taxon-name-part-type="genus" reg="Coregonus">Coregonus</tp:taxon-name-part>
                </tp:taxon-name><comment>"Sommerbrienzlig", "BRI2": Douglas et al. 1999; <xref ref-type="bibr" rid="B16">Douglas and Brunner 2002</xref></comment></tp:nomenclature-citation><tp:nomenclature-citation><tp:taxon-name>
                  <tp:taxon-name-part taxon-name-part-type="genus" reg="Coregonus">Coregonus</tp:taxon-name-part>
                </tp:taxon-name><comment>"Sommerbrienzlig", "THU5": <xref ref-type="bibr" rid="B17">Douglas et al. 2003</xref></comment></tp:nomenclature-citation><tp:nomenclature-citation><tp:taxon-name>
                  <tp:taxon-name-part taxon-name-part-type="genus" reg="Coregonus">Coregonus</tp:taxon-name-part>
                </tp:taxon-name><comment>"Sommerbrienzlig", "Winterbrienzlig", "THU4", "THU5": <xref ref-type="bibr" rid="B16">Douglas and Brunner 2002</xref></comment></tp:nomenclature-citation><tp:nomenclature-citation><tp:taxon-name>
                  <tp:taxon-name-part taxon-name-part-type="genus" reg="Coregonus">Coregonus</tp:taxon-name-part>
                </tp:taxon-name><comment>sp. "Brienzlig": <xref ref-type="bibr" rid="B62">Vonlanthen and Périat 2013</xref></comment></tp:nomenclature-citation><tp:nomenclature-citation><tp:taxon-name>
                  <tp:taxon-name-part taxon-name-part-type="genus" reg="Coregonus">Coregonus</tp:taxon-name-part>
                </tp:taxon-name><comment>"Kropfer": <xref ref-type="bibr" rid="B23">Heuscher 1901</xref> (see also synonymy of <tp:taxon-name><tp:taxon-name-part taxon-name-part-type="genus" reg="Coregonus">C.</tp:taxon-name-part> <tp:taxon-name-part taxon-name-part-type="species" reg="profundus">profundus</tp:taxon-name-part></tp:taxon-name>)</comment></tp:nomenclature-citation><tp:nomenclature-citation><tp:taxon-name>
                  <tp:taxon-name-part taxon-name-part-type="genus" reg="Coregonus">Coregonus</tp:taxon-name-part> <tp:taxon-name-part taxon-name-part-type="species" reg="lavaretus">lavaretus</tp:taxon-name-part></tp:taxon-name><comment>natio <italic>arurensis</italic>, oekot. <italic>nanus</italic>: <xref ref-type="bibr" rid="B57">Steinmann 1950</xref></comment></tp:nomenclature-citation><tp:nomenclature-citation><tp:taxon-name>
                  <tp:taxon-name-part taxon-name-part-type="genus" reg="Coregonus">Coregonus</tp:taxon-name-part>
                </tp:taxon-name><comment>"Zwergalbock": <xref ref-type="bibr" rid="B57">Steinmann 1950</xref></comment></tp:nomenclature-citation></tp:nomenclature-citation-list></tp:nomenclature><tp:treatment-sec sec-type="material" id="SECID0E6SAG"><title>Material examined.</title><p><bold><italic>Lectotype</italic>.</bold> MHNG-816.022, Switzerland, Lake Thun (<named-content xmlns:xlink="http://www.w3.org/1999/xlink" content-type="dwc:verbatimCoordinates" xlink:type="simple"><named-content content-type="geo-json" specific-use="{&#34;type&#34;:&#34;Point&#34;,&#34;coordinates&#34;:[7.766667,46.666667]}" id="NCID0ENTAG" xlink:type="simple">46°40'N, 7°46'E</named-content></named-content>), 165 mm SL, sex unknown.</p><p><bold><italic>Non-types</italic>.</bold> NMBE-1077186–1077202, NMBE-1077221–1077237, Switzerland, Lake Thun (<named-content xmlns:xlink="http://www.w3.org/1999/xlink" content-type="dwc:verbatimCoordinates" xlink:type="simple"><named-content content-type="geo-json" specific-use="{&#34;type&#34;:&#34;Point&#34;,&#34;coordinates&#34;:[7.766667,46.666667]}" id="NCID0E3TAG" xlink:type="simple">46°40'N, 7°46'E</named-content></named-content>), N = 34, 177–271 mm SL; NMBE-1059754; 1059768; 1059791; 1059801; 1059814, NMBE-1077129–1077131, NMBE-1077318–1077341, Switzerland, Lake Brienz (<named-content xmlns:xlink="http://www.w3.org/1999/xlink" content-type="dwc:verbatimCoordinates" xlink:type="simple"><named-content content-type="geo-json" specific-use="{&#34;type&#34;:&#34;Point&#34;,&#34;coordinates&#34;:[7.950000,46.716667]}" id="NCID0EKUAG" xlink:type="simple">46°43'N, 7°57'E</named-content></named-content>), N = 32, 101–164 mm SL.</p></tp:treatment-sec><tp:treatment-sec sec-type="diagnosis" id="SECID0EPUAG"><title>Diagnosis.</title><p><italic><tp:taxon-name>
                  <tp:taxon-name-part taxon-name-part-type="genus" reg="Coregonus">Coregonus</tp:taxon-name-part> <tp:taxon-name-part taxon-name-part-type="species" reg="albellus">albellus</tp:taxon-name-part></tp:taxon-name></italic> is a very small whitefish species in Lake Brienz and a small whitefish species in Lake Thun with weak pigmentation of all fins and body; the colouration on the flanks above the lateral line of specimens from Lake Thun are pale rose to brown and from Lake Brienz pale brown to light green; no or few small pigmented dots on the edge of the scales along the flank for specimens from Lake Thun and specimens from Lake Brienz sometimes have rather large pigmented dots more or less in a row on the upper dorsum; elongate slender body; large eye with a thin and roundish eye socket; tip of snout fleshy and roundish; many and long gill rakers.</p></tp:treatment-sec><tp:treatment-sec sec-type="Differential diagnosis" id="SECID0EVVAG"><title>Differential diagnosis.</title><p>No single character was sufficient to distinguish <italic><tp:taxon-name><tp:taxon-name-part taxon-name-part-type="genus" reg="Coregonus">C.</tp:taxon-name-part> <tp:taxon-name-part taxon-name-part-type="species" reg="albellus">albellus</tp:taxon-name-part></tp:taxon-name></italic> against all the five other species from Lake Thun and the species is diagnosed by a combination of characters. Based on ratios for the subset of whitefish from Lake Brienz smaller than 163.5 mm, <italic><tp:taxon-name><tp:taxon-name-part taxon-name-part-type="genus" reg="Coregonus">C.</tp:taxon-name-part> <tp:taxon-name-part taxon-name-part-type="species" reg="albellus">albellus</tp:taxon-name-part></tp:taxon-name></italic> can be distinguished from the other three species from Lake Brienz by a smaller "postdorsal length / eye height" ratio (PostD/EH: 5.47–6.93 vs. 7.5–8.9). Also, when taking the full-size range (100–290 mm) of all species from Lake Brienz <italic><tp:taxon-name><tp:taxon-name-part taxon-name-part-type="genus" reg="Coregonus">C.</tp:taxon-name-part> <tp:taxon-name-part taxon-name-part-type="species" reg="albellus">albellus</tp:taxon-name-part></tp:taxon-name></italic> can be distinguished from the three other species by a smaller "predorsal length / eye height" ratio (PreD/EH: 6.1–7.58 vs. 8.12–10.5) (Table <xref ref-type="table" rid="T11">11</xref>).</p><p>
              <bold><italic><tp:taxon-name>
                    <tp:taxon-name-part taxon-name-part-type="genus" reg="Coregonus">Coregonus</tp:taxon-name-part> <tp:taxon-name-part taxon-name-part-type="species" reg="albellus">albellus</tp:taxon-name-part></tp:taxon-name></italic>-<italic><tp:taxon-name><tp:taxon-name-part taxon-name-part-type="genus" reg="Coregonus">Coregonus</tp:taxon-name-part> <tp:taxon-name-part taxon-name-part-type="species" reg="alpinus">alpinus</tp:taxon-name-part></tp:taxon-name></italic></bold>
            </p><p>The specimens from lakes Thun and Brienz of <italic><tp:taxon-name><tp:taxon-name-part taxon-name-part-type="genus" reg="Coregonus">C.</tp:taxon-name-part> <tp:taxon-name-part taxon-name-part-type="species" reg="albellus">albellus</tp:taxon-name-part></tp:taxon-name></italic> differ from those of <italic><tp:taxon-name><tp:taxon-name-part taxon-name-part-type="genus" reg="Coregonus">C.</tp:taxon-name-part> <tp:taxon-name-part taxon-name-part-type="species" reg="alpinus">alpinus</tp:taxon-name-part></tp:taxon-name></italic> of both lakes in having a higher number of gill rakers (UGR#: 9–17, mode = 13 vs. 8–11, mode = 10; LGR#: 20–29, mode = 25 vs. 15–23, mode = 19; total GR: 32–44, mode = 38 vs. 25–34, mode = 29), a longer longest gill raker (14.1–21.8% HL, mean = 17.7 vs. 10–15.2% HL, mean = 11.9), a deeper adipose fin (4.5–9.2% SL, mean = 6.5 vs. 3.4–5.5% HL, mean = 4.4), a longer lower jaw (38.4–49.2% HL, mean = 43.6 vs. 33.8–41.4% HL, mean = 38.4) and a thinner eye socket (2– 4.9% HL, mean = 3.4 vs. 3.3–6.3% HL, mean = 5).</p><!--PageBreak--><!--PageBreak--><!--PageBreak--><!--PageBreak--><p>In Lake Brienz <italic><tp:taxon-name><tp:taxon-name-part taxon-name-part-type="genus" reg="Coregonus">C.</tp:taxon-name-part> <tp:taxon-name-part taxon-name-part-type="species" reg="albellus">albellus</tp:taxon-name-part></tp:taxon-name></italic> further differs from <italic><tp:taxon-name><tp:taxon-name-part taxon-name-part-type="genus" reg="Coregonus">C.</tp:taxon-name-part> <tp:taxon-name-part taxon-name-part-type="species" reg="alpinus">alpinus</tp:taxon-name-part></tp:taxon-name></italic> by having translucent pelvic and anal fins compared to the moderately to strongly pigmented pelvic and anal fins of <italic><tp:taxon-name><tp:taxon-name-part taxon-name-part-type="genus" reg="Coregonus">C.</tp:taxon-name-part> <tp:taxon-name-part taxon-name-part-type="species" reg="alpinus">alpinus</tp:taxon-name-part></tp:taxon-name></italic>, a longer pectoral fin (Pectoral fin 1 length: 15.7–22.6% SL, mean = 18 vs. 13.9– 17.9% SL, mean = 16.3; Pectoral fin 2 length: 16.9–23.8% SL, mean = 19.4 vs. 14.4–17.7% SL, mean = 16.9), a longer distance from the anal fin to the hypural plate of the caudal peduncle (17.7– 24.2% SL, mean = 20.7 vs. 15.3–19.5% SL, mean = 17.6), a longer head (16.1– 23.1% SL, mean = 17.9 vs. 14–16.3% SL, mean = 15.4), a larger eye and eye cavity (eye diameter: 26.1–32% HL, mean = 29.3 vs. 21.8–27.2% HL, mean = 24.3; eye height: 26.5– 30.6% HL, mean = 28.7 vs. 22.4– 27.1% HL, mean = 23.9; eye cavity: 30.4–36.8% HL, mean = 33.3 vs. 26.4–31.5% HL, mean = 29), and a longer upper jaw (28.6–34.9% HL, mean = 32.1 vs. 25.4–29.1% HL, mean = 26.8). Finally, <italic><tp:taxon-name><tp:taxon-name-part taxon-name-part-type="genus" reg="Coregonus">C.</tp:taxon-name-part> <tp:taxon-name-part taxon-name-part-type="species" reg="albellus">albellus</tp:taxon-name-part></tp:taxon-name></italic> smaller than 163.5mm SL can be distinguished from <italic><tp:taxon-name><tp:taxon-name-part taxon-name-part-type="genus" reg="Coregonus">C.</tp:taxon-name-part> <tp:taxon-name-part taxon-name-part-type="species" reg="alpinus">alpinus</tp:taxon-name-part></tp:taxon-name></italic> by a smaller "preanal length / lower jaw" ratio (PreA/LJ: 6.33–7.44 vs. 9.24–9.97) and a larger "pectoral fin 2 length / length of the depressed anterior part of the dorsal fin" ratio (PecF2/DFAd: 0.81–1.06 vs. 0.78–0.8). With the full size range of Lake Brienz specimens, <italic><tp:taxon-name><tp:taxon-name-part taxon-name-part-type="genus" reg="Coregonus">C.</tp:taxon-name-part> <tp:taxon-name-part taxon-name-part-type="species" reg="albellus">albellus</tp:taxon-name-part></tp:taxon-name></italic> can be distinguished from <italic><tp:taxon-name><tp:taxon-name-part taxon-name-part-type="genus" reg="Coregonus">C.</tp:taxon-name-part> <tp:taxon-name-part taxon-name-part-type="species" reg="alpinus">alpinus</tp:taxon-name-part></tp:taxon-name></italic> by the smaller "predorsal length / lower jaw" ratio (PreD/LJ: 3.99–4.68 vs. 5.6–6.81), "erected anterior part of the dorsal fin / upper jaw" ratio (DFAe/UJ: 2.14–2.79 vs. 3.25–4.1), "head depth / upper jaw" (HD/UJ: 1.87–2.2 vs. 2.38–2.78) and a larger "lower jaw / interorbital width" ratio (LJ/IOW: 1.53–1.99 vs. 1.33–1.57). (Tables <xref ref-type="table" rid="T3">3</xref>, <xref ref-type="table" rid="T4">4</xref>, <xref ref-type="table" rid="T11">11</xref>).</p><p>In Lake Thun <italic><tp:taxon-name><tp:taxon-name-part taxon-name-part-type="genus" reg="Coregonus">C.</tp:taxon-name-part> <tp:taxon-name-part taxon-name-part-type="species" reg="albellus">albellus</tp:taxon-name-part></tp:taxon-name></italic> can further be distinguished from <italic><tp:taxon-name><tp:taxon-name-part taxon-name-part-type="genus" reg="Coregonus">C.</tp:taxon-name-part> <tp:taxon-name-part taxon-name-part-type="species" reg="alpinus">alpinus</tp:taxon-name-part></tp:taxon-name></italic> by having a less deep caudal peduncle (6.4–7.9% SL, mean = 7.1 vs. 7.6–8.9% SL, mean = 8.2) and a longer upper jaw (28.8–34.7% HL, mean = 31.2 vs. 24.3–30.1% HL, mean = 27.7). Based on pigmentation of the fins <italic><tp:taxon-name><tp:taxon-name-part taxon-name-part-type="genus" reg="Coregonus">C.</tp:taxon-name-part> <tp:taxon-name-part taxon-name-part-type="species" reg="albellus">albellus</tp:taxon-name-part></tp:taxon-name></italic> can be distinguished from <italic><tp:taxon-name><tp:taxon-name-part taxon-name-part-type="genus" reg="Coregonus">C.</tp:taxon-name-part> <tp:taxon-name-part taxon-name-part-type="species" reg="alpinus">alpinus</tp:taxon-name-part></tp:taxon-name></italic> from Lake Thun by having translucent to weakly pigmented fins compared to strongly pigmented fins, respectively. In Lake Thun <italic><tp:taxon-name><tp:taxon-name-part taxon-name-part-type="genus" reg="Coregonus">C.</tp:taxon-name-part> <tp:taxon-name-part taxon-name-part-type="species" reg="albellus">albellus</tp:taxon-name-part></tp:taxon-name></italic> can further be distinguished from <italic><tp:taxon-name><tp:taxon-name-part taxon-name-part-type="genus" reg="Coregonus">C.</tp:taxon-name-part> <tp:taxon-name-part taxon-name-part-type="species" reg="alpinus">alpinus</tp:taxon-name-part></tp:taxon-name></italic> by the smaller "caudal peduncle depth / upper jaw length" ratio (CD/UJ: 0.96–1.29 vs. 1.36–1.65) and "caudal peduncle depth / dorsal head length" ratio (CD/DHL: 0.44–0.54 vs. 0.54–0.62) (Tables <xref ref-type="table" rid="T3">3</xref>, <xref ref-type="table" rid="T4">4</xref>, <xref ref-type="table" rid="T10">10</xref>).</p><p>
              <bold><italic><tp:taxon-name>
                    <tp:taxon-name-part taxon-name-part-type="genus" reg="Coregonus">Coregonus</tp:taxon-name-part> <tp:taxon-name-part taxon-name-part-type="species" reg="albellus">albellus</tp:taxon-name-part></tp:taxon-name></italic>-<italic><tp:taxon-name><tp:taxon-name-part taxon-name-part-type="genus" reg="Coregonus">Coregonus</tp:taxon-name-part> <tp:taxon-name-part taxon-name-part-type="species" reg="fatioi">fatioi</tp:taxon-name-part></tp:taxon-name></italic></bold>
            </p><p>In Lake Brienz <italic><tp:taxon-name><tp:taxon-name-part taxon-name-part-type="genus" reg="Coregonus">C.</tp:taxon-name-part> <tp:taxon-name-part taxon-name-part-type="species" reg="albellus">albellus</tp:taxon-name-part></tp:taxon-name></italic> can be distinguished from <italic><tp:taxon-name><tp:taxon-name-part taxon-name-part-type="genus" reg="Coregonus">C.</tp:taxon-name-part> <tp:taxon-name-part taxon-name-part-type="species" reg="fatioi">fatioi</tp:taxon-name-part></tp:taxon-name></italic> by having a larger head (16.1–23% SL, mean = 17.9, vs. 14.5–16.8% SL, mean = 15.7), a larger eye and eye cavity (eye diameter: 26.1–32% HL, mean = 29.4 vs. 21.2–27.6% HL, mean = 24.8; eye cavity: 30.4– 36.8% HL, mean = 33.3 vs. 25.3–33% HL, mean = 29; eye height: 26.5–30.6% HL, mean = 28.7 vs. 22.1–26.3% HL, mean = 24.4), a longer maxilla (22.6–26.9% HL, mean = 24.7 vs. 18.7–24.2% HL, mean = 21.7) and longer gill rakers (middle gill raker: 13.7–19.4% HL, mean = 16.5 vs. 10.5–15% HL, mean = 13.2; longest gill raker: 14.9–21.8% HL, mean = 18.2 vs. 12.3–16.4% HL, mean = 14.3). Based on ratios <italic><tp:taxon-name><tp:taxon-name-part taxon-name-part-type="genus" reg="Coregonus">C.</tp:taxon-name-part> <tp:taxon-name-part taxon-name-part-type="species" reg="albellus">albellus</tp:taxon-name-part></tp:taxon-name></italic> smaller than 163.5 mm SL can be distinguished from <italic><tp:taxon-name><tp:taxon-name-part taxon-name-part-type="genus" reg="Coregonus">C.</tp:taxon-name-part> <tp:taxon-name-part taxon-name-part-type="species" reg="fatioi">fatioi</tp:taxon-name-part></tp:taxon-name></italic> by a larger "pectoral fin 2 length / preanal length" ratio (PecF2/PreA: 0.22–0.28 vs. 0.2–0.22), "upper jaw length / eye socket width" ratio (UJ/ES: 6.81–12.42 vs. 4.51–6.15) and "eye socket width / head length" ratio (ES/HL: 0.27–0.31 vs. 0.23–0.27). With the full-size range of Lake Brienz specimens (100–290 mm), <!--PageBreak--><italic><tp:taxon-name><tp:taxon-name-part taxon-name-part-type="genus" reg="Coregonus">C.</tp:taxon-name-part> <tp:taxon-name-part taxon-name-part-type="species" reg="albellus">albellus</tp:taxon-name-part></tp:taxon-name></italic> can be distinguished from <italic><tp:taxon-name><tp:taxon-name-part taxon-name-part-type="genus" reg="Coregonus">C.</tp:taxon-name-part> <tp:taxon-name-part taxon-name-part-type="species" reg="fatioi">fatioi</tp:taxon-name-part></tp:taxon-name></italic> by a smaller "prepelvic length / eye height" ratio (PreP/EH: 6.56–7.98 vs. 8.94–11.43) (Tables <xref ref-type="table" rid="T3">3</xref>, <xref ref-type="table" rid="T5">5</xref>, <xref ref-type="table" rid="T11">11</xref>).</p><p>In Lake Thun <italic><tp:taxon-name><tp:taxon-name-part taxon-name-part-type="genus" reg="Coregonus">C.</tp:taxon-name-part> <tp:taxon-name-part taxon-name-part-type="species" reg="albellus">albellus</tp:taxon-name-part></tp:taxon-name></italic> can be distinguished from <italic><tp:taxon-name><tp:taxon-name-part taxon-name-part-type="genus" reg="Coregonus">C.</tp:taxon-name-part> <tp:taxon-name-part taxon-name-part-type="species" reg="fatioi">fatioi</tp:taxon-name-part></tp:taxon-name></italic> by its live colouration above the lateral line on the dorsum ranging from a pale rose to a pale brown compared to a light to dark green colouration in <italic><tp:taxon-name><tp:taxon-name-part taxon-name-part-type="genus" reg="Coregonus">C.</tp:taxon-name-part> <tp:taxon-name-part taxon-name-part-type="species" reg="fatioi">fatioi</tp:taxon-name-part></tp:taxon-name>. <tp:taxon-name><tp:taxon-name-part taxon-name-part-type="genus" reg="Coregonus">C.</tp:taxon-name-part> <tp:taxon-name-part taxon-name-part-type="species" reg="albellus">albellus</tp:taxon-name-part></tp:taxon-name></italic> can further be differentiated from <italic><tp:taxon-name><tp:taxon-name-part taxon-name-part-type="genus" reg="Coregonus">C.</tp:taxon-name-part> <tp:taxon-name-part taxon-name-part-type="species" reg="fatioi">fatioi</tp:taxon-name-part></tp:taxon-name></italic> by having no or few small pigmented dots on the edge of the scales or on the boundary of two scales on the flank and dorsum compared to moderate or many dots on the flanks and dorsum in <italic><tp:taxon-name><tp:taxon-name-part taxon-name-part-type="genus" reg="Coregonus">C.</tp:taxon-name-part> <tp:taxon-name-part taxon-name-part-type="species" reg="fatioi">fatioi</tp:taxon-name-part></tp:taxon-name></italic>.</p><p>
              <bold><italic><tp:taxon-name>
                    <tp:taxon-name-part taxon-name-part-type="genus" reg="Coregonus">Coregonus</tp:taxon-name-part> <tp:taxon-name-part taxon-name-part-type="species" reg="albellus">albellus</tp:taxon-name-part></tp:taxon-name></italic>-<italic><tp:taxon-name><tp:taxon-name-part taxon-name-part-type="genus" reg="Coregonus">Coregonus</tp:taxon-name-part> <tp:taxon-name-part taxon-name-part-type="species" reg="brienzii">brienzii</tp:taxon-name-part></tp:taxon-name></italic></bold>
            </p><p><italic><tp:taxon-name>
                  <tp:taxon-name-part taxon-name-part-type="genus" reg="Coregonus">Coregonus</tp:taxon-name-part> <tp:taxon-name-part taxon-name-part-type="species" reg="albellus">albellus</tp:taxon-name-part></tp:taxon-name></italic> from Lake Brienz differs from <italic><tp:taxon-name><tp:taxon-name-part taxon-name-part-type="genus" reg="Coregonus">C.</tp:taxon-name-part> <tp:taxon-name-part taxon-name-part-type="species" reg="brienzii">brienzii</tp:taxon-name-part></tp:taxon-name></italic> by having a longer longest gill raker (14.9–21.8% HL, mean = 18.2 vs. 12.1–16.8% HL, mean = 14.7), a longer maxilla (22.6–26.9% HL, mean = 24.7 vs. 15.4–24% HL, mean = 21), anterior a longer dorsal fin (anterior dorsal fin erected: 17.3–24.7% SL, mean = 19.7 vs. 15.5– 19.8% SL, mean = 17.9; anterior dorsal fin depressed: 18.3–26.6% SL, mean = 20.6 vs. 15.3–20.8% SL, mean = 18.6), a longer head (16.1–23.1% SL, mean = 17.9 vs. 14.6–16.8% SL, mean = 15.6) and a larger eye and eye cavity (eye diameter: 26.1–32% HL, mean = 29.3 vs. 23.1–28.3% HL, mean = 25.3; eye height: 26.5–30.6% HL, mean = 28.7 vs. 22–27.2% HL, mean = 24.4; eye cavity: 30.4–36.8% HL, mean = 33.3 vs. 25.6– 32.9% HL, mean = 29). Based on ratios <italic><tp:taxon-name><tp:taxon-name-part taxon-name-part-type="genus" reg="Coregonus">C.</tp:taxon-name-part> <tp:taxon-name-part taxon-name-part-type="species" reg="albellus">albellus</tp:taxon-name-part></tp:taxon-name></italic> smaller than 163.5 mm SL can be distinguished from <italic><tp:taxon-name><tp:taxon-name-part taxon-name-part-type="genus" reg="Coregonus">C.</tp:taxon-name-part> <tp:taxon-name-part taxon-name-part-type="species" reg="brienzii">brienzii</tp:taxon-name-part></tp:taxon-name></italic> by a larger "maxilla length / eye socket width" ratio (M/ES: 5.35–9.76 vs. 3.31–4.37), "pectoral fin 2 length / predorsal length" ratio (PecF2/PreD: 0.36–0.45 vs. 0.29–0.32), "lower jaw length / eye socket width" ratio (LJ/ES: 9.62–17.28 vs. 6.01–6.49) and a smaller "predorsal length / lower jaw length" ratio (PreD/LJ: 3.99–4.68 vs. 5.05–5.57). With the full size range (100–290 mm) of Lake Brienz specimens, <italic><tp:taxon-name><tp:taxon-name-part taxon-name-part-type="genus" reg="Coregonus">C.</tp:taxon-name-part> <tp:taxon-name-part taxon-name-part-type="species" reg="albellus">albellus</tp:taxon-name-part></tp:taxon-name></italic> can be distinguished from <italic><tp:taxon-name><tp:taxon-name-part taxon-name-part-type="genus" reg="Coregonus">C.</tp:taxon-name-part> <tp:taxon-name-part taxon-name-part-type="species" reg="brienzii">brienzii</tp:taxon-name-part></tp:taxon-name></italic> by a larger "eye height / head length" ratio (EH/HL: 0.27–0.31 vs. 0.22–0.27) and a smaller "predorsal length / eye height" ratio (PreD/EH: 6.1–7.58 vs. 8.12–10.32) (Tables <xref ref-type="table" rid="T3">3</xref>, <xref ref-type="table" rid="T7">7</xref>, <xref ref-type="table" rid="T11">11</xref>).</p><p>
              <bold><italic><tp:taxon-name>
                    <tp:taxon-name-part taxon-name-part-type="genus" reg="Coregonus">Coregonus</tp:taxon-name-part> <tp:taxon-name-part taxon-name-part-type="species" reg="albellus">albellus</tp:taxon-name-part></tp:taxon-name></italic>-<italic><tp:taxon-name><tp:taxon-name-part taxon-name-part-type="genus" reg="Coregonus">Coregonus</tp:taxon-name-part> <tp:taxon-name-part taxon-name-part-type="species" reg="steinmanni">steinmanni</tp:taxon-name-part></tp:taxon-name></italic></bold>
            </p><p><italic><tp:taxon-name>
                  <tp:taxon-name-part taxon-name-part-type="genus" reg="Coregonus">Coregonus</tp:taxon-name-part> <tp:taxon-name-part taxon-name-part-type="species" reg="albellus">albellus</tp:taxon-name-part></tp:taxon-name></italic> from Lake Thun can be distinguished from <italic><tp:taxon-name><tp:taxon-name-part taxon-name-part-type="genus" reg="Coregonus">C.</tp:taxon-name-part> <tp:taxon-name-part taxon-name-part-type="species" reg="steinmanni">steinmanni</tp:taxon-name-part></tp:taxon-name></italic> by having a longer longest gill raker (14.1–20.3% HL, mean = 17.2 vs. 10–14.4% HL, mean = 12.1), a longer maxilla (20.1–26.8% HL, mean = 22.4 vs. 18.1–21.8% HL, mean = 19.7), a less deep caudal peduncle (6.4–7.9% SL, mean = 7.1 vs. 7.5–8.6% SL, mean = 8.0) and a deeper adipose fin (4.5–7.7% SL, mean = 5.8 vs. 3.7–5.4% HL, mean = 4.5). Based on ratios <italic><tp:taxon-name><tp:taxon-name-part taxon-name-part-type="genus" reg="Coregonus">C.</tp:taxon-name-part> <tp:taxon-name-part taxon-name-part-type="species" reg="albellus">albellus</tp:taxon-name-part></tp:taxon-name></italic> can be distinguished from <italic><tp:taxon-name><tp:taxon-name-part taxon-name-part-type="genus" reg="Coregonus">C.</tp:taxon-name-part> <tp:taxon-name-part taxon-name-part-type="species" reg="steinmanni">steinmanni</tp:taxon-name-part></tp:taxon-name></italic> by a smaller "caudal peduncle depth / upper jaw length" ratio (CD/UJ: 0.96–1.29 vs. 1.36–1.55) (Tables <xref ref-type="table" rid="T3">3</xref>, <xref ref-type="table" rid="T6">6</xref>, <xref ref-type="table" rid="T10">10</xref>).</p><p>
              <bold><italic><tp:taxon-name>
                    <tp:taxon-name-part taxon-name-part-type="genus" reg="Coregonus">Coregonus</tp:taxon-name-part> <tp:taxon-name-part taxon-name-part-type="species" reg="albellus">albellus</tp:taxon-name-part></tp:taxon-name></italic>-<italic><tp:taxon-name><tp:taxon-name-part taxon-name-part-type="genus" reg="Coregonus">Coregonus</tp:taxon-name-part> <tp:taxon-name-part taxon-name-part-type="species" reg="profundus">profundus</tp:taxon-name-part></tp:taxon-name></italic></bold>
            </p><p><italic><tp:taxon-name>
                  <tp:taxon-name-part taxon-name-part-type="genus" reg="Coregonus">Coregonus</tp:taxon-name-part> <tp:taxon-name-part taxon-name-part-type="species" reg="albellus">albellus</tp:taxon-name-part></tp:taxon-name></italic> from Lake Thun differs from <italic><tp:taxon-name><tp:taxon-name-part taxon-name-part-type="genus" reg="Coregonus">C.</tp:taxon-name-part> <tp:taxon-name-part taxon-name-part-type="species" reg="profundus">profundus</tp:taxon-name-part></tp:taxon-name></italic> by having more and longer gill rakers (upper arch gill raker number: 9–17, mode = 13 vs. 5–10, mode = 9; lower arch gill raker number: 20–28, mode = 24 vs. 10–18, mode = 14; total number of gill rakers: 32–44, mode = 38 vs. 15–27, mode = 21; middle gill raker length: 11.7– 18.3% HL, mean = 15.6 vs. 7.6–11.7% HL, mean = 9.2; longest gill raker length: <!--PageBreak-->14.1–20.3% HL, mean = 17.2 vs. 7.8–12.4% HL, mean = 10.1). Based on ratios <italic><tp:taxon-name><tp:taxon-name-part taxon-name-part-type="genus" reg="Coregonus">C.</tp:taxon-name-part> <tp:taxon-name-part taxon-name-part-type="species" reg="albellus">albellus</tp:taxon-name-part></tp:taxon-name></italic> can be distinguished from <italic><tp:taxon-name><tp:taxon-name-part taxon-name-part-type="genus" reg="Coregonus">C.</tp:taxon-name-part> <tp:taxon-name-part taxon-name-part-type="species" reg="profundus">profundus</tp:taxon-name-part></tp:taxon-name></italic> by a larger "caudal peduncle length / eye cavity length" ratio (CL/EC: 1.97–2.87 vs. 1.56–2.09) (Tables <xref ref-type="table" rid="T3">3</xref>, <xref ref-type="table" rid="T8">8</xref>, <xref ref-type="table" rid="T10">10</xref>).</p><p>
              <bold><italic><tp:taxon-name>
                    <tp:taxon-name-part taxon-name-part-type="genus" reg="Coregonus">Coregonus</tp:taxon-name-part> <tp:taxon-name-part taxon-name-part-type="species" reg="albellus">albellus</tp:taxon-name-part></tp:taxon-name></italic>-<italic><tp:taxon-name><tp:taxon-name-part taxon-name-part-type="genus" reg="Coregonus">Coregonus</tp:taxon-name-part> <tp:taxon-name-part taxon-name-part-type="species" reg="acrinasus">acrinasus</tp:taxon-name-part></tp:taxon-name></italic></bold>
            </p><p><italic><tp:taxon-name>
                  <tp:taxon-name-part taxon-name-part-type="genus" reg="Coregonus">Coregonus</tp:taxon-name-part> <tp:taxon-name-part taxon-name-part-type="species" reg="albellus">albellus</tp:taxon-name-part></tp:taxon-name></italic> from Thun can be distinguished from <italic><tp:taxon-name><tp:taxon-name-part taxon-name-part-type="genus" reg="Coregonus">C.</tp:taxon-name-part> <tp:taxon-name-part taxon-name-part-type="species" reg="acrinasus">acrinasus</tp:taxon-name-part></tp:taxon-name></italic> by having a deeper adipose fin (4.5–7.7% SL, mean = 5.8 vs. 3.7–6.2% SL, mean = 4.7), a thinner eye socket (ES: 2–4.9% HL, mean = 3.2 vs. 3.2–6.4% HL, mean = 4.7) and a longer longest gill raker (14.1–20.3% HL, mean = 17.2 vs. 11.4–16.9% HL, mean = 14.5) (Tables <xref ref-type="table" rid="T3">3</xref>, <xref ref-type="table" rid="T9">9</xref>).</p></tp:treatment-sec><tp:treatment-sec sec-type="description" id="SECID0EXQBG"><title>Description.</title><p>General appearance is shown in Figure 4. Morphological and meristic characters of both sexes can be found in Table <xref ref-type="table" rid="T3">3</xref> and Suppl. material 1: Table S6 and first- and second-best ratios for both sexes combined can be found in Tables <xref ref-type="table" rid="T10">10</xref>, <xref ref-type="table" rid="T11">11</xref>. The description is valid for both sexes and both lakes; differences between the populations of lakes Thun and Brienz are mentioned.</p><p><bold><italic>Shape</italic></bold>: Body elongate, slender. Greatest body depth anterior of the dorsalfin. Ventral profile and dorsal profile similar and slightly arched. Dorsal and ventral profile from tip of snout to interorbital mostly straight and then slightly convex to dorsal and pelvic fin origin respectively. Head long. Snout often 40–50° angle to the body axis anterior of the eye, such that the profile from the tip of the snout to the vertical projection where the anterior part of the eye crosses the dorsal profile is straight and afterwards slightly convex. Mouth (i.e., width of upper and lower jaw) wide, long and often terminal and only rarely slightly sub-terminal. Snout mostly wider than deep, not strongly pronounced, since the tip of the snout is often fleshy and roundish. Large eye, which is more pronounced in specimens from Lake Brienz. Individuals from both lakes have a thin and roundish eye-socket from the middle to the outer margins. Pectoral fin long and moderately tapered. Anterior unbranched ray of the erected dorsal fin range from almost vertically straight to an approx. 70–80° angle to body axis and only bent slightly posteriorly at the end of the ray. Caudal peduncle narrow and elongated with caudal fin forked and sometimes moderately to strongly asymmetrical with either the ventral or dorsal part being longer. Unbranched ray of anal fin straight and rarely bent posteriorly at the end of the ray. Anal fin longest anteriorly and progressively shortening posteriorly with the outer margin of the anal fin slightly concave.</p><p><bold><italic>
                  Meristics
                </italic></bold>: Many and long gill rakers.</p><p><bold><italic>Colour</italic></bold>: Pigmentation of fins and body overall weak in live specimens. In specimens from Lake Thun the pectoral fin is translucent, sometimes yellowish with faint pigmentation at the median to distal parts of the fin. Pelvic fin is translucent and only weakly to moderately pigmented. Dorsal, adipose, anal and caudal fins are moderately pigmented. In specimens from Lake Brienz all fins are translucent, with the dorsal, anal and caudal fins sometimes showing some very faint pigmentation. In both lakes fish have a silvery appearance along the flanks and dorsally above the lateral line the silvery appearance changes to a pale rose colouration (e.g., RGB (247, 187, 175)) and then to a pale brown (e.g., RGB (230, 202, 110)). In specimens from Lake Thun the flanks very rarely have few pigmented small dots on the scales. Distribution of dots are bound <!--PageBreak-->to the scale patterning (i.e., at the edge of the scales or at the boundary point of two scales. In specimens from Lake Brienz the upper dorsum ranges from pale brown (e.g., RGB (230, 202, 110)) to a light green colouration (e.g., RGB (136, 245, 205)) and sometimes has pigmented dots more or less in a row on the upper dorsum that are rather large ("cheetah look") (Suppl. material 1: Figure S7). Distribution of the dots not restricted to the scale patterning (i.e., at the edge of the scales or at the boundary point of two scales), as can be found for the species of <italic><tp:taxon-name><tp:taxon-name-part taxon-name-part-type="genus" reg="Coregonus">C.</tp:taxon-name-part> <tp:taxon-name-part taxon-name-part-type="species" reg="alpinus">alpinus</tp:taxon-name-part></tp:taxon-name></italic>, <italic><tp:taxon-name><tp:taxon-name-part taxon-name-part-type="genus" reg="Coregonus">C.</tp:taxon-name-part> <tp:taxon-name-part taxon-name-part-type="species" reg="steinmanni">steinmanni</tp:taxon-name-part></tp:taxon-name></italic>, <italic><tp:taxon-name><tp:taxon-name-part taxon-name-part-type="genus" reg="Coregonus">C.</tp:taxon-name-part> <tp:taxon-name-part taxon-name-part-type="species" reg="brienzii">brienzii</tp:taxon-name-part></tp:taxon-name></italic> and <italic><tp:taxon-name><tp:taxon-name-part taxon-name-part-type="genus" reg="Coregonus">C.</tp:taxon-name-part> <tp:taxon-name-part taxon-name-part-type="species" reg="fatioi">fatioi</tp:taxon-name-part></tp:taxon-name></italic>. For a comparison to the main colouration found in the other species see Suppl. material 1: Figure S8. Dorsal part of head of specimens of Lake Brienz is weakly pigmented, whereas that of specimens from Lake Thun is moderately pigmented. Snout around the nostrils is weakly (Lake Brienz) to moderately (Lake Thun) pigmented with a gap of little pigmentation posteriorly of the nostrils up to the height of the middle of the eyes. Operculum and pre-operculum are silvery with one black dot on the lower margin of the pre-operculum. Preserved specimens are pale in colouration with similar pigmentation as described for live specimens. The silvery,translucent,not coloured or unpigmented parts of the body become brown-yellowish (e.g., RGB (239, 210, 40)), whereas the pigmented parts are conserved and the coloured parts (dorsally above the lateral line) become brownish (e.g., RGB (186, 140, 100)).</p></tp:treatment-sec><tp:treatment-sec sec-type="distribution" id="SECID0E4UBG"><title>Distribution and notes on biology.</title><p><italic><tp:taxon-name>
                  <tp:taxon-name-part taxon-name-part-type="genus" reg="Coregonus">Coregonus</tp:taxon-name-part> <tp:taxon-name-part taxon-name-part-type="species" reg="albellus">albellus</tp:taxon-name-part></tp:taxon-name></italic> is found in the lakes Thun (<named-content xmlns:xlink="http://www.w3.org/1999/xlink" content-type="dwc:verbatimCoordinates" xlink:type="simple"><named-content content-type="geo-json" specific-use="{&#34;type&#34;:&#34;Point&#34;,&#34;coordinates&#34;:[7.766667,46.666667]}" id="NCID0EUVBG" xlink:type="simple">46°40'N, 7°46'E</named-content></named-content>) and Brienz (<named-content xmlns:xlink="http://www.w3.org/1999/xlink" content-type="dwc:verbatimCoordinates" xlink:type="simple"><named-content content-type="geo-json" specific-use="{&#34;type&#34;:&#34;Point&#34;,&#34;coordinates&#34;:[7.950000,46.716667]}" id="NCID0ECWBG" xlink:type="simple">46°43'N, 7°57'E</named-content></named-content>) that are connected by the short river Bödeli Aare at Interlaken. It is believed to have been endemic to these lakes yet,individual fish have been caught in Lake Biel (<named-content xmlns:xlink="http://www.w3.org/1999/xlink" content-type="dwc:verbatimCoordinates" xlink:type="simple"><named-content content-type="geo-json" specific-use="{&#34;type&#34;:&#34;Point&#34;,&#34;coordinates&#34;:[7.166667,47.083333]}" id="NCID0EKWBG" xlink:type="simple">47°05'N, 7°10'E</named-content></named-content>) in recent years (since 2005), after it was artificially connected with Lake Thun through the river Aare during the Jura water correction project dating back to 1868–1878. Individuals of <italic><tp:taxon-name><tp:taxon-name-part taxon-name-part-type="genus" reg="Coregonus">C.</tp:taxon-name-part> <tp:taxon-name-part taxon-name-part-type="species" reg="albellus">albellus</tp:taxon-name-part></tp:taxon-name></italic> were first identified by local fishermen and fisherwomen, which reported that they had caught small, ripe fish during the summer months (<xref ref-type="bibr" rid="B12">Bittner 2009</xref>). The native whitefish species of Lake Biel only spawn in the winter months (<xref ref-type="bibr" rid="B18">Fatio 1885</xref>; <xref ref-type="bibr" rid="B57">Steinmann 1950</xref>; <xref ref-type="bibr" rid="B54">Rufli 1978</xref>). Genetic analysis has shown that these summer-ripe individuals belong to the species <italic><tp:taxon-name><tp:taxon-name-part taxon-name-part-type="genus" reg="Coregonus">C.</tp:taxon-name-part> <tp:taxon-name-part taxon-name-part-type="species" reg="albellus">albellus</tp:taxon-name-part></tp:taxon-name></italic> (<xref ref-type="bibr" rid="B12">Bittner 2009</xref>). We show for two ripe specimens caught in summer in Lake Biel, genetically assigned based on the assignment method of <xref ref-type="bibr" rid="B15">Dönz et al. (2018)</xref> to <italic><tp:taxon-name><tp:taxon-name-part taxon-name-part-type="genus" reg="Coregonus">C.</tp:taxon-name-part> <tp:taxon-name-part taxon-name-part-type="species" reg="albellus">albellus</tp:taxon-name-part></tp:taxon-name></italic> with 84% and 94% probability, that they can also be assigned to <italic><tp:taxon-name><tp:taxon-name-part taxon-name-part-type="genus" reg="Coregonus">C.</tp:taxon-name-part> <tp:taxon-name-part taxon-name-part-type="species" reg="albellus">albellus</tp:taxon-name-part></tp:taxon-name></italic> based on their morphology (gill raker number, morphological characters) (Suppl. material 1: Figure S9). The species may have established an independent population in Lake Biel, since ripe fish have now been caught for several years in reasonable numbers during the usual spawning period known for this species from Lake Thun (<xref ref-type="bibr" rid="B12">Bittner 2009</xref>; <xref ref-type="bibr" rid="B61">Vonlanthen and Périat 2018</xref>). <italic><tp:taxon-name><tp:taxon-name-part taxon-name-part-type="genus" reg="Coregonus">Coregonus</tp:taxon-name-part> <tp:taxon-name-part taxon-name-part-type="species" reg="albellus">albellus</tp:taxon-name-part></tp:taxon-name></italic> feeds predominantly on zooplankton (stomach content for Lake Brienz: <xref ref-type="bibr" rid="B42">Maurer and Guthruf 2005</xref>; <xref ref-type="bibr" rid="B43">Müller et al. 2007</xref>; isotopic signature for both lakes: <xref ref-type="bibr" rid="B56">Selz 2008</xref>; <xref ref-type="bibr" rid="B25">Hudson 2011</xref>; <xref ref-type="bibr" rid="B30">Ingram et al. 2012</xref>) and has a slow growth rate (<xref ref-type="bibr" rid="B35">Kirchhofer 1995</xref>; <xref ref-type="bibr" rid="B43">Müller et al. 2007</xref>; Bittner et al. unpublished). The gill raker number and length of <italic><tp:taxon-name><tp:taxon-name-part taxon-name-part-type="genus" reg="Coregonus">C.</tp:taxon-name-part> <tp:taxon-name-part taxon-name-part-type="species" reg="albellus">albellus</tp:taxon-name-part></tp:taxon-name></italic> (many and long gill rakers) also suggests that, based on the functional properties of the number of gill rakers (experimentally tested with specimens of this species and other whitefish species from lakes Thun and Lucerne) (<xref ref-type="bibr" rid="B41">Lundsgaard-Hansen et al. 2013</xref>; Roesch <!--PageBreak-->et al. 2013), that <italic><tp:taxon-name><tp:taxon-name-part taxon-name-part-type="genus" reg="Coregonus">C.</tp:taxon-name-part> <tp:taxon-name-part taxon-name-part-type="species" reg="albellus">albellus</tp:taxon-name-part></tp:taxon-name></italic> feeds predominantly on zooplankton. Habitat-stratified random sampling of lakes Thun (mid-October 2013: <xref ref-type="bibr" rid="B63">Vonlanthen et al. 2015</xref>) and Brienz (mid-September 2011: Vonlanthen et al. 2013) show for a snapshot of a few months in summer, that <italic><tp:taxon-name><tp:taxon-name-part taxon-name-part-type="genus" reg="Coregonus">C.</tp:taxon-name-part> <tp:taxon-name-part taxon-name-part-type="species" reg="albellus">albellus</tp:taxon-name-part></tp:taxon-name></italic> in Lake Thun occupies the moderately shallow to the deepest benthic waters (approx. 30–217 m; <italic>N</italic> = 29) and the moderately shallow to moderately deep pelagic waters (approx. 10–70 m; <italic>N</italic> = 44) (<xref ref-type="bibr" rid="B15">Dönz et al. 2018</xref>). In Lake Brienz <italic><tp:taxon-name><tp:taxon-name-part taxon-name-part-type="genus" reg="Coregonus">C.</tp:taxon-name-part> <tp:taxon-name-part taxon-name-part-type="species" reg="albellus">albellus</tp:taxon-name-part></tp:taxon-name></italic> occupies the very shallow (few meters) to the deepest waters (260 m) of the benthic habitat (<italic>N</italic> = 78) and the very shallow to the deeper waters of the pelagic habitat (few meters down to approx. 60 m and exceptionally down to 130 m; <italic>N</italic> = 47) (<xref ref-type="bibr" rid="B15">Dönz et al. 2018</xref>). It is to note that the habitat-stratified random sampling data for both lakes only covers a short period of time (one month in late summer) and it is thus not clear how the species are distributed spatially through the rest of the year. Furthermore, the habitat-stratified random sampling in both lakes did not distinguish between ripe and unripe specimens, and thus in the case of <italic><tp:taxon-name><tp:taxon-name-part taxon-name-part-type="genus" reg="Coregonus">C.</tp:taxon-name-part> <tp:taxon-name-part taxon-name-part-type="species" reg="albellus">albellus</tp:taxon-name-part></tp:taxon-name></italic> the distribution pattern along the depth in the benthic zone is biased by the spawning aggregation of this species since the sampling period in both lakes coincides with the main spawning season of this species. Most of the whitefish that were phenotypically assigned as <italic><tp:taxon-name><tp:taxon-name-part taxon-name-part-type="genus" reg="Coregonus">C.</tp:taxon-name-part> <tp:taxon-name-part taxon-name-part-type="species" reg="albellus">albellus</tp:taxon-name-part></tp:taxon-name></italic> and that were caught in deeper waters during habitat stratified sampling of lakes Brienz and Thun were ripe (PV pers. obs.). In Lake Thun <italic><tp:taxon-name><tp:taxon-name-part taxon-name-part-type="genus" reg="Coregonus">C.</tp:taxon-name-part> <tp:taxon-name-part taxon-name-part-type="species" reg="albellus">albellus</tp:taxon-name-part></tp:taxon-name></italic> phenotypically resembles <italic><tp:taxon-name><tp:taxon-name-part taxon-name-part-type="genus" reg="Coregonus">C.</tp:taxon-name-part> <tp:taxon-name-part taxon-name-part-type="species" reg="fatioi">fatioi</tp:taxon-name-part></tp:taxon-name></italic> and to some extent <italic><tp:taxon-name><tp:taxon-name-part taxon-name-part-type="genus" reg="Coregonus">C.</tp:taxon-name-part> <tp:taxon-name-part taxon-name-part-type="species" reg="profundus">profundus</tp:taxon-name-part></tp:taxon-name></italic>. Interestingly, <xref ref-type="bibr" rid="B57">Steinmann (1950)</xref> already mentioned for Lake Thun that <italic><tp:taxon-name><tp:taxon-name-part taxon-name-part-type="genus" reg="Coregonus">C.</tp:taxon-name-part> <tp:taxon-name-part taxon-name-part-type="species" reg="albellus">albellus</tp:taxon-name-part></tp:taxon-name></italic> (Steinmann, 1950: <italic><tp:taxon-name><tp:taxon-name-part taxon-name-part-type="genus" reg="Coregonus">Coregonus</tp:taxon-name-part> <tp:taxon-name-part taxon-name-part-type="species" reg="lavaretus">lavaretus</tp:taxon-name-part></tp:taxon-name> L. nat. arurenis</italic>, <italic>oekot. nanus</italic>; common name: "Zwergalbock" or "Brienzlig") resembles morphologically <italic><tp:taxon-name><tp:taxon-name-part taxon-name-part-type="genus" reg="Coregonus">C.</tp:taxon-name-part> <tp:taxon-name-part taxon-name-part-type="species" reg="fatioi">fatioi</tp:taxon-name-part></tp:taxon-name></italic> (Steinmann, 1950: <italic><tp:taxon-name><tp:taxon-name-part taxon-name-part-type="genus" reg="Coregonus">Coregonus</tp:taxon-name-part> <tp:taxon-name-part taxon-name-part-type="species" reg="lavaretus">lavaretus</tp:taxon-name-part></tp:taxon-name> L. nat. arurenis</italic>, <italic>oekot. pelagicus</italic>; common name: "Schwebalbock" or "Albock"). The average size (total length) at 3 years of age for specimens in this study is 258±13 mm (mean and standard deviation, N = 9) and 152±8 mm (N = 14) for lakes Thun and Brienz, respectively (Suppl. material 1: Figures S4–S6). In Lake Brienz the size of 3-year old specimens of <italic><tp:taxon-name><tp:taxon-name-part taxon-name-part-type="genus" reg="Coregonus">C.</tp:taxon-name-part> <tp:taxon-name-part taxon-name-part-type="species" reg="albellus">albellus</tp:taxon-name-part></tp:taxon-name></italic> is considerably smaller than that of the other three whitefish species (<italic><tp:taxon-name><tp:taxon-name-part taxon-name-part-type="genus" reg="Coregonus">C.</tp:taxon-name-part> <tp:taxon-name-part taxon-name-part-type="species" reg="alpinus">alpinus</tp:taxon-name-part></tp:taxon-name></italic>, <italic><tp:taxon-name><tp:taxon-name-part taxon-name-part-type="genus" reg="Coregonus">C.</tp:taxon-name-part> <tp:taxon-name-part taxon-name-part-type="species" reg="brienzii">brienzii</tp:taxon-name-part></tp:taxon-name></italic>, <italic><tp:taxon-name><tp:taxon-name-part taxon-name-part-type="genus" reg="Coregonus">C.</tp:taxon-name-part> <tp:taxon-name-part taxon-name-part-type="species" reg="fatioi">fatioi</tp:taxon-name-part></tp:taxon-name></italic>), whereas in Lake Thun it is similar to that of <italic><tp:taxon-name><tp:taxon-name-part taxon-name-part-type="genus" reg="Coregonus">C.</tp:taxon-name-part> <tp:taxon-name-part taxon-name-part-type="species" reg="profundus">profundus</tp:taxon-name-part></tp:taxon-name></italic> and <italic><tp:taxon-name><tp:taxon-name-part taxon-name-part-type="genus" reg="Coregonus">C.</tp:taxon-name-part> <tp:taxon-name-part taxon-name-part-type="species" reg="fatioi">fatioi</tp:taxon-name-part></tp:taxon-name></italic> (Suppl. material 1: Figure S6) and smaller than that of <italic><tp:taxon-name><tp:taxon-name-part taxon-name-part-type="genus" reg="Coregonus">C.</tp:taxon-name-part> <tp:taxon-name-part taxon-name-part-type="species" reg="alpinus">alpinus</tp:taxon-name-part></tp:taxon-name></italic>, <italic><tp:taxon-name><tp:taxon-name-part taxon-name-part-type="genus" reg="Coregonus">C.</tp:taxon-name-part> <tp:taxon-name-part taxon-name-part-type="species" reg="steinmanni">steinmanni</tp:taxon-name-part></tp:taxon-name></italic>, and <italic><tp:taxon-name><tp:taxon-name-part taxon-name-part-type="genus" reg="Coregonus">C.</tp:taxon-name-part> <tp:taxon-name-part taxon-name-part-type="species" reg="acrinasus">acrinasus</tp:taxon-name-part></tp:taxon-name></italic>. <italic><tp:taxon-name><tp:taxon-name-part taxon-name-part-type="genus" reg="Coregonus">Coregonus</tp:taxon-name-part> <tp:taxon-name-part taxon-name-part-type="species" reg="albellus">albellus</tp:taxon-name-part></tp:taxon-name></italic> has a long spawning season with two peaks. The main spawning peak is in late summer/early autumn from August to October (Locally known as "Sommer-Brienzlig") and the second peak is in early to late winter from December to March (locally known as "Winter-Brienzlig") (Suppl. material 1: Figure S3; <xref ref-type="bibr" rid="B12">Bittner 2009</xref>; <xref ref-type="bibr" rid="B15">Dönz et al. 2018</xref>). Spawning depth varies with spawning season and can range from approx. 30 m to max. lake depth at 217 m in Lake Thun and approx. 50 m to max. lake depth at 261 m in Lake Brienz (Suppl. material 1: Figure S3; <xref ref-type="bibr" rid="B12">Bittner 2009</xref>; <xref ref-type="bibr" rid="B15">Dönz et al. 2018</xref>). The spawning season and depth of <italic><tp:taxon-name><tp:taxon-name-part taxon-name-part-type="genus" reg="Coregonus">C.</tp:taxon-name-part> <tp:taxon-name-part taxon-name-part-type="species" reg="albellus">albellus</tp:taxon-name-part></tp:taxon-name></italic> partially overlaps with that of <italic><tp:taxon-name><tp:taxon-name-part taxon-name-part-type="genus" reg="Coregonus">C.</tp:taxon-name-part> <tp:taxon-name-part taxon-name-part-type="species" reg="steinmanni">steinmanni</tp:taxon-name-part></tp:taxon-name></italic>, <italic><tp:taxon-name><tp:taxon-name-part taxon-name-part-type="genus" reg="Coregonus">C.</tp:taxon-name-part> <tp:taxon-name-part taxon-name-part-type="species" reg="fatioi">fatioi</tp:taxon-name-part></tp:taxon-name></italic>,and <italic><tp:taxon-name><tp:taxon-name-part taxon-name-part-type="genus" reg="Coregonus">C.</tp:taxon-name-part> <tp:taxon-name-part taxon-name-part-type="species" reg="profundus">profundus</tp:taxon-name-part></tp:taxon-name></italic> in Lake Thun and with that of <italic><tp:taxon-name><tp:taxon-name-part taxon-name-part-type="genus" reg="Coregonus">C.</tp:taxon-name-part> <tp:taxon-name-part taxon-name-part-type="species" reg="brienzii">brienzii</tp:taxon-name-part></tp:taxon-name></italic> and <italic><tp:taxon-name><tp:taxon-name-part taxon-name-part-type="genus" reg="Coregonus">C.</tp:taxon-name-part> <tp:taxon-name-part taxon-name-part-type="species" reg="fatioi">fatioi</tp:taxon-name-part></tp:taxon-name></italic> in Lake Brienz.</p></tp:treatment-sec><tp:treatment-sec sec-type="Common names" id="SECID0EGHAI"><title>Common names.</title><p>Brienzlig, Brienzling; often the time of the year the fish is caught on the spawning grounds is added to the name and shows that this species has a very wide spawning season: Sommer-Brienzlig (for summer) or Winter-Brienzlig (for win<!--PageBreak-->ter). This species was historically known by local fishermen and fisherwomen as white whitefish (German: "Weissfelchen", but also Albele and Albuli). The common name for this species today is Brienzling which has an ending that is known as a diminutive suffix.</p></tp:treatment-sec><tp:treatment-sec><!--Section generated to contain objects referenced in tp:taxon-treatment.--><table-wrap id="T11" position="float" orientation="portrait"><label>Table 11.</label><caption><p>The first- and second-best ratios retrieved from the LDA ratio extractor of either head or body characters (see Table <xref ref-type="table" rid="T1">1</xref>) alone or combined, used for pair-wise comparisons of all contemporary specimens from the four whitefish species of Lake Brienz. For some species comparisons only a subset of characters could be used (a-l); the respective characters that were excluded are listed at the end of the table. Only external characters were used for the LDA comparisons, since internal characters (gill raker and gill arch length) cannot be measured on live specimens, and are thus not informative to assign specimens to species in the field. Due to large size differences between the species the LDA ratios were calculated with three different datasets; once each with individuals larger or smaller than 163.5mm standard length and once with the full size ranges of all species. For the multi-species comparisons, only the comparisons that yielded distinguishing ratios are shown. δ is a measure of how good shape discriminates in comparison to size (i.e., the smaller the less allometry). Ratios marked with an asterisk * have very little (for the pairwise species comparisons not more than one specimen of one species overlaps with that of the other species) or no overlap and were thus eligible for use in the species key and the diagnoses.</p></caption><table id="TID0EG5DO" rules="all"><tbody><tr><th rowspan="1" colspan="1">Characters</th><th rowspan="1" colspan="1">Species comparison</th><th rowspan="1" colspan="1">Size range</th><th rowspan="1" colspan="1">Best ratios</th><th rowspan="1" colspan="1">Range species 1</th><th rowspan="1" colspan="1">Range species 2</th><th rowspan="1" colspan="1">Standard distance</th><th rowspan="1" colspan="1">δ (Shape vs. size)</th></tr><tr><td rowspan="2" colspan="1">head + body</td><td rowspan="2" colspan="1">
                  <italic><tp:taxon-name>
                  <tp:taxon-name-part taxon-name-part-type="genus" reg="Coregonus">C.</tp:taxon-name-part> <tp:taxon-name-part taxon-name-part-type="species" reg="albellus">albellus</tp:taxon-name-part></tp:taxon-name> vs. <tp:taxon-name><tp:taxon-name-part taxon-name-part-type="genus" reg="Coregonus">C.</tp:taxon-name-part> <tp:taxon-name-part taxon-name-part-type="species" reg="alpinus">alpinus</tp:taxon-name-part></tp:taxon-name> (a)</italic>
                </td><td rowspan="2" colspan="1">&lt;163.5mm</td><td rowspan="1" colspan="1">1: PreA/LJ *</td><td rowspan="1" colspan="1">6.33-7.44</td><td rowspan="1" colspan="1">9.24-9.97</td><td rowspan="1" colspan="1">27.13</td><td rowspan="1" colspan="1">0.04</td></tr><tr><td rowspan="1" colspan="1">2: AFAe/M</td><td rowspan="1" colspan="1">1.65-2.25</td><td rowspan="1" colspan="1">2.58-2.63</td><td rowspan="1" colspan="1">25.94</td><td rowspan="1" colspan="1">0.04</td></tr><tr><td rowspan="2" colspan="1">body</td><td rowspan="2" colspan="1">
                  <italic><tp:taxon-name>
                  <tp:taxon-name-part taxon-name-part-type="genus" reg="Coregonus">C.</tp:taxon-name-part> <tp:taxon-name-part taxon-name-part-type="species" reg="albellus">albellus</tp:taxon-name-part></tp:taxon-name> vs. <tp:taxon-name><tp:taxon-name-part taxon-name-part-type="genus" reg="Coregonus">C.</tp:taxon-name-part> <tp:taxon-name-part taxon-name-part-type="species" reg="alpinus">alpinus</tp:taxon-name-part></tp:taxon-name></italic>
                </td><td rowspan="2" colspan="1">&lt;163.5mm</td><td rowspan="1" colspan="1">1: PecF2/DFAd *</td><td rowspan="1" colspan="1">0.81-1.06</td><td rowspan="1" colspan="1">0.78-0.8</td><td rowspan="1" colspan="1">9.97</td><td rowspan="1" colspan="1">0.14</td></tr><tr><td rowspan="1" colspan="1">2: DHL/PreD</td><td rowspan="1" colspan="1">0.34-0.42</td><td rowspan="1" colspan="1">0.32-0.34</td><td rowspan="1" colspan="1">9.4</td><td rowspan="1" colspan="1">0.15</td></tr><tr><td rowspan="2" colspan="1">head</td><td rowspan="2" colspan="1">
                  <italic><tp:taxon-name>
                  <tp:taxon-name-part taxon-name-part-type="genus" reg="Coregonus">C.</tp:taxon-name-part> <tp:taxon-name-part taxon-name-part-type="species" reg="albellus">albellus</tp:taxon-name-part></tp:taxon-name> vs. <tp:taxon-name><tp:taxon-name-part taxon-name-part-type="genus" reg="Coregonus">C.</tp:taxon-name-part> <tp:taxon-name-part taxon-name-part-type="species" reg="alpinus">alpinus</tp:taxon-name-part></tp:taxon-name></italic>
                </td><td rowspan="2" colspan="1">&lt;163.5mm</td><td rowspan="1" colspan="1">1: HD/LJ</td><td rowspan="1" colspan="1">1.30-1.55</td><td rowspan="1" colspan="1">1.77-1.92</td><td rowspan="1" colspan="1">15.43</td><td rowspan="1" colspan="1">0.02</td></tr><tr><td rowspan="1" colspan="1">2: IOW/UJW</td><td rowspan="1" colspan="1">0.89-1.30</td><td rowspan="1" colspan="1">1.20-1.26</td><td rowspan="1" colspan="1">14.14</td><td rowspan="1" colspan="1">0.02</td></tr><tr><td rowspan="2" colspan="1">head + body</td><td rowspan="2" colspan="1">
                  <italic><tp:taxon-name>
                  <tp:taxon-name-part taxon-name-part-type="genus" reg="Coregonus">C.</tp:taxon-name-part> <tp:taxon-name-part taxon-name-part-type="species" reg="albellus">albellus</tp:taxon-name-part></tp:taxon-name> vs. <tp:taxon-name><tp:taxon-name-part taxon-name-part-type="genus" reg="Coregonus">C.</tp:taxon-name-part> <tp:taxon-name-part taxon-name-part-type="species" reg="fatioi">fatioi</tp:taxon-name-part></tp:taxon-name></italic>
                </td><td rowspan="2" colspan="1">&lt;163.5mm</td><td rowspan="1" colspan="1">1: PecF2/PreA *</td><td rowspan="1" colspan="1">0.22-0.28</td><td rowspan="1" colspan="1">0.2-0.22</td><td rowspan="1" colspan="1">5.78</td><td rowspan="1" colspan="1">0.16</td></tr><tr><td rowspan="1" colspan="1">2: DHL/PreP</td><td rowspan="1" colspan="1">0.31-0.38</td><td rowspan="1" colspan="1">0.30-0.32</td><td rowspan="1" colspan="1">4.49</td><td rowspan="1" colspan="1">0.2</td></tr><tr><td rowspan="2" colspan="1">body</td><td rowspan="2" colspan="1">
                  <italic><tp:taxon-name>
                  <tp:taxon-name-part taxon-name-part-type="genus" reg="Coregonus">C.</tp:taxon-name-part> <tp:taxon-name-part taxon-name-part-type="species" reg="albellus">albellus</tp:taxon-name-part></tp:taxon-name> vs. <tp:taxon-name><tp:taxon-name-part taxon-name-part-type="genus" reg="Coregonus">C.</tp:taxon-name-part> <tp:taxon-name-part taxon-name-part-type="species" reg="fatioi">fatioi</tp:taxon-name-part></tp:taxon-name></italic>
                </td><td rowspan="2" colspan="1">&lt;163.5mm</td><td rowspan="1" colspan="1">1: PecF2/PreA *</td><td rowspan="1" colspan="1">0.22-0.28</td><td rowspan="1" colspan="1">0.2-0.22</td><td rowspan="1" colspan="1">6.76</td><td rowspan="1" colspan="1">0.17</td></tr><tr><td rowspan="1" colspan="1">2: DHL/TL</td><td rowspan="1" colspan="1">0.13-0.18</td><td rowspan="1" colspan="1">0.13-0.14</td><td rowspan="1" colspan="1">5.7</td><td rowspan="1" colspan="1">0.19</td></tr><tr><td rowspan="2" colspan="1">head</td><td rowspan="2" colspan="1">
                  <italic><tp:taxon-name>
                  <tp:taxon-name-part taxon-name-part-type="genus" reg="Coregonus">C.</tp:taxon-name-part> <tp:taxon-name-part taxon-name-part-type="species" reg="albellus">albellus</tp:taxon-name-part></tp:taxon-name> vs. <tp:taxon-name><tp:taxon-name-part taxon-name-part-type="genus" reg="Coregonus">C.</tp:taxon-name-part> <tp:taxon-name-part taxon-name-part-type="species" reg="fatioi">fatioi</tp:taxon-name-part></tp:taxon-name></italic>
                </td><td rowspan="2" colspan="1">&lt;163.5mm</td><td rowspan="1" colspan="1">1: UJ/ES *</td><td rowspan="1" colspan="1">6.81-12.42</td><td rowspan="1" colspan="1">4.51-6.15</td><td rowspan="1" colspan="1">8.63</td><td rowspan="1" colspan="1">0.12</td></tr><tr><td rowspan="1" colspan="1">2: EH/HL *</td><td rowspan="1" colspan="1">0.27-0.31</td><td rowspan="1" colspan="1">0.23-0.27</td><td rowspan="1" colspan="1">7.3</td><td rowspan="1" colspan="1">0.14</td></tr><tr><td rowspan="2" colspan="1">head + body</td><td rowspan="2" colspan="1">
                  <italic><tp:taxon-name>
                  <tp:taxon-name-part taxon-name-part-type="genus" reg="Coregonus">C.</tp:taxon-name-part> <tp:taxon-name-part taxon-name-part-type="species" reg="albellus">albellus</tp:taxon-name-part></tp:taxon-name> vs. <tp:taxon-name><tp:taxon-name-part taxon-name-part-type="genus" reg="Coregonus">C.</tp:taxon-name-part> <tp:taxon-name-part taxon-name-part-type="species" reg="brienzii">brienzii</tp:taxon-name-part></tp:taxon-name> (b)</italic>
                </td><td rowspan="2" colspan="1">&lt;163.5mm</td><td rowspan="1" colspan="1">1: PreD/LJ *</td><td rowspan="1" colspan="1">3.99-4.68</td><td rowspan="1" colspan="1">5.05-5.57</td><td rowspan="1" colspan="1">47.9</td><td rowspan="1" colspan="1">0.01</td></tr><tr><td rowspan="1" colspan="1">2: M/ES *</td><td rowspan="1" colspan="1">5.35-9.76</td><td rowspan="1" colspan="1">3.31-4.37</td><td rowspan="1" colspan="1">47.63</td><td rowspan="1" colspan="1">0.01</td></tr><tr><td rowspan="2" colspan="1">body</td><td rowspan="2" colspan="1">
                  <italic><tp:taxon-name>
                  <tp:taxon-name-part taxon-name-part-type="genus" reg="Coregonus">C.</tp:taxon-name-part> <tp:taxon-name-part taxon-name-part-type="species" reg="albellus">albellus</tp:taxon-name-part></tp:taxon-name> vs. <tp:taxon-name><tp:taxon-name-part taxon-name-part-type="genus" reg="Coregonus">C.</tp:taxon-name-part> <tp:taxon-name-part taxon-name-part-type="species" reg="brienzii">brienzii</tp:taxon-name-part></tp:taxon-name></italic>
                </td><td rowspan="2" colspan="1">&lt;163.5mm</td><td rowspan="1" colspan="1">1: PecF2/PreD *</td><td rowspan="1" colspan="1">0.36-0.45</td><td rowspan="1" colspan="1">0.29-0.32</td><td rowspan="1" colspan="1">15.95</td><td rowspan="1" colspan="1">0.06</td></tr><tr><td rowspan="1" colspan="1">2: DHL/TL</td><td rowspan="1" colspan="1">0.13-0.18</td><td rowspan="1" colspan="1">0.13-0.14</td><td rowspan="1" colspan="1">9.91</td><td rowspan="1" colspan="1">0.05</td></tr><tr><td rowspan="2" colspan="1">head</td><td rowspan="2" colspan="1">
                  <italic><tp:taxon-name>
                  <tp:taxon-name-part taxon-name-part-type="genus" reg="Coregonus">C.</tp:taxon-name-part> <tp:taxon-name-part taxon-name-part-type="species" reg="albellus">albellus</tp:taxon-name-part></tp:taxon-name> vs. <tp:taxon-name><tp:taxon-name-part taxon-name-part-type="genus" reg="Coregonus">C.</tp:taxon-name-part> <tp:taxon-name-part taxon-name-part-type="species" reg="brienzii">brienzii</tp:taxon-name-part></tp:taxon-name></italic>
                </td><td rowspan="2" colspan="1">&lt;163.5mm</td><td rowspan="1" colspan="1">1: LJ/ES *</td><td rowspan="1" colspan="1">9.62-17.28</td><td rowspan="1" colspan="1">6.01-6.49</td><td rowspan="1" colspan="1">12.51</td><td rowspan="1" colspan="1">0.05</td></tr><tr><td rowspan="1" colspan="1">2: HL/UJ</td><td rowspan="1" colspan="1">2.87-3.5</td><td rowspan="1" colspan="1">3.19-3.6</td><td rowspan="1" colspan="1">8.87</td><td rowspan="1" colspan="1">0.04</td></tr><tr><td rowspan="1" colspan="1">
                  <bold>Characters</bold>
                </td><td rowspan="1" colspan="1">
                  <bold>Species comparison</bold>
                </td><td rowspan="1" colspan="1">
                  <bold>Size range</bold>
                </td><td rowspan="1" colspan="1">
                  <bold>Best ratios</bold>
                </td><td rowspan="1" colspan="1">
                  <bold>Range species 1</bold>
                </td><td rowspan="1" colspan="1">
                  <bold>Range species 2</bold>
                </td><td rowspan="1" colspan="1">
                  <bold>Standard distance</bold>
                </td><td rowspan="1" colspan="1">
                  <bold>δ (Shape vs. size)</bold>
                </td></tr><tr><td rowspan="2" colspan="1">head + body</td><td rowspan="2" colspan="1">
                  <italic><tp:taxon-name>
                  <tp:taxon-name-part taxon-name-part-type="genus" reg="Coregonus">C.</tp:taxon-name-part> <tp:taxon-name-part taxon-name-part-type="species" reg="alpinus">alpinus</tp:taxon-name-part></tp:taxon-name> vs. <tp:taxon-name><tp:taxon-name-part taxon-name-part-type="genus" reg="Coregonus">C.</tp:taxon-name-part> <tp:taxon-name-part taxon-name-part-type="species" reg="fatioi">fatioi</tp:taxon-name-part></tp:taxon-name> (b)</italic>
                </td><td rowspan="2" colspan="1">&gt;163.5mm</td><td rowspan="1" colspan="1">1: AFAe/UJ *</td><td rowspan="1" colspan="1">1.96-2.5</td><td rowspan="1" colspan="1">1.66-1.96</td><td rowspan="1" colspan="1">26.08</td><td rowspan="1" colspan="1">0.04</td></tr><tr><td rowspan="1" colspan="1">2: CL/PreA</td><td rowspan="1" colspan="1">0.14-0.18</td><td rowspan="1" colspan="1">0.17-0.21</td><td rowspan="1" colspan="1">26.46</td><td rowspan="1" colspan="1">0.04</td></tr><tr><td rowspan="2" colspan="1">body</td><td rowspan="2" colspan="1">
                  <italic><tp:taxon-name>
                  <tp:taxon-name-part taxon-name-part-type="genus" reg="Coregonus">C.</tp:taxon-name-part> <tp:taxon-name-part taxon-name-part-type="species" reg="alpinus">alpinus</tp:taxon-name-part></tp:taxon-name> vs. <tp:taxon-name><tp:taxon-name-part taxon-name-part-type="genus" reg="Coregonus">C.</tp:taxon-name-part> <tp:taxon-name-part taxon-name-part-type="species" reg="fatioi">fatioi</tp:taxon-name-part></tp:taxon-name></italic>
                </td><td rowspan="2" colspan="1">&gt;163.5mm</td><td rowspan="1" colspan="1">1: AFae/TL</td><td rowspan="1" colspan="1">0.1-0.11</td><td rowspan="1" colspan="1">0.09-0.1</td><td rowspan="1" colspan="1">13.41</td><td rowspan="1" colspan="1">0.11</td></tr><tr><td rowspan="1" colspan="1">2: CL/PreA</td><td rowspan="1" colspan="1">0.14-0.18</td><td rowspan="1" colspan="1">0.17-0.21</td><td rowspan="1" colspan="1">13.41</td><td rowspan="1" colspan="1">0.11</td></tr><tr><td rowspan="2" colspan="1">head</td><td rowspan="2" colspan="1">
                  <italic><tp:taxon-name>
                  <tp:taxon-name-part taxon-name-part-type="genus" reg="Coregonus">C.</tp:taxon-name-part> <tp:taxon-name-part taxon-name-part-type="species" reg="alpinus">alpinus</tp:taxon-name-part></tp:taxon-name> vs. <tp:taxon-name><tp:taxon-name-part taxon-name-part-type="genus" reg="Coregonus">C.</tp:taxon-name-part> <tp:taxon-name-part taxon-name-part-type="species" reg="fatioi">fatioi</tp:taxon-name-part></tp:taxon-name></italic>
                </td><td rowspan="2" colspan="1">&gt;163.5mm</td><td rowspan="1" colspan="1">1: HL/UJ *</td><td rowspan="1" colspan="1">3.55-3.93</td><td rowspan="1" colspan="1">3.13-3.55</td><td rowspan="1" colspan="1">11.51</td><td rowspan="1" colspan="1">0.07</td></tr><tr><td rowspan="1" colspan="1">2: LJW/UJW</td><td rowspan="1" colspan="1">0.33-0.44</td><td rowspan="1" colspan="1">0.38-0.55</td><td rowspan="1" colspan="1">11.02</td><td rowspan="1" colspan="1">0.07</td></tr><tr><td rowspan="2" colspan="1">head + body</td><td rowspan="2" colspan="1">
                  <italic><tp:taxon-name>
                  <tp:taxon-name-part taxon-name-part-type="genus" reg="Coregonus">C.</tp:taxon-name-part> <tp:taxon-name-part taxon-name-part-type="species" reg="alpinus">alpinus</tp:taxon-name-part></tp:taxon-name> vs. <tp:taxon-name><tp:taxon-name-part taxon-name-part-type="genus" reg="Coregonus">C.</tp:taxon-name-part> <tp:taxon-name-part taxon-name-part-type="species" reg="brienzii">brienzii</tp:taxon-name-part></tp:taxon-name> (c)</italic>
                </td><td rowspan="2" colspan="1">&gt;163.5mm</td><td rowspan="1" colspan="1">1: CD/SW *</td><td rowspan="1" colspan="1">2.25-2.64</td><td rowspan="1" colspan="1">1.82-2.04</td><td rowspan="1" colspan="1">34.25</td><td rowspan="1" colspan="1">0.02</td></tr><tr><td rowspan="1" colspan="1">2: LJW/UJW *</td><td rowspan="1" colspan="1">0.33-0.44</td><td rowspan="1" colspan="1">0.45-0.55</td><td rowspan="1" colspan="1">33.91</td><td rowspan="1" colspan="1">0.02</td></tr><tr><td rowspan="2" colspan="1">body</td><td rowspan="2" colspan="1">
                  <italic><tp:taxon-name>
                  <tp:taxon-name-part taxon-name-part-type="genus" reg="Coregonus">C.</tp:taxon-name-part> <tp:taxon-name-part taxon-name-part-type="species" reg="alpinus">alpinus</tp:taxon-name-part></tp:taxon-name> vs. <tp:taxon-name><tp:taxon-name-part taxon-name-part-type="genus" reg="Coregonus">C.</tp:taxon-name-part> <tp:taxon-name-part taxon-name-part-type="species" reg="brienzii">brienzii</tp:taxon-name-part></tp:taxon-name> (d)</italic>
                </td><td rowspan="2" colspan="1">&gt;163.5mm</td><td rowspan="1" colspan="1">1: DFAe/PAdC *</td><td rowspan="1" colspan="1">1.11-1.32</td><td rowspan="1" colspan="1">0.96-1.16</td><td rowspan="1" colspan="1">18.53</td><td rowspan="1" colspan="1">0.07</td></tr><tr><td rowspan="1" colspan="1">2: CD/AFB</td><td rowspan="1" colspan="1">0.61-0.68</td><td rowspan="1" colspan="1">0.52-0.62</td><td rowspan="1" colspan="1">18.31</td><td rowspan="1" colspan="1">0.07</td></tr><tr><td rowspan="2" colspan="1">head</td><td rowspan="2" colspan="1">
                  <italic><tp:taxon-name>
                  <tp:taxon-name-part taxon-name-part-type="genus" reg="Coregonus">C.</tp:taxon-name-part> <tp:taxon-name-part taxon-name-part-type="species" reg="alpinus">alpinus</tp:taxon-name-part></tp:taxon-name> vs. <tp:taxon-name><tp:taxon-name-part taxon-name-part-type="genus" reg="Coregonus">C.</tp:taxon-name-part> <tp:taxon-name-part taxon-name-part-type="species" reg="brienzii">brienzii</tp:taxon-name-part></tp:taxon-name> (e)</italic>
                </td><td rowspan="2" colspan="1">&gt;163.5mm</td><td rowspan="1" colspan="1">1: LJW/UJW *</td><td rowspan="1" colspan="1">0.33-0.44</td><td rowspan="1" colspan="1">0.45-0.55</td><td rowspan="1" colspan="1">7.44</td><td rowspan="1" colspan="1">0.08</td></tr><tr><td rowspan="1" colspan="1">2: PostO/UJ</td><td rowspan="1" colspan="1">1.8-2.12</td><td rowspan="1" colspan="1">1.57-1.86</td><td rowspan="1" colspan="1">6.78</td><td rowspan="1" colspan="1">0.08</td></tr><tr><td rowspan="1" colspan="1">
                  <bold>Characters</bold>
                </td><td rowspan="1" colspan="1">
                  <bold>Species comparison</bold>
                </td><td rowspan="1" colspan="1">
                  <bold>Size range</bold>
                </td><td rowspan="1" colspan="1">
                  <bold>Best ratios</bold>
                </td><td rowspan="1" colspan="1">
                  <bold>Range species 1</bold>
                </td><td rowspan="1" colspan="1">
                  <bold>Range species 2</bold>
                </td><td rowspan="1" colspan="1">
                  <bold>Standard distance</bold>
                </td><td rowspan="1" colspan="1">
                  <bold>δ (Shape vs. size)</bold>
                </td></tr><tr><td rowspan="2" colspan="1">head + body</td><td rowspan="2" colspan="1">
                  <italic><tp:taxon-name>
                  <tp:taxon-name-part taxon-name-part-type="genus" reg="Coregonus">C.</tp:taxon-name-part> <tp:taxon-name-part taxon-name-part-type="species" reg="fatioi">fatioi</tp:taxon-name-part></tp:taxon-name> vs. <tp:taxon-name><tp:taxon-name-part taxon-name-part-type="genus" reg="Coregonus">C.</tp:taxon-name-part> <tp:taxon-name-part taxon-name-part-type="species" reg="brienzii">brienzii</tp:taxon-name-part></tp:taxon-name> (f)</italic>
                </td><td rowspan="2" colspan="1">&gt;163.5mm</td><td rowspan="1" colspan="1">1: CL/PAdC</td><td rowspan="1" colspan="1">0.71-0.86</td><td rowspan="1" colspan="1">0.66-0.76</td><td rowspan="1" colspan="1">7.46</td><td rowspan="1" colspan="1">0.08</td></tr><tr><td rowspan="1" colspan="1">2: BD/LJ</td><td rowspan="1" colspan="1">2.44-3.05</td><td rowspan="1" colspan="1">2.31-2.82</td><td rowspan="1" colspan="1">7.36</td><td rowspan="1" colspan="1">0.08</td></tr><tr><td rowspan="2" colspan="1">body</td><td rowspan="2" colspan="1">
                  <italic><tp:taxon-name>
                  <tp:taxon-name-part taxon-name-part-type="genus" reg="Coregonus">C.</tp:taxon-name-part> <tp:taxon-name-part taxon-name-part-type="species" reg="fatioi">fatioi</tp:taxon-name-part></tp:taxon-name> vs. <tp:taxon-name><tp:taxon-name-part taxon-name-part-type="genus" reg="Coregonus">C.</tp:taxon-name-part> <tp:taxon-name-part taxon-name-part-type="species" reg="brienzii">brienzii</tp:taxon-name-part></tp:taxon-name></italic>
                </td><td rowspan="2" colspan="1">&gt;163.5mm</td><td rowspan="1" colspan="1">1: CL/PAdC</td><td rowspan="1" colspan="1">0.71-0.86</td><td rowspan="1" colspan="1">0.66-0.76</td><td rowspan="1" colspan="1">6.04</td><td rowspan="1" colspan="1">0.1</td></tr><tr><td rowspan="1" colspan="1">2: CF/BD</td><td rowspan="1" colspan="1">0.87-1.13</td><td rowspan="1" colspan="1">0.93-1.12</td><td rowspan="1" colspan="1">5.92</td><td rowspan="1" colspan="1">0.1</td></tr><tr><td rowspan="2" colspan="1">head</td><td rowspan="2" colspan="1">
                  <italic><tp:taxon-name>
                  <tp:taxon-name-part taxon-name-part-type="genus" reg="Coregonus">C.</tp:taxon-name-part> <tp:taxon-name-part taxon-name-part-type="species" reg="fatioi">fatioi</tp:taxon-name-part></tp:taxon-name> vs. <tp:taxon-name><tp:taxon-name-part taxon-name-part-type="genus" reg="Coregonus">C.</tp:taxon-name-part> <tp:taxon-name-part taxon-name-part-type="species" reg="brienzii">brienzii</tp:taxon-name-part></tp:taxon-name></italic>
                </td><td rowspan="2" colspan="1">&gt;163.5mm</td><td rowspan="1" colspan="1">1: ED/M</td><td rowspan="1" colspan="1">1.03-1.19</td><td rowspan="1" colspan="1">1.04-1.57</td><td rowspan="1" colspan="1">3.58</td><td rowspan="1" colspan="1">0.18</td></tr><tr><td rowspan="1" colspan="1">2: HW/UJW</td><td rowspan="1" colspan="1">1.89-2.23</td><td rowspan="1" colspan="1">1.88-2.33</td><td rowspan="1" colspan="1">3.38</td><td rowspan="1" colspan="1">0.19</td></tr><tr><td rowspan="1" colspan="1">
                  <bold>Characters</bold>
                </td><td rowspan="1" colspan="1">
                  <bold>Species comparison</bold>
                </td><td rowspan="1" colspan="1">
                  <bold>Size range</bold>
                </td><td rowspan="1" colspan="1">
                  <bold>Best ratios</bold>
                </td><td rowspan="1" colspan="1">
                  <bold>Range species 1</bold>
                </td><td rowspan="1" colspan="1">
                  <bold>Range species 2</bold>
                </td><td rowspan="1" colspan="1">
                  <bold>Standard distance</bold>
                </td><td rowspan="1" colspan="1">
                  <bold>δ (Shape vs. size)</bold>
                </td></tr><tr><td rowspan="2" colspan="1">head + body</td><td rowspan="2" colspan="1">
                  <italic><tp:taxon-name>
                  <tp:taxon-name-part taxon-name-part-type="genus" reg="Coregonus">C.</tp:taxon-name-part> <tp:taxon-name-part taxon-name-part-type="species" reg="alpinus">alpinus</tp:taxon-name-part></tp:taxon-name> vs. other 3 species</italic>
                </td><td rowspan="2" colspan="1">&lt;163.5mm</td><td rowspan="1" colspan="1">1: DFAd/LJ *</td><td rowspan="1" colspan="1">2.57-2.58</td><td rowspan="1" colspan="1">1.6-2.1</td><td rowspan="1" colspan="1">23.47</td><td rowspan="1" colspan="1">0.03</td></tr><tr><td rowspan="1" colspan="1">2: AdFB/PAdC</td><td rowspan="1" colspan="1">0.26-0.28</td><td rowspan="1" colspan="1">0.21-0.42</td><td rowspan="1" colspan="1">22.66</td><td rowspan="1" colspan="1">0.03</td></tr><tr><td rowspan="2" colspan="1">head + body</td><td rowspan="2" colspan="1">
                  <italic><tp:taxon-name>
                  <tp:taxon-name-part taxon-name-part-type="genus" reg="Coregonus">C.</tp:taxon-name-part> <tp:taxon-name-part taxon-name-part-type="species" reg="albellus">albellus</tp:taxon-name-part></tp:taxon-name> vs. other 3 species</italic>
                </td><td rowspan="2" colspan="1">&lt;163.5mm</td><td rowspan="1" colspan="1">1: PostD/EH *</td><td rowspan="1" colspan="1">5.47-6.93</td><td rowspan="1" colspan="1">7.5-8.9</td><td rowspan="1" colspan="1">48.36</td><td rowspan="1" colspan="1">0.02</td></tr><tr><td rowspan="1" colspan="1">2: UJW/ES</td><td rowspan="1" colspan="1">4.88-9.3</td><td rowspan="1" colspan="1">3.41-5.31</td><td rowspan="1" colspan="1">48.13</td><td rowspan="1" colspan="1">0.02</td></tr><tr><td rowspan="2" colspan="1">head + body</td><td rowspan="2" colspan="1">
                  <italic><tp:taxon-name>
                  <tp:taxon-name-part taxon-name-part-type="genus" reg="Coregonus">C.</tp:taxon-name-part> <tp:taxon-name-part taxon-name-part-type="species" reg="alpinus">alpinus</tp:taxon-name-part></tp:taxon-name> vs. <tp:taxon-name><tp:taxon-name-part taxon-name-part-type="genus" reg="Coregonus">C.</tp:taxon-name-part> <tp:taxon-name-part taxon-name-part-type="species" reg="fatioi">fatioi</tp:taxon-name-part></tp:taxon-name> + <tp:taxon-name><tp:taxon-name-part taxon-name-part-type="genus" reg="Coregonus">C.</tp:taxon-name-part> <tp:taxon-name-part taxon-name-part-type="species" reg="brienzii">brienzii</tp:taxon-name-part></tp:taxon-name> (g)</italic>
                </td><td rowspan="2" colspan="1">&gt;163.5mm</td><td rowspan="1" colspan="1">1: DFAe/UJ *</td><td rowspan="1" colspan="1">3.28-4.1</td><td rowspan="1" colspan="1">2.58-3.19</td><td rowspan="1" colspan="1">24.71</td><td rowspan="1" colspan="1">0.05</td></tr><tr><td rowspan="1" colspan="1">2: CD/SW *</td><td rowspan="1" colspan="1">2.25-2.64</td><td rowspan="1" colspan="1">1.76-2.27</td><td rowspan="1" colspan="1">24.37</td><td rowspan="1" colspan="1">0.05</td></tr><tr><td rowspan="1" colspan="1">
                  <bold>Characters</bold>
                </td><td rowspan="1" colspan="1">
                  <bold>Species comparison</bold>
                </td><td rowspan="1" colspan="1">
                  <bold>Size range</bold>
                </td><td rowspan="1" colspan="1">
                  <bold>Best ratios</bold>
                </td><td rowspan="1" colspan="1">
                  <bold>Range species 1</bold>
                </td><td rowspan="1" colspan="1">
                  <bold>Range species 2</bold>
                </td><td rowspan="1" colspan="1">
                  <bold>Standard distance</bold>
                </td><td rowspan="1" colspan="1">
                  <bold>δ (Shape vs. size)</bold>
                </td></tr><tr><td rowspan="2" colspan="1">head + body</td><td rowspan="2" colspan="1">
                  <italic><tp:taxon-name>
                  <tp:taxon-name-part taxon-name-part-type="genus" reg="Coregonus">C.</tp:taxon-name-part> <tp:taxon-name-part taxon-name-part-type="species" reg="albellus">albellus</tp:taxon-name-part></tp:taxon-name> vs. <tp:taxon-name><tp:taxon-name-part taxon-name-part-type="genus" reg="Coregonus">C.</tp:taxon-name-part> <tp:taxon-name-part taxon-name-part-type="species" reg="alpinus">alpinus</tp:taxon-name-part></tp:taxon-name> (h)</italic>
                </td><td rowspan="2" colspan="1">100-290</td><td rowspan="1" colspan="1">1: PreD/LJ *</td><td rowspan="1" colspan="1">3.99-4.68</td><td rowspan="1" colspan="1">5.6-6.81</td><td rowspan="1" colspan="1">22.86</td><td rowspan="1" colspan="1">0.13</td></tr><tr><td rowspan="1" colspan="1">2: DFAe/UJ *</td><td rowspan="1" colspan="1">2.14-2.79</td><td rowspan="1" colspan="1">3.25-4.1</td><td rowspan="1" colspan="1">21.65</td><td rowspan="1" colspan="1">0.14</td></tr><tr><td rowspan="2" colspan="1">head</td><td rowspan="2" colspan="1">
                  <italic><tp:taxon-name>
                  <tp:taxon-name-part taxon-name-part-type="genus" reg="Coregonus">C.</tp:taxon-name-part> <tp:taxon-name-part taxon-name-part-type="species" reg="albellus">albellus</tp:taxon-name-part></tp:taxon-name> vs. <tp:taxon-name><tp:taxon-name-part taxon-name-part-type="genus" reg="Coregonus">C.</tp:taxon-name-part> <tp:taxon-name-part taxon-name-part-type="species" reg="alpinus">alpinus</tp:taxon-name-part></tp:taxon-name></italic>
                </td><td rowspan="2" colspan="1">100-290</td><td rowspan="1" colspan="1">1: HD/UJ *</td><td rowspan="1" colspan="1">1.87-2.2</td><td rowspan="1" colspan="1">2.38-2.78</td><td rowspan="1" colspan="1">14.39</td><td rowspan="1" colspan="1">0.18</td></tr><tr><td rowspan="1" colspan="1">2: LJ/IOW *</td><td rowspan="1" colspan="1">1.53-1.99</td><td rowspan="1" colspan="1">1.33-1.57</td><td rowspan="1" colspan="1">13.25</td><td rowspan="1" colspan="1">0.19</td></tr><tr><td rowspan="2" colspan="1">head + body</td><td rowspan="2" colspan="1">
                  <italic><tp:taxon-name>
                  <tp:taxon-name-part taxon-name-part-type="genus" reg="Coregonus">C.</tp:taxon-name-part> <tp:taxon-name-part taxon-name-part-type="species" reg="albellus">albellus</tp:taxon-name-part></tp:taxon-name> vs. <tp:taxon-name><tp:taxon-name-part taxon-name-part-type="genus" reg="Coregonus">C.</tp:taxon-name-part> <tp:taxon-name-part taxon-name-part-type="species" reg="fatioi">fatioi</tp:taxon-name-part></tp:taxon-name></italic>
                </td><td rowspan="2" colspan="1">100-290</td><td rowspan="1" colspan="1">1: PreP/EH *</td><td rowspan="1" colspan="1">6.56-7.98</td><td rowspan="1" colspan="1">8.94-11.43</td><td rowspan="1" colspan="1">15.95</td><td rowspan="1" colspan="1">0.13</td></tr><tr><td rowspan="1" colspan="1">2: CL/UJ</td><td rowspan="1" colspan="1">1.44-2.02</td><td rowspan="1" colspan="1">1.93-2.72</td><td rowspan="1" colspan="1">15.09</td><td rowspan="1" colspan="1">0.14</td></tr><tr><td rowspan="2" colspan="1">head + body</td><td rowspan="2" colspan="1">
                  <italic><tp:taxon-name>
                  <tp:taxon-name-part taxon-name-part-type="genus" reg="Coregonus">C.</tp:taxon-name-part> <tp:taxon-name-part taxon-name-part-type="species" reg="albellus">albellus</tp:taxon-name-part></tp:taxon-name> vs. <tp:taxon-name><tp:taxon-name-part taxon-name-part-type="genus" reg="Coregonus">C.</tp:taxon-name-part> <tp:taxon-name-part taxon-name-part-type="species" reg="brienzii">brienzii</tp:taxon-name-part></tp:taxon-name> (i)</italic>
                </td><td rowspan="2" colspan="1">100-290</td><td rowspan="1" colspan="1">1: PreD/EH *</td><td rowspan="1" colspan="1">6.1-7.58</td><td rowspan="1" colspan="1">8.12-10.32</td><td rowspan="1" colspan="1">50.86</td><td rowspan="1" colspan="1">0.04</td></tr><tr><td rowspan="1" colspan="1">2: CL/LJ</td><td rowspan="1" colspan="1">0.99-1.45</td><td rowspan="1" colspan="1">1.38-1.65</td><td rowspan="1" colspan="1">50.6</td><td rowspan="1" colspan="1">0.04</td></tr><tr><td rowspan="2" colspan="1">head</td><td rowspan="2" colspan="1">
                  <italic><tp:taxon-name>
                  <tp:taxon-name-part taxon-name-part-type="genus" reg="Coregonus">C.</tp:taxon-name-part> <tp:taxon-name-part taxon-name-part-type="species" reg="albellus">albellus</tp:taxon-name-part></tp:taxon-name> vs. <tp:taxon-name><tp:taxon-name-part taxon-name-part-type="genus" reg="Coregonus">C.</tp:taxon-name-part> <tp:taxon-name-part taxon-name-part-type="species" reg="brienzii">brienzii</tp:taxon-name-part></tp:taxon-name></italic>
                </td><td rowspan="2" colspan="1">100-290</td><td rowspan="1" colspan="1">1: EH/HL *</td><td rowspan="1" colspan="1">0.27-0.31</td><td rowspan="1" colspan="1">0.22-0.27</td><td rowspan="1" colspan="1">9.33</td><td rowspan="1" colspan="1">0.18</td></tr><tr><td rowspan="1" colspan="1">2: LJ/ES</td><td rowspan="1" colspan="1">9.62-17.28</td><td rowspan="1" colspan="1">6.08-12.43</td><td rowspan="1" colspan="1">8.57</td><td rowspan="1" colspan="1">0.22</td></tr><tr><td rowspan="1" colspan="1">
                  <bold>Characters</bold>
                </td><td rowspan="1" colspan="1">
                  <bold>Species comparison</bold>
                </td><td rowspan="1" colspan="1">
                  <bold>Size range</bold>
                </td><td rowspan="1" colspan="1">
                  <bold>Best ratios</bold>
                </td><td rowspan="1" colspan="1">
                  <bold>Range species 1</bold>
                </td><td rowspan="1" colspan="1">
                  <bold>Range species 2</bold>
                </td><td rowspan="1" colspan="1">
                  <bold>Standard distance</bold>
                </td><td rowspan="1" colspan="1">
                  <bold>δ (Shape vs. size)</bold>
                </td></tr><tr><td rowspan="2" colspan="1">head + body</td><td rowspan="2" colspan="1">
                  <italic><tp:taxon-name>
                  <tp:taxon-name-part taxon-name-part-type="genus" reg="Coregonus">C.</tp:taxon-name-part> <tp:taxon-name-part taxon-name-part-type="species" reg="alpinus">alpinus</tp:taxon-name-part></tp:taxon-name> vs. <tp:taxon-name><tp:taxon-name-part taxon-name-part-type="genus" reg="Coregonus">C.</tp:taxon-name-part> <tp:taxon-name-part taxon-name-part-type="species" reg="brienzii">brienzii</tp:taxon-name-part></tp:taxon-name> (j)</italic>
                </td><td rowspan="2" colspan="1">100-290</td><td rowspan="1" colspan="1">1: DFAd/LJW *</td><td rowspan="1" colspan="1">9.84-14.82</td><td rowspan="1" colspan="1">6.05-8.91</td><td rowspan="1" colspan="1">20.72</td><td rowspan="1" colspan="1">0.03</td></tr><tr><td rowspan="1" colspan="1">2: DHL/LJ *</td><td rowspan="1" colspan="1">1.84-2.22</td><td rowspan="1" colspan="1">1.63-1.82</td><td rowspan="1" colspan="1">20.47</td><td rowspan="1" colspan="1">0.02</td></tr><tr><td rowspan="2" colspan="1">body</td><td rowspan="2" colspan="1">
                  <italic><tp:taxon-name>
                  <tp:taxon-name-part taxon-name-part-type="genus" reg="Coregonus">C.</tp:taxon-name-part> <tp:taxon-name-part taxon-name-part-type="species" reg="alpinus">alpinus</tp:taxon-name-part></tp:taxon-name> vs. <tp:taxon-name><tp:taxon-name-part taxon-name-part-type="genus" reg="Coregonus">C.</tp:taxon-name-part> <tp:taxon-name-part taxon-name-part-type="species" reg="brienzii">brienzii</tp:taxon-name-part></tp:taxon-name> (k)</italic>
                </td><td rowspan="2" colspan="1">100-290</td><td rowspan="1" colspan="1">1: PecF2/DFAd *</td><td rowspan="1" colspan="1">0.74-0.85</td><td rowspan="1" colspan="1">0.85-1.03</td><td rowspan="1" colspan="1">87.52</td><td rowspan="1" colspan="1">&lt;0.01</td></tr><tr><td rowspan="1" colspan="1">2: CD/PostD</td><td rowspan="1" colspan="1">0.17-0.2</td><td rowspan="1" colspan="1">0.15-0.18</td><td rowspan="1" colspan="1">87.48</td><td rowspan="1" colspan="1">&lt;0.01</td></tr><tr><td rowspan="2" colspan="1">head</td><td rowspan="2" colspan="1">
                  <italic><tp:taxon-name>
                  <tp:taxon-name-part taxon-name-part-type="genus" reg="Coregonus">C.</tp:taxon-name-part> <tp:taxon-name-part taxon-name-part-type="species" reg="alpinus">alpinus</tp:taxon-name-part></tp:taxon-name> vs. <tp:taxon-name><tp:taxon-name-part taxon-name-part-type="genus" reg="Coregonus">C.</tp:taxon-name-part> <tp:taxon-name-part taxon-name-part-type="species" reg="brienzii">brienzii</tp:taxon-name-part></tp:taxon-name></italic>
                </td><td rowspan="2" colspan="1">100-290</td><td rowspan="1" colspan="1">1: HD/LJW *</td><td rowspan="1" colspan="1">6.72-9.39</td><td rowspan="1" colspan="1">5.23-6.66</td><td rowspan="1" colspan="1">11.94</td><td rowspan="1" colspan="1">0.04</td></tr><tr><td rowspan="1" colspan="1">2: HL/LJ *</td><td rowspan="1" colspan="1">2.54-2.96</td><td rowspan="1" colspan="1">2.19-2.47</td><td rowspan="1" colspan="1">11.61</td><td rowspan="1" colspan="1">0.04</td></tr><tr><td rowspan="2" colspan="1">head + body</td><td rowspan="2" colspan="1">
                  <italic><tp:taxon-name>
                  <tp:taxon-name-part taxon-name-part-type="genus" reg="Coregonus">C.</tp:taxon-name-part> <tp:taxon-name-part taxon-name-part-type="species" reg="alpinus">alpinus</tp:taxon-name-part></tp:taxon-name> vs. <tp:taxon-name><tp:taxon-name-part taxon-name-part-type="genus" reg="Coregonus">C.</tp:taxon-name-part> <tp:taxon-name-part taxon-name-part-type="species" reg="fatioi">fatioi</tp:taxon-name-part></tp:taxon-name> (h)</italic>
                </td><td rowspan="2" colspan="1">100-290</td><td rowspan="1" colspan="1">1: DFAe/UJ *</td><td rowspan="1" colspan="1">3.25-4.1</td><td rowspan="1" colspan="1">2.45-3.17</td><td rowspan="1" colspan="1">18.98</td><td rowspan="1" colspan="1">0.03</td></tr><tr><td rowspan="1" colspan="1">2: PecF2/AFAe</td><td rowspan="1" colspan="1">1.24-1.47</td><td rowspan="1" colspan="1">1.37-1.63</td><td rowspan="1" colspan="1">18.63</td><td rowspan="1" colspan="1">0.03</td></tr><tr><td rowspan="2" colspan="1">body</td><td rowspan="2" colspan="1">
                  <italic><tp:taxon-name>
                  <tp:taxon-name-part taxon-name-part-type="genus" reg="Coregonus">C.</tp:taxon-name-part> <tp:taxon-name-part taxon-name-part-type="species" reg="alpinus">alpinus</tp:taxon-name-part></tp:taxon-name> vs. <tp:taxon-name><tp:taxon-name-part taxon-name-part-type="genus" reg="Coregonus">C.</tp:taxon-name-part> <tp:taxon-name-part taxon-name-part-type="species" reg="fatioi">fatioi</tp:taxon-name-part></tp:taxon-name></italic>
                </td><td rowspan="2" colspan="1">100-290</td><td rowspan="1" colspan="1">1: PecF2/DFAe</td><td rowspan="1" colspan="1">0.77-0.89</td><td rowspan="1" colspan="1">0.87-1.02</td><td rowspan="1" colspan="1">9.25</td><td rowspan="1" colspan="1">0.08</td></tr><tr><td rowspan="1" colspan="1">2: AFAe/PostD</td><td rowspan="1" colspan="1">0.27-0.32</td><td rowspan="1" colspan="1">0.22-0.29</td><td rowspan="1" colspan="1">8.71</td><td rowspan="1" colspan="1">0.08</td></tr><tr><td rowspan="2" colspan="1">head</td><td rowspan="2" colspan="1">
                  <italic><tp:taxon-name>
                  <tp:taxon-name-part taxon-name-part-type="genus" reg="Coregonus">C.</tp:taxon-name-part> <tp:taxon-name-part taxon-name-part-type="species" reg="alpinus">alpinus</tp:taxon-name-part></tp:taxon-name> vs. <tp:taxon-name><tp:taxon-name-part taxon-name-part-type="genus" reg="Coregonus">C.</tp:taxon-name-part> <tp:taxon-name-part taxon-name-part-type="species" reg="fatioi">fatioi</tp:taxon-name-part></tp:taxon-name></italic>
                </td><td rowspan="2" colspan="1">100-290</td><td rowspan="1" colspan="1">1: LJW/UJW</td><td rowspan="1" colspan="1">0.33-0.47</td><td rowspan="1" colspan="1">0.37-0.55</td><td rowspan="1" colspan="1">5.62</td><td rowspan="1" colspan="1">0.08</td></tr><tr><td rowspan="1" colspan="1">2: HL/UJ</td><td rowspan="1" colspan="1">3.43-3.93</td><td rowspan="1" colspan="1">3.13-3.63</td><td rowspan="1" colspan="1">4.98</td><td rowspan="1" colspan="1">0.08</td></tr><tr><td rowspan="1" colspan="1">
                  <bold>Characters</bold>
                </td><td rowspan="1" colspan="1">
                  <bold>Species comparison</bold>
                </td><td rowspan="1" colspan="1">
                  <bold>Size range</bold>
                </td><td rowspan="1" colspan="1">
                  <bold>Best ratios</bold>
                </td><td rowspan="1" colspan="1">
                  <bold>Range species 1</bold>
                </td><td rowspan="1" colspan="1">
                  <bold>Range species 2</bold>
                </td><td rowspan="1" colspan="1">
                  <bold>Standard distance</bold>
                </td><td rowspan="1" colspan="1">
                  <bold>δ (Shape vs. size)</bold>
                </td></tr><tr><td rowspan="2" colspan="1">head + body</td><td rowspan="2" colspan="1">
                  <italic><tp:taxon-name>
                  <tp:taxon-name-part taxon-name-part-type="genus" reg="Coregonus">C.</tp:taxon-name-part> <tp:taxon-name-part taxon-name-part-type="species" reg="fatioi">fatioi</tp:taxon-name-part></tp:taxon-name> vs. <tp:taxon-name><tp:taxon-name-part taxon-name-part-type="genus" reg="Coregonus">C.</tp:taxon-name-part> <tp:taxon-name-part taxon-name-part-type="species" reg="brienzii">brienzii</tp:taxon-name-part></tp:taxon-name> (l)</italic>
                </td><td rowspan="2" colspan="1">100-290</td><td rowspan="1" colspan="1">1: AFB/BD</td><td rowspan="1" colspan="1">0.45-0.67</td><td rowspan="1" colspan="1">0.44-0.58</td><td rowspan="1" colspan="1">28.19</td><td rowspan="1" colspan="1">&lt;0.01</td></tr><tr><td rowspan="1" colspan="1">2: PreD/M</td><td rowspan="1" colspan="1">8.87-14.85</td><td rowspan="1" colspan="1">9.13-11.41</td><td rowspan="1" colspan="1">28.16</td><td rowspan="1" colspan="1">&lt;0.01</td></tr><tr><td rowspan="2" colspan="1">body</td><td rowspan="2" colspan="1">
                  <italic><tp:taxon-name>
                  <tp:taxon-name-part taxon-name-part-type="genus" reg="Coregonus">C.</tp:taxon-name-part> <tp:taxon-name-part taxon-name-part-type="species" reg="fatioi">fatioi</tp:taxon-name-part></tp:taxon-name> vs. <tp:taxon-name><tp:taxon-name-part taxon-name-part-type="genus" reg="Coregonus">C.</tp:taxon-name-part> <tp:taxon-name-part taxon-name-part-type="species" reg="brienzii">brienzii</tp:taxon-name-part></tp:taxon-name></italic>
                </td><td rowspan="2" colspan="1">100-290</td><td rowspan="1" colspan="1">1: AFB/BD</td><td rowspan="1" colspan="1">0.45-0.67</td><td rowspan="1" colspan="1">0.44-0.58</td><td rowspan="1" colspan="1">2.76</td><td rowspan="1" colspan="1">0.05</td></tr><tr><td rowspan="1" colspan="1">2: PreP/PreA</td><td rowspan="1" colspan="1">0.58-0.65</td><td rowspan="1" colspan="1">0.57-0.64</td><td rowspan="1" colspan="1">2.51</td><td rowspan="1" colspan="1">0.05</td></tr><tr><td rowspan="2" colspan="1">head</td><td rowspan="2" colspan="1">
                  <italic><tp:taxon-name>
                  <tp:taxon-name-part taxon-name-part-type="genus" reg="Coregonus">C.</tp:taxon-name-part> <tp:taxon-name-part taxon-name-part-type="species" reg="fatioi">fatioi</tp:taxon-name-part></tp:taxon-name> vs. <tp:taxon-name><tp:taxon-name-part taxon-name-part-type="genus" reg="Coregonus">C.</tp:taxon-name-part> <tp:taxon-name-part taxon-name-part-type="species" reg="brienzii">brienzii</tp:taxon-name-part></tp:taxon-name></italic>
                </td><td rowspan="2" colspan="1">100-290</td><td rowspan="1" colspan="1">1: ED/M</td><td rowspan="1" colspan="1">1.04-1.57</td><td rowspan="1" colspan="1">1.03-1.28</td><td rowspan="1" colspan="1">1.72</td><td rowspan="1" colspan="1">0.1</td></tr><tr><td rowspan="1" colspan="1">2: SN/MW</td><td rowspan="1" colspan="1">2.09-2.63</td><td rowspan="1" colspan="1">1.78-2.87</td><td rowspan="1" colspan="1">1.52</td><td rowspan="1" colspan="1">0.1</td></tr><tr><td rowspan="1" colspan="1">
                  <bold>Characters</bold>
                </td><td rowspan="1" colspan="1">
                  <bold>Species comparison</bold>
                </td><td rowspan="1" colspan="1">
                  <bold>Size range</bold>
                </td><td rowspan="1" colspan="1">
                  <bold>Best ratios</bold>
                </td><td rowspan="1" colspan="1">
                  <bold>Range species 1</bold>
                </td><td rowspan="1" colspan="1">
                  <bold>Range species 2</bold>
                </td><td rowspan="1" colspan="1">
                  <bold>Standard distance</bold>
                </td><td rowspan="1" colspan="1">
                  <bold>δ (Shape vs. size)</bold>
                </td></tr><tr><td rowspan="2" colspan="1">head + body</td><td rowspan="2" colspan="1">
                  <italic><tp:taxon-name>
                  <tp:taxon-name-part taxon-name-part-type="genus" reg="Coregonus">C.</tp:taxon-name-part>
                </tp:taxon-name><tp:taxon-name>
                  <tp:taxon-name-part taxon-name-part-type="genus" reg="Coregonus"/>
                  <tp:taxon-name-part taxon-name-part-type="species" reg="albellus">albellus</tp:taxon-name-part>
                </tp:taxon-name> vs. other 3 species</italic>
                </td><td rowspan="2" colspan="1">100-290</td><td rowspan="1" colspan="1">1: PreD/EH *</td><td rowspan="1" colspan="1">6.1-7.58</td><td rowspan="1" colspan="1">8.12-10.5</td><td rowspan="1" colspan="1">10.89</td><td rowspan="1" colspan="1">0.16</td></tr><tr><td rowspan="1" colspan="1">2: CL/UJ</td><td rowspan="1" colspan="1">1.44-2.02</td><td rowspan="1" colspan="1">1.85-2.72</td><td rowspan="1" colspan="1">9.79</td><td rowspan="1" colspan="1">0.17</td></tr><tr><td rowspan="2" colspan="1">head + body</td><td rowspan="2" colspan="1">
                  <italic><tp:taxon-name>
                  <tp:taxon-name-part taxon-name-part-type="genus" reg="Coregonus">C.</tp:taxon-name-part>
                </tp:taxon-name><tp:taxon-name>
                  <tp:taxon-name-part taxon-name-part-type="genus" reg="Coregonus"/>
                  <tp:taxon-name-part taxon-name-part-type="species" reg="alpinus">alpinus</tp:taxon-name-part>
                </tp:taxon-name> vs. other 3 species</italic>
                </td><td rowspan="2" colspan="1">100-290</td><td rowspan="1" colspan="1">1: DFAe/UJ *</td><td rowspan="1" colspan="1">3.25-4.1</td><td rowspan="1" colspan="1">2.14-3.19</td><td rowspan="1" colspan="1">9.59</td><td rowspan="1" colspan="1">0.11</td></tr><tr><td rowspan="1" colspan="1">2: LJW/UJW</td><td rowspan="1" colspan="1">0.33-0.47</td><td rowspan="1" colspan="1">0.34-0.55</td><td rowspan="1" colspan="1">8.98</td><td rowspan="1" colspan="1">0.12</td></tr></tbody></table><table-wrap-foot><fn><p>(a) PelvS, PecF1, DFAd, DFAe, DFPe, TL, SL, EH, SD, SW, INW, IOW (b) PelvFS, PelvFB, PecFB, DFPe, TL, EH, ED, SD, IOW (c) PelvFB, PelvFS, PelvF, PecF1, DFB, DFAe, DFPe, AFB, AFAe, AdFB, CF, PAdC, PreP, PreA, SL, TL, BD, PostD, DHL, ED, EH, ES, PostO, HD, MW, SN, SD, SW, IOW, INW (d) PecFB, PelvFB, PelvF, PelvFS, PecF1, DFAe, DFPe, AFAe, AdFB, PreP, CF, TL, PostD (e) ED, EH, HD, SD, SW, INW (f) PelvFB, PelvFS, PelvF, PecFB, DFAe, DFAd, DFPe, CF, PreP, SL, TL, ED, EH, MW, SD, SW, IOW, INW, ES (g) PelvFS, PecF1, PecFB, DFAd, DFPe, SL, TL, ED, EH, INW, CF (h) PelvS, PecF1, DFAd, DFAe, DFPe, TL, SL, EH, SD, SW, INW, IOW (i) PelvFS (j) PelvFB, PelvFS, PelvF, PecF1,DFAe, DFPe, AFB, AFAe,CF, SL, TL, BD, ED, EH, ES, PostO, HD, MW, SN, SD, SW, IOW, INW (k) PelvFS, PecF1, CF, SL, TL (l) PelvS, TL, INW</p></fn></table-wrap-foot></table-wrap><table-wrap id="T1" position="float" orientation="portrait"><label>Table 1.</label><caption><p>Morphological characters, their acronyms and a brief description of each character.</p></caption><table id="TID0EYXCI" rules="all"><tbody><tr><th rowspan="1" colspan="1">Morphological characters</th><th rowspan="1" colspan="1">Acronym</th><th rowspan="1" colspan="1">Description</th></tr><tr><td rowspan="1" colspan="3">
                  <bold>Body</bold>
                </td></tr><tr><td rowspan="1" colspan="1">Pelvic fin base</td><td rowspan="1" colspan="1">PelvFB</td><td rowspan="1" colspan="1">Length between insertions of fin</td></tr><tr><td rowspan="1" colspan="1">Pelvic fin "spine" length</td><td rowspan="1" colspan="1">PelvFS</td><td rowspan="1" colspan="1">Length from upper insertion point of fin to tip of spine; the spine is actually an elongated scale structure</td></tr><tr><td rowspan="1" colspan="1">Pelvic fin length</td><td rowspan="1" colspan="1">PelvF</td><td rowspan="1" colspan="1">Length from upper insertion point of fin to tip of longest branched ray</td></tr><tr><td rowspan="1" colspan="1">Pectoral fin base</td><td rowspan="1" colspan="1">PecFB</td><td rowspan="1" colspan="1">Length between insertions of fin</td></tr><tr><td rowspan="1" colspan="1">Pectoral fin 1 length</td><td rowspan="1" colspan="1">PecF1</td><td rowspan="1" colspan="1">Length from upper insertion point of fin to tip of unbranched ray</td></tr><tr><td rowspan="1" colspan="1">Pectoral fin 2 length</td><td rowspan="1" colspan="1">PecF2</td><td rowspan="1" colspan="1">Length from upper insertion point of fin to tip of longest branched ray</td></tr><tr><td rowspan="1" colspan="1">Dorsal fin base</td><td rowspan="1" colspan="1">DFB</td><td rowspan="1" colspan="1">Length between insertions of fin</td></tr><tr><td rowspan="1" colspan="1">Length of anterior part of dorsal fin erected</td><td rowspan="1" colspan="1">DFAe</td><td rowspan="1" colspan="1">Length from anterior insertion point of fin to tip of longest unbranched ray, when fin is fully erected</td></tr><tr><td rowspan="1" colspan="1">Length of anterior part of dorsal fin depressed</td><td rowspan="1" colspan="1">DFAd</td><td rowspan="1" colspan="1">Length from anterior insertion point of fin to tip of longest unbranched ray, when fin is depressed</td></tr><tr><td rowspan="1" colspan="1">Length of posterior part of dorsal fin erected</td><td rowspan="1" colspan="1">DFPe</td><td rowspan="1" colspan="1">Length from posterior insertion point of fin to tip of most posterior branched ray, when fin is erected</td></tr><tr><td rowspan="1" colspan="1">Anal fin base</td><td rowspan="1" colspan="1">AFB</td><td rowspan="1" colspan="1">Length between insertions of fin</td></tr><tr><td rowspan="1" colspan="1">Length of anterior part of the anal fin</td><td rowspan="1" colspan="1">AFAe</td><td rowspan="1" colspan="1">Length from anterior insertion point of fin to tip of longest branched ray, when fin is fully erected</td></tr><tr><td rowspan="1" colspan="1">Adipose fin base</td><td rowspan="1" colspan="1">AdFB</td><td rowspan="1" colspan="1">Length between insertions of fin</td></tr><tr><td rowspan="1" colspan="1">Caudal fin length</td><td rowspan="1" colspan="1">CF</td><td rowspan="1" colspan="1">Length from the middle of hypural plate of the caudal fin (internally this is the expanded bones at the end of the backbone that support the caudal fin, externally where the lateral line scales end) to the tip of the longest unbranched ray either being on the dorsal or ventral part of the caudal fin</td></tr><tr><td rowspan="1" colspan="1">Caudal peduncle depth</td><td rowspan="1" colspan="1">CD</td><td rowspan="1" colspan="1">Vertical distance between dorsal and ventral margins of the caudal peduncle at its narrowest part</td></tr><tr><td rowspan="1" colspan="1">Caudal peduncle length</td><td rowspan="1" colspan="1">CL</td><td rowspan="1" colspan="1">Length from posterior insertion point of anal fin to the middle of the hypural plate of the caudal fin</td></tr><tr><td rowspan="1" colspan="1">Length from anterior part of adipose fin to caudal fin base</td><td rowspan="1" colspan="1">PAdC</td><td rowspan="1" colspan="1">Length from anterior insertion point of adipose fin to the middle of the hypural plate of the caudal fin</td></tr><tr><td rowspan="1" colspan="1">Dorsal head length</td><td rowspan="1" colspan="1">DHL</td><td rowspan="1" colspan="1">Length from tip of snout to most posterior part of the frontal head bone</td></tr><tr><td rowspan="1" colspan="1">Prepelvic length</td><td rowspan="1" colspan="1">PreP</td><td rowspan="1" colspan="1">Length from tip of snout to anterior insertion point of pelvic fin</td></tr><tr><td rowspan="1" colspan="1">Preanal length</td><td rowspan="1" colspan="1">PreA</td><td rowspan="1" colspan="1">Length from tip of snout to anterior insertion point of anal fin</td></tr><tr><td rowspan="1" colspan="1">Standard length</td><td rowspan="1" colspan="1">SL</td><td rowspan="1" colspan="1">Length from tip of snout to the middle of the hypural plate of the caudal fin</td></tr><tr><td rowspan="1" colspan="1">Total length</td><td rowspan="1" colspan="1">TL</td><td rowspan="1" colspan="1">Length from tip of snout to the tip of longest unbranched ray either being on the dorsal or ventral part of the caudal fin</td></tr><tr><td rowspan="1" colspan="1">Predorsal length</td><td rowspan="1" colspan="1">PreD</td><td rowspan="1" colspan="1">Length from tip of snout to anterior insertion point of dorsal fin</td></tr><tr><td rowspan="1" colspan="1">Body depth</td><td rowspan="1" colspan="1">BD</td><td rowspan="1" colspan="1">Vertical distance between dorsal and ventral margins of body from anterior insertion point of dorsal fin to anterior insertion of pelvic fin: not necessarily the greatest body depth</td></tr><tr><td rowspan="1" colspan="1">Postdorsal length</td><td rowspan="1" colspan="1">PostD</td><td rowspan="1" colspan="1">Length from posterior insertion point of dorsal fin to middle of hypural plate of the caudal fin</td></tr><tr><td rowspan="1" colspan="3">
                  <bold>Head</bold>
                </td></tr><tr><td rowspan="1" colspan="1">Eye diameter</td><td rowspan="1" colspan="1">ED</td><td rowspan="1" colspan="1">Horizontal distance across the midline of the eye from the anterior to the posterior margin of the soft eye tissue</td></tr><tr><td rowspan="1" colspan="1">Eye cavity</td><td rowspan="1" colspan="1">EC</td><td rowspan="1" colspan="1">Horizontal distance across the midline of the eye from the anterior margin of the eye socket to the posterior margin of the eye cavity</td></tr><tr><td rowspan="1" colspan="1">Eye height</td><td rowspan="1" colspan="1">EH</td><td rowspan="1" colspan="1">Vertical distance across the midline of the eye from the dorsal margin of the eye cavity to the ventral margin of the eye cavity</td></tr><tr><td rowspan="1" colspan="1">Eye socket</td><td rowspan="1" colspan="1">ES</td><td rowspan="1" colspan="1">Horizontal distance from the anterior margin of the eye socket to the most anterior point of the the posterior margin of the eye socket</td></tr><tr><td rowspan="1" colspan="1">Postorbital length</td><td rowspan="1" colspan="1">PostO</td><td rowspan="1" colspan="1">Length from posterior margin of the eye to the most posterior point of the operculum</td></tr><tr><td rowspan="1" colspan="1">Head length</td><td rowspan="1" colspan="1">HL</td><td rowspan="1" colspan="1">Length from the tip of snout to most posterior point of the operculum margin</td></tr><tr><td rowspan="1" colspan="1">Head depth</td><td rowspan="1" colspan="1">HD</td><td rowspan="1" colspan="1">The transverse distance between margins at the widest point of the head.</td></tr><tr><td rowspan="1" colspan="1">Head width</td><td rowspan="1" colspan="1">HW</td><td rowspan="1" colspan="1">Distance between the posterior margins of the left and right operculum</td></tr><tr><td rowspan="1" colspan="1">Mouth width</td><td rowspan="1" colspan="1">MW</td><td rowspan="1" colspan="1">The transverse distance between margins of the upper and lower jaw</td></tr><tr><td rowspan="1" colspan="1">Upper jaw length</td><td rowspan="1" colspan="1">UJ</td><td rowspan="1" colspan="1">Length from the tip of the snout to most posterior point of the upper jaw</td></tr><tr><td rowspan="1" colspan="1">Lower jaw length</td><td rowspan="1" colspan="1">LJ</td><td rowspan="1" colspan="1">Length from the most anterior point of the lower jaw to the lower jaw insertion</td></tr><tr><td rowspan="1" colspan="1">Lower jaw width</td><td rowspan="1" colspan="1">LJW</td><td rowspan="1" colspan="1">Length between the anterior left and right side of the lower jaw</td></tr><tr><td rowspan="1" colspan="1">Uperr jaw width</td><td rowspan="1" colspan="1">UJW</td><td rowspan="1" colspan="1">Length between the posterior left and right point of the upper jaw</td></tr><tr><td rowspan="1" colspan="1">Length of maxilla</td><td rowspan="1" colspan="1">M</td><td rowspan="1" colspan="1">Length from the most anterior point of the maxilla to the most posterior point of the maxilla</td></tr><tr><td rowspan="1" colspan="1">Snout length</td><td rowspan="1" colspan="1">SN</td><td rowspan="1" colspan="1">Length from tip of snout to anterior margin of the eye</td></tr><tr><td rowspan="1" colspan="1">Snouth depth</td><td rowspan="1" colspan="1">SD</td><td rowspan="1" colspan="1">Vertical distance from the upper to the lower margin of the rostral plate</td></tr><tr><td rowspan="1" colspan="1">Snouth width</td><td rowspan="1" colspan="1">SW</td><td rowspan="1" colspan="1">Horizontal distance from the left to the right margin of the rostral plate</td></tr><tr><td rowspan="1" colspan="1">Interorbital width</td><td rowspan="1" colspan="1">IOW</td><td rowspan="1" colspan="1">Distance between the anterior margin of the left and right eye cavity</td></tr><tr><td rowspan="1" colspan="1">Internarial width</td><td rowspan="1" colspan="1">INW</td><td rowspan="1" colspan="1">Distance between the right and left nostrils</td></tr><tr><td rowspan="1" colspan="3">
                  <bold>Gill</bold>
                </td></tr><tr><td rowspan="1" colspan="1">Upper arch length</td><td rowspan="1" colspan="1">UA</td><td rowspan="1" colspan="1">Length of the first hypobranchial (upper arch) from the most anterior point to the joint of the hypo- and ceratobranchial where the middle raker emerges</td></tr><tr><td rowspan="1" colspan="1">Lower arch length</td><td rowspan="1" colspan="1">LA</td><td rowspan="1" colspan="1">Length of the first ceratobranchial (lower arch) from the most anterior point to the joint of the hypo- and ceratobranchial where the middle raker emerges</td></tr><tr><td rowspan="1" colspan="1">Middle gill raker length</td><td rowspan="1" colspan="1">MGR</td><td rowspan="1" colspan="1">Length of the gill raker directly at the joint of the the upper and lower first arch, from the insertion of the gill raker to the tip of the gill raker</td></tr><tr><td rowspan="1" colspan="1">Longest gill raker length</td><td rowspan="1" colspan="1">LGR</td><td rowspan="1" colspan="1">Length of the longest gill raker either on the upper and lower first arch, from the insertion of the gill raker to the tip of the gill raker</td></tr></tbody></table></table-wrap><table-wrap id="T3" position="float" orientation="portrait"><label>Table 3.</label><caption><p>Morphological and meristic data of <italic><tp:taxon-name><tp:taxon-name-part taxon-name-part-type="genus" reg="Coregonus">C.</tp:taxon-name-part> <tp:taxon-name-part taxon-name-part-type="species" reg="albellus">albellus</tp:taxon-name-part></tp:taxon-name></italic> Fatio, 1890 from lakes Thun and Brienz, MHNG-816.022 lectotype from Lake Thun; non-type material N = 34 from Lake Thun and N = 32 from Lake Brienz.</p></caption><table id="TID0EQ2DI" rules="all"><tbody><tr><td rowspan="4" colspan="1">
                  <bold>Morphological/ characters</bold>
                </td><td rowspan="1" colspan="1">
                  <bold><italic><tp:taxon-name>
                    <tp:taxon-name-part taxon-name-part-type="genus" reg="Coregonus">C.</tp:taxon-name-part> <tp:taxon-name-part taxon-name-part-type="species" reg="albellus">albellus</tp:taxon-name-part></tp:taxon-name></italic></bold>
                </td><td rowspan="1" colspan="2">
                  <bold>Both lakes</bold>
                </td><td rowspan="1" colspan="6">
                  <bold>Lake Thun</bold>
                </td><td rowspan="1" colspan="6">
                  <bold>Lake Brienz</bold>
                </td></tr><tr><td rowspan="3" colspan="1">
                  <bold>Lectotype</bold>
                </td><td rowspan="1" colspan="2">
                  <bold>Non-types both sexes</bold>
                </td><td rowspan="1" colspan="6">
                  <bold>Non-types</bold>
                </td><td rowspan="1" colspan="6">
                  <bold>Non-types</bold>
                </td></tr><tr><td rowspan="1" colspan="2">
                  <bold><italic>N-total</italic> = 66</bold>
                </td><td rowspan="1" colspan="2">
                  <bold><italic>N-total</italic> = 34</bold>
                </td><td rowspan="1" colspan="2">
                  <bold><italic>N-females</italic> = 21</bold>
                </td><td rowspan="1" colspan="2">
                  <bold><italic>N-males</italic> = 13</bold>
                </td><td rowspan="1" colspan="2">
                  <bold><italic>N-total</italic> = 32</bold>
                </td><td rowspan="1" colspan="2">
                  <bold><italic>N-females</italic> = 19</bold>
                </td><td rowspan="1" colspan="2">
                  <bold><italic>N-males</italic> = 13</bold>
                </td></tr><tr><td rowspan="1" colspan="1">
                  <bold>Mean ± StDev</bold>
                </td><td rowspan="1" colspan="1">
                  <bold>Range</bold>
                </td><td rowspan="1" colspan="1">
                  <bold>Mean ± StDev</bold>
                </td><td rowspan="1" colspan="1">
                  <bold>Range</bold>
                </td><td rowspan="1" colspan="1">
                  <bold>Mean ± StDev</bold>
                </td><td rowspan="1" colspan="1">
                  <bold>Range</bold>
                </td><td rowspan="1" colspan="1">
                  <bold>Mean ± StDev</bold>
                </td><td rowspan="1" colspan="1">
                  <bold>Range</bold>
                </td><td rowspan="1" colspan="1">
                  <bold>Mean ± StDev</bold>
                </td><td rowspan="1" colspan="1">
                  <bold>Range</bold>
                </td><td rowspan="1" colspan="1">
                  <bold>Mean ± StDev</bold>
                </td><td rowspan="1" colspan="1">
                  <bold>Range</bold>
                </td><td rowspan="1" colspan="1">
                  <bold>Mean ± StDev</bold>
                </td><td rowspan="1" colspan="1">
                  <bold>Range</bold>
                </td></tr><tr><td rowspan="1" colspan="1">
                  <bold>SL (mm)</bold>
                </td><td rowspan="1" colspan="1">165.0</td><td rowspan="1" colspan="1">173.2±51.9</td><td rowspan="1" colspan="1">(101–271)</td><td rowspan="1" colspan="1">221.4±16.4</td><td rowspan="1" colspan="1">(177–271)</td><td rowspan="1" colspan="1">224.4±14.9</td><td rowspan="1" colspan="1">(205–271)</td><td rowspan="1" colspan="1">216.6±18.1</td><td rowspan="1" colspan="1">(177–254)</td><td rowspan="1" colspan="1">122.1±11.0</td><td rowspan="1" colspan="1">(101–164)</td><td rowspan="1" colspan="1">122.9±13.5</td><td rowspan="1" colspan="1">(101–164)</td><td rowspan="1" colspan="1">120.9±6.4</td><td rowspan="1" colspan="1">(108–129)</td></tr><tr><td rowspan="1" colspan="16">
                  <bold>Percentage of standard length</bold>
                </td></tr><tr><td rowspan="1" colspan="1">
                  <bold>PelvFB</bold>
                </td><td rowspan="1" colspan="1">3.6</td><td rowspan="1" colspan="1">3.9±0.4</td><td rowspan="1" colspan="1">(3.2–5.6)</td><td rowspan="1" colspan="1">4.0±0.3</td><td rowspan="1" colspan="1">(3.4–4.7)</td><td rowspan="1" colspan="1">4.0±0.3</td><td rowspan="1" colspan="1">(3.4–4.7)</td><td rowspan="1" colspan="1">4.1±0.2</td><td rowspan="1" colspan="1">(3.7–4.5)</td><td rowspan="1" colspan="1">3.8±0.5</td><td rowspan="1" colspan="1">(3.2–5.6)</td><td rowspan="1" colspan="1">4.0±0.5</td><td rowspan="1" colspan="1">(3.2–5.6)</td><td rowspan="1" colspan="1">3.6±0.2</td><td rowspan="1" colspan="1">(3.3–4.0)</td></tr><tr><td rowspan="1" colspan="1">
                  <bold>PelvFS</bold>
                </td><td rowspan="1" colspan="1">na</td><td rowspan="1" colspan="1">6.3±0.7</td><td rowspan="1" colspan="1">(5.1–8.6)</td><td rowspan="1" colspan="1">6.2±0.7</td><td rowspan="1" colspan="1">(5.1–7.3)</td><td rowspan="1" colspan="1">6.1±0.7</td><td rowspan="1" colspan="1">(5.1–7.2)</td><td rowspan="1" colspan="1">6.5±0.7</td><td rowspan="1" colspan="1">(5.1–7.3)</td><td rowspan="1" colspan="1">6.4±0.7</td><td rowspan="1" colspan="1">(5.5–8.6)</td><td rowspan="1" colspan="1">6.5±0.8</td><td rowspan="1" colspan="1">(5.5–8.6)</td><td rowspan="1" colspan="1">6.3±0.6</td><td rowspan="1" colspan="1">(5.5–7.8)</td></tr><tr><td rowspan="1" colspan="1">
                  <bold>PelvF</bold>
                </td><td rowspan="1" colspan="1">14.1</td><td rowspan="1" colspan="1">17±1.1</td><td rowspan="1" colspan="1">(14.7–20.9)</td><td rowspan="1" colspan="1">16.7±0.9</td><td rowspan="1" colspan="1">(14.8–18.7)</td><td rowspan="1" colspan="1">16.5±0.6</td><td rowspan="1" colspan="1">(15.2–18)</td><td rowspan="1" colspan="1">17±1.1</td><td rowspan="1" colspan="1">(14.8–18.7)</td><td rowspan="1" colspan="1">17.3±1.1</td><td rowspan="1" colspan="1">(14.7–20.9)</td><td rowspan="1" colspan="1">17.5±1.4</td><td rowspan="1" colspan="1">(14.7–20.9)</td><td rowspan="1" colspan="1">17.1±0.7</td><td rowspan="1" colspan="1">(15.3–18.1)</td></tr><tr><td rowspan="1" colspan="1">
                  <bold>PecFB</bold>
                </td><td rowspan="1" colspan="1">3.1</td><td rowspan="1" colspan="1">3.3±0.3</td><td rowspan="1" colspan="1">(2.7–4.8)</td><td rowspan="1" colspan="1">3.4±0.3</td><td rowspan="1" colspan="1">(2.7–3.9)</td><td rowspan="1" colspan="1">3.3±0.3</td><td rowspan="1" colspan="1">(2.7–3.8)</td><td rowspan="1" colspan="1">3.5±0.2</td><td rowspan="1" colspan="1">(2.9–3.9)</td><td rowspan="1" colspan="1">3.3±0.4</td><td rowspan="1" colspan="1">(2.9–4.8)</td><td rowspan="1" colspan="1">3.5±0.5</td><td rowspan="1" colspan="1">(3.0–4.8)</td><td rowspan="1" colspan="1">3.2±0.2</td><td rowspan="1" colspan="1">(2.9–3.6)</td></tr><tr><td rowspan="1" colspan="1">
                  <bold>PecF1</bold>
                </td><td rowspan="1" colspan="1">na</td><td rowspan="1" colspan="1">17.6±1.2</td><td rowspan="1" colspan="1">(14.7–22.6)</td><td rowspan="1" colspan="1">17.3±1.0</td><td rowspan="1" colspan="1">(14.7–19.1)</td><td rowspan="1" colspan="1">17.2±0.9</td><td rowspan="1" colspan="1">(15.4–19.1)</td><td rowspan="1" colspan="1">17.4±1.1</td><td rowspan="1" colspan="1">(14.7–18.8)</td><td rowspan="1" colspan="1">18.0±1.4</td><td rowspan="1" colspan="1">(15.7–22.6)</td><td rowspan="1" colspan="1">18.2±1.5</td><td rowspan="1" colspan="1">(15.7–22.6)</td><td rowspan="1" colspan="1">17.6±1.3</td><td rowspan="1" colspan="1">(15.9–19.8)</td></tr><tr><td rowspan="1" colspan="1">
                  <bold>PecF2</bold>
                </td><td rowspan="1" colspan="1">na</td><td rowspan="1" colspan="1">18.9±1.3</td><td rowspan="1" colspan="1">(15.7–23.8)</td><td rowspan="1" colspan="1">18.4±1.1</td><td rowspan="1" colspan="1">(15.7–20.7)</td><td rowspan="1" colspan="1">18.2±1</td><td rowspan="1" colspan="1">(16.4–20.1)</td><td rowspan="1" colspan="1">18.8±1.3</td><td rowspan="1" colspan="1">(15.7–20.7)</td><td rowspan="1" colspan="1">19.4±1.3</td><td rowspan="1" colspan="1">(16.9–23.8)</td><td rowspan="1" colspan="1">19.5±1.5</td><td rowspan="1" colspan="1">(16.9–23.8)</td><td rowspan="1" colspan="1">19.3±1</td><td rowspan="1" colspan="1">(18.1–21.2)</td></tr><tr><td rowspan="1" colspan="1">
                  <bold>DFB</bold>
                </td><td rowspan="1" colspan="1">11.7</td><td rowspan="1" colspan="1">12.1±0.9</td><td rowspan="1" colspan="1">(10.7–16.2)</td><td rowspan="1" colspan="1">11.9±0.6</td><td rowspan="1" colspan="1">(10.8–13.6)</td><td rowspan="1" colspan="1">11.8±0.6</td><td rowspan="1" colspan="1">(10.8–13.3)</td><td rowspan="1" colspan="1">12.0±0.7</td><td rowspan="1" colspan="1">(11.0–13.6)</td><td rowspan="1" colspan="1">12.2±1.1</td><td rowspan="1" colspan="1">(10.7–16.2)</td><td rowspan="1" colspan="1">12.6±1.2</td><td rowspan="1" colspan="1">(10.8–16.2)</td><td rowspan="1" colspan="1">11.8±0.9</td><td rowspan="1" colspan="1">(10.7–13.2)</td></tr><tr><td rowspan="1" colspan="1">
                  <bold>DFAe</bold>
                </td><td rowspan="1" colspan="1">na</td><td rowspan="1" colspan="1">19.1±1.4</td><td rowspan="1" colspan="1">(16.1–24.7)</td><td rowspan="1" colspan="1">18.5±1.2</td><td rowspan="1" colspan="1">(16.1–21.2)</td><td rowspan="1" colspan="1">18.3±0.9</td><td rowspan="1" colspan="1">(16.1–19.6)</td><td rowspan="1" colspan="1">18.9±1.5</td><td rowspan="1" colspan="1">(16.7–21.2)</td><td rowspan="1" colspan="1">19.7±1.5</td><td rowspan="1" colspan="1">(17.3–24.7)</td><td rowspan="1" colspan="1">20.2±1.6</td><td rowspan="1" colspan="1">(17.8–24.7)</td><td rowspan="1" colspan="1">19.1±0.9</td><td rowspan="1" colspan="1">(17.3–20.8)</td></tr><tr><td rowspan="1" colspan="1">
                  <bold>DFAd</bold>
                </td><td rowspan="1" colspan="1">na</td><td rowspan="1" colspan="1">20.1±1.4</td><td rowspan="1" colspan="1">(17.1–26.6)</td><td rowspan="1" colspan="1">19.7±1.1</td><td rowspan="1" colspan="1">(17.1–21.9)</td><td rowspan="1" colspan="1">19.5±0.9</td><td rowspan="1" colspan="1">(17.3–21.4)</td><td rowspan="1" colspan="1">20.0±1.3</td><td rowspan="1" colspan="1">(17.1–21.9)</td><td rowspan="1" colspan="1">20.6±1.5</td><td rowspan="1" colspan="1">(18.3–26.6)</td><td rowspan="1" colspan="1">21.0±1.7</td><td rowspan="1" colspan="1">(18.3–26.6)</td><td rowspan="1" colspan="1">20.0±0.9</td><td rowspan="1" colspan="1">(18.9–21.7)</td></tr><tr><td rowspan="1" colspan="1">
                  <bold>DFPe</bold>
                </td><td rowspan="1" colspan="1">7</td><td rowspan="1" colspan="1">5.4±0.7</td><td rowspan="1" colspan="1">(3.7–7.2)</td><td rowspan="1" colspan="1">5.1±0.6</td><td rowspan="1" colspan="1">(3.7–6.1)</td><td rowspan="1" colspan="1">5.0±0.5</td><td rowspan="1" colspan="1">(3.7–5.9)</td><td rowspan="1" colspan="1">5.2±0.7</td><td rowspan="1" colspan="1">(3.8–6.1)</td><td rowspan="1" colspan="1">5.7±0.7</td><td rowspan="1" colspan="1">(4.4–7.2)</td><td rowspan="1" colspan="1">5.7±0.7</td><td rowspan="1" colspan="1">(4.4–7.2)</td><td rowspan="1" colspan="1">5.7±0.6</td><td rowspan="1" colspan="1">(4.4–7.2)</td></tr><tr><td rowspan="1" colspan="1">
                  <bold>AFB</bold>
                </td><td rowspan="1" colspan="1">13.1</td><td rowspan="1" colspan="1">12.9±1</td><td rowspan="1" colspan="1">(10.5–17)</td><td rowspan="1" colspan="1">12.7±0.8</td><td rowspan="1" colspan="1">(11.1–14.9)</td><td rowspan="1" colspan="1">12.4±0.6</td><td rowspan="1" colspan="1">(11.1–13.3)</td><td rowspan="1" colspan="1">13.1±0.8</td><td rowspan="1" colspan="1">(12.0–14.9)</td><td rowspan="1" colspan="1">13.0±1.2</td><td rowspan="1" colspan="1">(10.5–17.0)</td><td rowspan="1" colspan="1">13.3±1.3</td><td rowspan="1" colspan="1">(11.5–17.0)</td><td rowspan="1" colspan="1">12.7±1.0</td><td rowspan="1" colspan="1">(10.5–14.9)</td></tr><tr><td rowspan="1" colspan="1">
                  <bold>AFAe</bold>
                </td><td rowspan="1" colspan="1">na</td><td rowspan="1" colspan="1">12±0.9</td><td rowspan="1" colspan="1">(9.7–14.4)</td><td rowspan="1" colspan="1">12.3±0.8</td><td rowspan="1" colspan="1">(10.9–14.0)</td><td rowspan="1" colspan="1">12.0±0.7</td><td rowspan="1" colspan="1">(10.9–13.4)</td><td rowspan="1" colspan="1">12.7±0.9</td><td rowspan="1" colspan="1">(11.3–14.0)</td><td rowspan="1" colspan="1">11.7±1.0</td><td rowspan="1" colspan="1">(9.7–14.4)</td><td rowspan="1" colspan="1">11.8±1.0</td><td rowspan="1" colspan="1">(9.7–14.4)</td><td rowspan="1" colspan="1">11.6±1.0</td><td rowspan="1" colspan="1">(9.7–13.8)</td></tr><tr><td rowspan="1" colspan="1">
                  <bold>AdFB</bold>
                </td><td rowspan="1" colspan="1">6.8</td><td rowspan="1" colspan="1">6.5±1.1</td><td rowspan="1" colspan="1">(4.5–9.2)</td><td rowspan="1" colspan="1">5.8±0.7</td><td rowspan="1" colspan="1">(4.5–7.7)</td><td rowspan="1" colspan="1">5.8±0.7</td><td rowspan="1" colspan="1">(4.7–6.8)</td><td rowspan="1" colspan="1">5.9±0.8</td><td rowspan="1" colspan="1">(4.5–7.7)</td><td rowspan="1" colspan="1">7.2±1.1</td><td rowspan="1" colspan="1">(4.5–9.2)</td><td rowspan="1" colspan="1">7.2±1.1</td><td rowspan="1" colspan="1">(4.9–9.2)</td><td rowspan="1" colspan="1">7.1±1.1</td><td rowspan="1" colspan="1">(4.5–8.6)</td></tr><tr><td rowspan="1" colspan="1">
                  <bold>CF</bold>
                </td><td rowspan="1" colspan="1">na</td><td rowspan="1" colspan="1">25±1.8</td><td rowspan="1" colspan="1">(21.7–32.9)</td><td rowspan="1" colspan="1">24±1.3</td><td rowspan="1" colspan="1">(21.7–26.5)</td><td rowspan="1" colspan="1">23.8±1.1</td><td rowspan="1" colspan="1">(21.7–26.4)</td><td rowspan="1" colspan="1">24.2±1.5</td><td rowspan="1" colspan="1">(21.8–26.5)</td><td rowspan="1" colspan="1">26±1.8</td><td rowspan="1" colspan="1">(24–32.9)</td><td rowspan="1" colspan="1">26.5±1.9</td><td rowspan="1" colspan="1">(24.4–32.9)</td><td rowspan="1" colspan="1">25.3±1.4</td><td rowspan="1" colspan="1">(24–28.6)</td></tr><tr><td rowspan="1" colspan="1">
                  <bold>CD</bold>
                </td><td rowspan="1" colspan="1">6.9</td><td rowspan="1" colspan="1">7.2±0.5</td><td rowspan="1" colspan="1">(6.3–10)</td><td rowspan="1" colspan="1">7.1±0.3</td><td rowspan="1" colspan="1">(6.4–7.9)</td><td rowspan="1" colspan="1">7.1±0.4</td><td rowspan="1" colspan="1">(6.4–7.9)</td><td rowspan="1" colspan="1">7.2±0.3</td><td rowspan="1" colspan="1">(6.8–7.7)</td><td rowspan="1" colspan="1">7.3±0.6</td><td rowspan="1" colspan="1">(6.3–10)</td><td rowspan="1" colspan="1">7.5±0.8</td><td rowspan="1" colspan="1">(6.6–10)</td><td rowspan="1" colspan="1">7±0.3</td><td rowspan="1" colspan="1">(6.3–7.4)</td></tr><tr><td rowspan="1" colspan="1">
                  <bold>CL</bold>
                </td><td rowspan="1" colspan="1">14.7</td><td rowspan="1" colspan="1">13.3±0.8</td><td rowspan="1" colspan="1">(11.7–16)</td><td rowspan="1" colspan="1">13.2±0.7</td><td rowspan="1" colspan="1">(11.7–14.6)</td><td rowspan="1" colspan="1">13.2±0.7</td><td rowspan="1" colspan="1">(11.9–14.5)</td><td rowspan="1" colspan="1">13.1±0.9</td><td rowspan="1" colspan="1">(11.7–14.6)</td><td rowspan="1" colspan="1">13.5±0.9</td><td rowspan="1" colspan="1">(12.1–16.0)</td><td rowspan="1" colspan="1">13.4±0.9</td><td rowspan="1" colspan="1">(12.2–16.0)</td><td rowspan="1" colspan="1">13.6±0.9</td><td rowspan="1" colspan="1">(12.1–15.5)</td></tr><tr><td rowspan="1" colspan="1">
                  <bold>PAdC</bold>
                </td><td rowspan="1" colspan="1">18.9</td><td rowspan="1" colspan="1">19.8±1.5</td><td rowspan="1" colspan="1">(16.9–24.2)</td><td rowspan="1" colspan="1">18.9±1</td><td rowspan="1" colspan="1">(16.9–20.9)</td><td rowspan="1" colspan="1">18.8±0.9</td><td rowspan="1" colspan="1">(16.9–20.9)</td><td rowspan="1" colspan="1">19.3±0.9</td><td rowspan="1" colspan="1">(17.3–20.4)</td><td rowspan="1" colspan="1">20.7±1.4</td><td rowspan="1" colspan="1">(17.7–24.2)</td><td rowspan="1" colspan="1">20.5±1.8</td><td rowspan="1" colspan="1">(17.7–24.2)</td><td rowspan="1" colspan="1">20.9±0.6</td><td rowspan="1" colspan="1">(19.6–21.8)</td></tr><tr><td rowspan="1" colspan="1">
                  <bold>DHL</bold>
                </td><td rowspan="1" colspan="1">14.7</td><td rowspan="1" colspan="1">16.4±1.8</td><td rowspan="1" colspan="1">(14.1–23.1)</td><td rowspan="1" colspan="1">15.0±0.7</td><td rowspan="1" colspan="1">(14.1–16.5)</td><td rowspan="1" colspan="1">14.9±0.7</td><td rowspan="1" colspan="1">(14.1–16.2)</td><td rowspan="1" colspan="1">15.2±0.7</td><td rowspan="1" colspan="1">(14.1–16.5)</td><td rowspan="1" colspan="1">17.9±1.3</td><td rowspan="1" colspan="1">(16.1–23.1)</td><td rowspan="1" colspan="1">18.3±1.4</td><td rowspan="1" colspan="1">(16.8–23.1)</td><td rowspan="1" colspan="1">17.3±0.9</td><td rowspan="1" colspan="1">(16.1–19.7)</td></tr><tr><td rowspan="1" colspan="1">
                  <bold>PreP</bold>
                </td><td rowspan="1" colspan="1">49.2</td><td rowspan="1" colspan="1">51.9±2.4</td><td rowspan="1" colspan="1">(48.4–67.7)</td><td rowspan="1" colspan="1">52.0±1.6</td><td rowspan="1" colspan="1">(49.5–56.0)</td><td rowspan="1" colspan="1">52.1±1.7</td><td rowspan="1" colspan="1">(49.5–56.0)</td><td rowspan="1" colspan="1">51.9±1.4</td><td rowspan="1" colspan="1">(49.5–54.3)</td><td rowspan="1" colspan="1">51.8±3.2</td><td rowspan="1" colspan="1">(48.4–67.7)</td><td rowspan="1" colspan="1">52.2±3.9</td><td rowspan="1" colspan="1">(49.1–67.7)</td><td rowspan="1" colspan="1">51.4±1.7</td><td rowspan="1" colspan="1">(48.4–54.0)</td></tr><tr><td rowspan="1" colspan="1">
                  <bold>PreA</bold>
                </td><td rowspan="1" colspan="1">76.2</td><td rowspan="1" colspan="1">77.1±3.1</td><td rowspan="1" colspan="1">(74–100)</td><td rowspan="1" colspan="1">77.1±1.3</td><td rowspan="1" colspan="1">(74.8–80.0)</td><td rowspan="1" colspan="1">77.2±1.2</td><td rowspan="1" colspan="1">(75.2–79.7)</td><td rowspan="1" colspan="1">76.9±1.6</td><td rowspan="1" colspan="1">(74.8–80.0)</td><td rowspan="1" colspan="1">77.2±4.3</td><td rowspan="1" colspan="1">(74.0–100.0)</td><td rowspan="1" colspan="1">77.7±5.5</td><td rowspan="1" colspan="1">(74.8–100.0)</td><td rowspan="1" colspan="1">76.4±1.4</td><td rowspan="1" colspan="1">(74.0–78.7)</td></tr><tr><td rowspan="1" colspan="1">
                  <bold>PreD</bold>
                </td><td rowspan="1" colspan="1">45.5</td><td rowspan="1" colspan="1">47.2±2.2</td><td rowspan="1" colspan="1">(43.1–61.2)</td><td rowspan="1" colspan="1">46.5±1</td><td rowspan="1" colspan="1">(43.1–48.4)</td><td rowspan="1" colspan="1">46.6±0.9</td><td rowspan="1" colspan="1">(44.9–48.4)</td><td rowspan="1" colspan="1">46.2±1.1</td><td rowspan="1" colspan="1">(43.1–47.7)</td><td rowspan="1" colspan="1">48±2.7</td><td rowspan="1" colspan="1">(45.8–61.2)</td><td rowspan="1" colspan="1">48.5±3.3</td><td rowspan="1" colspan="1">(45.8–61.2)</td><td rowspan="1" colspan="1">47.3±1.3</td><td rowspan="1" colspan="1">(46–51.3)</td></tr><tr><td rowspan="1" colspan="1">
                  <bold>BD</bold>
                </td><td rowspan="1" colspan="1">25.2</td><td rowspan="1" colspan="1">23.4±2.8</td><td rowspan="1" colspan="1">(16.9–30.2)</td><td rowspan="1" colspan="1">25.3±1.4</td><td rowspan="1" colspan="1">(23.0–29.6)</td><td rowspan="1" colspan="1">25.5±1.5</td><td rowspan="1" colspan="1">(23.5–29.6)</td><td rowspan="1" colspan="1">24.9±1.2</td><td rowspan="1" colspan="1">(23.0–26.8)</td><td rowspan="1" colspan="1">21.4±2.5</td><td rowspan="1" colspan="1">(16.9–30.2)</td><td rowspan="1" colspan="1">22.2±2.8</td><td rowspan="1" colspan="1">(19.4–30.2)</td><td rowspan="1" colspan="1">20.2±1.4</td><td rowspan="1" colspan="1">(16.9–22.6)</td></tr><tr><td rowspan="1" colspan="1">
                  <bold>PostD</bold>
                </td><td rowspan="1" colspan="1">43.8</td><td rowspan="1" colspan="1">44.3±2</td><td rowspan="1" colspan="1">(41.2–56.2)</td><td rowspan="1" colspan="1">44.5±1.5</td><td rowspan="1" colspan="1">(41.8–48.3)</td><td rowspan="1" colspan="1">44.6±1.4</td><td rowspan="1" colspan="1">(41.8–46.6)</td><td rowspan="1" colspan="1">44.3±1.7</td><td rowspan="1" colspan="1">(43–48.3)</td><td rowspan="1" colspan="1">44.1±2.5</td><td rowspan="1" colspan="1">(41.2–56.2)</td><td rowspan="1" colspan="1">44.1±3.1</td><td rowspan="1" colspan="1">(41.5–56.2)</td><td rowspan="1" colspan="1">44±1.3</td><td rowspan="1" colspan="1">(41.2–45.8)</td></tr><tr><td rowspan="1" colspan="1">
                  <bold>TL</bold>
                </td><td rowspan="1" colspan="1">na</td><td rowspan="1" colspan="1">121.3±2.1</td><td rowspan="1" colspan="1">(116.6–130)</td><td rowspan="1" colspan="1">120.7±1.8</td><td rowspan="1" colspan="1">(116.6–123.7)</td><td rowspan="1" colspan="1">120.5±1.8</td><td rowspan="1" colspan="1">(116.6–123.7)</td><td rowspan="1" colspan="1">121.1±1.8</td><td rowspan="1" colspan="1">(118.4–123.7)</td><td rowspan="1" colspan="1">122±2.2</td><td rowspan="1" colspan="1">(118.2–130)</td><td rowspan="1" colspan="1">122.1±2.3</td><td rowspan="1" colspan="1">(119.6–130)</td><td rowspan="1" colspan="1">121.7±2.2</td><td rowspan="1" colspan="1">(118.2–125.5)</td></tr><tr><td rowspan="1" colspan="1">
                  <bold>HL (mm)</bold>
                </td><td rowspan="1" colspan="1">34.4</td><td rowspan="1" colspan="1">38.4±8.8</td><td rowspan="1" colspan="1">(26–51.9)</td><td rowspan="1" colspan="1">46.4±3.2</td><td rowspan="1" colspan="1">(36.1–51.9)</td><td rowspan="1" colspan="1">46.6±2.8</td><td rowspan="1" colspan="1">(41.5–51.9)</td><td rowspan="1" colspan="1">46.1±3.8</td><td rowspan="1" colspan="1">(36.1–51.6)</td><td rowspan="1" colspan="1">29.9±2.5</td><td rowspan="1" colspan="1">(26–39.2)</td><td rowspan="1" colspan="1">30.6±3</td><td rowspan="1" colspan="1">(26–39.2)</td><td rowspan="1" colspan="1">28.8±1</td><td rowspan="1" colspan="1">(27.7–31.1)</td></tr><tr><td rowspan="1" colspan="16">
                  <bold>Percentage of head length</bold>
                </td></tr><tr><td rowspan="1" colspan="1">
                  <bold>SN</bold>
                </td><td rowspan="1" colspan="1">25.4</td><td rowspan="1" colspan="1">22.8±2</td><td rowspan="1" colspan="1">(18.7–27.2)</td><td rowspan="1" colspan="1">24.2±1.3</td><td rowspan="1" colspan="1">(20.9–27.2)</td><td rowspan="1" colspan="1">24.1±1.3</td><td rowspan="1" colspan="1">(20.9–26.3)</td><td rowspan="1" colspan="1">24.4±1.3</td><td rowspan="1" colspan="1">(22.5–27.2)</td><td rowspan="1" colspan="1">21.2±1.4</td><td rowspan="1" colspan="1">(18.7–25.2)</td><td rowspan="1" colspan="1">21.3±1.2</td><td rowspan="1" colspan="1">(19.7–23)</td><td rowspan="1" colspan="1">21.1±1.6</td><td rowspan="1" colspan="1">(18.7–25.2)</td></tr><tr><td rowspan="1" colspan="1">
                  <bold>ED</bold>
                </td><td rowspan="1" colspan="1">23.5</td><td rowspan="1" colspan="1">26.2±3.3</td><td rowspan="1" colspan="1">(21.4–32)</td><td rowspan="1" colspan="1">23.4±1.3</td><td rowspan="1" colspan="1">(21.4–25.9)</td><td rowspan="1" colspan="1">23.7±1.2</td><td rowspan="1" colspan="1">(21.7–25.9)</td><td rowspan="1" colspan="1">22.9±1.3</td><td rowspan="1" colspan="1">(21.4–25.3)</td><td rowspan="1" colspan="1">29.3±1.5</td><td rowspan="1" colspan="1">(26.1–32)</td><td rowspan="1" colspan="1">29.4±1.7</td><td rowspan="1" colspan="1">(26.1–32)</td><td rowspan="1" colspan="1">29.2±1.2</td><td rowspan="1" colspan="1">(27.4–31.2)</td></tr><tr><td rowspan="4" colspan="1">
                  <bold>Morphological/ characters</bold>
                </td><td rowspan="1" colspan="1">
                  <bold><italic><tp:taxon-name>
                    <tp:taxon-name-part taxon-name-part-type="genus" reg="Coregonus">C.</tp:taxon-name-part> <tp:taxon-name-part taxon-name-part-type="species" reg="albellus">albellus</tp:taxon-name-part></tp:taxon-name></italic></bold>
                </td><td rowspan="1" colspan="2">
                  <bold>Both lakes</bold>
                </td><td rowspan="1" colspan="6">
                  <bold>Lake Thun</bold>
                </td><td rowspan="1" colspan="6">
                  <bold>Lake Brienz</bold>
                </td></tr><tr><td rowspan="3" colspan="1">
                  <bold>Lectotype</bold>
                </td><td rowspan="1" colspan="2">
                  <bold>Non-types both sexes</bold>
                </td><td rowspan="1" colspan="6">
                  <bold>Non-types</bold>
                </td><td rowspan="1" colspan="6">
                  <bold>Non-types</bold>
                </td></tr><tr><td rowspan="1" colspan="2">
                  <bold><italic>N-total</italic> = 66</bold>
                </td><td rowspan="1" colspan="2">
                  <bold><italic>N-total</italic> = 34</bold>
                </td><td rowspan="1" colspan="2">
                  <bold><italic>N-females</italic> = 21</bold>
                </td><td rowspan="1" colspan="2">
                  <bold><italic>N-males</italic> = 13</bold>
                </td><td rowspan="1" colspan="2">
                  <bold><italic>N-total</italic> = 32</bold>
                </td><td rowspan="1" colspan="2">
                  <bold><italic>N-females</italic> = 19</bold>
                </td><td rowspan="1" colspan="2">
                  <bold><italic>N-males</italic> = 13</bold>
                </td></tr><tr><td rowspan="1" colspan="1">
                  <bold>Mean ± StDev</bold>
                </td><td rowspan="1" colspan="1">
                  <bold>Range</bold>
                </td><td rowspan="1" colspan="1">
                  <bold>Mean ± StDev</bold>
                </td><td rowspan="1" colspan="1">
                  <bold>Range</bold>
                </td><td rowspan="1" colspan="1">
                  <bold>Mean ± StDev</bold>
                </td><td rowspan="1" colspan="1">
                  <bold>Range</bold>
                </td><td rowspan="1" colspan="1">
                  <bold>Mean ± StDev</bold>
                </td><td rowspan="1" colspan="1">
                  <bold>Range</bold>
                </td><td rowspan="1" colspan="1">
                  <bold>Mean ± StDev</bold>
                </td><td rowspan="1" colspan="1">
                  <bold>Range</bold>
                </td><td rowspan="1" colspan="1">
                  <bold>Mean ± StDev</bold>
                </td><td rowspan="1" colspan="1">
                  <bold>Range</bold>
                </td><td rowspan="1" colspan="1">
                  <bold>Mean ± StDev</bold>
                </td><td rowspan="1" colspan="1">
                  <bold>Range</bold>
                </td></tr><tr><td rowspan="1" colspan="1">
                  <bold>EC</bold>
                </td><td rowspan="1" colspan="1">27</td><td rowspan="1" colspan="1">29.9±3.7</td><td rowspan="1" colspan="1">(23.1–36.8)</td><td rowspan="1" colspan="1">26.6±1.4</td><td rowspan="1" colspan="1">(23.1–29.2)</td><td rowspan="1" colspan="1">26.9±1.4</td><td rowspan="1" colspan="1">(24–29.2)</td><td rowspan="1" colspan="1">26.2±1.4</td><td rowspan="1" colspan="1">(23.1–28.1)</td><td rowspan="1" colspan="1">33.3±1.6</td><td rowspan="1" colspan="1">(30.4–36.8)</td><td rowspan="1" colspan="1">33.2±1.9</td><td rowspan="1" colspan="1">(30.4–36.8)</td><td rowspan="1" colspan="1">33.5±1.2</td><td rowspan="1" colspan="1">(31.5–36.2)</td></tr><tr><td rowspan="1" colspan="1">
                  <bold>EH</bold>
                </td><td rowspan="1" colspan="1">na</td><td rowspan="1" colspan="1">26.1±2.9</td><td rowspan="1" colspan="1">(20.8–30.6)</td><td rowspan="1" colspan="1">23.5±1.3</td><td rowspan="1" colspan="1">(20.8–26.2)</td><td rowspan="1" colspan="1">23.7±1.4</td><td rowspan="1" colspan="1">(20.8–26.2)</td><td rowspan="1" colspan="1">23.4±1</td><td rowspan="1" colspan="1">(21.4–25.1)</td><td rowspan="1" colspan="1">28.7±1.1</td><td rowspan="1" colspan="1">(26.5–30.6)</td><td rowspan="1" colspan="1">28.7±1.2</td><td rowspan="1" colspan="1">(26.5–30.6)</td><td rowspan="1" colspan="1">28.9±0.9</td><td rowspan="1" colspan="1">(27.1–30.4)</td></tr><tr><td rowspan="1" colspan="1">
                  <bold>ES</bold>
                </td><td rowspan="1" colspan="1">na</td><td rowspan="1" colspan="1">3.4±0.7</td><td rowspan="1" colspan="1">(2–4.9)</td><td rowspan="1" colspan="1">3.2±0.8</td><td rowspan="1" colspan="1">(2.0–4.9)</td><td rowspan="1" colspan="1">3.1±0.8</td><td rowspan="1" colspan="1">(2.0–4.5)</td><td rowspan="1" colspan="1">3.3±1.0</td><td rowspan="1" colspan="1">(2.1–4.9)</td><td rowspan="1" colspan="1">3.5±0.5</td><td rowspan="1" colspan="1">(2.5–4.8)</td><td rowspan="1" colspan="1">3.5±0.5</td><td rowspan="1" colspan="1">(2.9–4.8)</td><td rowspan="1" colspan="1">3.5±0.5</td><td rowspan="1" colspan="1">(2.5–4.3)</td></tr><tr><td rowspan="1" colspan="1">
                  <bold>PostO</bold>
                </td><td rowspan="1" colspan="1">49.8</td><td rowspan="1" colspan="1">50.2±2.5</td><td rowspan="1" colspan="1">(45.5–55.6)</td><td rowspan="1" colspan="1">52±1.5</td><td rowspan="1" colspan="1">(48.5–55.6)</td><td rowspan="1" colspan="1">51.8±1.6</td><td rowspan="1" colspan="1">(48.5–55.6)</td><td rowspan="1" colspan="1">52.3±1.4</td><td rowspan="1" colspan="1">(50.1–55.1)</td><td rowspan="1" colspan="1">48.2±1.8</td><td rowspan="1" colspan="1">(45.5–53.1)</td><td rowspan="1" colspan="1">48.3±2</td><td rowspan="1" colspan="1">(45.5–53.1)</td><td rowspan="1" colspan="1">48.2±1.4</td><td rowspan="1" colspan="1">(45.7–50.5)</td></tr><tr><td rowspan="1" colspan="1">
                  <bold>HD</bold>
                </td><td rowspan="1" colspan="1">75.5</td><td rowspan="1" colspan="1">68.3±4.5</td><td rowspan="1" colspan="1">(59.2–80.3)</td><td rowspan="1" colspan="1">71.8±2.9</td><td rowspan="1" colspan="1">(66.9–80.3)</td><td rowspan="1" colspan="1">71.5±3.2</td><td rowspan="1" colspan="1">(66.9–80.3)</td><td rowspan="1" colspan="1">72.2±2.4</td><td rowspan="1" colspan="1">(67.1–75.8)</td><td rowspan="1" colspan="1">64.6±2.3</td><td rowspan="1" colspan="1">(59.2–69)</td><td rowspan="1" colspan="1">64.4±2.4</td><td rowspan="1" colspan="1">(59.2–68.8)</td><td rowspan="1" colspan="1">64.8±2.3</td><td rowspan="1" colspan="1">(61.3–69)</td></tr><tr><td rowspan="1" colspan="1">
                  <bold>MW</bold>
                </td><td rowspan="1" colspan="1">na</td><td rowspan="1" colspan="1">10.4±0.8</td><td rowspan="1" colspan="1">(8.8–12.2)</td><td rowspan="1" colspan="1">10.3±0.7</td><td rowspan="1" colspan="1">(8.8–12)</td><td rowspan="1" colspan="1">10±0.6</td><td rowspan="1" colspan="1">(8.8–11.2)</td><td rowspan="1" colspan="1">10.8±0.7</td><td rowspan="1" colspan="1">(9.4–12)</td><td rowspan="1" colspan="1">10.5±0.8</td><td rowspan="1" colspan="1">(8.8–12.2)</td><td rowspan="1" colspan="1">10.5±0.8</td><td rowspan="1" colspan="1">(8.9–12.2)</td><td rowspan="1" colspan="1">10.5±0.8</td><td rowspan="1" colspan="1">(8.8–11.7)</td></tr><tr><td rowspan="1" colspan="1">
                  <bold>UJ</bold>
                </td><td rowspan="1" colspan="1">na</td><td rowspan="1" colspan="1">31.7±1.5</td><td rowspan="1" colspan="1">(28.6–34.9)</td><td rowspan="1" colspan="1">31.2±1.6</td><td rowspan="1" colspan="1">(28.8–34.7)</td><td rowspan="1" colspan="1">30.9±1.5</td><td rowspan="1" colspan="1">(28.8–33.9)</td><td rowspan="1" colspan="1">31.8±1.7</td><td rowspan="1" colspan="1">(29–34.7)</td><td rowspan="1" colspan="1">32.1±1.3</td><td rowspan="1" colspan="1">(28.6–34.9)</td><td rowspan="1" colspan="1">31.8±1.1</td><td rowspan="1" colspan="1">(28.6–33.4)</td><td rowspan="1" colspan="1">32.6±1.3</td><td rowspan="1" colspan="1">(30.3–34.9)</td></tr><tr><td rowspan="1" colspan="1">
                  <bold>LJ</bold>
                </td><td rowspan="1" colspan="1">45.5</td><td rowspan="1" colspan="1">43.6±2.8</td><td rowspan="1" colspan="1">(38.4–49.2)</td><td rowspan="1" colspan="1">41.4±1.6</td><td rowspan="1" colspan="1">(38.4–44.6)</td><td rowspan="1" colspan="1">41.2±1.7</td><td rowspan="1" colspan="1">(38.6–44.4)</td><td rowspan="1" colspan="1">41.6±1.6</td><td rowspan="1" colspan="1">(38.4–44.6)</td><td rowspan="1" colspan="1">45.9±1.6</td><td rowspan="1" colspan="1">(41.9–49.2)</td><td rowspan="1" colspan="1">45.6±1.7</td><td rowspan="1" colspan="1">(41.9–48.5)</td><td rowspan="1" colspan="1">46.4±1.5</td><td rowspan="1" colspan="1">(43.9–49.2)</td></tr><tr><td rowspan="1" colspan="1">
                  <bold>M</bold>
                </td><td rowspan="1" colspan="1">na</td><td rowspan="1" colspan="1">23.5±1.7</td><td rowspan="1" colspan="1">(20.1–26.9)</td><td rowspan="1" colspan="1">22.4±1.4</td><td rowspan="1" colspan="1">(20.1–26.8)</td><td rowspan="1" colspan="1">22.1±1.4</td><td rowspan="1" colspan="1">(20.1–26.8)</td><td rowspan="1" colspan="1">22.8±1.3</td><td rowspan="1" colspan="1">(21.5–26.4)</td><td rowspan="1" colspan="1">24.7±1.1</td><td rowspan="1" colspan="1">(22.6–26.9)</td><td rowspan="1" colspan="1">24.4±1.1</td><td rowspan="1" colspan="1">(22.6–26.5)</td><td rowspan="1" colspan="1">25.1±1.2</td><td rowspan="1" colspan="1">(23.4–26.9)</td></tr><tr><td rowspan="1" colspan="1">
                  <bold>SD</bold>
                </td><td rowspan="1" colspan="1">na</td><td rowspan="1" colspan="1">8.8±1.6</td><td rowspan="1" colspan="1">(5.6–13.1)</td><td rowspan="1" colspan="1">9.6±1.6</td><td rowspan="1" colspan="1">(6–13.1)</td><td rowspan="1" colspan="1">9.2±1.4</td><td rowspan="1" colspan="1">(6–12.7)</td><td rowspan="1" colspan="1">10.3±1.7</td><td rowspan="1" colspan="1">(7.4–13.1)</td><td rowspan="1" colspan="1">8±1</td><td rowspan="1" colspan="1">(5.6–10.4)</td><td rowspan="1" colspan="1">8.2±1.1</td><td rowspan="1" colspan="1">(5.6–10.4)</td><td rowspan="1" colspan="1">7.7±0.6</td><td rowspan="1" colspan="1">(6.4–8.6)</td></tr><tr><td rowspan="1" colspan="1">
                  <bold>SW</bold>
                </td><td rowspan="1" colspan="1">na</td><td rowspan="1" colspan="1">17.9±1.5</td><td rowspan="1" colspan="1">(13.5–21.1)</td><td rowspan="1" colspan="1">17.4±1.7</td><td rowspan="1" colspan="1">(13.5–20)</td><td rowspan="1" colspan="1">16.9±1.5</td><td rowspan="1" colspan="1">(13.5–19.1)</td><td rowspan="1" colspan="1">18.1±1.6</td><td rowspan="1" colspan="1">(14.3–20)</td><td rowspan="1" colspan="1">18.4±1.2</td><td rowspan="1" colspan="1">(15.4–21.1)</td><td rowspan="1" colspan="1">18.4±1.3</td><td rowspan="1" colspan="1">(15.4–20.6)</td><td rowspan="1" colspan="1">18.4±1.2</td><td rowspan="1" colspan="1">(16.3–21.1)</td></tr><tr><td rowspan="1" colspan="1">
                  <bold>HW</bold>
                </td><td rowspan="1" colspan="1">48.1</td><td rowspan="1" colspan="1">48.5±4.3</td><td rowspan="1" colspan="1">(37.5–56.1)</td><td rowspan="1" colspan="1">50.7±3.3</td><td rowspan="1" colspan="1">(43.5–56.1)</td><td rowspan="1" colspan="1">50.6±3.2</td><td rowspan="1" colspan="1">(45.1–56.1)</td><td rowspan="1" colspan="1">50.7±3.6</td><td rowspan="1" colspan="1">(43.5–55.1)</td><td rowspan="1" colspan="1">46.2±4.1</td><td rowspan="1" colspan="1">(37.5–54.7)</td><td rowspan="1" colspan="1">45.7±3.7</td><td rowspan="1" colspan="1">(37.5–51.7)</td><td rowspan="1" colspan="1">46.9±4.5</td><td rowspan="1" colspan="1">(41.3–54.7)</td></tr><tr><td rowspan="1" colspan="1">
                  <bold>IOW</bold>
                </td><td rowspan="1" colspan="1">25.8</td><td rowspan="1" colspan="1">26.9±2.2</td><td rowspan="1" colspan="1">(22.7–33.6)</td><td rowspan="1" colspan="1">28.4±2</td><td rowspan="1" colspan="1">(24.4–33.6)</td><td rowspan="1" colspan="1">28.4±2</td><td rowspan="1" colspan="1">(24.8–33.6)</td><td rowspan="1" colspan="1">28.4±2.1</td><td rowspan="1" colspan="1">(24.4–31.9)</td><td rowspan="1" colspan="1">25.4±1.2</td><td rowspan="1" colspan="1">(22.7–27.5)</td><td rowspan="1" colspan="1">25.4±1.3</td><td rowspan="1" colspan="1">(23.1–27.5)</td><td rowspan="1" colspan="1">25.5±1.2</td><td rowspan="1" colspan="1">(22.7–27.4)</td></tr><tr><td rowspan="1" colspan="1">
                  <bold>INW</bold>
                </td><td rowspan="1" colspan="1">na</td><td rowspan="1" colspan="1">11.5±1.3</td><td rowspan="1" colspan="1">(7.8–15.4)</td><td rowspan="1" colspan="1">11.9±1.3</td><td rowspan="1" colspan="1">(9.9–15.4)</td><td rowspan="1" colspan="1">11.8±1.4</td><td rowspan="1" colspan="1">(9.9–15.4)</td><td rowspan="1" colspan="1">12.1±1.3</td><td rowspan="1" colspan="1">(9.9–15)</td><td rowspan="1" colspan="1">11±1.2</td><td rowspan="1" colspan="1">(7.8–13.7)</td><td rowspan="1" colspan="1">11.1±1.1</td><td rowspan="1" colspan="1">(9–13.7)</td><td rowspan="1" colspan="1">11±1.3</td><td rowspan="1" colspan="1">(7.8–13)</td></tr><tr><td rowspan="1" colspan="1">
                  <bold>LJW</bold>
                </td><td rowspan="1" colspan="1">12.2</td><td rowspan="1" colspan="1">11.7±2.4</td><td rowspan="1" colspan="1">(7.5–17.5)</td><td rowspan="1" colspan="1">13.3±2.2</td><td rowspan="1" colspan="1">(8.6–17.5)</td><td rowspan="1" colspan="1">13.1±2</td><td rowspan="1" colspan="1">(9–16.5)</td><td rowspan="1" colspan="1">13.5±2.4</td><td rowspan="1" colspan="1">(8.6–17.5)</td><td rowspan="1" colspan="1">10±1.3</td><td rowspan="1" colspan="1">(7.5–12.3)</td><td rowspan="1" colspan="1">9.9±1.2</td><td rowspan="1" colspan="1">(8.4–12.3)</td><td rowspan="1" colspan="1">10±1.5</td><td rowspan="1" colspan="1">(7.5–12.2)</td></tr><tr><td rowspan="1" colspan="1">
                  <bold>UJW</bold>
                </td><td rowspan="1" colspan="1">na</td><td rowspan="1" colspan="1">24.5±2.2</td><td rowspan="1" colspan="1">(19.1–28.9)</td><td rowspan="1" colspan="1">25.4±1.9</td><td rowspan="1" colspan="1">(20.9–28.7)</td><td rowspan="1" colspan="1">24.9±1.9</td><td rowspan="1" colspan="1">(20.9–28.7)</td><td rowspan="1" colspan="1">26.2±1.8</td><td rowspan="1" colspan="1">(22.7–28.4)</td><td rowspan="1" colspan="1">23.5±2</td><td rowspan="1" colspan="1">(19.1–28.9)</td><td rowspan="1" colspan="1">23.4±2.1</td><td rowspan="1" colspan="1">(19.1–28.9)</td><td rowspan="1" colspan="1">23.6±1.9</td><td rowspan="1" colspan="1">(19.8–27.4)</td></tr><tr><td rowspan="1" colspan="1">
                  <bold>MGR</bold>
                </td><td rowspan="1" colspan="1">16.1</td><td rowspan="1" colspan="1">16±1.5</td><td rowspan="1" colspan="1">(11.7–19.4)</td><td rowspan="1" colspan="1">15.6±1.7</td><td rowspan="1" colspan="1">(11.7–18.3)</td><td rowspan="1" colspan="1">15.7±1.6</td><td rowspan="1" colspan="1">(11.7–18.3)</td><td rowspan="1" colspan="1">15.5±1.8</td><td rowspan="1" colspan="1">(12–18.2)</td><td rowspan="1" colspan="1">16.5±1.2</td><td rowspan="1" colspan="1">(13.7–19.4)</td><td rowspan="1" colspan="1">16.4±1.3</td><td rowspan="1" colspan="1">(13.7–19.3)</td><td rowspan="1" colspan="1">16.6±1.2</td><td rowspan="1" colspan="1">(15.1–19.4)</td></tr><tr><td rowspan="1" colspan="1">
                  <bold>LGR</bold>
                </td><td rowspan="1" colspan="1">17</td><td rowspan="1" colspan="1">17.7±1.6</td><td rowspan="1" colspan="1">(14.1–21.8)</td><td rowspan="1" colspan="1">17.2±1.5</td><td rowspan="1" colspan="1">(14.1–20.3)</td><td rowspan="1" colspan="1">17.3±1.6</td><td rowspan="1" colspan="1">(14.1–20.3)</td><td rowspan="1" colspan="1">17±1.4</td><td rowspan="1" colspan="1">(14.7–18.9)</td><td rowspan="1" colspan="1">18.2±1.5</td><td rowspan="1" colspan="1">(14.9–21.8)</td><td rowspan="1" colspan="1">18±1.6</td><td rowspan="1" colspan="1">(14.9–21.8)</td><td rowspan="1" colspan="1">18.6±1.2</td><td rowspan="1" colspan="1">(16.8–21.5)</td></tr><tr><td rowspan="1" colspan="1">
                  <bold>UA</bold>
                </td><td rowspan="1" colspan="1">20</td><td rowspan="1" colspan="1">19.5±1.4</td><td rowspan="1" colspan="1">(14.8–22.6)</td><td rowspan="1" colspan="1">19.2±1.4</td><td rowspan="1" colspan="1">(14.8–22.6)</td><td rowspan="1" colspan="1">19.1±1.6</td><td rowspan="1" colspan="1">(14.8–22.6)</td><td rowspan="1" colspan="1">19.5±1.2</td><td rowspan="1" colspan="1">(17.5–21.3)</td><td rowspan="1" colspan="1">19.7±1.4</td><td rowspan="1" colspan="1">(17.2–22.1)</td><td rowspan="1" colspan="1">19.5±1.5</td><td rowspan="1" colspan="1">(17.2–22.1)</td><td rowspan="1" colspan="1">20±1.1</td><td rowspan="1" colspan="1">(17.8–21.3)</td></tr><tr><td rowspan="1" colspan="1">
                  <bold>LA</bold>
                </td><td rowspan="1" colspan="1">37.8</td><td rowspan="1" colspan="1">36.4±2.7</td><td rowspan="1" colspan="1">(29.6–42.2)</td><td rowspan="1" colspan="1">35.4±1.7</td><td rowspan="1" colspan="1">(32.3–39.6)</td><td rowspan="1" colspan="1">35.4±1.9</td><td rowspan="1" colspan="1">(32.3–39.6)</td><td rowspan="1" colspan="1">35.4±1.4</td><td rowspan="1" colspan="1">(32.8–37.5)</td><td rowspan="1" colspan="1">37.5±3.1</td><td rowspan="1" colspan="1">(29.6–42.2)</td><td rowspan="1" colspan="1">36.8±3.6</td><td rowspan="1" colspan="1">(29.6–42.2)</td><td rowspan="1" colspan="1">38.7±1.9</td><td rowspan="1" colspan="1">(35.3–42)</td></tr><tr><td rowspan="1" colspan="1">
                  <bold>Meristic characters</bold>
                </td><td rowspan="1" colspan="1"/><td rowspan="1" colspan="1">
                  <bold>Mode</bold>
                </td><td rowspan="1" colspan="1">
                  <bold>Range</bold>
                </td><td rowspan="1" colspan="1">
                  <bold>Mode</bold>
                </td><td rowspan="1" colspan="1">
                  <bold>Range</bold>
                </td><td rowspan="1" colspan="1">
                  <bold>Mode</bold>
                </td><td rowspan="1" colspan="1">
                  <bold>Range</bold>
                </td><td rowspan="1" colspan="1">
                  <bold>Mode</bold>
                </td><td rowspan="1" colspan="1">
                  <bold>Range</bold>
                </td><td rowspan="1" colspan="1">
                  <bold>Mode</bold>
                </td><td rowspan="1" colspan="1">
                  <bold>Range</bold>
                </td><td rowspan="1" colspan="1">
                  <bold>Mode</bold>
                </td><td rowspan="1" colspan="1">
                  <bold>Range</bold>
                </td><td rowspan="1" colspan="1">
                  <bold>Mode</bold>
                </td><td rowspan="1" colspan="1">
                  <bold>Range</bold>
                </td></tr><tr><td rowspan="1" colspan="1">
                  <bold>PelvF unbranched</bold>
                </td><td rowspan="1" colspan="1">1</td><td rowspan="1" colspan="1">1</td><td rowspan="1" colspan="1">(1–1)</td><td rowspan="1" colspan="1">1</td><td rowspan="1" colspan="1">(1–1)</td><td rowspan="1" colspan="1">1</td><td rowspan="1" colspan="1">(1–1)</td><td rowspan="1" colspan="1">1</td><td rowspan="1" colspan="1">(1–1)</td><td rowspan="1" colspan="1">1</td><td rowspan="1" colspan="1">(1–1)</td><td rowspan="1" colspan="1">1</td><td rowspan="1" colspan="1">(1–1)</td><td rowspan="1" colspan="1">1</td><td rowspan="1" colspan="1">(1–1)</td></tr><tr><td rowspan="1" colspan="1">
                  <bold>PelvF branched</bold>
                </td><td rowspan="1" colspan="1">11</td><td rowspan="1" colspan="1">10</td><td rowspan="1" colspan="1">(9–12)</td><td rowspan="1" colspan="1">10</td><td rowspan="1" colspan="1">(9–11)</td><td rowspan="1" colspan="1">10</td><td rowspan="1" colspan="1">(9–11)</td><td rowspan="1" colspan="1">10</td><td rowspan="1" colspan="1">(9–11)</td><td rowspan="1" colspan="1">10</td><td rowspan="1" colspan="1">(10–12)</td><td rowspan="1" colspan="1">10</td><td rowspan="1" colspan="1">(10–11)</td><td rowspan="1" colspan="1">10</td><td rowspan="1" colspan="1">(10–12)</td></tr><tr><td rowspan="1" colspan="1">
                  <bold>PecF unbranched</bold>
                </td><td rowspan="1" colspan="1">1</td><td rowspan="1" colspan="1">1</td><td rowspan="1" colspan="1">(1–1)</td><td rowspan="1" colspan="1">1</td><td rowspan="1" colspan="1">(1–1)</td><td rowspan="1" colspan="1">1</td><td rowspan="1" colspan="1">(1–1)</td><td rowspan="1" colspan="1">1</td><td rowspan="1" colspan="1">(1–1)</td><td rowspan="1" colspan="1">1</td><td rowspan="1" colspan="1">(1–1)</td><td rowspan="1" colspan="1">1</td><td rowspan="1" colspan="1">(1–1)</td><td rowspan="1" colspan="1">1</td><td rowspan="1" colspan="1">(1–1)</td></tr><tr><td rowspan="1" colspan="1">
                  <bold>PecF branched</bold>
                </td><td rowspan="1" colspan="1">16</td><td rowspan="1" colspan="1">16</td><td rowspan="1" colspan="1">(14–17)</td><td rowspan="1" colspan="1">16</td><td rowspan="1" colspan="1">(14–17)</td><td rowspan="1" colspan="1">16</td><td rowspan="1" colspan="1">(14–17)</td><td rowspan="1" colspan="1">16</td><td rowspan="1" colspan="1">(15–17)</td><td rowspan="1" colspan="1">16</td><td rowspan="1" colspan="1">(15–17)</td><td rowspan="1" colspan="1">16</td><td rowspan="1" colspan="1">(15–17)</td><td rowspan="1" colspan="1">16</td><td rowspan="1" colspan="1">(15–17)</td></tr><tr><td rowspan="1" colspan="1">
                  <bold>DF unbranched</bold>
                </td><td rowspan="1" colspan="1">3</td><td rowspan="1" colspan="1">4</td><td rowspan="1" colspan="1">(3–4)</td><td rowspan="1" colspan="1">4</td><td rowspan="1" colspan="1">(3–4)</td><td rowspan="1" colspan="1">4</td><td rowspan="1" colspan="1">(3–4)</td><td rowspan="1" colspan="1">4</td><td rowspan="1" colspan="1">(3–4)</td><td rowspan="1" colspan="1">4</td><td rowspan="1" colspan="1">(3–4)</td><td rowspan="1" colspan="1">4</td><td rowspan="1" colspan="1">(3–4)</td><td rowspan="1" colspan="1">4</td><td rowspan="1" colspan="1">(3–4)</td></tr><tr><td rowspan="1" colspan="1">
                  <bold>DF branched</bold>
                </td><td rowspan="1" colspan="1">11</td><td rowspan="1" colspan="1">10</td><td rowspan="1" colspan="1">(9–12)</td><td rowspan="1" colspan="1">10</td><td rowspan="1" colspan="1">(9–12)</td><td rowspan="1" colspan="1">10</td><td rowspan="1" colspan="1">(9–12)</td><td rowspan="1" colspan="1">10</td><td rowspan="1" colspan="1">(9–12)</td><td rowspan="1" colspan="1">10</td><td rowspan="1" colspan="1">(9–12)</td><td rowspan="1" colspan="1">10</td><td rowspan="1" colspan="1">(9–12)</td><td rowspan="1" colspan="1">10</td><td rowspan="1" colspan="1">(9–11)</td></tr><tr><td rowspan="4" colspan="1">
                  <bold>Meristic characters</bold>
                </td><td rowspan="1" colspan="1">
                  <bold><italic><tp:taxon-name>
                    <tp:taxon-name-part taxon-name-part-type="genus" reg="Coregonus">C.</tp:taxon-name-part> <tp:taxon-name-part taxon-name-part-type="species" reg="albellus">albellus</tp:taxon-name-part></tp:taxon-name></italic></bold>
                </td><td rowspan="1" colspan="2">
                  <bold>Both lakes</bold>
                </td><td rowspan="1" colspan="6">
                  <bold>Lake Thun</bold>
                </td><td rowspan="1" colspan="6">
                  <bold>Lake Brienz</bold>
                </td></tr><tr><td rowspan="3" colspan="1">
                  <bold>Lectotype</bold>
                </td><td rowspan="1" colspan="2">
                  <bold>Non-types both sexes</bold>
                </td><td rowspan="1" colspan="6">
                  <bold>Non-types</bold>
                </td><td rowspan="1" colspan="6">
                  <bold>Non-types</bold>
                </td></tr><tr><td rowspan="1" colspan="2">
                  <bold><italic>N-total</italic> = 66</bold>
                </td><td rowspan="1" colspan="2">
                  <bold><italic>N-total</italic> = 34</bold>
                </td><td rowspan="1" colspan="2">
                  <bold><italic>N-females</italic> = 21</bold>
                </td><td rowspan="1" colspan="2">
                  <bold><italic>N-males</italic> = 13</bold>
                </td><td rowspan="1" colspan="2">
                  <bold><italic>N-total</italic> = 32</bold>
                </td><td rowspan="1" colspan="2">
                  <bold><italic>N-females</italic> = 19</bold>
                </td><td rowspan="1" colspan="2">
                  <bold><italic>N-males</italic> = 13</bold>
                </td></tr><tr><td rowspan="1" colspan="1">
                  <bold>Mode</bold>
                </td><td rowspan="1" colspan="1">
                  <bold>Range</bold>
                </td><td rowspan="1" colspan="1">
                  <bold>Mode</bold>
                </td><td rowspan="1" colspan="1">
                  <bold>Range</bold>
                </td><td rowspan="1" colspan="1">
                  <bold>Mode</bold>
                </td><td rowspan="1" colspan="1">
                  <bold>Range</bold>
                </td><td rowspan="1" colspan="1">
                  <bold>Mode</bold>
                </td><td rowspan="1" colspan="1">
                  <bold>Range</bold>
                </td><td rowspan="1" colspan="1">
                  <bold>Mode</bold>
                </td><td rowspan="1" colspan="1">
                  <bold>Range</bold>
                </td><td rowspan="1" colspan="1">
                  <bold>Mode</bold>
                </td><td rowspan="1" colspan="1">
                  <bold>Range</bold>
                </td><td rowspan="1" colspan="1">
                  <bold>Mode</bold>
                </td><td rowspan="1" colspan="1">
                  <bold>Range</bold>
                </td></tr><tr><td rowspan="1" colspan="1">
                  <bold>AF unbranched</bold>
                </td><td rowspan="1" colspan="1">3</td><td rowspan="1" colspan="1">3</td><td rowspan="1" colspan="1">(2–4)</td><td rowspan="1" colspan="1">3</td><td rowspan="1" colspan="1">(2–4)</td><td rowspan="1" colspan="1">3</td><td rowspan="1" colspan="1">(2–4)</td><td rowspan="1" colspan="1">3</td><td rowspan="1" colspan="1">(2–4)</td><td rowspan="1" colspan="1">4</td><td rowspan="1" colspan="1">(3–4)</td><td rowspan="1" colspan="1">4</td><td rowspan="1" colspan="1">(3–4)</td><td rowspan="1" colspan="1">4</td><td rowspan="1" colspan="1">(3–4)</td></tr><tr><td rowspan="1" colspan="1">
                  <bold>AF branched</bold>
                </td><td rowspan="1" colspan="1">14</td><td rowspan="1" colspan="1">12</td><td rowspan="1" colspan="1">(10–14)</td><td rowspan="1" colspan="1">12</td><td rowspan="1" colspan="1">(10–13)</td><td rowspan="1" colspan="1">12</td><td rowspan="1" colspan="1">(10–13)</td><td rowspan="1" colspan="1">12</td><td rowspan="1" colspan="1">(11–13)</td><td rowspan="1" colspan="1">12</td><td rowspan="1" colspan="1">(10–14)</td><td rowspan="1" colspan="1">12</td><td rowspan="1" colspan="1">(11–14)</td><td rowspan="1" colspan="1">12</td><td rowspan="1" colspan="1">(10–14)</td></tr><tr><td rowspan="1" colspan="1">
                  <bold>LS</bold>
                </td><td rowspan="1" colspan="1">75</td><td rowspan="1" colspan="1">79</td><td rowspan="1" colspan="1">(70–86)</td><td rowspan="1" colspan="1">79</td><td rowspan="1" colspan="1">(73–86)</td><td rowspan="1" colspan="1">79</td><td rowspan="1" colspan="1">(73–83)</td><td rowspan="1" colspan="1">77</td><td rowspan="1" colspan="1">(76–86)</td><td rowspan="1" colspan="1">76</td><td rowspan="1" colspan="1">(70–84)</td><td rowspan="1" colspan="1">77</td><td rowspan="1" colspan="1">(70–80)</td><td rowspan="1" colspan="1">78</td><td rowspan="1" colspan="1">(70–84)</td></tr><tr><td rowspan="1" colspan="1">
                  <bold>PDS</bold>
                </td><td rowspan="1" colspan="1">na</td><td rowspan="1" colspan="1">31</td><td rowspan="1" colspan="1">(26–37)</td><td rowspan="1" colspan="1">34</td><td rowspan="1" colspan="1">(29–37)</td><td rowspan="1" colspan="1">34</td><td rowspan="1" colspan="1">(29–37)</td><td rowspan="1" colspan="1">34</td><td rowspan="1" colspan="1">(30–37)</td><td rowspan="1" colspan="1">31</td><td rowspan="1" colspan="1">(26–35)</td><td rowspan="1" colspan="1">32</td><td rowspan="1" colspan="1">(30–35)</td><td rowspan="1" colspan="1">31</td><td rowspan="1" colspan="1">(26–34)</td></tr><tr><td rowspan="1" colspan="1">
                  <bold>TDS</bold>
                </td><td rowspan="1" colspan="1">9</td><td rowspan="1" colspan="1">9</td><td rowspan="1" colspan="1">(7–10)</td><td rowspan="1" colspan="1">9</td><td rowspan="1" colspan="1">(8–10)</td><td rowspan="1" colspan="1">9</td><td rowspan="1" colspan="1">(8–10)</td><td rowspan="1" colspan="1">9</td><td rowspan="1" colspan="1">(9–10)</td><td rowspan="1" colspan="1">8</td><td rowspan="1" colspan="1">(7–9)</td><td rowspan="1" colspan="1">8</td><td rowspan="1" colspan="1">(7–9)</td><td rowspan="1" colspan="1">8</td><td rowspan="1" colspan="1">(7–9)</td></tr><tr><td rowspan="1" colspan="1">
                  <bold>TAS</bold>
                </td><td rowspan="1" colspan="1">7</td><td rowspan="1" colspan="1">8</td><td rowspan="1" colspan="1">(6–9)</td><td rowspan="1" colspan="1">8</td><td rowspan="1" colspan="1">(7–9)</td><td rowspan="1" colspan="1">8</td><td rowspan="1" colspan="1">(7–9)</td><td rowspan="1" colspan="1">8</td><td rowspan="1" colspan="1">(8–9)</td><td rowspan="1" colspan="1">7</td><td rowspan="1" colspan="1">(6–8)</td><td rowspan="1" colspan="1">7</td><td rowspan="1" colspan="1">(6–8)</td><td rowspan="1" colspan="1">8</td><td rowspan="1" colspan="1">(6–8)</td></tr><tr><td rowspan="1" colspan="1">
                  <bold>TPS</bold>
                </td><td rowspan="1" colspan="1">8</td><td rowspan="1" colspan="1">9</td><td rowspan="1" colspan="1">(7–9)</td><td rowspan="1" colspan="1">9</td><td rowspan="1" colspan="1">(8–9)</td><td rowspan="1" colspan="1">9</td><td rowspan="1" colspan="1">(8–9)</td><td rowspan="1" colspan="1">9</td><td rowspan="1" colspan="1">(8–9)</td><td rowspan="1" colspan="1">8</td><td rowspan="1" colspan="1">(7–9)</td><td rowspan="1" colspan="1">8</td><td rowspan="1" colspan="1">(7–9)</td><td rowspan="1" colspan="1">8</td><td rowspan="1" colspan="1">(7–8)</td></tr><tr><td rowspan="1" colspan="1">
                  <bold>UGR</bold>
                </td><td rowspan="1" colspan="1">11</td><td rowspan="1" colspan="1">13</td><td rowspan="1" colspan="1">(9–17)</td><td rowspan="1" colspan="1">13</td><td rowspan="1" colspan="1">(9–17)</td><td rowspan="1" colspan="1">13</td><td rowspan="1" colspan="1">(9–15)</td><td rowspan="1" colspan="1">14</td><td rowspan="1" colspan="1">(11–17)</td><td rowspan="1" colspan="1">13</td><td rowspan="1" colspan="1">(11–16)</td><td rowspan="1" colspan="1">13</td><td rowspan="1" colspan="1">(11–16)</td><td rowspan="1" colspan="1">13</td><td rowspan="1" colspan="1">(12–14)</td></tr><tr><td rowspan="1" colspan="1">
                  <bold>LGR</bold>
                </td><td rowspan="1" colspan="1">23</td><td rowspan="1" colspan="1">25</td><td rowspan="1" colspan="1">(20–29)</td><td rowspan="1" colspan="1">24</td><td rowspan="1" colspan="1">(20–28)</td><td rowspan="1" colspan="1">24</td><td rowspan="1" colspan="1">(20–28)</td><td rowspan="1" colspan="1">26</td><td rowspan="1" colspan="1">(22–27)</td><td rowspan="1" colspan="1">25</td><td rowspan="1" colspan="1">(22–29)</td><td rowspan="1" colspan="1">25</td><td rowspan="1" colspan="1">(22–29)</td><td rowspan="1" colspan="1">27</td><td rowspan="1" colspan="1">(24–28)</td></tr><tr><td rowspan="1" colspan="1">
                  <bold>total GR</bold>
                </td><td rowspan="1" colspan="1">34</td><td rowspan="1" colspan="1">38</td><td rowspan="1" colspan="1">(32–44)</td><td rowspan="1" colspan="1">38</td><td rowspan="1" colspan="1">(32–44)</td><td rowspan="1" colspan="1">37</td><td rowspan="1" colspan="1">(32–42)</td><td rowspan="1" colspan="1">38</td><td rowspan="1" colspan="1">(33–44)</td><td rowspan="1" colspan="1">40</td><td rowspan="1" colspan="1">(35–42)</td><td rowspan="1" colspan="1">38</td><td rowspan="1" colspan="1">(35–42)</td><td rowspan="1" colspan="1">40</td><td rowspan="1" colspan="1">(37–42)</td></tr></tbody></table></table-wrap><table-wrap id="T4" position="float" orientation="portrait"><label>Table 4.</label><caption><p>Morphological and meristic data of <italic><tp:taxon-name><tp:taxon-name-part taxon-name-part-type="genus" reg="Coregonus">C.</tp:taxon-name-part> <tp:taxon-name-part taxon-name-part-type="species" reg="alpinus">alpinus</tp:taxon-name-part></tp:taxon-name></italic><xref ref-type="bibr" rid="B18">Fatio 1885</xref> from lakes Thun and Brienz, MHNG-717.045 lectotype from Lake Thun; non-type material N = 21 from Lake Thun and N = 9 from Lake Brienz.</p></caption><table id="TID0EM4EK" rules="all"><tbody><tr><td rowspan="4" colspan="1">
                  <bold>Morphological characters</bold>
                </td><td rowspan="1" colspan="1">
                  <bold><italic><tp:taxon-name>
                    <tp:taxon-name-part taxon-name-part-type="genus" reg="Coregonus">C.</tp:taxon-name-part> <tp:taxon-name-part taxon-name-part-type="species" reg="alpinus">alpinus</tp:taxon-name-part></tp:taxon-name></italic></bold>
                </td><td rowspan="1" colspan="2">
                  <bold>Both lakes</bold>
                </td><td rowspan="1" colspan="6">
                  <bold>Lake Thun</bold>
                </td><td rowspan="1" colspan="6">
                  <bold>Lake Brienz</bold>
                </td></tr><tr><td rowspan="3" colspan="1">
                  <bold>Lectotype</bold>
                </td><td rowspan="1" colspan="2">
                  <bold>Non-types both sexes</bold>
                </td><td rowspan="1" colspan="6">
                  <bold>Non-types</bold>
                </td><td rowspan="1" colspan="6">
                  <bold>Non-types</bold>
                </td></tr><tr><td rowspan="1" colspan="2">
                  <bold><italic>N-total</italic> = 30</bold>
                </td><td rowspan="1" colspan="2">
                  <bold><italic>N-total</italic> = 21</bold>
                </td><td rowspan="1" colspan="2">
                  <bold><italic>N-females</italic> = 12</bold>
                </td><td rowspan="1" colspan="2">
                  <bold><italic>N-males</italic> = 9</bold>
                </td><td rowspan="1" colspan="2">
                  <bold><italic>N-total</italic> = 9</bold>
                </td><td rowspan="1" colspan="2">
                  <bold><italic>N-females</italic> = 6</bold>
                </td><td rowspan="1" colspan="2">
                  <bold><italic>N-males</italic> = 3</bold>
                </td></tr><tr><td rowspan="1" colspan="1">
                  <bold>Mean ± StDev</bold>
                </td><td rowspan="1" colspan="1">
                  <bold>Range</bold>
                </td><td rowspan="1" colspan="1">
                  <bold>Mean ± StDev</bold>
                </td><td rowspan="1" colspan="1">
                  <bold>Range</bold>
                </td><td rowspan="1" colspan="1">
                  <bold>Mean ± StDev</bold>
                </td><td rowspan="1" colspan="1">
                  <bold>Range</bold>
                </td><td rowspan="1" colspan="1">
                  <bold>Mean ± StDev</bold>
                </td><td rowspan="1" colspan="1">
                  <bold>Range</bold>
                </td><td rowspan="1" colspan="1">
                  <bold>Mean ± StDev</bold>
                </td><td rowspan="1" colspan="1">
                  <bold>Range</bold>
                </td><td rowspan="1" colspan="1">
                  <bold>Mean ± StDev</bold>
                </td><td rowspan="1" colspan="1">
                  <bold>Range</bold>
                </td><td rowspan="1" colspan="1">
                  <bold>Mean ± StDev</bold>
                </td><td rowspan="1" colspan="1">
                  <bold>Range</bold>
                </td></tr><tr><td rowspan="1" colspan="1">
                  <bold>SL (mm)</bold>
                </td><td rowspan="1" colspan="1">283.0</td><td rowspan="1" colspan="1">266.1±56.4</td><td rowspan="1" colspan="1">(147-364)</td><td rowspan="1" colspan="1">288.3±45.1</td><td rowspan="1" colspan="1">(210-364)</td><td rowspan="1" colspan="1">299.6±37.3</td><td rowspan="1" colspan="1">(267-364)</td><td rowspan="1" colspan="1">273.3±52.2</td><td rowspan="1" colspan="1">(210-352)</td><td rowspan="1" colspan="1">214.3±46.0</td><td rowspan="1" colspan="1">(147-290)</td><td rowspan="1" colspan="1">240.1±27.9</td><td rowspan="1" colspan="1">(213-290)</td><td rowspan="1" colspan="1">162.7±23.3</td><td rowspan="1" colspan="1">(147-190)</td></tr><tr><td rowspan="1" colspan="16">
                  <bold>Percentage of standard length</bold>
                </td></tr><tr><td rowspan="1" colspan="1">
                  <bold>PelvFB</bold>
                </td><td rowspan="1" colspan="1">4.5</td><td rowspan="1" colspan="1">4.2±0.4</td><td rowspan="1" colspan="1">(3.1-5.0)</td><td rowspan="1" colspan="1">4.4±0.3</td><td rowspan="1" colspan="1">(3.8-5)</td><td rowspan="1" colspan="1">4.3±0.4</td><td rowspan="1" colspan="1">(3.8-5.0)</td><td rowspan="1" colspan="1">4.4±0.3</td><td rowspan="1" colspan="1">(4.0-4.8)</td><td rowspan="1" colspan="1">3.7±0.3</td><td rowspan="1" colspan="1">(3.1-4.0)</td><td rowspan="1" colspan="1">3.9±0.1</td><td rowspan="1" colspan="1">(3.7-4.0)</td><td rowspan="1" colspan="1">3.5±0.5</td><td rowspan="1" colspan="1">(3.1-4.0)</td></tr><tr><td rowspan="1" colspan="1">
                  <bold>PelvFS</bold>
                </td><td rowspan="1" colspan="1">4.7</td><td rowspan="1" colspan="1">6.1±0.8</td><td rowspan="1" colspan="1">(4.7-7.6)</td><td rowspan="1" colspan="1">5.9±0.7</td><td rowspan="1" colspan="1">(4.7-7.2)</td><td rowspan="1" colspan="1">5.9±0.7</td><td rowspan="1" colspan="1">(4.8-6.6)</td><td rowspan="1" colspan="1">5.9±0.8</td><td rowspan="1" colspan="1">(4.7-7.2)</td><td rowspan="1" colspan="1">6.7±0.5</td><td rowspan="1" colspan="1">(5.9-7.6)</td><td rowspan="1" colspan="1">6.8±0.5</td><td rowspan="1" colspan="1">(6.0-7.6)</td><td rowspan="1" colspan="1">6.5±0.6</td><td rowspan="1" colspan="1">(5.9-7.1)</td></tr><tr><td rowspan="1" colspan="1">
                  <bold>PelvF</bold>
                </td><td rowspan="1" colspan="1">18.1</td><td rowspan="1" colspan="1">16.7±1.1</td><td rowspan="1" colspan="1">(14-18.2)</td><td rowspan="1" colspan="1">16.6±0.9</td><td rowspan="1" colspan="1">(14.7-18.2)</td><td rowspan="1" colspan="1">16.2±0.9</td><td rowspan="1" colspan="1">(14.7-17.3)</td><td rowspan="1" colspan="1">17.2±0.6</td><td rowspan="1" colspan="1">(16.3-18.2)</td><td rowspan="1" colspan="1">16.9±1.5</td><td rowspan="1" colspan="1">(14-18.1)</td><td rowspan="1" colspan="1">16.9±1.6</td><td rowspan="1" colspan="1">(14-18.1)</td><td rowspan="1" colspan="1">16.8±1.4</td><td rowspan="1" colspan="1">(15.2-18)</td></tr><tr><td rowspan="1" colspan="1">
                  <bold>PecFB</bold>
                </td><td rowspan="1" colspan="1">3.7</td><td rowspan="1" colspan="1">3.3±0.3</td><td rowspan="1" colspan="1">(2.5-3.7)</td><td rowspan="1" colspan="1">3.4±0.3</td><td rowspan="1" colspan="1">(2.8-3.7)</td><td rowspan="1" colspan="1">3.4±0.3</td><td rowspan="1" colspan="1">(2.8-3.7)</td><td rowspan="1" colspan="1">3.3±0.2</td><td rowspan="1" colspan="1">(3.0-3.5)</td><td rowspan="1" colspan="1">3.0±0.3</td><td rowspan="1" colspan="1">(2.5-3.5)</td><td rowspan="1" colspan="1">3.0±0.3</td><td rowspan="1" colspan="1">(2.5-3.5)</td><td rowspan="1" colspan="1">3.1±0.3</td><td rowspan="1" colspan="1">(2.8-3.3)</td></tr><tr><td rowspan="1" colspan="1">
                  <bold>PecF1</bold>
                </td><td rowspan="1" colspan="1">18.7</td><td rowspan="1" colspan="1">16.2±1.2</td><td rowspan="1" colspan="1">(13.6-18.7)</td><td rowspan="1" colspan="1">16.2±1.3</td><td rowspan="1" colspan="1">(13.6-18.7)</td><td rowspan="1" colspan="1">16.0±1.4</td><td rowspan="1" colspan="1">(13.6-18.6)</td><td rowspan="1" colspan="1">16.5±1.1</td><td rowspan="1" colspan="1">(15.1-18.7)</td><td rowspan="1" colspan="1">16.3±1.1</td><td rowspan="1" colspan="1">(13.9-17.1)</td><td rowspan="1" colspan="1">16.4±1.3</td><td rowspan="1" colspan="1">(13.9-17.1)</td><td rowspan="1" colspan="1">16.1±0.9</td><td rowspan="1" colspan="1">(15.1-16.8)</td></tr><tr><td rowspan="1" colspan="1">
                  <bold>PecF2</bold>
                </td><td rowspan="1" colspan="1">19.7</td><td rowspan="1" colspan="1">17±1.1</td><td rowspan="1" colspan="1">(14.4-19.7)</td><td rowspan="1" colspan="1">17±1.1</td><td rowspan="1" colspan="1">(15.3-19.7)</td><td rowspan="1" colspan="1">16.8±1.1</td><td rowspan="1" colspan="1">(15.3-19.1)</td><td rowspan="1" colspan="1">17.3±1.1</td><td rowspan="1" colspan="1">(15.8-19.7)</td><td rowspan="1" colspan="1">16.9±1.2</td><td rowspan="1" colspan="1">(14.4-17.7)</td><td rowspan="1" colspan="1">17±1.3</td><td rowspan="1" colspan="1">(14.4-17.7)</td><td rowspan="1" colspan="1">16.7±1.1</td><td rowspan="1" colspan="1">(15.5-17.6)</td></tr><tr><td rowspan="1" colspan="1">
                  <bold>DFB</bold>
                </td><td rowspan="1" colspan="1">12.9</td><td rowspan="1" colspan="1">12.8±0.9</td><td rowspan="1" colspan="1">(10.7-14.7)</td><td rowspan="1" colspan="1">12.9±0.9</td><td rowspan="1" colspan="1">(11.5-14.7)</td><td rowspan="1" colspan="1">12.9±0.9</td><td rowspan="1" colspan="1">(11.7-14.4)</td><td rowspan="1" colspan="1">12.9±0.9</td><td rowspan="1" colspan="1">(11.5-14.7)</td><td rowspan="1" colspan="1">12.6±1.1</td><td rowspan="1" colspan="1">(10.7-14.3)</td><td rowspan="1" colspan="1">12.6±1.1</td><td rowspan="1" colspan="1">(10.7-14.0)</td><td rowspan="1" colspan="1">12.7±1.4</td><td rowspan="1" colspan="1">(11.7-14.3)</td></tr><tr><td rowspan="1" colspan="1">
                  <bold>DFAe</bold>
                </td><td rowspan="1" colspan="1">na</td><td rowspan="1" colspan="1">19.7±1.2</td><td rowspan="1" colspan="1">(16.4-23.0)</td><td rowspan="1" colspan="1">19.5±0.8</td><td rowspan="1" colspan="1">(17.6-20.6)</td><td rowspan="1" colspan="1">19.3±0.8</td><td rowspan="1" colspan="1">(17.6-20.5)</td><td rowspan="1" colspan="1">19.7±0.8</td><td rowspan="1" colspan="1">(18.6-20.6)</td><td rowspan="1" colspan="1">20.3±1.8</td><td rowspan="1" colspan="1">(16.4-23.0)</td><td rowspan="1" colspan="1">20.1±1.9</td><td rowspan="1" colspan="1">(16.4-21.5)</td><td rowspan="1" colspan="1">20.9±1.9</td><td rowspan="1" colspan="1">(19.5-23.0)</td></tr><tr><td rowspan="1" colspan="1">
                  <bold>DFAd</bold>
                </td><td rowspan="1" colspan="1">22.6</td><td rowspan="1" colspan="1">20.8±1.4</td><td rowspan="1" colspan="1">(17.0-24.0)</td><td rowspan="1" colspan="1">20.6±0.9</td><td rowspan="1" colspan="1">(18.6-22.5)</td><td rowspan="1" colspan="1">20.4±0.8</td><td rowspan="1" colspan="1">(18.6-21.3)</td><td rowspan="1" colspan="1">20.9±1.1</td><td rowspan="1" colspan="1">(19.6-22.5)</td><td rowspan="1" colspan="1">21.4±2.0</td><td rowspan="1" colspan="1">(17.0-24.0)</td><td rowspan="1" colspan="1">21.2±2.2</td><td rowspan="1" colspan="1">(17.0-22.7)</td><td rowspan="1" colspan="1">21.7±2.0</td><td rowspan="1" colspan="1">(20.0-24.0)</td></tr><tr><td rowspan="1" colspan="1">
                  <bold>DFPe</bold>
                </td><td rowspan="1" colspan="1">5.6</td><td rowspan="1" colspan="1">5.0±0.6</td><td rowspan="1" colspan="1">(4.0-6.5)</td><td rowspan="1" colspan="1">4.8±0.5</td><td rowspan="1" colspan="1">(4-5.8)</td><td rowspan="1" colspan="1">4.8±0.6</td><td rowspan="1" colspan="1">(4.0-5.8)</td><td rowspan="1" colspan="1">4.9±0.4</td><td rowspan="1" colspan="1">(4.2-5.5)</td><td rowspan="1" colspan="1">5.3±0.7</td><td rowspan="1" colspan="1">(4.3-6.5)</td><td rowspan="1" colspan="1">5.2±0.6</td><td rowspan="1" colspan="1">(4.3-5.9)</td><td rowspan="1" colspan="1">5.5±1.1</td><td rowspan="1" colspan="1">(4.4-6.5)</td></tr><tr><td rowspan="1" colspan="1">
                  <bold>AFB</bold>
                </td><td rowspan="1" colspan="1">12.5</td><td rowspan="1" colspan="1">12.4±0.9</td><td rowspan="1" colspan="1">(9.8-14.2)</td><td rowspan="1" colspan="1">12.5±0.9</td><td rowspan="1" colspan="1">(10.3-14.2)</td><td rowspan="1" colspan="1">12.3±0.9</td><td rowspan="1" colspan="1">(10.3-14.0)</td><td rowspan="1" colspan="1">12.8±0.8</td><td rowspan="1" colspan="1">(11.1-14.2)</td><td rowspan="1" colspan="1">12.1±1.0</td><td rowspan="1" colspan="1">(9.8-13.3)</td><td rowspan="1" colspan="1">12.1±1.1</td><td rowspan="1" colspan="1">(9.8-12.9)</td><td rowspan="1" colspan="1">12.2±1.0</td><td rowspan="1" colspan="1">(11.4-13.3)</td></tr><tr><td rowspan="1" colspan="1">
                  <bold>AFAe</bold>
                </td><td rowspan="1" colspan="1">14</td><td rowspan="1" colspan="1">12.3±0.9</td><td rowspan="1" colspan="1">(9.8-13.8)</td><td rowspan="1" colspan="1">12.2±0.7</td><td rowspan="1" colspan="1">(10.5-13.3)</td><td rowspan="1" colspan="1">11.9±0.7</td><td rowspan="1" colspan="1">(10.5-12.7)</td><td rowspan="1" colspan="1">12.5±0.7</td><td rowspan="1" colspan="1">(10.9-13.3)</td><td rowspan="1" colspan="1">12.5±1.3</td><td rowspan="1" colspan="1">(9.8-13.8)</td><td rowspan="1" colspan="1">12.6±1.4</td><td rowspan="1" colspan="1">(9.8-13.8)</td><td rowspan="1" colspan="1">12.4±1.3</td><td rowspan="1" colspan="1">(11.2-13.7)</td></tr><tr><td rowspan="1" colspan="1">
                  <bold>AdFB</bold>
                </td><td rowspan="1" colspan="1">4.8</td><td rowspan="1" colspan="1">4.4±0.6</td><td rowspan="1" colspan="1">(3.4-5.5)</td><td rowspan="1" colspan="1">4.3±0.6</td><td rowspan="1" colspan="1">(3.4-5.5)</td><td rowspan="1" colspan="1">4.3±0.6</td><td rowspan="1" colspan="1">(3.5-5.5)</td><td rowspan="1" colspan="1">4.2±0.5</td><td rowspan="1" colspan="1">(3.4-4.7)</td><td rowspan="1" colspan="1">4.7±0.5</td><td rowspan="1" colspan="1">(3.8-5.4)</td><td rowspan="1" colspan="1">4.6±0.5</td><td rowspan="1" colspan="1">(3.8-5.1)</td><td rowspan="1" colspan="1">4.9±0.5</td><td rowspan="1" colspan="1">(4.5-5.4)</td></tr><tr><td rowspan="1" colspan="1">
                  <bold>CF</bold>
                </td><td rowspan="1" colspan="1">na</td><td rowspan="1" colspan="1">24±1.4</td><td rowspan="1" colspan="1">(19.1-26.3)</td><td rowspan="1" colspan="1">24±1</td><td rowspan="1" colspan="1">(21.9-26)</td><td rowspan="1" colspan="1">23.8±0.7</td><td rowspan="1" colspan="1">(22.7-24.8)</td><td rowspan="1" colspan="1">24.3±1.2</td><td rowspan="1" colspan="1">(21.9-26)</td><td rowspan="1" colspan="1">24.1±2.2</td><td rowspan="1" colspan="1">(19.1-26.3)</td><td rowspan="1" colspan="1">24±2.6</td><td rowspan="1" colspan="1">(19.1-26.3)</td><td rowspan="1" colspan="1">24.3±1.5</td><td rowspan="1" colspan="1">(22.9-25.9)</td></tr><tr><td rowspan="1" colspan="1">
                  <bold>CD</bold>
                </td><td rowspan="1" colspan="1">8.8</td><td rowspan="1" colspan="1">8.1±0.5</td><td rowspan="1" colspan="1">(6.7-8.9)</td><td rowspan="1" colspan="1">8.2±0.4</td><td rowspan="1" colspan="1">(7.6-8.9)</td><td rowspan="1" colspan="1">8.1±0.3</td><td rowspan="1" colspan="1">(7.6-8.6)</td><td rowspan="1" colspan="1">8.3±0.4</td><td rowspan="1" colspan="1">(7.8-8.9)</td><td rowspan="1" colspan="1">7.8±0.6</td><td rowspan="1" colspan="1">(6.7-8.6)</td><td rowspan="1" colspan="1">7.8±0.6</td><td rowspan="1" colspan="1">(6.7-8.6)</td><td rowspan="1" colspan="1">7.8±0.8</td><td rowspan="1" colspan="1">(7-8.4)</td></tr><tr><td rowspan="1" colspan="1">
                  <bold>CL</bold>
                </td><td rowspan="1" colspan="1">12.6</td><td rowspan="1" colspan="1">12.6±0.8</td><td rowspan="1" colspan="1">(11.2-14.4)</td><td rowspan="1" colspan="1">12.6±0.9</td><td rowspan="1" colspan="1">(11.2-14.4)</td><td rowspan="1" colspan="1">12.5±0.8</td><td rowspan="1" colspan="1">(11.2-13.6)</td><td rowspan="1" colspan="1">12.9±0.9</td><td rowspan="1" colspan="1">(11.8-14.4)</td><td rowspan="1" colspan="1">12.5±0.9</td><td rowspan="1" colspan="1">(11.3-13.9)</td><td rowspan="1" colspan="1">12.5±0.8</td><td rowspan="1" colspan="1">(11.3-13.6)</td><td rowspan="1" colspan="1">12.5±1.2</td><td rowspan="1" colspan="1">(11.5-13.9)</td></tr><tr><td rowspan="1" colspan="1">
                  <bold>PAdC</bold>
                </td><td rowspan="1" colspan="1">18.4</td><td rowspan="1" colspan="1">17.7±1.1</td><td rowspan="1" colspan="1">(15.3-19.5)</td><td rowspan="1" colspan="1">17.8±1</td><td rowspan="1" colspan="1">(15.7-19.4)</td><td rowspan="1" colspan="1">17.8±1.1</td><td rowspan="1" colspan="1">(15.7-19.4)</td><td rowspan="1" colspan="1">17.8±1</td><td rowspan="1" colspan="1">(16.2-19.4)</td><td rowspan="1" colspan="1">17.6±1.3</td><td rowspan="1" colspan="1">(15.3-19.5)</td><td rowspan="1" colspan="1">17.3±1.4</td><td rowspan="1" colspan="1">(15.3-19.5)</td><td rowspan="1" colspan="1">18.3±1.1</td><td rowspan="1" colspan="1">(17.2-19.3)</td></tr><tr><td rowspan="1" colspan="1">
                  <bold>DHL</bold>
                </td><td rowspan="1" colspan="1">15.3</td><td rowspan="1" colspan="1">14.6±0.9</td><td rowspan="1" colspan="1">(12.6-16.3)</td><td rowspan="1" colspan="1">14.2±0.6</td><td rowspan="1" colspan="1">(12.6-15.6)</td><td rowspan="1" colspan="1">14.1±0.8</td><td rowspan="1" colspan="1">(12.6-15.6)</td><td rowspan="1" colspan="1">14.3±0.5</td><td rowspan="1" colspan="1">(13.7-15.0)</td><td rowspan="1" colspan="1">15.4±0.8</td><td rowspan="1" colspan="1">(14.0-16.3)</td><td rowspan="1" colspan="1">15.2±0.9</td><td rowspan="1" colspan="1">(14.0-16.3)</td><td rowspan="1" colspan="1">15.8±0.2</td><td rowspan="1" colspan="1">(15.6-16.0)</td></tr><tr><td rowspan="1" colspan="1">
                  <bold>PreP</bold>
                </td><td rowspan="1" colspan="1">53.6</td><td rowspan="1" colspan="1">51.5±2.3</td><td rowspan="1" colspan="1">(42.7-55.2)</td><td rowspan="1" colspan="1">51.9±1.8</td><td rowspan="1" colspan="1">(48-55.2)</td><td rowspan="1" colspan="1">51.8±1.8</td><td rowspan="1" colspan="1">(49.3-55.2)</td><td rowspan="1" colspan="1">52.1±1.9</td><td rowspan="1" colspan="1">(48.0-54.5)</td><td rowspan="1" colspan="1">50.5±3.1</td><td rowspan="1" colspan="1">(42.7-53.0)</td><td rowspan="1" colspan="1">50.1±3.8</td><td rowspan="1" colspan="1">(42.7-53.0)</td><td rowspan="1" colspan="1">51.4±0.7</td><td rowspan="1" colspan="1">(50.6-51.9)</td></tr><tr><td rowspan="1" colspan="1">
                  <bold>PreA</bold>
                </td><td rowspan="1" colspan="1">77.2</td><td rowspan="1" colspan="1">78.3±1.5</td><td rowspan="1" colspan="1">(75.2-81.8)</td><td rowspan="1" colspan="1">78.5±1.4</td><td rowspan="1" colspan="1">(75.2-81.1)</td><td rowspan="1" colspan="1">78.8±1.3</td><td rowspan="1" colspan="1">(76.5-81.1)</td><td rowspan="1" colspan="1">78.1±1.5</td><td rowspan="1" colspan="1">(75.2-80.3)</td><td rowspan="1" colspan="1">77.8±1.8</td><td rowspan="1" colspan="1">(76.1-81.8)</td><td rowspan="1" colspan="1">78.2±2.0</td><td rowspan="1" colspan="1">(76.1-81.8)</td><td rowspan="1" colspan="1">76.8±0.3</td><td rowspan="1" colspan="1">(76.5-77.0)</td></tr><tr><td rowspan="1" colspan="1">
                  <bold>PreD</bold>
                </td><td rowspan="1" colspan="1">45</td><td rowspan="1" colspan="1">47.8±2</td><td rowspan="1" colspan="1">(39.9-50.3)</td><td rowspan="1" colspan="1">48±1.5</td><td rowspan="1" colspan="1">(45.5-50.3)</td><td rowspan="1" colspan="1">48.3±1.5</td><td rowspan="1" colspan="1">(45.5-50.3)</td><td rowspan="1" colspan="1">47.6±1.7</td><td rowspan="1" colspan="1">(45.6-50)</td><td rowspan="1" colspan="1">47.3±3</td><td rowspan="1" colspan="1">(39.9-50.2)</td><td rowspan="1" colspan="1">47.1±3.6</td><td rowspan="1" colspan="1">(39.9-50.2)</td><td rowspan="1" colspan="1">47.8±1.6</td><td rowspan="1" colspan="1">(46.3-49.5)</td></tr><tr><td rowspan="1" colspan="1">
                  <bold>BD</bold>
                </td><td rowspan="1" colspan="1">27.6</td><td rowspan="1" colspan="1">26.5±2.7</td><td rowspan="1" colspan="1">(19.9-31.8)</td><td rowspan="1" colspan="1">27.5±1.9</td><td rowspan="1" colspan="1">(24.5-31.8)</td><td rowspan="1" colspan="1">28.2±2.0</td><td rowspan="1" colspan="1">(25.2-31.8)</td><td rowspan="1" colspan="1">26.5±1.4</td><td rowspan="1" colspan="1">(24.5-28.8)</td><td rowspan="1" colspan="1">24.2±2.9</td><td rowspan="1" colspan="1">(19.9-27.0)</td><td rowspan="1" colspan="1">24.8±2.8</td><td rowspan="1" colspan="1">(19.9-27.0)</td><td rowspan="1" colspan="1">23.1±3.3</td><td rowspan="1" colspan="1">(20.5-26.8)</td></tr><tr><td rowspan="1" colspan="1">
                  <bold>PostD</bold>
                </td><td rowspan="1" colspan="1">43.7</td><td rowspan="1" colspan="1">42.6±2</td><td rowspan="1" colspan="1">(34.7-46)</td><td rowspan="1" colspan="1">42.7±1.3</td><td rowspan="1" colspan="1">(38.3-43.9)</td><td rowspan="1" colspan="1">42.3±1.5</td><td rowspan="1" colspan="1">(38.3-43.9)</td><td rowspan="1" colspan="1">43.2±0.5</td><td rowspan="1" colspan="1">(42.1-43.8)</td><td rowspan="1" colspan="1">42.3±3.3</td><td rowspan="1" colspan="1">(34.7-46)</td><td rowspan="1" colspan="1">42.3±4.1</td><td rowspan="1" colspan="1">(34.7-46)</td><td rowspan="1" colspan="1">42.5±0.9</td><td rowspan="1" colspan="1">(41.4-43)</td></tr><tr><td rowspan="1" colspan="1">
                  <bold>TL</bold>
                </td><td rowspan="1" colspan="1">118</td><td rowspan="1" colspan="1">120.5±4.2</td><td rowspan="1" colspan="1">(100-124.2)</td><td rowspan="1" colspan="1">121±1.3</td><td rowspan="1" colspan="1">(118.7-123.4)</td><td rowspan="1" colspan="1">120.6±1.5</td><td rowspan="1" colspan="1">(118.7-123.4)</td><td rowspan="1" colspan="1">121.5±0.7</td><td rowspan="1" colspan="1">(120.8-122.8)</td><td rowspan="1" colspan="1">119.2±7.5</td><td rowspan="1" colspan="1">(100-124.2)</td><td rowspan="1" colspan="1">118.6±9.3</td><td rowspan="1" colspan="1">(100-124.2)</td><td rowspan="1" colspan="1">120.5±1.7</td><td rowspan="1" colspan="1">(118.9-122.4)</td></tr><tr><td rowspan="1" colspan="1">
                  <bold>HL (mm)</bold>
                </td><td rowspan="1" colspan="1">58.6</td><td rowspan="1" colspan="1">54.2±10.6</td><td rowspan="1" colspan="1">(31.1-73.1)</td><td rowspan="1" colspan="1">58.3±8.6</td><td rowspan="1" colspan="1">(41.9-73.1)</td><td rowspan="1" colspan="1">60.2±6.8</td><td rowspan="1" colspan="1">(53-73.1)</td><td rowspan="1" colspan="1">55.7±10.4</td><td rowspan="1" colspan="1">(41.9-72.2)</td><td rowspan="1" colspan="1">44.6±8.7</td><td rowspan="1" colspan="1">(31.1-58.3)</td><td rowspan="1" colspan="1">49.5±4.7</td><td rowspan="1" colspan="1">(45.7-58.3)</td><td rowspan="1" colspan="1">34.9±6</td><td rowspan="1" colspan="1">(31.1-41.8)</td></tr><tr><td rowspan="1" colspan="16">
                  <bold>Percentage of head length</bold>
                </td></tr><tr><td rowspan="1" colspan="1">
                  <bold>SN</bold>
                </td><td rowspan="1" colspan="1">22.2</td><td rowspan="1" colspan="1">23.1 ± 1.6</td><td rowspan="1" colspan="1">(20.1-26.4)</td><td rowspan="1" colspan="1">23.5 ± 1.5</td><td rowspan="1" colspan="1">(20.9-26.4)</td><td rowspan="1" colspan="1">23.7 ± 1.5</td><td rowspan="1" colspan="1">(21.4-26.4)</td><td rowspan="1" colspan="1">23.2 ± 1.5</td><td rowspan="1" colspan="1">(20.9-25.3)</td><td rowspan="1" colspan="1">22.4 ± 1.6</td><td rowspan="1" colspan="1">(20.1-25)</td><td rowspan="1" colspan="1">22.8 ± 1.7</td><td rowspan="1" colspan="1">(20.3-25)</td><td rowspan="1" colspan="1">21.7 ± 1.4</td><td rowspan="1" colspan="1">(20.1-22.7)</td></tr><tr><td rowspan="1" colspan="1">
                  <bold>ED</bold>
                </td><td rowspan="1" colspan="1">22.1</td><td rowspan="1" colspan="1">22.5 ± 2</td><td rowspan="1" colspan="1">(19.5-27.2)</td><td rowspan="1" colspan="1">21.7 ± 1.5</td><td rowspan="1" colspan="1">(19.5-26.1)</td><td rowspan="1" colspan="1">21.3 ± 1.1</td><td rowspan="1" colspan="1">(19.5-22.9)</td><td rowspan="1" colspan="1">22.3 ± 2</td><td rowspan="1" colspan="1">(19.8-26.1)</td><td rowspan="1" colspan="1">24.3 ± 1.7</td><td rowspan="1" colspan="1">(21.8-27.2)</td><td rowspan="1" colspan="1">23.3 ± 1.1</td><td rowspan="1" colspan="1">(21.8-24.9)</td><td rowspan="1" colspan="1">26.1 ± 1</td><td rowspan="1" colspan="1">(25.4-27.2)</td></tr><tr><td rowspan="1" colspan="1">
                  <bold>EC</bold>
                </td><td rowspan="1" colspan="1">28.9</td><td rowspan="1" colspan="1">27.4 ± 1.7</td><td rowspan="1" colspan="1">(24.5-31.5)</td><td rowspan="1" colspan="1">26.7 ± 1.2</td><td rowspan="1" colspan="1">(24.5-29)</td><td rowspan="1" colspan="1">26.6 ± 1</td><td rowspan="1" colspan="1">(24.9-28.3)</td><td rowspan="1" colspan="1">26.9 ± 1.4</td><td rowspan="1" colspan="1">(24.5-29)</td><td rowspan="1" colspan="1">29 ± 1.9</td><td rowspan="1" colspan="1">(26.4-31.5)</td><td rowspan="1" colspan="1">28.1 ± 1.7</td><td rowspan="1" colspan="1">(26.4-30.6)</td><td rowspan="1" colspan="1">30.6 ± 0.8</td><td rowspan="1" colspan="1">(29.9-31.5)</td></tr><tr><td rowspan="4" colspan="1">
                  <bold>Morphological characters</bold>
                </td><td rowspan="1" colspan="1">
                  <bold><italic><tp:taxon-name>
                    <tp:taxon-name-part taxon-name-part-type="genus" reg="Coregonus">C.</tp:taxon-name-part> <tp:taxon-name-part taxon-name-part-type="species" reg="alpinus">alpinus</tp:taxon-name-part></tp:taxon-name></italic></bold>
                </td><td rowspan="1" colspan="2">
                  <bold>Both lakes</bold>
                </td><td rowspan="1" colspan="6">
                  <bold>Lake Thun</bold>
                </td><td rowspan="1" colspan="6">
                  <bold>Lake Brienz</bold>
                </td></tr><tr><td rowspan="3" colspan="1">
                  <bold>Lectotype</bold>
                </td><td rowspan="1" colspan="2">
                  <bold>Non-types both sexes</bold>
                </td><td rowspan="1" colspan="6">
                  <bold>Non-types</bold>
                </td><td rowspan="1" colspan="6">
                  <bold>Non-types</bold>
                </td></tr><tr><td rowspan="1" colspan="2">
                  <bold><italic>N-total</italic> = 30</bold>
                </td><td rowspan="1" colspan="2">
                  <bold><italic>N-total</italic> = 21</bold>
                </td><td rowspan="1" colspan="2">
                  <bold><italic>N-females</italic> = 12</bold>
                </td><td rowspan="1" colspan="2">
                  <bold><italic>N-males</italic> = 9</bold>
                </td><td rowspan="1" colspan="2">
                  <bold><italic>N-total</italic> = 9</bold>
                </td><td rowspan="1" colspan="2">
                  <bold><italic>N-females</italic> = 6</bold>
                </td><td rowspan="1" colspan="2">
                  <bold><italic>N-males</italic> = 3</bold>
                </td></tr><tr><td rowspan="1" colspan="1">
                  <bold>Mean ± StDev</bold>
                </td><td rowspan="1" colspan="1">
                  <bold>Range</bold>
                </td><td rowspan="1" colspan="1">
                  <bold>Mean ± StDev</bold>
                </td><td rowspan="1" colspan="1">
                  <bold>Range</bold>
                </td><td rowspan="1" colspan="1">
                  <bold>Mean ± StDev</bold>
                </td><td rowspan="1" colspan="1">
                  <bold>Range</bold>
                </td><td rowspan="1" colspan="1">
                  <bold>Mean ± StDev</bold>
                </td><td rowspan="1" colspan="1">
                  <bold>Range</bold>
                </td><td rowspan="1" colspan="1">
                  <bold>Mean ± StDev</bold>
                </td><td rowspan="1" colspan="1">
                  <bold>Range</bold>
                </td><td rowspan="1" colspan="1">
                  <bold>Mean ± StDev</bold>
                </td><td rowspan="1" colspan="1">
                  <bold>Range</bold>
                </td><td rowspan="1" colspan="1">
                  <bold>Mean ± StDev</bold>
                </td><td rowspan="1" colspan="1">
                  <bold>Range</bold>
                </td></tr><tr><td rowspan="1" colspan="1">
                  <bold>EH</bold>
                </td><td rowspan="1" colspan="1">23.7</td><td rowspan="1" colspan="1">22.2 ± 1.8</td><td rowspan="1" colspan="1">(19.1-27.1)</td><td rowspan="1" colspan="1">21.4 ± 1.4</td><td rowspan="1" colspan="1">(19.1-23.6)</td><td rowspan="1" colspan="1">21.1 ± 1.2</td><td rowspan="1" colspan="1">(19.1-23)</td><td rowspan="1" colspan="1">21.9 ± 1.6</td><td rowspan="1" colspan="1">(19.6-23.6)</td><td rowspan="1" colspan="1">23.9 ± 1.5</td><td rowspan="1" colspan="1">(22.4-27.1)</td><td rowspan="1" colspan="1">23.3 ± 0.9</td><td rowspan="1" colspan="1">(22.4-24.6)</td><td rowspan="1" colspan="1">25.1 ± 2</td><td rowspan="1" colspan="1">(23.2-27.1)</td></tr><tr><td rowspan="1" colspan="1">
                  <bold>ES</bold>
                </td><td rowspan="1" colspan="1">5.7</td><td rowspan="1" colspan="1">5.0 ± 0.8</td><td rowspan="1" colspan="1">(3.3-6.3)</td><td rowspan="1" colspan="1">5.1 ± 0.8</td><td rowspan="1" colspan="1">(3.4-6.3)</td><td rowspan="1" colspan="1">5.0 ± 0.7</td><td rowspan="1" colspan="1">(3.7-6.0)</td><td rowspan="1" colspan="1">5.2 ± 0.9</td><td rowspan="1" colspan="1">(3.4-6.3)</td><td rowspan="1" colspan="1">4.7 ± 0.8</td><td rowspan="1" colspan="1">(3.3-5.8)</td><td rowspan="1" colspan="1">4.6 ± 0.9</td><td rowspan="1" colspan="1">(3.3-5.5)</td><td rowspan="1" colspan="1">4.9 ± 0.8</td><td rowspan="1" colspan="1">(4.3-5.8)</td></tr><tr><td rowspan="1" colspan="1">
                  <bold>PostO</bold>
                </td><td rowspan="1" colspan="1">51.2</td><td rowspan="1" colspan="1">52.4 ± 1.5</td><td rowspan="1" colspan="1">(48.9-55.4)</td><td rowspan="1" colspan="1">52.6 ± 1.2</td><td rowspan="1" colspan="1">(50.2-55.4)</td><td rowspan="1" colspan="1">52.5 ± 1.3</td><td rowspan="1" colspan="1">(50.8-55.4)</td><td rowspan="1" colspan="1">52.8 ± 1.2</td><td rowspan="1" colspan="1">(50.2-54.4)</td><td rowspan="1" colspan="1">51.7 ± 1.9</td><td rowspan="1" colspan="1">(48.9-54.8)</td><td rowspan="1" colspan="1">52.2 ± 1.5</td><td rowspan="1" colspan="1">(50.7-54.8)</td><td rowspan="1" colspan="1">50.8 ± 2.6</td><td rowspan="1" colspan="1">(48.9-53.8)</td></tr><tr><td rowspan="1" colspan="1">
                  <bold>HD</bold>
                </td><td rowspan="1" colspan="1">71.7</td><td rowspan="1" colspan="1">71 ± 3.7</td><td rowspan="1" colspan="1">(65.5-79.6)</td><td rowspan="1" colspan="1">71.6 ± 4</td><td rowspan="1" colspan="1">(65.6-79.6)</td><td rowspan="1" colspan="1">71.5 ± 4.6</td><td rowspan="1" colspan="1">(65.6-79.6)</td><td rowspan="1" colspan="1">71.8 ± 3.4</td><td rowspan="1" colspan="1">(67.9-76.7)</td><td rowspan="1" colspan="1">69.4 ± 2.5</td><td rowspan="1" colspan="1">(65.5-73.2)</td><td rowspan="1" colspan="1">69.7 ± 2.7</td><td rowspan="1" colspan="1">(65.5-73.2)</td><td rowspan="1" colspan="1">68.7 ± 2.3</td><td rowspan="1" colspan="1">(66.3-70.8)</td></tr><tr><td rowspan="1" colspan="1">
                  <bold>MW</bold>
                </td><td rowspan="1" colspan="1">8.9</td><td rowspan="1" colspan="1">9.4 ± 0.5</td><td rowspan="1" colspan="1">(8.4-10.4)</td><td rowspan="1" colspan="1">9.4 ± 0.5</td><td rowspan="1" colspan="1">(8.4-10.4)</td><td rowspan="1" colspan="1">9.3 ± 0.6</td><td rowspan="1" colspan="1">(8.4-10.4)</td><td rowspan="1" colspan="1">9.4 ± 0.6</td><td rowspan="1" colspan="1">(8.8-10.2)</td><td rowspan="1" colspan="1">9.5 ± 0.5</td><td rowspan="1" colspan="1">(8.7-10.2)</td><td rowspan="1" colspan="1">9.6 ± 0.5</td><td rowspan="1" colspan="1">(9.2-10.2)</td><td rowspan="1" colspan="1">9.3 ± 0.5</td><td rowspan="1" colspan="1">(8.7-9.7)</td></tr><tr><td rowspan="1" colspan="1">
                  <bold>UJ</bold>
                </td><td rowspan="1" colspan="1">27.8</td><td rowspan="1" colspan="1">27.4 ± 1.5</td><td rowspan="1" colspan="1">(24.3-30.1)</td><td rowspan="1" colspan="1">27.7 ± 1.5</td><td rowspan="1" colspan="1">(24.3-30.1)</td><td rowspan="1" colspan="1">27.2 ± 1.5</td><td rowspan="1" colspan="1">(24.3-29.4)</td><td rowspan="1" colspan="1">28.4 ± 1.3</td><td rowspan="1" colspan="1">(26.5-30.1)</td><td rowspan="1" colspan="1">26.8 ± 1.3</td><td rowspan="1" colspan="1">(25.4-29.1)</td><td rowspan="1" colspan="1">26.5 ± 1</td><td rowspan="1" colspan="1">(25.6-28.2)</td><td rowspan="1" colspan="1">27.3 ± 1.8</td><td rowspan="1" colspan="1">(25.4-29.1)</td></tr><tr><td rowspan="1" colspan="1">
                  <bold>LJ</bold>
                </td><td rowspan="1" colspan="1">38.2</td><td rowspan="1" colspan="1">38.4 ± 1.7</td><td rowspan="1" colspan="1">(33.8-41.4)</td><td rowspan="1" colspan="1">38.6 ± 1.7</td><td rowspan="1" colspan="1">(36.6-41.4)</td><td rowspan="1" colspan="1">38.5 ± 1.8</td><td rowspan="1" colspan="1">(36.6-41.4)</td><td rowspan="1" colspan="1">38.7 ± 1.6</td><td rowspan="1" colspan="1">(37-41.2)</td><td rowspan="1" colspan="1">38.2 ± 1.8</td><td rowspan="1" colspan="1">(33.8-39.4)</td><td rowspan="1" colspan="1">38 ± 2.1</td><td rowspan="1" colspan="1">(33.8-39.2)</td><td rowspan="1" colspan="1">38.5 ± 1.3</td><td rowspan="1" colspan="1">(36.9-39.4)</td></tr><tr><td rowspan="1" colspan="1">
                  <bold>M</bold>
                </td><td rowspan="1" colspan="1">22.5</td><td rowspan="1" colspan="1">20 ± 1.2</td><td rowspan="1" colspan="1">(16.6-22.5)</td><td rowspan="1" colspan="1">20 ± 1.1</td><td rowspan="1" colspan="1">(17.7-22.1)</td><td rowspan="1" colspan="1">19.7 ± 0.9</td><td rowspan="1" colspan="1">(18.4-21)</td><td rowspan="1" colspan="1">20.3 ± 1.3</td><td rowspan="1" colspan="1">(17.7-22.1)</td><td rowspan="1" colspan="1">20 ± 1.6</td><td rowspan="1" colspan="1">(16.6-22.5)</td><td rowspan="1" colspan="1">19.6 ± 1.6</td><td rowspan="1" colspan="1">(16.6-21.1)</td><td rowspan="1" colspan="1">20.8 ± 1.5</td><td rowspan="1" colspan="1">(19.5-22.5)</td></tr><tr><td rowspan="1" colspan="1">
                  <bold>SD</bold>
                </td><td rowspan="1" colspan="1">9.9</td><td rowspan="1" colspan="1">10.1 ± 1.4</td><td rowspan="1" colspan="1">(7.2-12.9)</td><td rowspan="1" colspan="1">10.5 ± 1.3</td><td rowspan="1" colspan="1">(8.5-12.9)</td><td rowspan="1" colspan="1">10.5 ± 1.4</td><td rowspan="1" colspan="1">(8.5-12.9)</td><td rowspan="1" colspan="1">10.6 ± 1.2</td><td rowspan="1" colspan="1">(8.7-12.2)</td><td rowspan="1" colspan="1">9.2 ± 1.1</td><td rowspan="1" colspan="1">(7.2-10.5)</td><td rowspan="1" colspan="1">9.2 ± 0.8</td><td rowspan="1" colspan="1">(7.9-10)</td><td rowspan="1" colspan="1">9.3 ± 1.9</td><td rowspan="1" colspan="1">(7.2-10.5)</td></tr><tr><td rowspan="1" colspan="1">
                  <bold>SW</bold>
                </td><td rowspan="1" colspan="1">13.8</td><td rowspan="1" colspan="1">15.6 ± 1.1</td><td rowspan="1" colspan="1">(13.7-17.6)</td><td rowspan="1" colspan="1">15.6 ± 1.2</td><td rowspan="1" colspan="1">(13.7-17.6)</td><td rowspan="1" colspan="1">15.7 ± 1.1</td><td rowspan="1" colspan="1">(14.1-17.6)</td><td rowspan="1" colspan="1">15.5 ± 1.4</td><td rowspan="1" colspan="1">(13.7-17.2)</td><td rowspan="1" colspan="1">15.7 ± 0.9</td><td rowspan="1" colspan="1">(14.6-17.6)</td><td rowspan="1" colspan="1">15.6 ± 0.8</td><td rowspan="1" colspan="1">(14.6-16.7)</td><td rowspan="1" colspan="1">16 ± 1.3</td><td rowspan="1" colspan="1">(15.3-17.6)</td></tr><tr><td rowspan="1" colspan="1">
                  <bold>HW</bold>
                </td><td rowspan="1" colspan="1">47.1</td><td rowspan="1" colspan="1">50 ± 4.5</td><td rowspan="1" colspan="1">(39.2-59.5)</td><td rowspan="1" colspan="1">51.3 ± 4.1</td><td rowspan="1" colspan="1">(44.2-59.5)</td><td rowspan="1" colspan="1">51.5 ± 5</td><td rowspan="1" colspan="1">(44.2-59.5)</td><td rowspan="1" colspan="1">51 ± 2.8</td><td rowspan="1" colspan="1">(46.3-55.9)</td><td rowspan="1" colspan="1">46.9 ± 4</td><td rowspan="1" colspan="1">(39.2-52.3)</td><td rowspan="1" colspan="1">47.4 ± 5</td><td rowspan="1" colspan="1">(39.2-52.3)</td><td rowspan="1" colspan="1">45.8 ± 0.4</td><td rowspan="1" colspan="1">(45.4-46.1)</td></tr><tr><td rowspan="1" colspan="1">
                  <bold>IOW</bold>
                </td><td rowspan="1" colspan="1">24.5</td><td rowspan="1" colspan="1">27.7 ± 2.2</td><td rowspan="1" colspan="1">(22.4-32.5)</td><td rowspan="1" colspan="1">28.3 ± 2.3</td><td rowspan="1" colspan="1">(22.4-32.5)</td><td rowspan="1" colspan="1">28 ± 2.4</td><td rowspan="1" colspan="1">(22.4-32.4)</td><td rowspan="1" colspan="1">28.7 ± 2.3</td><td rowspan="1" colspan="1">(24.9-32.5)</td><td rowspan="1" colspan="1">26.5 ± 1.2</td><td rowspan="1" colspan="1">(24.9-28)</td><td rowspan="1" colspan="1">26.5 ± 1.4</td><td rowspan="1" colspan="1">(24.9-28)</td><td rowspan="1" colspan="1">26.6 ± 1</td><td rowspan="1" colspan="1">(25.5-27.4)</td></tr><tr><td rowspan="1" colspan="1">
                  <bold>INW</bold>
                </td><td rowspan="1" colspan="1">10.7</td><td rowspan="1" colspan="1">11.7 ± 1</td><td rowspan="1" colspan="1">(9.5-14.1)</td><td rowspan="1" colspan="1">12.1 ± 1</td><td rowspan="1" colspan="1">(10.5-14.1)</td><td rowspan="1" colspan="1">12 ± 1.1</td><td rowspan="1" colspan="1">(10.5-14.1)</td><td rowspan="1" colspan="1">12.1 ± 0.9</td><td rowspan="1" colspan="1">(10.7-14)</td><td rowspan="1" colspan="1">11 ± 0.7</td><td rowspan="1" colspan="1">(9.5-11.9)</td><td rowspan="1" colspan="1">10.9 ± 0.9</td><td rowspan="1" colspan="1">(9.5-11.9)</td><td rowspan="1" colspan="1">11.2 ± 0.4</td><td rowspan="1" colspan="1">(10.9-11.6)</td></tr><tr><td rowspan="1" colspan="1">
                  <bold>LJW</bold>
                </td><td rowspan="1" colspan="1">10.3</td><td rowspan="1" colspan="1">11.1 ± 2.2</td><td rowspan="1" colspan="1">(7.3-15.7)</td><td rowspan="1" colspan="1">12.1 ± 1.7</td><td rowspan="1" colspan="1">(10.1-15.7)</td><td rowspan="1" colspan="1">11.9 ± 1.8</td><td rowspan="1" colspan="1">(10.1-15.4)</td><td rowspan="1" colspan="1">12.4 ± 1.6</td><td rowspan="1" colspan="1">(10.5-15.7)</td><td rowspan="1" colspan="1">8.8 ± 1.2</td><td rowspan="1" colspan="1">(7.3-10.6)</td><td rowspan="1" colspan="1">9 ± 1.2</td><td rowspan="1" colspan="1">(7.5-10.6)</td><td rowspan="1" colspan="1">8.5 ± 1.4</td><td rowspan="1" colspan="1">(7.3-10.1)</td></tr><tr><td rowspan="1" colspan="1">
                  <bold>UJW</bold>
                </td><td rowspan="1" colspan="1">19.8</td><td rowspan="1" colspan="1">23.2 ± 2.2</td><td rowspan="1" colspan="1">(18.4-27.2)</td><td rowspan="1" colspan="1">23.5 ± 2.2</td><td rowspan="1" colspan="1">(19.9-27.2)</td><td rowspan="1" colspan="1">23 ± 2.5</td><td rowspan="1" colspan="1">(19.9-27.2)</td><td rowspan="1" colspan="1">24.1 ± 1.6</td><td rowspan="1" colspan="1">(21.9-26.5)</td><td rowspan="1" colspan="1">22.8 ± 2.2</td><td rowspan="1" colspan="1">(18.4-25.6)</td><td rowspan="1" colspan="1">23.7 ± 1.6</td><td rowspan="1" colspan="1">(21.4-25.6)</td><td rowspan="1" colspan="1">20.9 ± 2.2</td><td rowspan="1" colspan="1">(18.4-22.8)</td></tr><tr><td rowspan="1" colspan="1">
                  <bold>MGR</bold>
                </td><td rowspan="1" colspan="1">10.6</td><td rowspan="1" colspan="1">10.9 ± 1.4</td><td rowspan="1" colspan="1">(8.3-15.2)</td><td rowspan="1" colspan="1">11.3 ± 1.4</td><td rowspan="1" colspan="1">(9.3-15.2)</td><td rowspan="1" colspan="1">11.3 ± 1.4</td><td rowspan="1" colspan="1">(9.3-15.2)</td><td rowspan="1" colspan="1">11.3 ± 1.4</td><td rowspan="1" colspan="1">(9.5-13.2)</td><td rowspan="1" colspan="1">9.8 ± 1</td><td rowspan="1" colspan="1">(8.3-11.2)</td><td rowspan="1" colspan="1">9.9 ± 1.1</td><td rowspan="1" colspan="1">(8.3-11.2)</td><td rowspan="1" colspan="1">9.7 ± 0.8</td><td rowspan="1" colspan="1">(8.7-10.2)</td></tr><tr><td rowspan="1" colspan="1">
                  <bold>LGR</bold>
                </td><td rowspan="1" colspan="1">11.5</td><td rowspan="1" colspan="1">11.9 ± 1.2</td><td rowspan="1" colspan="1">(10-15.2)</td><td rowspan="1" colspan="1">12.3 ± 1.1</td><td rowspan="1" colspan="1">(10.6-15.2)</td><td rowspan="1" colspan="1">12.2 ± 1.2</td><td rowspan="1" colspan="1">(10.6-15.2)</td><td rowspan="1" colspan="1">12.5 ± 1</td><td rowspan="1" colspan="1">(11.3-14.1)</td><td rowspan="1" colspan="1">10.8 ± 0.7</td><td rowspan="1" colspan="1">(10-12.3)</td><td rowspan="1" colspan="1">10.9 ± 0.8</td><td rowspan="1" colspan="1">(10-12.3)</td><td rowspan="1" colspan="1">10.6 ± 0.6</td><td rowspan="1" colspan="1">(10-11.2)</td></tr><tr><td rowspan="1" colspan="1">
                  <bold>UA</bold>
                </td><td rowspan="1" colspan="1">na</td><td rowspan="1" colspan="1">18.5 ± 1.4</td><td rowspan="1" colspan="1">(15.6-21.5)</td><td rowspan="1" colspan="1">18.4 ± 1.3</td><td rowspan="1" colspan="1">(15.6-20.7)</td><td rowspan="1" colspan="1">18.6 ± 1.5</td><td rowspan="1" colspan="1">(15.6-20.7)</td><td rowspan="1" colspan="1">18.2 ± 1.1</td><td rowspan="1" colspan="1">(16.1-19.7)</td><td rowspan="1" colspan="1">18.7 ± 1.7</td><td rowspan="1" colspan="1">(16.4-21.5)</td><td rowspan="1" colspan="1">18.2 ± 1.4</td><td rowspan="1" colspan="1">(16.4-20)</td><td rowspan="1" colspan="1">19.8 ± 1.7</td><td rowspan="1" colspan="1">(18-21.5)</td></tr><tr><td rowspan="1" colspan="1">
                  <bold>LA</bold>
                </td><td rowspan="1" colspan="1">35</td><td rowspan="1" colspan="1">33.9 ± 2.1</td><td rowspan="1" colspan="1">(28.6-38.8)</td><td rowspan="1" colspan="1">33.5 ± 1.8</td><td rowspan="1" colspan="1">(28.6-36.3)</td><td rowspan="1" colspan="1">34.1 ± 1.5</td><td rowspan="1" colspan="1">(30.9-36.3)</td><td rowspan="1" colspan="1">32.7 ± 1.9</td><td rowspan="1" colspan="1">(28.6-35)</td><td rowspan="1" colspan="1">34.7 ± 2.7</td><td rowspan="1" colspan="1">(30.4-38.8)</td><td rowspan="1" colspan="1">34.5 ± 2.7</td><td rowspan="1" colspan="1">(30.4-38.2)</td><td rowspan="1" colspan="1">35.1 ± 3.2</td><td rowspan="1" colspan="1">(32.8-38.8)</td></tr><tr><td rowspan="1" colspan="2">
                  <bold>Meristic characters</bold>
                </td><td rowspan="1" colspan="1">
                  <bold>Mode</bold>
                </td><td rowspan="1" colspan="1">
                  <bold>Range</bold>
                </td><td rowspan="1" colspan="1">
                  <bold>Mode</bold>
                </td><td rowspan="1" colspan="1">
                  <bold>Range</bold>
                </td><td rowspan="1" colspan="1">
                  <bold>Mode</bold>
                </td><td rowspan="1" colspan="1">
                  <bold>Range</bold>
                </td><td rowspan="1" colspan="1">
                  <bold>Mode</bold>
                </td><td rowspan="1" colspan="1">
                  <bold>Range</bold>
                </td><td rowspan="1" colspan="1">
                  <bold>Mode</bold>
                </td><td rowspan="1" colspan="1">
                  <bold>Range</bold>
                </td><td rowspan="1" colspan="1">
                  <bold>Mode</bold>
                </td><td rowspan="1" colspan="1">
                  <bold>Range</bold>
                </td><td rowspan="1" colspan="1">
                  <bold>Mode</bold>
                </td><td rowspan="1" colspan="1">
                  <bold>Range</bold>
                </td></tr><tr><td rowspan="1" colspan="1">
                  <bold>PelvF unbranched</bold>
                </td><td rowspan="1" colspan="1">1</td><td rowspan="1" colspan="1">1</td><td rowspan="1" colspan="1">(1-1)</td><td rowspan="1" colspan="1">1</td><td rowspan="1" colspan="1">(1-1)</td><td rowspan="1" colspan="1">1</td><td rowspan="1" colspan="1">(1-1)</td><td rowspan="1" colspan="1">1</td><td rowspan="1" colspan="1">(1-1)</td><td rowspan="1" colspan="1">1</td><td rowspan="1" colspan="1">(1-1)</td><td rowspan="1" colspan="1">1</td><td rowspan="1" colspan="1">(1-1)</td><td rowspan="1" colspan="1">1</td><td rowspan="1" colspan="1">(1-1)</td></tr><tr><td rowspan="1" colspan="1">
                  <bold>PelvF branched</bold>
                </td><td rowspan="1" colspan="1">11</td><td rowspan="1" colspan="1">11</td><td rowspan="1" colspan="1">(10-11)</td><td rowspan="1" colspan="1">11</td><td rowspan="1" colspan="1">(10-11)</td><td rowspan="1" colspan="1">11</td><td rowspan="1" colspan="1">(10-11)</td><td rowspan="1" colspan="1">11</td><td rowspan="1" colspan="1">(10-11)</td><td rowspan="1" colspan="1">10</td><td rowspan="1" colspan="1">(10-11)</td><td rowspan="1" colspan="1">10</td><td rowspan="1" colspan="1">(10-11)</td><td rowspan="1" colspan="1">11</td><td rowspan="1" colspan="1">(10-11)</td></tr><tr><td rowspan="1" colspan="1">
                  <bold>PecF unbranched</bold>
                </td><td rowspan="1" colspan="1">1</td><td rowspan="1" colspan="1">1</td><td rowspan="1" colspan="1">(1-1)</td><td rowspan="1" colspan="1">1</td><td rowspan="1" colspan="1">(1-1)</td><td rowspan="1" colspan="1">1</td><td rowspan="1" colspan="1">(1-1)</td><td rowspan="1" colspan="1">1</td><td rowspan="1" colspan="1">(1-1)</td><td rowspan="1" colspan="1">1</td><td rowspan="1" colspan="1">(1-1)</td><td rowspan="1" colspan="1">1</td><td rowspan="1" colspan="1">(1-1)</td><td rowspan="1" colspan="1">1</td><td rowspan="1" colspan="1">(1-1)</td></tr><tr><td rowspan="1" colspan="1">
                  <bold>PecF branched</bold>
                </td><td rowspan="1" colspan="1">16</td><td rowspan="1" colspan="1">15</td><td rowspan="1" colspan="1">(14-17)</td><td rowspan="1" colspan="1">15</td><td rowspan="1" colspan="1">(14-17)</td><td rowspan="1" colspan="1">15</td><td rowspan="1" colspan="1">(14-17)</td><td rowspan="1" colspan="1">16</td><td rowspan="1" colspan="1">(14-16)</td><td rowspan="1" colspan="1">15</td><td rowspan="1" colspan="1">(15-17)</td><td rowspan="1" colspan="1">15</td><td rowspan="1" colspan="1">(15-16)</td><td rowspan="1" colspan="1">na</td><td rowspan="1" colspan="1">(15-17)</td></tr><tr><td rowspan="1" colspan="1">
                  <bold>DF unbranched</bold>
                </td><td rowspan="1" colspan="1">3</td><td rowspan="1" colspan="1">4</td><td rowspan="1" colspan="1">(3-4)</td><td rowspan="1" colspan="1">4</td><td rowspan="1" colspan="1">(3-4)</td><td rowspan="1" colspan="1">4</td><td rowspan="1" colspan="1">(3-4)</td><td rowspan="1" colspan="1">4</td><td rowspan="1" colspan="1">(3-4)</td><td rowspan="1" colspan="1">4</td><td rowspan="1" colspan="1">(3-4)</td><td rowspan="1" colspan="1">4</td><td rowspan="1" colspan="1">(3-4)</td><td rowspan="1" colspan="1">4</td><td rowspan="1" colspan="1">(4-4)</td></tr><tr><td rowspan="1" colspan="1">
                  <bold>DF branched</bold>
                </td><td rowspan="1" colspan="1">11</td><td rowspan="1" colspan="1">11</td><td rowspan="1" colspan="1">(10-13)</td><td rowspan="1" colspan="1">11</td><td rowspan="1" colspan="1">(10-13)</td><td rowspan="1" colspan="1">11</td><td rowspan="1" colspan="1">(10-13)</td><td rowspan="1" colspan="1">11</td><td rowspan="1" colspan="1">(10-12)</td><td rowspan="1" colspan="1">11</td><td rowspan="1" colspan="1">(10-11)</td><td rowspan="1" colspan="1">11</td><td rowspan="1" colspan="1">(10-11)</td><td rowspan="1" colspan="1">11</td><td rowspan="1" colspan="1">(11-11)</td></tr><tr><td rowspan="1" colspan="1">
                  <bold>AF unbranched</bold>
                </td><td rowspan="1" colspan="1">3</td><td rowspan="1" colspan="1">3</td><td rowspan="1" colspan="1">(3-4)</td><td rowspan="1" colspan="1">3</td><td rowspan="1" colspan="1">(3-4)</td><td rowspan="1" colspan="1">3</td><td rowspan="1" colspan="1">(3-3)</td><td rowspan="1" colspan="1">3</td><td rowspan="1" colspan="1">(3-4)</td><td rowspan="1" colspan="1">4</td><td rowspan="1" colspan="1">(3-4)</td><td rowspan="1" colspan="1">4</td><td rowspan="1" colspan="1">(3-4)</td><td rowspan="1" colspan="1">4</td><td rowspan="1" colspan="1">(3-4)</td></tr><tr><td rowspan="4" colspan="1">
                  <bold>Meristic characters</bold>
                </td><td rowspan="1" colspan="1">
                  <bold><italic><tp:taxon-name>
                    <tp:taxon-name-part taxon-name-part-type="genus" reg="Coregonus">C.</tp:taxon-name-part> <tp:taxon-name-part taxon-name-part-type="species" reg="alpinus">alpinus</tp:taxon-name-part></tp:taxon-name></italic></bold>
                </td><td rowspan="1" colspan="2">
                  <bold>Both lakes</bold>
                </td><td rowspan="1" colspan="6">
                  <bold>Lake Thun</bold>
                </td><td rowspan="1" colspan="6">
                  <bold>Lake Brienz</bold>
                </td></tr><tr><td rowspan="3" colspan="1">
                  <bold>Lectotype</bold>
                </td><td rowspan="1" colspan="2">
                  <bold>Non-types both sexes</bold>
                </td><td rowspan="1" colspan="6">
                  <bold>Non-types</bold>
                </td><td rowspan="1" colspan="6">
                  <bold>Non-types</bold>
                </td></tr><tr><td rowspan="1" colspan="2">
                  <bold><italic>N-total</italic> = 30</bold>
                </td><td rowspan="1" colspan="2">
                  <bold><italic>N-total</italic> = 21</bold>
                </td><td rowspan="1" colspan="2">
                  <bold><italic>N-females</italic> = 12</bold>
                </td><td rowspan="1" colspan="2">
                  <bold><italic>N-males</italic> = 9</bold>
                </td><td rowspan="1" colspan="2">
                  <bold><italic>N-total</italic> = 9</bold>
                </td><td rowspan="1" colspan="2">
                  <bold><italic>N-females</italic> = 6</bold>
                </td><td rowspan="1" colspan="2">
                  <bold><italic>N-males</italic> = 3</bold>
                </td></tr><tr><td rowspan="1" colspan="1">
                  <bold>Mode</bold>
                </td><td rowspan="1" colspan="1">
                  <bold>Range</bold>
                </td><td rowspan="1" colspan="1">
                  <bold>Mode</bold>
                </td><td rowspan="1" colspan="1">
                  <bold>Range</bold>
                </td><td rowspan="1" colspan="1">
                  <bold>Mode</bold>
                </td><td rowspan="1" colspan="1">
                  <bold>Range</bold>
                </td><td rowspan="1" colspan="1">
                  <bold>Mode</bold>
                </td><td rowspan="1" colspan="1">
                  <bold>Range</bold>
                </td><td rowspan="1" colspan="1">
                  <bold>Mode</bold>
                </td><td rowspan="1" colspan="1">
                  <bold>Range</bold>
                </td><td rowspan="1" colspan="1">
                  <bold>Mode</bold>
                </td><td rowspan="1" colspan="1">
                  <bold>Range</bold>
                </td><td rowspan="1" colspan="1">
                  <bold>Mode</bold>
                </td><td rowspan="1" colspan="1">
                  <bold>Range</bold>
                </td></tr><tr><td rowspan="1" colspan="1">
                  <bold>AF branched</bold>
                </td><td rowspan="1" colspan="1">12</td><td rowspan="1" colspan="1">12</td><td rowspan="1" colspan="1">(10-14)</td><td rowspan="1" colspan="1">12</td><td rowspan="1" colspan="1">(10-14)</td><td rowspan="1" colspan="1">12</td><td rowspan="1" colspan="1">(10-14)</td><td rowspan="1" colspan="1">12</td><td rowspan="1" colspan="1">(10-13)</td><td rowspan="1" colspan="1">11</td><td rowspan="1" colspan="1">(11-13)</td><td rowspan="1" colspan="1">12</td><td rowspan="1" colspan="1">(11-13)</td><td rowspan="1" colspan="1">11</td><td rowspan="1" colspan="1">(11-11)</td></tr><tr><td rowspan="1" colspan="1">
                  <bold>LS</bold>
                </td><td rowspan="1" colspan="1">82</td><td rowspan="1" colspan="1">84</td><td rowspan="1" colspan="1">(77-93)</td><td rowspan="1" colspan="1">81</td><td rowspan="1" colspan="1">(77-93)</td><td rowspan="1" colspan="1">84</td><td rowspan="1" colspan="1">(77-93)</td><td rowspan="1" colspan="1">80</td><td rowspan="1" colspan="1">(78-84)</td><td rowspan="1" colspan="1">84</td><td rowspan="1" colspan="1">(80-88)</td><td rowspan="1" colspan="1">86</td><td rowspan="1" colspan="1">(80-88)</td><td rowspan="1" colspan="1">na</td><td rowspan="1" colspan="1">(81-84)</td></tr><tr><td rowspan="1" colspan="1">
                  <bold>PDS</bold>
                </td><td rowspan="1" colspan="1">39</td><td rowspan="1" colspan="1">36</td><td rowspan="1" colspan="1">(32-42)</td><td rowspan="1" colspan="1">36</td><td rowspan="1" colspan="1">(32-42)</td><td rowspan="1" colspan="1">36</td><td rowspan="1" colspan="1">(32-42)</td><td rowspan="1" colspan="1">33</td><td rowspan="1" colspan="1">(33-38)</td><td rowspan="1" colspan="1">33</td><td rowspan="1" colspan="1">(32-42)</td><td rowspan="1" colspan="1">na</td><td rowspan="1" colspan="1">(33-42)</td><td rowspan="1" colspan="1">na</td><td rowspan="1" colspan="1">(32-37)</td></tr><tr><td rowspan="1" colspan="1">
                  <bold>TDS</bold>
                </td><td rowspan="1" colspan="1">10</td><td rowspan="1" colspan="1">10</td><td rowspan="1" colspan="1">(8-11)</td><td rowspan="1" colspan="1">10</td><td rowspan="1" colspan="1">(9-11)</td><td rowspan="1" colspan="1">10</td><td rowspan="1" colspan="1">(9-11)</td><td rowspan="1" colspan="1">10</td><td rowspan="1" colspan="1">(9-11)</td><td rowspan="1" colspan="1">10</td><td rowspan="1" colspan="1">(8-10)</td><td rowspan="1" colspan="1">10</td><td rowspan="1" colspan="1">(8-10)</td><td rowspan="1" colspan="1">9</td><td rowspan="1" colspan="1">(9-10)</td></tr><tr><td rowspan="1" colspan="1">
                  <bold>TAS</bold>
                </td><td rowspan="1" colspan="1">8</td><td rowspan="1" colspan="1">8</td><td rowspan="1" colspan="1">(7-9)</td><td rowspan="1" colspan="1">8</td><td rowspan="1" colspan="1">(8-9)</td><td rowspan="1" colspan="1">8</td><td rowspan="1" colspan="1">(8-9)</td><td rowspan="1" colspan="1">8</td><td rowspan="1" colspan="1">(8-9)</td><td rowspan="1" colspan="1">8</td><td rowspan="1" colspan="1">(7-8)</td><td rowspan="1" colspan="1">8</td><td rowspan="1" colspan="1">(7-8)</td><td rowspan="1" colspan="1">8</td><td rowspan="1" colspan="1">(7-8)</td></tr><tr><td rowspan="1" colspan="1">
                  <bold>TPS</bold>
                </td><td rowspan="1" colspan="1">8</td><td rowspan="1" colspan="1">8</td><td rowspan="1" colspan="1">(7-9)</td><td rowspan="1" colspan="1">9</td><td rowspan="1" colspan="1">(8-9)</td><td rowspan="1" colspan="1">9</td><td rowspan="1" colspan="1">(8-9)</td><td rowspan="1" colspan="1">8</td><td rowspan="1" colspan="1">(8-9)</td><td rowspan="1" colspan="1">8</td><td rowspan="1" colspan="1">(7-8)</td><td rowspan="1" colspan="1">8</td><td rowspan="1" colspan="1">(8-8)</td><td rowspan="1" colspan="1">8</td><td rowspan="1" colspan="1">(7-8)</td></tr><tr><td rowspan="1" colspan="1">
                  <bold>UGR</bold>
                </td><td rowspan="1" colspan="1">10</td><td rowspan="1" colspan="1">10</td><td rowspan="1" colspan="1">(8-11)</td><td rowspan="1" colspan="1">10</td><td rowspan="1" colspan="1">(8-11)</td><td rowspan="1" colspan="1">10</td><td rowspan="1" colspan="1">(9-11)</td><td rowspan="1" colspan="1">11</td><td rowspan="1" colspan="1">(8-11)</td><td rowspan="1" colspan="1">9</td><td rowspan="1" colspan="1">(9-11)</td><td rowspan="1" colspan="1">9</td><td rowspan="1" colspan="1">(9-11)</td><td rowspan="1" colspan="1">na</td><td rowspan="1" colspan="1">(9-11)</td></tr><tr><td rowspan="1" colspan="1">
                  <bold>LGR</bold>
                </td><td rowspan="1" colspan="1">18</td><td rowspan="1" colspan="1">19</td><td rowspan="1" colspan="1">(15-23)</td><td rowspan="1" colspan="1">19</td><td rowspan="1" colspan="1">(16-23)</td><td rowspan="1" colspan="1">19</td><td rowspan="1" colspan="1">(16-21)</td><td rowspan="1" colspan="1">20</td><td rowspan="1" colspan="1">(17-23)</td><td rowspan="1" colspan="1">18</td><td rowspan="1" colspan="1">(15-21)</td><td rowspan="1" colspan="1">17</td><td rowspan="1" colspan="1">(17-21)</td><td rowspan="1" colspan="1">na</td><td rowspan="1" colspan="1">(15-19)</td></tr><tr><td rowspan="1" colspan="1">
                  <bold>total GR</bold>
                </td><td rowspan="1" colspan="1">28</td><td rowspan="1" colspan="1">29</td><td rowspan="1" colspan="1">(25-34)</td><td rowspan="1" colspan="1">30</td><td rowspan="1" colspan="1">(25-34)</td><td rowspan="1" colspan="1">28</td><td rowspan="1" colspan="1">(26-32)</td><td rowspan="1" colspan="1">30</td><td rowspan="1" colspan="1">(25-34)</td><td rowspan="1" colspan="1">28</td><td rowspan="1" colspan="1">(26-30)</td><td rowspan="1" colspan="1">29</td><td rowspan="1" colspan="1">(27-30)</td><td rowspan="1" colspan="1">28</td><td rowspan="1" colspan="1">(26-28)</td></tr></tbody></table></table-wrap><table-wrap id="T10" position="float" orientation="portrait"><label>Table 10.</label><caption><p>The first- and second-best ratios retrieved from the LDA ratio extractor of either head or body characters (see Table <xref ref-type="table" rid="T1">1</xref>) alone or combined, used for pair-wise comparisons of all contemporary specimens from the six whitefish species of Lake Thun. For some comparisons only a subset of characters could be used (a-d); the respective characters that were excluded are listed at the end of the table. Only external characters were used for the LDA comparisons, since internal characters (gill raker and gill arch length) cannot be measured on live specimens, and are thus not informative to assign specimens to species in the field. Additionally, species were combined to find first- and second-best ratios that distinguish one species or a combination of species vs. all other species. For multi-species comparisons, only the comparisons that yielded distinguishing ratios are shown. δ is a measure of how good shape discriminates in comparison to size (i.e., the smaller δ the less allometry). Ratios marked with an asterisk * have very little (for the pairwise species comparisons not more than one specimen of one species overlaps with the other species) or no overlap and were thus eligible for use in the species key and the diagnoses.</p></caption><table id="TID0E4DBO" rules="all"><tbody><tr><th rowspan="1" colspan="1">Characters</th><th rowspan="1" colspan="1">Species comparison</th><th rowspan="1" colspan="1">Best ratios</th><th rowspan="1" colspan="1">Range species 1</th><th rowspan="1" colspan="1">Range species 2</th><th rowspan="1" colspan="1">Standard distance</th><th rowspan="1" colspan="1">δ (Shape vs. size)</th></tr><tr><td rowspan="2" colspan="1">head + body</td><td rowspan="2" colspan="1"><italic><tp:taxon-name>
                  <tp:taxon-name-part taxon-name-part-type="genus" reg="Coregonus">C.</tp:taxon-name-part> <tp:taxon-name-part taxon-name-part-type="species" reg="albellus">albellus</tp:taxon-name-part></tp:taxon-name></italic> vs. <italic><tp:taxon-name><tp:taxon-name-part taxon-name-part-type="genus" reg="Coregonus">C.</tp:taxon-name-part> <tp:taxon-name-part taxon-name-part-type="species" reg="alpinus">alpinus</tp:taxon-name-part></tp:taxon-name></italic></td><td rowspan="1" colspan="1">1: CD/UJ *</td><td rowspan="1" colspan="1">0.96–1.29</td><td rowspan="1" colspan="1">1.36–1.65</td><td rowspan="1" colspan="1">18.09</td><td rowspan="1" colspan="1">0.1</td></tr><tr><td rowspan="1" colspan="1">2: AdFB/ES</td><td rowspan="1" colspan="1">5.54–13.54</td><td rowspan="1" colspan="1">2.87–5.94</td><td rowspan="1" colspan="1">17.49</td><td rowspan="1" colspan="1">0.1</td></tr><tr><td rowspan="2" colspan="1">body</td><td rowspan="2" colspan="1"><italic><tp:taxon-name>
                  <tp:taxon-name-part taxon-name-part-type="genus" reg="Coregonus">C.</tp:taxon-name-part> <tp:taxon-name-part taxon-name-part-type="species" reg="albellus">albellus</tp:taxon-name-part></tp:taxon-name></italic> vs. <italic><tp:taxon-name><tp:taxon-name-part taxon-name-part-type="genus" reg="Coregonus">C.</tp:taxon-name-part> <tp:taxon-name-part taxon-name-part-type="species" reg="alpinus">alpinus</tp:taxon-name-part></tp:taxon-name></italic></td><td rowspan="1" colspan="1">1: CD/DHL *</td><td rowspan="1" colspan="1">0.44–0.54</td><td rowspan="1" colspan="1">0.54–0.62</td><td rowspan="1" colspan="1">5.98</td><td rowspan="1" colspan="1">0.26</td></tr><tr><td rowspan="1" colspan="1">2: DFB/AdFB</td><td rowspan="1" colspan="1">1.6–2.66</td><td rowspan="1" colspan="1">2.31–4.02</td><td rowspan="1" colspan="1">4.86</td><td rowspan="1" colspan="1">0.31</td></tr><tr><td rowspan="2" colspan="1">head</td><td rowspan="2" colspan="1"><italic><tp:taxon-name>
                  <tp:taxon-name-part taxon-name-part-type="genus" reg="Coregonus">C.</tp:taxon-name-part> <tp:taxon-name-part taxon-name-part-type="species" reg="albellus">albellus</tp:taxon-name-part></tp:taxon-name></italic> vs. <italic><tp:taxon-name><tp:taxon-name-part taxon-name-part-type="genus" reg="Coregonus">C.</tp:taxon-name-part> <tp:taxon-name-part taxon-name-part-type="species" reg="alpinus">alpinus</tp:taxon-name-part></tp:taxon-name></italic></td><td rowspan="1" colspan="1">1: UJ/ES</td><td rowspan="1" colspan="1">6.48–16.01</td><td rowspan="1" colspan="1">4.52–7.93</td><td rowspan="1" colspan="1">6</td><td rowspan="1" colspan="1">0.22</td></tr><tr><td rowspan="1" colspan="1">2: HL/UJ</td><td rowspan="1" colspan="1">2.88–3.47</td><td rowspan="1" colspan="1">3.33–4.11</td><td rowspan="1" colspan="1">5.26</td><td rowspan="1" colspan="1">0.25</td></tr><tr><td rowspan="2" colspan="1">head + body</td><td rowspan="2" colspan="1"><italic><tp:taxon-name>
                  <tp:taxon-name-part taxon-name-part-type="genus" reg="Coregonus">C.</tp:taxon-name-part> <tp:taxon-name-part taxon-name-part-type="species" reg="albellus">albellus</tp:taxon-name-part></tp:taxon-name></italic> vs. <italic><tp:taxon-name><tp:taxon-name-part taxon-name-part-type="genus" reg="Coregonus">C.</tp:taxon-name-part> <tp:taxon-name-part taxon-name-part-type="species" reg="fatioi">fatioi</tp:taxon-name-part></tp:taxon-name></italic></td><td rowspan="1" colspan="1">1: TL/EH</td><td rowspan="1" colspan="1">21.93–27.57</td><td rowspan="1" colspan="1">21.91–29.46</td><td rowspan="1" colspan="1">3.07</td><td rowspan="1" colspan="1">0.08</td></tr><tr><td rowspan="1" colspan="1">2: PelvF/PecF1</td><td rowspan="1" colspan="1">0.87–1.03</td><td rowspan="1" colspan="1">0.87–1.07</td><td rowspan="1" colspan="1">2.89</td><td rowspan="1" colspan="1">0.08</td></tr><tr><td rowspan="2" colspan="1">body</td><td rowspan="2" colspan="1"><italic><tp:taxon-name>
                  <tp:taxon-name-part taxon-name-part-type="genus" reg="Coregonus">C.</tp:taxon-name-part> <tp:taxon-name-part taxon-name-part-type="species" reg="albellus">albellus</tp:taxon-name-part></tp:taxon-name></italic> vs. <italic><tp:taxon-name><tp:taxon-name-part taxon-name-part-type="genus" reg="Coregonus">C.</tp:taxon-name-part> <tp:taxon-name-part taxon-name-part-type="species" reg="fatioi">fatioi</tp:taxon-name-part></tp:taxon-name></italic></td><td rowspan="1" colspan="1">1: PecF1/TL</td><td rowspan="1" colspan="1">0.12–0.16</td><td rowspan="1" colspan="1">0.11–0.15</td><td rowspan="1" colspan="1">1.4</td><td rowspan="1" colspan="1">0.19</td></tr><tr><td rowspan="1" colspan="1">2: DFAe/DFAd</td><td rowspan="1" colspan="1">0.88–1</td><td rowspan="1" colspan="1">0.9–0.98</td><td rowspan="1" colspan="1">1.18</td><td rowspan="1" colspan="1">0.21</td></tr><tr><td rowspan="2" colspan="1">head</td><td rowspan="2" colspan="1"><italic><tp:taxon-name>
                  <tp:taxon-name-part taxon-name-part-type="genus" reg="Coregonus">C.</tp:taxon-name-part> <tp:taxon-name-part taxon-name-part-type="species" reg="albellus">albellus</tp:taxon-name-part></tp:taxon-name></italic> vs. <italic><tp:taxon-name><tp:taxon-name-part taxon-name-part-type="genus" reg="Coregonus">C.</tp:taxon-name-part> <tp:taxon-name-part taxon-name-part-type="species" reg="fatioi">fatioi</tp:taxon-name-part></tp:taxon-name></italic></td><td rowspan="1" colspan="1">1: EH/HL</td><td rowspan="1" colspan="1">0.21–0.26</td><td rowspan="1" colspan="1">0.2–0.25</td><td rowspan="1" colspan="1">1.63</td><td rowspan="1" colspan="1">0.08</td></tr><tr><td rowspan="1" colspan="1">2: LJW/ES</td><td rowspan="1" colspan="1">2.14–7.79</td><td rowspan="1" colspan="1">1.59–8.18</td><td rowspan="1" colspan="1">1.35</td><td rowspan="1" colspan="1">0.1</td></tr><tr><td rowspan="2" colspan="1">head + body</td><td rowspan="2" colspan="1"><italic><tp:taxon-name>
                  <tp:taxon-name-part taxon-name-part-type="genus" reg="Coregonus">C.</tp:taxon-name-part> <tp:taxon-name-part taxon-name-part-type="species" reg="albellus">albellus</tp:taxon-name-part></tp:taxon-name></italic> vs. <italic><tp:taxon-name><tp:taxon-name-part taxon-name-part-type="genus" reg="Coregonus">C.</tp:taxon-name-part> <tp:taxon-name-part taxon-name-part-type="species" reg="steinmanni">steinmanni</tp:taxon-name-part></tp:taxon-name></italic></td><td rowspan="1" colspan="1">1: CD/UJ *</td><td rowspan="1" colspan="1">0.96–1.29</td><td rowspan="1" colspan="1">1.36–1.55</td><td rowspan="1" colspan="1">13.8</td><td rowspan="1" colspan="1">0.12</td></tr><tr><td rowspan="1" colspan="1">2: AdFB/ES</td><td rowspan="1" colspan="1">5.54–13.54</td><td rowspan="1" colspan="1">3.31–6.31</td><td rowspan="1" colspan="1">13</td><td rowspan="1" colspan="1">0.12</td></tr><tr><td rowspan="2" colspan="1">head</td><td rowspan="2" colspan="1"><italic><tp:taxon-name>
                  <tp:taxon-name-part taxon-name-part-type="genus" reg="Coregonus">C.</tp:taxon-name-part> <tp:taxon-name-part taxon-name-part-type="species" reg="albellus">albellus</tp:taxon-name-part></tp:taxon-name></italic> vs. <italic><tp:taxon-name><tp:taxon-name-part taxon-name-part-type="genus" reg="Coregonus">C.</tp:taxon-name-part> <tp:taxon-name-part taxon-name-part-type="species" reg="steinmanni">steinmanni</tp:taxon-name-part></tp:taxon-name></italic></td><td rowspan="1" colspan="1">1: HL/UJ</td><td rowspan="1" colspan="1">2.88–3.47</td><td rowspan="1" colspan="1">3.33–3.97</td><td rowspan="1" colspan="1">5.3</td><td rowspan="1" colspan="1">0.21</td></tr><tr><td rowspan="1" colspan="1">2: LJ/ES</td><td rowspan="1" colspan="1">8.25–20.33</td><td rowspan="1" colspan="1">6.65–12.45</td><td rowspan="1" colspan="1">4.59</td><td rowspan="1" colspan="1">0.23</td></tr><tr><td rowspan="2" colspan="1">head + body</td><td rowspan="2" colspan="1"><italic><tp:taxon-name>
                  <tp:taxon-name-part taxon-name-part-type="genus" reg="Coregonus">C.</tp:taxon-name-part> <tp:taxon-name-part taxon-name-part-type="species" reg="albellus">albellus</tp:taxon-name-part></tp:taxon-name></italic> vs. <italic><tp:taxon-name><tp:taxon-name-part taxon-name-part-type="genus" reg="Coregonus">C.</tp:taxon-name-part> <tp:taxon-name-part taxon-name-part-type="species" reg="profundus">profundus</tp:taxon-name-part></tp:taxon-name></italic></td><td rowspan="1" colspan="1">1: CL/EC *</td><td rowspan="1" colspan="1">1.97–2.87</td><td rowspan="1" colspan="1">1.56–2.09</td><td rowspan="1" colspan="1">13.19</td><td rowspan="1" colspan="1">0.03</td></tr><tr><td rowspan="1" colspan="1">2: DHL/M</td><td rowspan="1" colspan="1">2.77–3.53</td><td rowspan="1" colspan="1">3.21–3.79</td><td rowspan="1" colspan="1">12.79</td><td rowspan="1" colspan="1">0.03</td></tr><tr><td rowspan="2" colspan="1">body</td><td rowspan="2" colspan="1"><italic><tp:taxon-name>
                  <tp:taxon-name-part taxon-name-part-type="genus" reg="Coregonus">C.</tp:taxon-name-part> <tp:taxon-name-part taxon-name-part-type="species" reg="albellus">albellus</tp:taxon-name-part></tp:taxon-name></italic> vs. <italic><tp:taxon-name><tp:taxon-name-part taxon-name-part-type="genus" reg="Coregonus">C.</tp:taxon-name-part> <tp:taxon-name-part taxon-name-part-type="species" reg="profundus">profundus</tp:taxon-name-part></tp:taxon-name></italic></td><td rowspan="1" colspan="1">1: CL/DHL</td><td rowspan="1" colspan="1">0.75–1.04</td><td rowspan="1" colspan="1">0.61–0.82</td><td rowspan="1" colspan="1">4.43</td><td rowspan="1" colspan="1">0.06</td></tr><tr><td rowspan="1" colspan="1">2: CD/BD</td><td rowspan="1" colspan="1">0.26–0.31</td><td rowspan="1" colspan="1">0.28–0.34</td><td rowspan="1" colspan="1">3.38</td><td rowspan="1" colspan="1">0.07</td></tr><tr><td rowspan="2" colspan="1">head</td><td rowspan="2" colspan="1"><italic><tp:taxon-name>
                  <tp:taxon-name-part taxon-name-part-type="genus" reg="Coregonus">C.</tp:taxon-name-part> <tp:taxon-name-part taxon-name-part-type="species" reg="albellus">albellus</tp:taxon-name-part></tp:taxon-name></italic> vs. <italic><tp:taxon-name><tp:taxon-name-part taxon-name-part-type="genus" reg="Coregonus">C.</tp:taxon-name-part> <tp:taxon-name-part taxon-name-part-type="species" reg="profundus">profundus</tp:taxon-name-part></tp:taxon-name></italic></td><td rowspan="1" colspan="1">1: EC/UJ</td><td rowspan="1" colspan="1">0.74–0.95</td><td rowspan="1" colspan="1">0.87–1.05</td><td rowspan="1" colspan="1">5.02</td><td rowspan="1" colspan="1">0.1</td></tr><tr><td rowspan="1" colspan="1">2: SW/ES</td><td rowspan="1" colspan="1">3.22–9.67</td><td rowspan="1" colspan="1">2.31–5.26</td><td rowspan="1" colspan="1">4.05</td><td rowspan="1" colspan="1">0.12</td></tr><tr><td rowspan="2" colspan="1">head + body</td><td rowspan="2" colspan="1"><italic><tp:taxon-name>
                  <tp:taxon-name-part taxon-name-part-type="genus" reg="Coregonus">C.</tp:taxon-name-part> <tp:taxon-name-part taxon-name-part-type="species" reg="albellus">albellus</tp:taxon-name-part></tp:taxon-name></italic> vs. <italic><tp:taxon-name><tp:taxon-name-part taxon-name-part-type="genus" reg="Coregonus">C.</tp:taxon-name-part> <tp:taxon-name-part taxon-name-part-type="species" reg="acrinasus">acrinasus</tp:taxon-name-part></tp:taxon-name></italic></td><td rowspan="1" colspan="1">1: AdFB/ES</td><td rowspan="1" colspan="1">5.54–13.54</td><td rowspan="1" colspan="1">3.31–6.5</td><td rowspan="1" colspan="1">9.13</td><td rowspan="1" colspan="1">0.06</td></tr><tr><td rowspan="1" colspan="1">2: CD/UJW</td><td rowspan="1" colspan="1">1.14–1.79</td><td rowspan="1" colspan="1">1.4–2</td><td rowspan="1" colspan="1">8.69</td><td rowspan="1" colspan="1">0.07</td></tr><tr><td rowspan="2" colspan="1">body</td><td rowspan="2" colspan="1"><italic><tp:taxon-name>
                  <tp:taxon-name-part taxon-name-part-type="genus" reg="Coregonus">C.</tp:taxon-name-part> <tp:taxon-name-part taxon-name-part-type="species" reg="albellus">albellus</tp:taxon-name-part></tp:taxon-name></italic> vs. <italic><tp:taxon-name><tp:taxon-name-part taxon-name-part-type="genus" reg="Coregonus">C.</tp:taxon-name-part> <tp:taxon-name-part taxon-name-part-type="species" reg="acrinasus">acrinasus</tp:taxon-name-part></tp:taxon-name></italic></td><td rowspan="1" colspan="1">1: PecF1/CD</td><td rowspan="1" colspan="1">2.13–2.76</td><td rowspan="1" colspan="1">1.8–2.39</td><td rowspan="1" colspan="1">4.5</td><td rowspan="1" colspan="1">0.11</td></tr><tr><td rowspan="1" colspan="1">2: DFB/AdFB</td><td rowspan="1" colspan="1">1.6–2.66</td><td rowspan="1" colspan="1">1.98–3.45</td><td rowspan="1" colspan="1">3.88</td><td rowspan="1" colspan="1">0.13</td></tr><tr><td rowspan="2" colspan="1">head</td><td rowspan="2" colspan="1"><italic><tp:taxon-name>
                  <tp:taxon-name-part taxon-name-part-type="genus" reg="Coregonus">C.</tp:taxon-name-part> <tp:taxon-name-part taxon-name-part-type="species" reg="albellus">albellus</tp:taxon-name-part></tp:taxon-name></italic> vs. <italic><tp:taxon-name><tp:taxon-name-part taxon-name-part-type="genus" reg="Coregonus">C.</tp:taxon-name-part> <tp:taxon-name-part taxon-name-part-type="species" reg="acrinasus">acrinasus</tp:taxon-name-part></tp:taxon-name></italic></td><td rowspan="1" colspan="1">1: UJW/ES</td><td rowspan="1" colspan="1">5.27–13.65</td><td rowspan="1" colspan="1">3.22–7.96</td><td rowspan="1" colspan="1">4.19</td><td rowspan="1" colspan="1">0.14</td></tr><tr><td rowspan="1" colspan="1">2: ED/UJ</td><td rowspan="1" colspan="1">0.66–0.84</td><td rowspan="1" colspan="1">0.74–0.9</td><td rowspan="1" colspan="1">3.51</td><td rowspan="1" colspan="1">0.16</td></tr><tr><td rowspan="1" colspan="1">
                  <bold>Characters</bold>
                </td><td rowspan="1" colspan="1">
                  <bold>Species comparison</bold>
                </td><td rowspan="1" colspan="1">
                  <bold>Best ratios</bold>
                </td><td rowspan="1" colspan="1">
                  <bold>Range species 1</bold>
                </td><td rowspan="1" colspan="1">
                  <bold>Range species 2</bold>
                </td><td rowspan="1" colspan="1">
                  <bold>Standard distance</bold>
                </td><td rowspan="1" colspan="1">
                  <bold>δ (shape vs. Size)</bold>
                </td></tr><tr><td rowspan="2" colspan="1">head + body</td><td rowspan="2" colspan="1"><italic><tp:taxon-name>
                  <tp:taxon-name-part taxon-name-part-type="genus" reg="Coregonus">C.</tp:taxon-name-part> <tp:taxon-name-part taxon-name-part-type="species" reg="alpinus">alpinus</tp:taxon-name-part></tp:taxon-name></italic> vs. <italic><tp:taxon-name><tp:taxon-name-part taxon-name-part-type="genus" reg="Coregonus">C.</tp:taxon-name-part> <tp:taxon-name-part taxon-name-part-type="species" reg="fatioi">fatioi</tp:taxon-name-part></tp:taxon-name></italic></td><td rowspan="1" colspan="1">1: CD/PostD *</td><td rowspan="1" colspan="1">0.17–0.21</td><td rowspan="1" colspan="1">0.14–0.17</td><td rowspan="1" colspan="1">22.73</td><td rowspan="1" colspan="1">0.07</td></tr><tr><td rowspan="1" colspan="1">2: DFAe/UJ</td><td rowspan="1" colspan="1">3.14–3.93</td><td rowspan="1" colspan="1">2.43–3.41</td><td rowspan="1" colspan="1">22.33</td><td rowspan="1" colspan="1">0.07</td></tr><tr><td rowspan="2" colspan="1">body</td><td rowspan="2" colspan="1"><italic><tp:taxon-name>
                  <tp:taxon-name-part taxon-name-part-type="genus" reg="Coregonus">C.</tp:taxon-name-part> <tp:taxon-name-part taxon-name-part-type="species" reg="alpinus">alpinus</tp:taxon-name-part></tp:taxon-name></italic> vs. <italic><tp:taxon-name><tp:taxon-name-part taxon-name-part-type="genus" reg="Coregonus">C.</tp:taxon-name-part> <tp:taxon-name-part taxon-name-part-type="species" reg="fatioi">fatioi</tp:taxon-name-part></tp:taxon-name></italic></td><td rowspan="1" colspan="1">1: CD/PostD *</td><td rowspan="1" colspan="1">0.17–0.21</td><td rowspan="1" colspan="1">0.14–0.17</td><td rowspan="1" colspan="1">8.98</td><td rowspan="1" colspan="1">0.17</td></tr><tr><td rowspan="1" colspan="1">2: DFAe/DHL</td><td rowspan="1" colspan="1">1.26–1.55</td><td rowspan="1" colspan="1">1.02–1.36</td><td rowspan="1" colspan="1">7.9</td><td rowspan="1" colspan="1">0.19</td></tr><tr><td rowspan="2" colspan="1">head</td><td rowspan="2" colspan="1"><italic><tp:taxon-name>
                  <tp:taxon-name-part taxon-name-part-type="genus" reg="Coregonus">C.</tp:taxon-name-part> <tp:taxon-name-part taxon-name-part-type="species" reg="alpinus">alpinus</tp:taxon-name-part></tp:taxon-name></italic> vs. <italic><tp:taxon-name><tp:taxon-name-part taxon-name-part-type="genus" reg="Coregonus">C.</tp:taxon-name-part> <tp:taxon-name-part taxon-name-part-type="species" reg="fatioi">fatioi</tp:taxon-name-part></tp:taxon-name></italic></td><td rowspan="1" colspan="1">1: HD/UJ</td><td rowspan="1" colspan="1">2.34–2.9</td><td rowspan="1" colspan="1">2.13–2.57</td><td rowspan="1" colspan="1">3.86</td><td rowspan="1" colspan="1">0.3</td></tr><tr><td rowspan="1" colspan="1">2: MW/ES</td><td rowspan="1" colspan="1">1.47–3</td><td rowspan="1" colspan="1">1.82–6.16</td><td rowspan="1" colspan="1">3.15</td><td rowspan="1" colspan="1">0.34</td></tr><tr><td rowspan="2" colspan="1">head + body</td><td rowspan="2" colspan="1"><italic><tp:taxon-name>
                  <tp:taxon-name-part taxon-name-part-type="genus" reg="Coregonus">C.</tp:taxon-name-part> <tp:taxon-name-part taxon-name-part-type="species" reg="alpinus">alpinus</tp:taxon-name-part></tp:taxon-name></italic> vs. <italic><tp:taxon-name><tp:taxon-name-part taxon-name-part-type="genus" reg="Coregonus">C.</tp:taxon-name-part> <tp:taxon-name-part taxon-name-part-type="species" reg="steinmanni">steinmanni</tp:taxon-name-part></tp:taxon-name></italic> (a)</td><td rowspan="1" colspan="1">ED/EC</td><td rowspan="1" colspan="1">0.74–0.9</td><td rowspan="1" colspan="1">0.74–0.9</td><td rowspan="1" colspan="1">8.07</td><td rowspan="1" colspan="1">0.05</td></tr><tr><td rowspan="1" colspan="1">CD/CL</td><td rowspan="1" colspan="1">0.6–0.75</td><td rowspan="1" colspan="1">0.54–0.7</td><td rowspan="1" colspan="1">8.02</td><td rowspan="1" colspan="1">0.05</td></tr><tr><td rowspan="2" colspan="1">body</td><td rowspan="2" colspan="1"><italic><tp:taxon-name>
                  <tp:taxon-name-part taxon-name-part-type="genus" reg="Coregonus">C.</tp:taxon-name-part> <tp:taxon-name-part taxon-name-part-type="species" reg="alpinus">alpinus</tp:taxon-name-part></tp:taxon-name></italic> vs. <italic><tp:taxon-name><tp:taxon-name-part taxon-name-part-type="genus" reg="Coregonus">C.</tp:taxon-name-part> <tp:taxon-name-part taxon-name-part-type="species" reg="steinmanni">steinmanni</tp:taxon-name-part></tp:taxon-name></italic></td><td rowspan="1" colspan="1">1: DFAe/AFAe</td><td rowspan="1" colspan="1">1.5–1.83</td><td rowspan="1" colspan="1">1.43–1.62</td><td rowspan="1" colspan="1">5.7</td><td rowspan="1" colspan="1">0.06</td></tr><tr><td rowspan="1" colspan="1">2: PelvFS/DFAe</td><td rowspan="1" colspan="1">0.24–0.36</td><td rowspan="1" colspan="1">0.29–0.37</td><td rowspan="1" colspan="1">5.58</td><td rowspan="1" colspan="1">0.07</td></tr><tr><td rowspan="2" colspan="1">head</td><td rowspan="2" colspan="1"><italic><tp:taxon-name>
                  <tp:taxon-name-part taxon-name-part-type="genus" reg="Coregonus">C.</tp:taxon-name-part> <tp:taxon-name-part taxon-name-part-type="species" reg="alpinus">alpinus</tp:taxon-name-part></tp:taxon-name></italic> vs. <italic><tp:taxon-name><tp:taxon-name-part taxon-name-part-type="genus" reg="Coregonus">C.</tp:taxon-name-part> <tp:taxon-name-part taxon-name-part-type="species" reg="steinmanni">steinmanni</tp:taxon-name-part></tp:taxon-name></italic></td><td rowspan="1" colspan="1">1: EC/SW</td><td rowspan="1" colspan="1">1.47–2.13</td><td rowspan="1" colspan="1">1.43–1.7</td><td rowspan="1" colspan="1">2.45</td><td rowspan="1" colspan="1">0.16</td></tr><tr><td rowspan="1" colspan="1">2: ED/EC</td><td rowspan="1" colspan="1">0.74--0.9</td><td rowspan="1" colspan="1">0.79–0.9</td><td rowspan="1" colspan="1">2.2</td><td rowspan="1" colspan="1">0.18</td></tr><tr><td rowspan="2" colspan="1">head + body</td><td rowspan="2" colspan="1"><italic><tp:taxon-name>
                  <tp:taxon-name-part taxon-name-part-type="genus" reg="Coregonus">C.</tp:taxon-name-part> <tp:taxon-name-part taxon-name-part-type="species" reg="alpinus">alpinus</tp:taxon-name-part></tp:taxon-name></italic> vs. <italic><tp:taxon-name><tp:taxon-name-part taxon-name-part-type="genus" reg="Coregonus">C.</tp:taxon-name-part> <tp:taxon-name-part taxon-name-part-type="species" reg="profundus">profundus</tp:taxon-name-part></tp:taxon-name></italic></td><td rowspan="1" colspan="1">1: CD/DHL *</td><td rowspan="1" colspan="1">0.54–0.62</td><td rowspan="1" colspan="1">0.4–0.49</td><td rowspan="1" colspan="1">19.86</td><td rowspan="1" colspan="1">0.07</td></tr><tr><td rowspan="1" colspan="1">2: PecF2/CF</td><td rowspan="1" colspan="1">0.63–0.82</td><td rowspan="1" colspan="1">0.74–0.90</td><td rowspan="1" colspan="1">19.01</td><td rowspan="1" colspan="1">0.07</td></tr><tr><td rowspan="2" colspan="1">body</td><td rowspan="2" colspan="1"><italic><tp:taxon-name>
                  <tp:taxon-name-part taxon-name-part-type="genus" reg="Coregonus">C.</tp:taxon-name-part> <tp:taxon-name-part taxon-name-part-type="species" reg="alpinus">alpinus</tp:taxon-name-part></tp:taxon-name></italic> vs. <italic><tp:taxon-name><tp:taxon-name-part taxon-name-part-type="genus" reg="Coregonus">C.</tp:taxon-name-part> <tp:taxon-name-part taxon-name-part-type="species" reg="profundus">profundus</tp:taxon-name-part></tp:taxon-name></italic></td><td rowspan="1" colspan="1">1: CD/DHL *</td><td rowspan="1" colspan="1">0.54–0.62</td><td rowspan="1" colspan="1">0.4–0.49</td><td rowspan="1" colspan="1">9.31</td><td rowspan="1" colspan="1">0.15</td></tr><tr><td rowspan="1" colspan="1">2: PecF2/CF</td><td rowspan="1" colspan="1">0.63–0.82</td><td rowspan="1" colspan="1">0.74–0.90</td><td rowspan="1" colspan="1">7.32</td><td rowspan="1" colspan="1">0.19</td></tr><tr><td rowspan="2" colspan="1">head</td><td rowspan="2" colspan="1"><italic><tp:taxon-name>
                  <tp:taxon-name-part taxon-name-part-type="genus" reg="Coregonus">C.</tp:taxon-name-part> <tp:taxon-name-part taxon-name-part-type="species" reg="alpinus">alpinus</tp:taxon-name-part></tp:taxon-name></italic> vs. <italic><tp:taxon-name><tp:taxon-name-part taxon-name-part-type="genus" reg="Coregonus">C.</tp:taxon-name-part> <tp:taxon-name-part taxon-name-part-type="species" reg="profundus">profundus</tp:taxon-name-part></tp:taxon-name></italic></td><td rowspan="1" colspan="1">1: EH/PostD</td><td rowspan="1" colspan="1">0.09–0.11</td><td rowspan="1" colspan="1">0.11–0.15</td><td rowspan="1" colspan="1">4.32</td><td rowspan="1" colspan="1">0.21</td></tr><tr><td rowspan="1" colspan="1">2: SD/UJW</td><td rowspan="1" colspan="1">0.35–0.51</td><td rowspan="1" colspan="1">0.30–0.44</td><td rowspan="1" colspan="1">3.93</td><td rowspan="1" colspan="1">0.23</td></tr><tr><td rowspan="2" colspan="1">head + body</td><td rowspan="2" colspan="1"><italic><tp:taxon-name>
                  <tp:taxon-name-part taxon-name-part-type="genus" reg="Coregonus">C.</tp:taxon-name-part> <tp:taxon-name-part taxon-name-part-type="species" reg="alpinus">alpinus</tp:taxon-name-part></tp:taxon-name></italic> vs. <italic><tp:taxon-name><tp:taxon-name-part taxon-name-part-type="genus" reg="Coregonus">C.</tp:taxon-name-part> <tp:taxon-name-part taxon-name-part-type="species" reg="acrinasus">acrinasus</tp:taxon-name-part></tp:taxon-name></italic></td><td rowspan="1" colspan="1">1: CD/LJ</td><td rowspan="1" colspan="1">0.95–1.11</td><td rowspan="1" colspan="1">0.79–1</td><td rowspan="1" colspan="1">65.21</td><td rowspan="1" colspan="1">0.02</td></tr><tr><td rowspan="1" colspan="1">2: CF/M *</td><td rowspan="1" colspan="1">5.55–6.55</td><td rowspan="1" colspan="1">4.4–5.57</td><td rowspan="1" colspan="1">65.13</td><td rowspan="1" colspan="1">0.02</td></tr><tr><td rowspan="2" colspan="1">body</td><td rowspan="2" colspan="1"><italic><tp:taxon-name>
                  <tp:taxon-name-part taxon-name-part-type="genus" reg="Coregonus">C.</tp:taxon-name-part> <tp:taxon-name-part taxon-name-part-type="species" reg="alpinus">alpinus</tp:taxon-name-part></tp:taxon-name></italic> vs. <italic><tp:taxon-name><tp:taxon-name-part taxon-name-part-type="genus" reg="Coregonus">C.</tp:taxon-name-part> <tp:taxon-name-part taxon-name-part-type="species" reg="acrinasus">acrinasus</tp:taxon-name-part></tp:taxon-name></italic></td><td rowspan="1" colspan="1">1: CD/DHL</td><td rowspan="1" colspan="1">0.54–0.62</td><td rowspan="1" colspan="1">0.46–0.58</td><td rowspan="1" colspan="1">4.69</td><td rowspan="1" colspan="1">0.25</td></tr><tr><td rowspan="1" colspan="1">2: DFAe/DFPe</td><td rowspan="1" colspan="1">3.39–4.72</td><td rowspan="1" colspan="1">2.84–4.54</td><td rowspan="1" colspan="1">3.91</td><td rowspan="1" colspan="1">0.29</td></tr><tr><td rowspan="2" colspan="1">head</td><td rowspan="2" colspan="1"><italic><tp:taxon-name>
                  <tp:taxon-name-part taxon-name-part-type="genus" reg="Coregonus">C.</tp:taxon-name-part> <tp:taxon-name-part taxon-name-part-type="species" reg="alpinus">alpinus</tp:taxon-name-part></tp:taxon-name></italic> vs. <italic><tp:taxon-name><tp:taxon-name-part taxon-name-part-type="genus" reg="Coregonus">C.</tp:taxon-name-part> <tp:taxon-name-part taxon-name-part-type="species" reg="acrinasus">acrinasus</tp:taxon-name-part></tp:taxon-name></italic></td><td rowspan="1" colspan="1">1: PostO/M</td><td rowspan="1" colspan="1">2.4–3</td><td rowspan="1" colspan="1">2.17–2.56</td><td rowspan="1" colspan="1">4.26</td><td rowspan="1" colspan="1">0.21</td></tr><tr><td rowspan="1" colspan="1">2: HD/MW</td><td rowspan="1" colspan="1">6.57–8.7</td><td rowspan="1" colspan="1">6.02–8.87</td><td rowspan="1" colspan="1">3.65</td><td rowspan="1" colspan="1">0.24</td></tr><tr><td rowspan="1" colspan="1">
                  <bold>Characters</bold>
                </td><td rowspan="1" colspan="1">
                  <bold>Species comparison</bold>
                </td><td rowspan="1" colspan="1">
                  <bold>Best ratios</bold>
                </td><td rowspan="1" colspan="1">
                  <bold>Range species 1</bold>
                </td><td rowspan="1" colspan="1">
                  <bold>Range species 2</bold>
                </td><td rowspan="1" colspan="1">
                  <bold>Standard distance</bold>
                </td><td rowspan="1" colspan="1">
                  <bold>δ (shape vs. Size)</bold>
                </td></tr><tr><td rowspan="2" colspan="1">head + body</td><td rowspan="2" colspan="1"><italic><tp:taxon-name>
                  <tp:taxon-name-part taxon-name-part-type="genus" reg="Coregonus">C.</tp:taxon-name-part> <tp:taxon-name-part taxon-name-part-type="species" reg="fatioi">fatioi</tp:taxon-name-part></tp:taxon-name></italic> vs. <italic><tp:taxon-name><tp:taxon-name-part taxon-name-part-type="genus" reg="Coregonus">C.</tp:taxon-name-part> <tp:taxon-name-part taxon-name-part-type="species" reg="steinmanni">steinmanni</tp:taxon-name-part></tp:taxon-name></italic> (b)</td><td rowspan="1" colspan="1">1: CD/UJ *</td><td rowspan="1" colspan="1">1.02–1.34</td><td rowspan="1" colspan="1">1.36–1.55</td><td rowspan="1" colspan="1">33.96</td><td rowspan="1" colspan="1">0.04</td></tr><tr><td rowspan="1" colspan="1">2: PelvF/PAdC</td><td rowspan="1" colspan="1">0.73–1</td><td rowspan="1" colspan="1">0.84–0.1</td><td rowspan="1" colspan="1">33.71</td><td rowspan="1" colspan="1">0.04</td></tr><tr><td rowspan="2" colspan="1">body</td><td rowspan="2" colspan="1"><italic><tp:taxon-name>
                  <tp:taxon-name-part taxon-name-part-type="genus" reg="Coregonus">C.</tp:taxon-name-part> <tp:taxon-name-part taxon-name-part-type="species" reg="fatioi">fatioi</tp:taxon-name-part></tp:taxon-name></italic> vs. <italic><tp:taxon-name><tp:taxon-name-part taxon-name-part-type="genus" reg="Coregonus">C.</tp:taxon-name-part> <tp:taxon-name-part taxon-name-part-type="species" reg="steinmanni">steinmanni</tp:taxon-name-part></tp:taxon-name></italic></td><td rowspan="1" colspan="1">1: CD/PostD *</td><td rowspan="1" colspan="1">0.14–0.17</td><td rowspan="1" colspan="1">0.17–0.20</td><td rowspan="1" colspan="1">6.34</td><td rowspan="1" colspan="1">0.22</td></tr><tr><td rowspan="1" colspan="1">2: DHL/BD</td><td rowspan="1" colspan="1">0.5–0.7</td><td rowspan="1" colspan="1">0.45–0.58</td><td rowspan="1" colspan="1">5.37</td><td rowspan="1" colspan="1">0.25</td></tr><tr><td rowspan="2" colspan="1">head</td><td rowspan="2" colspan="1"><italic><tp:taxon-name>
                  <tp:taxon-name-part taxon-name-part-type="genus" reg="Coregonus">C.</tp:taxon-name-part> <tp:taxon-name-part taxon-name-part-type="species" reg="fatioi">fatioi</tp:taxon-name-part></tp:taxon-name></italic> vs. <italic><tp:taxon-name><tp:taxon-name-part taxon-name-part-type="genus" reg="Coregonus">C.</tp:taxon-name-part> <tp:taxon-name-part taxon-name-part-type="species" reg="steinmanni">steinmanni</tp:taxon-name-part></tp:taxon-name></italic></td><td rowspan="1" colspan="1">1: HD/UJ</td><td rowspan="1" colspan="1">2.13–2.57</td><td rowspan="1" colspan="1">2.42–2.83</td><td rowspan="1" colspan="1">4.41</td><td rowspan="1" colspan="1">0.23</td></tr><tr><td rowspan="1" colspan="1">2: HW/LJW</td><td rowspan="1" colspan="1">3.17–6.12</td><td rowspan="1" colspan="1">3.72–5.1</td><td rowspan="1" colspan="1">3.25</td><td rowspan="1" colspan="1">0.29</td></tr><tr><td rowspan="2" colspan="1">head + body</td><td rowspan="2" colspan="1"><italic><tp:taxon-name>
                  <tp:taxon-name-part taxon-name-part-type="genus" reg="Coregonus">C.</tp:taxon-name-part> <tp:taxon-name-part taxon-name-part-type="species" reg="fatioi">fatioi</tp:taxon-name-part></tp:taxon-name></italic> vs. <italic><tp:taxon-name><tp:taxon-name-part taxon-name-part-type="genus" reg="Coregonus">C.</tp:taxon-name-part> <tp:taxon-name-part taxon-name-part-type="species" reg="profundus">profundus</tp:taxon-name-part></tp:taxon-name></italic></td><td rowspan="1" colspan="1">1: CL/EC</td><td rowspan="1" colspan="1">1.84–2.98</td><td rowspan="1" colspan="1">1.56–2.09</td><td rowspan="1" colspan="1">10.03</td><td rowspan="1" colspan="1">0.02</td></tr><tr><td rowspan="1" colspan="1">2: DHL/UJ</td><td rowspan="1" colspan="1">2.11–2.70</td><td rowspan="1" colspan="1">2.32–2.92</td><td rowspan="1" colspan="1">9.54</td><td rowspan="1" colspan="1">0.02</td></tr><tr><td rowspan="2" colspan="1">body</td><td rowspan="2" colspan="1"><italic><tp:taxon-name>
                  <tp:taxon-name-part taxon-name-part-type="genus" reg="Coregonus">C.</tp:taxon-name-part> <tp:taxon-name-part taxon-name-part-type="species" reg="fatioi">fatioi</tp:taxon-name-part></tp:taxon-name></italic> vs. <italic><tp:taxon-name><tp:taxon-name-part taxon-name-part-type="genus" reg="Coregonus">C.</tp:taxon-name-part> <tp:taxon-name-part taxon-name-part-type="species" reg="profundus">profundus</tp:taxon-name-part></tp:taxon-name></italic></td><td rowspan="1" colspan="1">1: CL/DHL</td><td rowspan="1" colspan="1">0.76–1.04</td><td rowspan="1" colspan="1">0.61–0.82</td><td rowspan="1" colspan="1">4.44</td><td rowspan="1" colspan="1">&lt;0.01</td></tr><tr><td rowspan="1" colspan="1">2: DFPe/CD</td><td rowspan="1" colspan="1">0.56–0.87</td><td rowspan="1" colspan="1">0.56.0.82</td><td rowspan="1" colspan="1">3.2</td><td rowspan="1" colspan="1">&lt;0.01</td></tr><tr><td rowspan="2" colspan="1">head</td><td rowspan="2" colspan="1"><italic><tp:taxon-name>
                  <tp:taxon-name-part taxon-name-part-type="genus" reg="Coregonus">C.</tp:taxon-name-part> <tp:taxon-name-part taxon-name-part-type="species" reg="fatioi">fatioi</tp:taxon-name-part></tp:taxon-name></italic> vs. <italic><tp:taxon-name><tp:taxon-name-part taxon-name-part-type="genus" reg="Coregonus">C.</tp:taxon-name-part> <tp:taxon-name-part taxon-name-part-type="species" reg="profundus">profundus</tp:taxon-name-part></tp:taxon-name></italic></td><td rowspan="1" colspan="1">1: EC/SW</td><td rowspan="1" colspan="1">1.32–1.73</td><td rowspan="1" colspan="1">1.63–2.38</td><td rowspan="1" colspan="1">5.05</td><td rowspan="1" colspan="1">0.08</td></tr><tr><td rowspan="1" colspan="1">2: UJ/UJW</td><td rowspan="1" colspan="1">1.04–1.50</td><td rowspan="1" colspan="1">1–1.29</td><td rowspan="1" colspan="1">4.28</td><td rowspan="1" colspan="1">0.09</td></tr><tr><td rowspan="2" colspan="1">head + body</td><td rowspan="2" colspan="1"><italic><tp:taxon-name>
                  <tp:taxon-name-part taxon-name-part-type="genus" reg="Coregonus">C.</tp:taxon-name-part> <tp:taxon-name-part taxon-name-part-type="species" reg="fatioi">fatioi</tp:taxon-name-part></tp:taxon-name></italic> vs. <italic><tp:taxon-name><tp:taxon-name-part taxon-name-part-type="genus" reg="Coregonus">C.</tp:taxon-name-part> <tp:taxon-name-part taxon-name-part-type="species" reg="acrinasus">acrinasus</tp:taxon-name-part></tp:taxon-name></italic></td><td rowspan="1" colspan="1">1: CD/PostD</td><td rowspan="1" colspan="1">0.14–0.17</td><td rowspan="1" colspan="1">0.16–0.2</td><td rowspan="1" colspan="1">8.3</td><td rowspan="1" colspan="1">0.05</td></tr><tr><td rowspan="1" colspan="1">2: ED/SW</td><td rowspan="1" colspan="1">1.08–1.5</td><td rowspan="1" colspan="1">1.3–1.79</td><td rowspan="1" colspan="1">8</td><td rowspan="1" colspan="1">0.05</td></tr><tr><td rowspan="2" colspan="1">body</td><td rowspan="2" colspan="1"><italic><tp:taxon-name>
                  <tp:taxon-name-part taxon-name-part-type="genus" reg="Coregonus">C.</tp:taxon-name-part> <tp:taxon-name-part taxon-name-part-type="species" reg="fatioi">fatioi</tp:taxon-name-part></tp:taxon-name></italic> vs. <italic><tp:taxon-name><tp:taxon-name-part taxon-name-part-type="genus" reg="Coregonus">C.</tp:taxon-name-part> <tp:taxon-name-part taxon-name-part-type="species" reg="acrinasus">acrinasus</tp:taxon-name-part></tp:taxon-name></italic></td><td rowspan="1" colspan="1">1: CD/PostD</td><td rowspan="1" colspan="1">0.14–0.17</td><td rowspan="1" colspan="1">0.16–0.2</td><td rowspan="1" colspan="1">3.66</td><td rowspan="1" colspan="1">0.07</td></tr><tr><td rowspan="1" colspan="1">2: AFAe/DHL</td><td rowspan="1" colspan="1">0.69–0.9</td><td rowspan="1" colspan="1">0.61–0.93</td><td rowspan="1" colspan="1">2.93</td><td rowspan="1" colspan="1">0.09</td></tr><tr><td rowspan="2" colspan="1">head</td><td rowspan="2" colspan="1"><italic><tp:taxon-name>
                  <tp:taxon-name-part taxon-name-part-type="genus" reg="Coregonus">C.</tp:taxon-name-part> <tp:taxon-name-part taxon-name-part-type="species" reg="fatioi">fatioi</tp:taxon-name-part></tp:taxon-name></italic> vs. <italic><tp:taxon-name><tp:taxon-name-part taxon-name-part-type="genus" reg="Coregonus">C.</tp:taxon-name-part> <tp:taxon-name-part taxon-name-part-type="species" reg="acrinasus">acrinasus</tp:taxon-name-part></tp:taxon-name></italic></td><td rowspan="1" colspan="1">1: ED/SW</td><td rowspan="1" colspan="1">1.08–1.5</td><td rowspan="1" colspan="1">1.3–1.79</td><td rowspan="1" colspan="1">3.05</td><td rowspan="1" colspan="1">0.15</td></tr><tr><td rowspan="1" colspan="1">2: MW/ES</td><td rowspan="1" colspan="1">1.82–6.16</td><td rowspan="1" colspan="1">1.4–3.02</td><td rowspan="1" colspan="1">2.45</td><td rowspan="1" colspan="1">0.18</td></tr><tr><td rowspan="1" colspan="1">
                  <bold>Characters</bold>
                </td><td rowspan="1" colspan="1">
                  <bold>Species comparison</bold>
                </td><td rowspan="1" colspan="1">
                  <bold>Best ratios</bold>
                </td><td rowspan="1" colspan="1">
                  <bold>Range species 1</bold>
                </td><td rowspan="1" colspan="1">
                  <bold>Range species 2</bold>
                </td><td rowspan="1" colspan="1">
                  <bold>Standard distance</bold>
                </td><td rowspan="1" colspan="1">
                  <bold>δ (shape vs. Size)</bold>
                </td></tr><tr><td rowspan="2" colspan="1">head + body</td><td rowspan="2" colspan="1"><italic><tp:taxon-name>
                  <tp:taxon-name-part taxon-name-part-type="genus" reg="Coregonus">C.</tp:taxon-name-part> <tp:taxon-name-part taxon-name-part-type="species" reg="steinmanni">steinmanni</tp:taxon-name-part></tp:taxon-name></italic> vs. <italic><tp:taxon-name><tp:taxon-name-part taxon-name-part-type="genus" reg="Coregonus">C.</tp:taxon-name-part> <tp:taxon-name-part taxon-name-part-type="species" reg="profundus">profundus</tp:taxon-name-part></tp:taxon-name></italic> (c)</td><td rowspan="1" colspan="1">1: CD/DHL *</td><td rowspan="1" colspan="1">0.53–0.63</td><td rowspan="1" colspan="1">0.4–0.49</td><td rowspan="1" colspan="1">23.9</td><td rowspan="1" colspan="1">0.05</td></tr><tr><td rowspan="1" colspan="1">2: CL/IOW</td><td rowspan="1" colspan="1">2.05–2.69</td><td rowspan="1" colspan="1">1.69–2.28</td><td rowspan="1" colspan="1">23.3</td><td rowspan="1" colspan="1">0.05</td></tr><tr><td rowspan="2" colspan="1">body</td><td rowspan="2" colspan="1"><italic><tp:taxon-name>
                  <tp:taxon-name-part taxon-name-part-type="genus" reg="Coregonus">C.</tp:taxon-name-part> <tp:taxon-name-part taxon-name-part-type="species" reg="steinmanni">steinmanni</tp:taxon-name-part></tp:taxon-name></italic> vs. <italic><tp:taxon-name><tp:taxon-name-part taxon-name-part-type="genus" reg="Coregonus">C.</tp:taxon-name-part> <tp:taxon-name-part taxon-name-part-type="species" reg="profundus">profundus</tp:taxon-name-part></tp:taxon-name></italic></td><td rowspan="1" colspan="1">1: CD/DHL *</td><td rowspan="1" colspan="1">0.53–0.63</td><td rowspan="1" colspan="1">0.4–0.49</td><td rowspan="1" colspan="1">9.13</td><td rowspan="1" colspan="1">0.14</td></tr><tr><td rowspan="1" colspan="1">2: PecF2/DFAe</td><td rowspan="1" colspan="1">0.76–0.96</td><td rowspan="1" colspan="1">0.82–1.21</td><td rowspan="1" colspan="1">7.44</td><td rowspan="1" colspan="1">0.17</td></tr><tr><td rowspan="2" colspan="1">head</td><td rowspan="2" colspan="1"><italic><tp:taxon-name>
                  <tp:taxon-name-part taxon-name-part-type="genus" reg="Coregonus">C.</tp:taxon-name-part> <tp:taxon-name-part taxon-name-part-type="species" reg="steinmanni">steinmanni</tp:taxon-name-part></tp:taxon-name></italic> vs. <italic><tp:taxon-name><tp:taxon-name-part taxon-name-part-type="genus" reg="Coregonus">C.</tp:taxon-name-part> <tp:taxon-name-part taxon-name-part-type="species" reg="profundus">profundus</tp:taxon-name-part></tp:taxon-name></italic></td><td rowspan="1" colspan="1">1: SW/UJW</td><td rowspan="1" colspan="1">0.65–0.80</td><td rowspan="1" colspan="1">0.54–0.69</td><td rowspan="1" colspan="1">5.9</td><td rowspan="1" colspan="1">0.12</td></tr><tr><td rowspan="1" colspan="1">2: EH/PostO</td><td rowspan="1" colspan="1">0.36–0.47</td><td rowspan="1" colspan="1">0.41–0.52</td><td rowspan="1" colspan="1">5.37</td><td rowspan="1" colspan="1">0.13</td></tr><tr><td rowspan="2" colspan="1">head + body</td><td rowspan="2" colspan="1"><italic><tp:taxon-name>
                  <tp:taxon-name-part taxon-name-part-type="genus" reg="Coregonus">C.</tp:taxon-name-part> <tp:taxon-name-part taxon-name-part-type="species" reg="steinmanni">steinmanni</tp:taxon-name-part></tp:taxon-name></italic> vs. <italic><tp:taxon-name><tp:taxon-name-part taxon-name-part-type="genus" reg="Coregonus">C.</tp:taxon-name-part> <tp:taxon-name-part taxon-name-part-type="species" reg="acrinasus">acrinasus</tp:taxon-name-part></tp:taxon-name></italic> (d)</td><td rowspan="1" colspan="1">1: CD/M *</td><td rowspan="1" colspan="1">1.86–2.24</td><td rowspan="1" colspan="1">1.4–1.9</td><td rowspan="1" colspan="1">160.64</td><td rowspan="1" colspan="1">&lt;0.01</td></tr><tr><td rowspan="1" colspan="1">2: PostD/LJ</td><td rowspan="1" colspan="1">4.96–5.9</td><td rowspan="1" colspan="1">4.65–5.43</td><td rowspan="1" colspan="1">160.6</td><td rowspan="1" colspan="1">&lt;0.01</td></tr><tr><td rowspan="2" colspan="1">body</td><td rowspan="2" colspan="1"><italic><tp:taxon-name>
                  <tp:taxon-name-part taxon-name-part-type="genus" reg="Coregonus">C.</tp:taxon-name-part> <tp:taxon-name-part taxon-name-part-type="species" reg="steinmanni">steinmanni</tp:taxon-name-part></tp:taxon-name></italic> vs. <italic><tp:taxon-name><tp:taxon-name-part taxon-name-part-type="genus" reg="Coregonus">C.</tp:taxon-name-part> <tp:taxon-name-part taxon-name-part-type="species" reg="acrinasus">acrinasus</tp:taxon-name-part></tp:taxon-name></italic></td><td rowspan="1" colspan="1">1: CD/DHL</td><td rowspan="1" colspan="1">0.53–0.63</td><td rowspan="1" colspan="1">0.46–0.58</td><td rowspan="1" colspan="1">4.46</td><td rowspan="1" colspan="1">0.23</td></tr><tr><td rowspan="1" colspan="1">2: PelvF/DHL</td><td rowspan="1" colspan="1">1.08–1.26</td><td rowspan="1" colspan="1">0.95–1.16</td><td rowspan="1" colspan="1">3.83</td><td rowspan="1" colspan="1">0.26</td></tr><tr><td rowspan="2" colspan="1">head</td><td rowspan="2" colspan="1"><italic><tp:taxon-name>
                  <tp:taxon-name-part taxon-name-part-type="genus" reg="Coregonus">C.</tp:taxon-name-part> <tp:taxon-name-part taxon-name-part-type="species" reg="steinmanni">steinmanni</tp:taxon-name-part></tp:taxon-name></italic> vs. <italic><tp:taxon-name><tp:taxon-name-part taxon-name-part-type="genus" reg="Coregonus">C.</tp:taxon-name-part> <tp:taxon-name-part taxon-name-part-type="species" reg="acrinasus">acrinasus</tp:taxon-name-part></tp:taxon-name></italic></td><td rowspan="1" colspan="1">1: ED/HD</td><td rowspan="1" colspan="1">0.29–0.33</td><td rowspan="1" colspan="1">0.31–0.37</td><td rowspan="1" colspan="1">4.54</td><td rowspan="1" colspan="1">0.13</td></tr><tr><td rowspan="1" colspan="1">2: HL/M</td><td rowspan="1" colspan="1">4.6–5.53</td><td rowspan="1" colspan="1">4.21–5.17</td><td rowspan="1" colspan="1">3.41</td><td rowspan="1" colspan="1">0.17</td></tr><tr><td rowspan="1" colspan="1">
                  <bold>Characters</bold>
                </td><td rowspan="1" colspan="1">
                  <bold>Species comparison</bold>
                </td><td rowspan="1" colspan="1">
                  <bold>Best ratios</bold>
                </td><td rowspan="1" colspan="1">
                  <bold>Range species 1</bold>
                </td><td rowspan="1" colspan="1">
                  <bold>Range species 2</bold>
                </td><td rowspan="1" colspan="1">
                  <bold>Standard distance</bold>
                </td><td rowspan="1" colspan="1">
                  <bold>δ (shape vs. Size)</bold>
                </td></tr><tr><td rowspan="2" colspan="1">head + body</td><td rowspan="2" colspan="1"><italic><tp:taxon-name>
                  <tp:taxon-name-part taxon-name-part-type="genus" reg="Coregonus">C.</tp:taxon-name-part> <tp:taxon-name-part taxon-name-part-type="species" reg="profundus">profundus</tp:taxon-name-part></tp:taxon-name></italic> vs. <italic><tp:taxon-name><tp:taxon-name-part taxon-name-part-type="genus" reg="Coregonus">C.</tp:taxon-name-part> <tp:taxon-name-part taxon-name-part-type="species" reg="acrinasus">acrinasus</tp:taxon-name-part></tp:taxon-name></italic></td><td rowspan="1" colspan="1">1: PecF2/CD</td><td rowspan="1" colspan="1">2.37–3.16</td><td rowspan="1" colspan="1">1.91–2.59</td><td rowspan="1" colspan="1">13.46</td><td rowspan="1" colspan="1">0.01</td></tr><tr><td rowspan="1" colspan="1">2: LJ/UJW</td><td rowspan="1" colspan="1">1.34–1.86</td><td rowspan="1" colspan="1">1.54–2.27</td><td rowspan="1" colspan="1">13.12</td><td rowspan="1" colspan="1">0.01</td></tr><tr><td rowspan="2" colspan="1">body</td><td rowspan="2" colspan="1"><italic><tp:taxon-name>
                  <tp:taxon-name-part taxon-name-part-type="genus" reg="Coregonus">C.</tp:taxon-name-part> <tp:taxon-name-part taxon-name-part-type="species" reg="profundus">profundus</tp:taxon-name-part></tp:taxon-name></italic> vs. <italic><tp:taxon-name><tp:taxon-name-part taxon-name-part-type="genus" reg="Coregonus">C.</tp:taxon-name-part> <tp:taxon-name-part taxon-name-part-type="species" reg="acrinasus">acrinasus</tp:taxon-name-part></tp:taxon-name></italic></td><td rowspan="1" colspan="1">1: PecF2/CD</td><td rowspan="1" colspan="1">2.37–3.16</td><td rowspan="1" colspan="1">1.91–2.59</td><td rowspan="1" colspan="1">4.58</td><td rowspan="1" colspan="1">0.05</td></tr><tr><td rowspan="1" colspan="1">2: DHL/TL</td><td rowspan="1" colspan="1">0.13–0.15</td><td rowspan="1" colspan="1">0.12–0.13</td><td rowspan="1" colspan="1">3.48</td><td rowspan="1" colspan="1">0.06</td></tr><tr><td rowspan="2" colspan="1">head</td><td rowspan="2" colspan="1"><italic><tp:taxon-name>
                  <tp:taxon-name-part taxon-name-part-type="genus" reg="Coregonus">C.</tp:taxon-name-part> <tp:taxon-name-part taxon-name-part-type="species" reg="profundus">profundus</tp:taxon-name-part></tp:taxon-name></italic> vs. <italic><tp:taxon-name><tp:taxon-name-part taxon-name-part-type="genus" reg="Coregonus">C.</tp:taxon-name-part> <tp:taxon-name-part taxon-name-part-type="species" reg="acrinasus">acrinasus</tp:taxon-name-part></tp:taxon-name></italic></td><td rowspan="1" colspan="1">1: M/UJW</td><td rowspan="1" colspan="1">0.69–0.94</td><td rowspan="1" colspan="1">0.8–1.22</td><td rowspan="1" colspan="1">4.45</td><td rowspan="1" colspan="1">0.02</td></tr><tr><td rowspan="1" colspan="1">2: EC/LJ</td><td rowspan="1" colspan="1">0.66–0.81</td><td rowspan="1" colspan="1">0.58–0.72</td><td rowspan="1" colspan="1">3.88</td><td rowspan="1" colspan="1">0.02</td></tr><tr><td rowspan="1" colspan="1">
                  <bold>Characters</bold>
                </td><td rowspan="1" colspan="1">
                  <bold>Mulitple species comparison</bold>
                </td><td rowspan="1" colspan="1">
                  <bold>Best ratios</bold>
                </td><td rowspan="1" colspan="1">
                  <bold>Range group 1</bold>
                </td><td rowspan="1" colspan="1">
                  <bold>Range group 2</bold>
                </td><td rowspan="1" colspan="1">
                  <bold>Standard distance</bold>
                </td><td rowspan="1" colspan="1">
                  <bold>δ (shape vs. Size)</bold>
                </td></tr><tr><td rowspan="1" colspan="1">head + body</td><td rowspan="1" colspan="1"><italic><tp:taxon-name>
                  <tp:taxon-name-part taxon-name-part-type="genus" reg="Coregonus">C.</tp:taxon-name-part> <tp:taxon-name-part taxon-name-part-type="species" reg="alpinus">alpinus</tp:taxon-name-part></tp:taxon-name></italic> + <italic><tp:taxon-name><tp:taxon-name-part taxon-name-part-type="genus" reg="Coregonus">C.</tp:taxon-name-part> <tp:taxon-name-part taxon-name-part-type="species" reg="steinmanni">steinmanni</tp:taxon-name-part></tp:taxon-name></italic> vs. 4 other species</td><td rowspan="1" colspan="1">1: CD/UJ *</td><td rowspan="1" colspan="1">1.36–1.65</td><td rowspan="1" colspan="1">0.96–1.43</td><td rowspan="1" colspan="1">5.34</td><td rowspan="1" colspan="1">0.24</td></tr></tbody></table><table-wrap-foot><fn><p>(a) PelvFS, PecF1, DFAd, DFAe, DFPe, TL, SL, EH, SD, SW, INW, IOW (b) PelvFS, PecF1, DFAd, TL (c) PelvFS, PecF1, DFAd, TL,EH (d) PelvFS, PecF1, DFAd, TL, EH, ES, EC</p></fn></table-wrap-foot></table-wrap><table-wrap id="T5" position="float" orientation="portrait"><label>Table 5.</label><caption><p>Morphological and meristic data of <italic><tp:taxon-name><tp:taxon-name-part taxon-name-part-type="genus" reg="Coregonus">C.</tp:taxon-name-part> <tp:taxon-name-part taxon-name-part-type="species" reg="fatioi">fatioi</tp:taxon-name-part></tp:taxon-name></italic> Kottelat, 1997 from lakes Thun and Brienz, MHNG-809.059 lectotype from Lake Thun; non-type material N = 30 from Lake Thun and N = 30 from Lake Brienz.</p></caption><table id="TID0EBACM" rules="all"><tbody><tr><td rowspan="4" colspan="1">
                  <bold>Morphological characters</bold>
                </td><td rowspan="1" colspan="1">
                  <bold><italic><tp:taxon-name>
                    <tp:taxon-name-part taxon-name-part-type="genus" reg="Coregonus">C.</tp:taxon-name-part> <tp:taxon-name-part taxon-name-part-type="species" reg="fatioi">fatioi</tp:taxon-name-part></tp:taxon-name></italic></bold>
                </td><td rowspan="1" colspan="2">
                  <bold>Both lakes</bold>
                </td><td rowspan="1" colspan="6">
                  <bold>Lake Thun</bold>
                </td><td rowspan="1" colspan="6">
                  <bold>Lake Brienz</bold>
                </td></tr><tr><td rowspan="3" colspan="1">
                  <bold>Lectotype</bold>
                </td><td rowspan="1" colspan="2">
                  <bold>Non-types both sexes</bold>
                </td><td rowspan="1" colspan="6">
                  <bold>Non-types</bold>
                </td><td rowspan="1" colspan="6">
                  <bold>Non-types</bold>
                </td></tr><tr><td rowspan="1" colspan="2">
                  <bold><italic>
                  Ntotal
                </italic> = 60</bold>
                </td><td rowspan="1" colspan="2">
                  <bold><italic>
                  Ntotal
                </italic> = 30</bold>
                </td><td rowspan="1" colspan="2">
                  <bold><italic>Nfemales</italic> = 17</bold>
                </td><td rowspan="1" colspan="2">
                  <bold><italic>Nmales</italic> = 13</bold>
                </td><td rowspan="1" colspan="2">
                  <bold><italic>
                  Ntotal
                </italic> = 30</bold>
                </td><td rowspan="1" colspan="2">
                  <bold><italic>Nfemales</italic> = 12</bold>
                </td><td rowspan="1" colspan="2">
                  <bold><italic>Nmales</italic> = 18</bold>
                </td></tr><tr><td rowspan="1" colspan="1">
                  <bold>Mean ± StDev</bold>
                </td><td rowspan="1" colspan="1">
                  <bold>Range</bold>
                </td><td rowspan="1" colspan="1">
                  <bold>Mean ± StDev</bold>
                </td><td rowspan="1" colspan="1">
                  <bold>Range</bold>
                </td><td rowspan="1" colspan="1">
                  <bold>Mean ± StDev</bold>
                </td><td rowspan="1" colspan="1">
                  <bold>Range</bold>
                </td><td rowspan="1" colspan="1">
                  <bold>Mean ± StDev</bold>
                </td><td rowspan="1" colspan="1">
                  <bold>Range</bold>
                </td><td rowspan="1" colspan="1">
                  <bold>Mean ± StDev</bold>
                </td><td rowspan="1" colspan="1">
                  <bold>Range</bold>
                </td><td rowspan="1" colspan="1">
                  <bold>Mean ± StDev</bold>
                </td><td rowspan="1" colspan="1">
                  <bold>Range</bold>
                </td><td rowspan="1" colspan="1">
                  <bold>Mean ± StDev</bold>
                </td><td rowspan="1" colspan="1">
                  <bold>Range</bold>
                </td></tr><tr><td rowspan="1" colspan="1">
                  <bold>SL (mm)</bold>
                </td><td rowspan="1" colspan="1">154.5</td><td rowspan="1" colspan="1">207.5±35.2</td><td rowspan="1" colspan="1">(132-288)</td><td rowspan="1" colspan="1">230.2±21.2</td><td rowspan="1" colspan="1">(191-288)</td><td rowspan="1" colspan="1">226.6±14.3</td><td rowspan="1" colspan="1">(191-245)</td><td rowspan="1" colspan="1">234.9±27.8</td><td rowspan="1" colspan="1">(202-288)</td><td rowspan="1" colspan="1">184.8±31.7</td><td rowspan="1" colspan="1">(132-244)</td><td rowspan="1" colspan="1">195.9±29.7</td><td rowspan="1" colspan="1">(141-244)</td><td rowspan="1" colspan="1">177.3±31.6</td><td rowspan="1" colspan="1">(132-225)</td></tr><tr><td rowspan="1" colspan="16">
                  <bold>Percentage of standard length</bold>
                </td></tr><tr><td rowspan="1" colspan="1">
                  <bold>PelvFB</bold>
                </td><td rowspan="1" colspan="1">3.6</td><td rowspan="1" colspan="1">3.8±0.4</td><td rowspan="1" colspan="1">(3.1-4.8)</td><td rowspan="1" colspan="1">4.0±0.4</td><td rowspan="1" colspan="1">(3.2-4.8)</td><td rowspan="1" colspan="1">3.9±0.3</td><td rowspan="1" colspan="1">(3.3-4.4)</td><td rowspan="1" colspan="1">4.0±0.4</td><td rowspan="1" colspan="1">(3.2-4.8)</td><td rowspan="1" colspan="1">3.7±0.4</td><td rowspan="1" colspan="1">(3.1-4.6)</td><td rowspan="1" colspan="1">3.7±0.3</td><td rowspan="1" colspan="1">(3.1-4.1)</td><td rowspan="1" colspan="1">3.7±0.4</td><td rowspan="1" colspan="1">(3.2-4.6)</td></tr><tr><td rowspan="1" colspan="1">
                  <bold>PelvFS</bold>
                </td><td rowspan="1" colspan="1">5.4</td><td rowspan="1" colspan="1">6.2±0.8</td><td rowspan="1" colspan="1">(3.9-8.0)</td><td rowspan="1" colspan="1">6.2±0.9</td><td rowspan="1" colspan="1">(3.9-8.0)</td><td rowspan="1" colspan="1">6.3±0.8</td><td rowspan="1" colspan="1">(4.6-7.4)</td><td rowspan="1" colspan="1">6.1±1.0</td><td rowspan="1" colspan="1">(3.9-8.0)</td><td rowspan="1" colspan="1">6.2±0.8</td><td rowspan="1" colspan="1">(3.9-7.4)</td><td rowspan="1" colspan="1">6.2±0.8</td><td rowspan="1" colspan="1">(3.9-7.0)</td><td rowspan="1" colspan="1">6.2±0.9</td><td rowspan="1" colspan="1">(3.9-7.4)</td></tr><tr><td rowspan="1" colspan="1">
                  <bold>PelvF</bold>
                </td><td rowspan="1" colspan="1">17.4</td><td rowspan="1" colspan="1">16.1±1</td><td rowspan="1" colspan="1">(13.7-19.3)</td><td rowspan="1" colspan="1">16.4±1.2</td><td rowspan="1" colspan="1">(13.7-19.3)</td><td rowspan="1" colspan="1">16.6±1</td><td rowspan="1" colspan="1">(15.1-19.3)</td><td rowspan="1" colspan="1">16.1±1.4</td><td rowspan="1" colspan="1">(13.7-18.6)</td><td rowspan="1" colspan="1">15.8±0.8</td><td rowspan="1" colspan="1">(14.6-17.4)</td><td rowspan="1" colspan="1">15.8±0.7</td><td rowspan="1" colspan="1">(14.7-17.1)</td><td rowspan="1" colspan="1">15.9±0.8</td><td rowspan="1" colspan="1">(14.6-17.4)</td></tr><tr><td rowspan="1" colspan="1">
                  <bold>PecFB</bold>
                </td><td rowspan="1" colspan="1">3.1</td><td rowspan="1" colspan="1">3.2±0.3</td><td rowspan="1" colspan="1">(2.7-3.8)</td><td rowspan="1" colspan="1">3.3±0.3</td><td rowspan="1" colspan="1">(2.8-3.8)</td><td rowspan="1" colspan="1">3.2±0.3</td><td rowspan="1" colspan="1">(2.8-3.7)</td><td rowspan="1" colspan="1">3.4±0.3</td><td rowspan="1" colspan="1">(2.9-3.8)</td><td rowspan="1" colspan="1">3.1±0.2</td><td rowspan="1" colspan="1">(2.7-3.4)</td><td rowspan="1" colspan="1">3.0±0.2</td><td rowspan="1" colspan="1">(2.7-3.4)</td><td rowspan="1" colspan="1">3.1±0.2</td><td rowspan="1" colspan="1">(2.7-3.4)</td></tr><tr><td rowspan="1" colspan="1">
                  <bold>PecF1</bold>
                </td><td rowspan="1" colspan="1">17.8</td><td rowspan="1" colspan="1">16.2±1.3</td><td rowspan="1" colspan="1">(13.3-18.9)</td><td rowspan="1" colspan="1">16.5±1.4</td><td rowspan="1" colspan="1">(13.3-18.9)</td><td rowspan="1" colspan="1">16.8±1.2</td><td rowspan="1" colspan="1">(14.7-18.9)</td><td rowspan="1" colspan="1">16.1±1.5</td><td rowspan="1" colspan="1">(13.3-18.4)</td><td rowspan="1" colspan="1">16.0±1.1</td><td rowspan="1" colspan="1">(14.1-18.7)</td><td rowspan="1" colspan="1">15.8±1.0</td><td rowspan="1" colspan="1">(14.2-17.3)</td><td rowspan="1" colspan="1">16.0±1.2</td><td rowspan="1" colspan="1">(14.1-18.7)</td></tr><tr><td rowspan="1" colspan="1">
                  <bold>PecF2</bold>
                </td><td rowspan="1" colspan="1">18.4</td><td rowspan="1" colspan="1">17.2±1.4</td><td rowspan="1" colspan="1">(13.8-20.6)</td><td rowspan="1" colspan="1">17.7±1.5</td><td rowspan="1" colspan="1">(13.8-20.6)</td><td rowspan="1" colspan="1">18±1.4</td><td rowspan="1" colspan="1">(15.5-20.6)</td><td rowspan="1" colspan="1">17.2±1.7</td><td rowspan="1" colspan="1">(13.8-19.8)</td><td rowspan="1" colspan="1">16.8±1.1</td><td rowspan="1" colspan="1">(14.9-19.7)</td><td rowspan="1" colspan="1">16.5±0.9</td><td rowspan="1" colspan="1">(14.9-17.9)</td><td rowspan="1" colspan="1">17±1.2</td><td rowspan="1" colspan="1">(15.3-19.7)</td></tr><tr><td rowspan="1" colspan="1">
                  <bold>DFB</bold>
                </td><td rowspan="1" colspan="1">11.4</td><td rowspan="1" colspan="1">11.9±0.7</td><td rowspan="1" colspan="1">(10.3-13.3)</td><td rowspan="1" colspan="1">11.8±0.7</td><td rowspan="1" colspan="1">(10.3-13.1)</td><td rowspan="1" colspan="1">11.6±0.7</td><td rowspan="1" colspan="1">(10.3-12.9)</td><td rowspan="1" colspan="1">12.0±0.6</td><td rowspan="1" colspan="1">(11.2-13.1)</td><td rowspan="1" colspan="1">12.0±0.7</td><td rowspan="1" colspan="1">(10.3-13.3)</td><td rowspan="1" colspan="1">12.0±0.4</td><td rowspan="1" colspan="1">(11.3-12.6)</td><td rowspan="1" colspan="1">12.0±0.9</td><td rowspan="1" colspan="1">(10.3-13.3)</td></tr><tr><td rowspan="1" colspan="1">
                  <bold>DFAe</bold>
                </td><td rowspan="1" colspan="1">na</td><td rowspan="1" colspan="1">17.9±1.3</td><td rowspan="1" colspan="1">(15.4-21.9)</td><td rowspan="1" colspan="1">18.0±1.4</td><td rowspan="1" colspan="1">(15.4-21.9)</td><td rowspan="1" colspan="1">18.4±1.4</td><td rowspan="1" colspan="1">(15.4-21.9)</td><td rowspan="1" colspan="1">17.4±1.2</td><td rowspan="1" colspan="1">(15.8-19.8)</td><td rowspan="1" colspan="1">17.8±1.1</td><td rowspan="1" colspan="1">(15.7-20.0)</td><td rowspan="1" colspan="1">17.6±1.0</td><td rowspan="1" colspan="1">(15.7-19.4)</td><td rowspan="1" colspan="1">18.0±1.2</td><td rowspan="1" colspan="1">(16.5-20.0)</td></tr><tr><td rowspan="1" colspan="1">
                  <bold>DFAd</bold>
                </td><td rowspan="1" colspan="1">19.1</td><td rowspan="1" colspan="1">19.1±1.3</td><td rowspan="1" colspan="1">(16.7-23.5)</td><td rowspan="1" colspan="1">19.3±1.4</td><td rowspan="1" colspan="1">(16.7-23.5)</td><td rowspan="1" colspan="1">19.7±1.4</td><td rowspan="1" colspan="1">(16.7-23.5)</td><td rowspan="1" colspan="1">18.8±1.3</td><td rowspan="1" colspan="1">(17.0-21.3)</td><td rowspan="1" colspan="1">18.8±1.1</td><td rowspan="1" colspan="1">(17.1-21.1)</td><td rowspan="1" colspan="1">18.8±0.9</td><td rowspan="1" colspan="1">(17.1-20.3)</td><td rowspan="1" colspan="1">18.8±1.3</td><td rowspan="1" colspan="1">(17.1-21.1)</td></tr><tr><td rowspan="1" colspan="1">
                  <bold>DFPe</bold>
                </td><td rowspan="1" colspan="1">6.3</td><td rowspan="1" colspan="1">5.1±0.6</td><td rowspan="1" colspan="1">(3.9-7.0)</td><td rowspan="1" colspan="1">5.0±0.7</td><td rowspan="1" colspan="1">(3.9-6.9)</td><td rowspan="1" colspan="1">5.1±0.7</td><td rowspan="1" colspan="1">(3.9-6.9)</td><td rowspan="1" colspan="1">4.8±0.7</td><td rowspan="1" colspan="1">(4.1-6.3)</td><td rowspan="1" colspan="1">5.3±0.5</td><td rowspan="1" colspan="1">(4.3-7.0)</td><td rowspan="1" colspan="1">5.3±0.5</td><td rowspan="1" colspan="1">(4.7-6.3)</td><td rowspan="1" colspan="1">5.3±0.6</td><td rowspan="1" colspan="1">(4.3-7.0)</td></tr><tr><td rowspan="1" colspan="1">
                  <bold>AFB</bold>
                </td><td rowspan="1" colspan="1">12.1</td><td rowspan="1" colspan="1">12.3±0.9</td><td rowspan="1" colspan="1">(10.6-15.1)</td><td rowspan="1" colspan="1">12.6±1.0</td><td rowspan="1" colspan="1">(10.7-15.1)</td><td rowspan="1" colspan="1">12.5±1.0</td><td rowspan="1" colspan="1">(10.7-14.0)</td><td rowspan="1" colspan="1">12.8±1.1</td><td rowspan="1" colspan="1">(11.7-15.1)</td><td rowspan="1" colspan="1">11.9±0.8</td><td rowspan="1" colspan="1">(10.6-13.3)</td><td rowspan="1" colspan="1">12.0±0.6</td><td rowspan="1" colspan="1">(11.4-13.0)</td><td rowspan="1" colspan="1">11.9±0.8</td><td rowspan="1" colspan="1">(10.6-13.3)</td></tr><tr><td rowspan="1" colspan="1">
                  <bold>AFAe</bold>
                </td><td rowspan="1" colspan="1">na</td><td rowspan="1" colspan="1">11.5±0.9</td><td rowspan="1" colspan="1">(9.8-13.9)</td><td rowspan="1" colspan="1">11.9±0.9</td><td rowspan="1" colspan="1">(10.2-13.9)</td><td rowspan="1" colspan="1">12.1±0.9</td><td rowspan="1" colspan="1">(10.5-13.9)</td><td rowspan="1" colspan="1">11.7±1.0</td><td rowspan="1" colspan="1">(10.2-13.3)</td><td rowspan="1" colspan="1">11.1±0.6</td><td rowspan="1" colspan="1">(9.8-12.7)</td><td rowspan="1" colspan="1">11.0±0.5</td><td rowspan="1" colspan="1">(9.8-11.9)</td><td rowspan="1" colspan="1">11.1±0.7</td><td rowspan="1" colspan="1">(10.2-12.7)</td></tr><tr><td rowspan="1" colspan="1">
                  <bold>AdFB</bold>
                </td><td rowspan="1" colspan="1">5.7</td><td rowspan="1" colspan="1">5.5±0.8</td><td rowspan="1" colspan="1">(4.0-8.1)</td><td rowspan="1" colspan="1">5.6±0.7</td><td rowspan="1" colspan="1">(4.6-8.1)</td><td rowspan="1" colspan="1">5.7±0.7</td><td rowspan="1" colspan="1">(4.8-8.1)</td><td rowspan="1" colspan="1">5.4±0.6</td><td rowspan="1" colspan="1">(4.6-6.9)</td><td rowspan="1" colspan="1">5.5±0.8</td><td rowspan="1" colspan="1">(4.0-7.7)</td><td rowspan="1" colspan="1">5.5±0.7</td><td rowspan="1" colspan="1">(4.3-6.7)</td><td rowspan="1" colspan="1">5.5±0.9</td><td rowspan="1" colspan="1">(4.0-7.7)</td></tr><tr><td rowspan="1" colspan="1">
                  <bold>CF</bold>
                </td><td rowspan="1" colspan="1">na</td><td rowspan="1" colspan="1">23.8±1.3</td><td rowspan="1" colspan="1">(19.6-27.2)</td><td rowspan="1" colspan="1">23.6±1.3</td><td rowspan="1" colspan="1">(19.6-26.6)</td><td rowspan="1" colspan="1">23.9±1.1</td><td rowspan="1" colspan="1">(22.1-26.4)</td><td rowspan="1" colspan="1">23.3±1.6</td><td rowspan="1" colspan="1">(19.6-26.6)</td><td rowspan="1" colspan="1">24±1.2</td><td rowspan="1" colspan="1">(22.4-27.2)</td><td rowspan="1" colspan="1">23.8±1.3</td><td rowspan="1" colspan="1">(22.4-27.2)</td><td rowspan="1" colspan="1">24.1±1.1</td><td rowspan="1" colspan="1">(22.7-26.4)</td></tr><tr><td rowspan="1" colspan="1">
                  <bold>CD</bold>
                </td><td rowspan="1" colspan="1">7.7</td><td rowspan="1" colspan="1">7.2±0.3</td><td rowspan="1" colspan="1">(6.7-8.5)</td><td rowspan="1" colspan="1">7.1±0.3</td><td rowspan="1" colspan="1">(6.7-8.5)</td><td rowspan="1" colspan="1">7.1±0.4</td><td rowspan="1" colspan="1">(6.7-8.5)</td><td rowspan="1" colspan="1">7.2±0.2</td><td rowspan="1" colspan="1">(6.9-7.7)</td><td rowspan="1" colspan="1">7.3±0.3</td><td rowspan="1" colspan="1">(6.8-8)</td><td rowspan="1" colspan="1">7.3±0.3</td><td rowspan="1" colspan="1">(6.8-7.8)</td><td rowspan="1" colspan="1">7.4±0.3</td><td rowspan="1" colspan="1">(6.9-8)</td></tr><tr><td rowspan="1" colspan="1">
                  <bold>CL</bold>
                </td><td rowspan="1" colspan="1">13.9</td><td rowspan="1" colspan="1">13.7±0.9</td><td rowspan="1" colspan="1">(11.5-16.1)</td><td rowspan="1" colspan="1">13.3±0.8</td><td rowspan="1" colspan="1">(11.5-14.7)</td><td rowspan="1" colspan="1">13.1±0.8</td><td rowspan="1" colspan="1">(11.5-14.7)</td><td rowspan="1" colspan="1">13.5±0.6</td><td rowspan="1" colspan="1">(12.6-14.6)</td><td rowspan="1" colspan="1">14.2±0.8</td><td rowspan="1" colspan="1">(13.1-16.1)</td><td rowspan="1" colspan="1">13.9±0.7</td><td rowspan="1" colspan="1">(13.1-15.5)</td><td rowspan="1" colspan="1">14.3±0.8</td><td rowspan="1" colspan="1">(13.2-16.1)</td></tr><tr><td rowspan="1" colspan="1">
                  <bold>PAdC</bold>
                </td><td rowspan="1" colspan="1">19.1</td><td rowspan="1" colspan="1">18.9±1</td><td rowspan="1" colspan="1">(16.8-22.2)</td><td rowspan="1" colspan="1">18.8±1</td><td rowspan="1" colspan="1">(16.8-22.2)</td><td rowspan="1" colspan="1">18.6±1.1</td><td rowspan="1" colspan="1">(16.8-22.2)</td><td rowspan="1" colspan="1">19±0.8</td><td rowspan="1" colspan="1">(17.8-20)</td><td rowspan="1" colspan="1">19±1.1</td><td rowspan="1" colspan="1">(16.9-20.8)</td><td rowspan="1" colspan="1">18.7±1.1</td><td rowspan="1" colspan="1">(16.9-20.4)</td><td rowspan="1" colspan="1">19.1±1.1</td><td rowspan="1" colspan="1">(17.2-20.8)</td></tr><tr><td rowspan="1" colspan="1">
                  <bold>DHL</bold>
                </td><td rowspan="1" colspan="1">15.9</td><td rowspan="1" colspan="1">15.2±0.8</td><td rowspan="1" colspan="1">(13.6-16.8)</td><td rowspan="1" colspan="1">14.8±0.7</td><td rowspan="1" colspan="1">(13.6-16.2)</td><td rowspan="1" colspan="1">14.9±0.6</td><td rowspan="1" colspan="1">(13.9-16.1)</td><td rowspan="1" colspan="1">14.6±0.9</td><td rowspan="1" colspan="1">(13.6-16.2)</td><td rowspan="1" colspan="1">15.7±0.7</td><td rowspan="1" colspan="1">(14.5-16.8)</td><td rowspan="1" colspan="1">15.4±0.8</td><td rowspan="1" colspan="1">(14.5-16.8)</td><td rowspan="1" colspan="1">15.8±0.6</td><td rowspan="1" colspan="1">(14.7-16.7)</td></tr><tr><td rowspan="1" colspan="1">
                  <bold>PreP</bold>
                </td><td rowspan="1" colspan="1">52.1</td><td rowspan="1" colspan="1">52.0±1.5</td><td rowspan="1" colspan="1">(47.5-55.5)</td><td rowspan="1" colspan="1">51.8±1.7</td><td rowspan="1" colspan="1">(47.5-55.1)</td><td rowspan="1" colspan="1">52.2±1.7</td><td rowspan="1" colspan="1">(47.5-55.1)</td><td rowspan="1" colspan="1">51.3±1.6</td><td rowspan="1" colspan="1">(48.5-53.8)</td><td rowspan="1" colspan="1">52.1±1.3</td><td rowspan="1" colspan="1">(48.8-55.5)</td><td rowspan="1" colspan="1">52.7±1.4</td><td rowspan="1" colspan="1">(51.3-55.5)</td><td rowspan="1" colspan="1">51.8±1.1</td><td rowspan="1" colspan="1">(48.8-53.9)</td></tr><tr><td rowspan="1" colspan="1">
                  <bold>PreA</bold>
                </td><td rowspan="1" colspan="1">78.8</td><td rowspan="1" colspan="1">77.0±1.3</td><td rowspan="1" colspan="1">(74.4-80.2)</td><td rowspan="1" colspan="1">76.9±1.5</td><td rowspan="1" colspan="1">(74.4-80.2)</td><td rowspan="1" colspan="1">77.4±1.6</td><td rowspan="1" colspan="1">(74.7-80.2)</td><td rowspan="1" colspan="1">76.3±1.1</td><td rowspan="1" colspan="1">(74.4-78.1)</td><td rowspan="1" colspan="1">77.1±1.0</td><td rowspan="1" colspan="1">(75.2-79.2)</td><td rowspan="1" colspan="1">77.4±0.9</td><td rowspan="1" colspan="1">(76.4-79.2)</td><td rowspan="1" colspan="1">76.8±1.0</td><td rowspan="1" colspan="1">(75.2-78.6)</td></tr><tr><td rowspan="1" colspan="1">
                  <bold>PreD</bold>
                </td><td rowspan="1" colspan="1">48.4</td><td rowspan="1" colspan="1">46.8±1.3</td><td rowspan="1" colspan="1">(41.5-49.1)</td><td rowspan="1" colspan="1">46.8±1.5</td><td rowspan="1" colspan="1">(41.5-49.1)</td><td rowspan="1" colspan="1">46.5±1.7</td><td rowspan="1" colspan="1">(41.5-48.8)</td><td rowspan="1" colspan="1">47.2±1.1</td><td rowspan="1" colspan="1">(44.8-49.1)</td><td rowspan="1" colspan="1">46.8±1</td><td rowspan="1" colspan="1">(43.4-49)</td><td rowspan="1" colspan="1">46.7±1.4</td><td rowspan="1" colspan="1">(43.4-49)</td><td rowspan="1" colspan="1">46.9±0.7</td><td rowspan="1" colspan="1">(45.9-48)</td></tr><tr><td rowspan="1" colspan="1">
                  <bold>BD</bold>
                </td><td rowspan="1" colspan="1">24.9</td><td rowspan="1" colspan="1">24.4±1.4</td><td rowspan="1" colspan="1">(22.1-28.1)</td><td rowspan="1" colspan="1">24.9±1.4</td><td rowspan="1" colspan="1">(22.7-28.1)</td><td rowspan="1" colspan="1">25.3±1.3</td><td rowspan="1" colspan="1">(23.2-28.1)</td><td rowspan="1" colspan="1">24.4±1.4</td><td rowspan="1" colspan="1">(22.7-28.1)</td><td rowspan="1" colspan="1">23.9±1.2</td><td rowspan="1" colspan="1">(22.1-26.2)</td><td rowspan="1" colspan="1">24.7±1.1</td><td rowspan="1" colspan="1">(22.4-26.2)</td><td rowspan="1" colspan="1">23.4±0.9</td><td rowspan="1" colspan="1">(22.1-24.9)</td></tr><tr><td rowspan="1" colspan="1">
                  <bold>PostD</bold>
                </td><td rowspan="1" colspan="1">45.4</td><td rowspan="1" colspan="1">44.5±1.4</td><td rowspan="1" colspan="1">(41.6-50.7)</td><td rowspan="1" colspan="1">44.9±1.7</td><td rowspan="1" colspan="1">(41.6-50.7)</td><td rowspan="1" colspan="1">44.5±2</td><td rowspan="1" colspan="1">(41.6-50.7)</td><td rowspan="1" colspan="1">45.3±1.2</td><td rowspan="1" colspan="1">(43.4-47.1)</td><td rowspan="1" colspan="1">44.2±0.9</td><td rowspan="1" colspan="1">(42.5-45.8)</td><td rowspan="1" colspan="1">44±0.8</td><td rowspan="1" colspan="1">(42.5-45.6)</td><td rowspan="1" colspan="1">44.3±1</td><td rowspan="1" colspan="1">(42.5-45.8)</td></tr><tr><td rowspan="1" colspan="1">
                  <bold>TL</bold>
                </td><td rowspan="1" colspan="1">na</td><td rowspan="1" colspan="1">121.1±1.8</td><td rowspan="1" colspan="1">(117.3-126)</td><td rowspan="1" colspan="1">120.7±1.9</td><td rowspan="1" colspan="1">(117.3-124.2)</td><td rowspan="1" colspan="1">121.3±1.7</td><td rowspan="1" colspan="1">(117.3-124)</td><td rowspan="1" colspan="1">120±1.9</td><td rowspan="1" colspan="1">(117.4-124.2)</td><td rowspan="1" colspan="1">121.5±1.8</td><td rowspan="1" colspan="1">(118.8-126)</td><td rowspan="1" colspan="1">121.3±2.1</td><td rowspan="1" colspan="1">(119-126)</td><td rowspan="1" colspan="1">121.6±1.5</td><td rowspan="1" colspan="1">(118.8-124.2)</td></tr><tr><td rowspan="1" colspan="1">
                  <bold>HL (mm)</bold>
                </td><td rowspan="1" colspan="1">35.1</td><td rowspan="1" colspan="1">43.5±6.5</td><td rowspan="1" colspan="1">(27.9-55.9)</td><td rowspan="1" colspan="1">47.5±3.4</td><td rowspan="1" colspan="1">(42-55.9)</td><td rowspan="1" colspan="1">47.4±2.8</td><td rowspan="1" colspan="1">(42.6-50.9)</td><td rowspan="1" colspan="1">47.7±4.2</td><td rowspan="1" colspan="1">(42-55.9)</td><td rowspan="1" colspan="1">39.5±6.3</td><td rowspan="1" colspan="1">(27.9-48.8)</td><td rowspan="1" colspan="1">41.3±5.1</td><td rowspan="1" colspan="1">(31.4-48.2)</td><td rowspan="1" colspan="1">38.3±6.9</td><td rowspan="1" colspan="1">(27.9-48.8)</td></tr><tr><td rowspan="1" colspan="16">
                  <bold>Percentage of head length</bold>
                </td></tr><tr><td rowspan="1" colspan="1">
                  <bold>SN</bold>
                </td><td rowspan="1" colspan="1">19.9</td><td rowspan="1" colspan="1">23.6±1.9</td><td rowspan="1" colspan="1">(18.2-27)</td><td rowspan="1" colspan="1">24.3±1.6</td><td rowspan="1" colspan="1">(18.2-27)</td><td rowspan="1" colspan="1">24.2±2</td><td rowspan="1" colspan="1">(18.2-27)</td><td rowspan="1" colspan="1">24.5±1.1</td><td rowspan="1" colspan="1">(23-26.5)</td><td rowspan="1" colspan="1">22.8±1.9</td><td rowspan="1" colspan="1">(18.5-26.4)</td><td rowspan="1" colspan="1">23.2±1.4</td><td rowspan="1" colspan="1">(21.4-25.5)</td><td rowspan="1" colspan="1">22.5±2.2</td><td rowspan="1" colspan="1">(18.5-26.4)</td></tr><tr><td rowspan="1" colspan="1">
                  <bold>ED</bold>
                </td><td rowspan="1" colspan="1">25.8</td><td rowspan="1" colspan="1">23.6±2</td><td rowspan="1" colspan="1">(19.9-27.6)</td><td rowspan="1" colspan="1">22.4±1.4</td><td rowspan="1" colspan="1">(19.9-25.9)</td><td rowspan="1" colspan="1">22.8±1.3</td><td rowspan="1" colspan="1">(20.9-25.9)</td><td rowspan="1" colspan="1">22±1.5</td><td rowspan="1" colspan="1">(19.9-24.7)</td><td rowspan="1" colspan="1">24.8±1.7</td><td rowspan="1" colspan="1">(21.2-27.6)</td><td rowspan="1" colspan="1">24.9±1</td><td rowspan="1" colspan="1">(22.9-26.6)</td><td rowspan="1" colspan="1">24.8±2.1</td><td rowspan="1" colspan="1">(21.2-27.6)</td></tr><tr><td rowspan="1" colspan="1">
                  <bold>EC</bold>
                </td><td rowspan="1" colspan="1">31.8</td><td rowspan="1" colspan="1">27.6±2.2</td><td rowspan="1" colspan="1">(23.2-33)</td><td rowspan="1" colspan="1">26.3±1.6</td><td rowspan="1" colspan="1">(23.2-29)</td><td rowspan="1" colspan="1">26.6±1.5</td><td rowspan="1" colspan="1">(23.6-29)</td><td rowspan="1" colspan="1">25.9±1.7</td><td rowspan="1" colspan="1">(23.2-28.6)</td><td rowspan="1" colspan="1">29±1.9</td><td rowspan="1" colspan="1">(25.3-33)</td><td rowspan="1" colspan="1">29.1±0.9</td><td rowspan="1" colspan="1">(27.5-30.6)</td><td rowspan="1" colspan="1">28.9±2.4</td><td rowspan="1" colspan="1">(25.3-33)</td></tr><tr><td rowspan="1" colspan="1">
                  <bold>EH</bold>
                </td><td rowspan="1" colspan="1">25.8</td><td rowspan="1" colspan="1">23.4±1.6</td><td rowspan="1" colspan="1">(19.7-26.3)</td><td rowspan="1" colspan="1">22.4±1.3</td><td rowspan="1" colspan="1">(19.7-25.3)</td><td rowspan="1" colspan="1">22.6±1.2</td><td rowspan="1" colspan="1">(20.8-25.3)</td><td rowspan="1" colspan="1">22.1±1.4</td><td rowspan="1" colspan="1">(19.7-25)</td><td rowspan="1" colspan="1">24.4±1.3</td><td rowspan="1" colspan="1">(22.1-26.3)</td><td rowspan="1" colspan="1">24.4±1.2</td><td rowspan="1" colspan="1">(22.8-26.2)</td><td rowspan="1" colspan="1">24.4±1.4</td><td rowspan="1" colspan="1">(22.1-26.3)</td></tr><tr><td rowspan="1" colspan="1">
                  <bold>ES</bold>
                </td><td rowspan="1" colspan="1">3.6</td><td rowspan="1" colspan="1">4.3±1.2</td><td rowspan="1" colspan="1">(1.7-6.8)</td><td rowspan="1" colspan="1">3.6±1.1</td><td rowspan="1" colspan="1">(1.7-5.9)</td><td rowspan="1" colspan="1">3.3±0.9</td><td rowspan="1" colspan="1">(1.7-5.2)</td><td rowspan="1" colspan="1">4.1±1.1</td><td rowspan="1" colspan="1">(2.1-5.9)</td><td rowspan="1" colspan="1">4.9±0.9</td><td rowspan="1" colspan="1">(3.4-6.8)</td><td rowspan="1" colspan="1">4.9±0.8</td><td rowspan="1" colspan="1">(4.0-6.8)</td><td rowspan="1" colspan="1">4.9±1.1</td><td rowspan="1" colspan="1">(3.4-6.5)</td></tr><tr><td rowspan="1" colspan="1">
                  <bold>PostO</bold>
                </td><td rowspan="1" colspan="1">49.8</td><td rowspan="1" colspan="1">51.3±1.8</td><td rowspan="1" colspan="1">(46.8-54.8)</td><td rowspan="1" colspan="1">52.2±1.4</td><td rowspan="1" colspan="1">(48.7-54.8)</td><td rowspan="1" colspan="1">52±1.6</td><td rowspan="1" colspan="1">(48.7-54.1)</td><td rowspan="1" colspan="1">52.5±1.1</td><td rowspan="1" colspan="1">(51.4-54.8)</td><td rowspan="1" colspan="1">50.5±1.7</td><td rowspan="1" colspan="1">(46.8-54)</td><td rowspan="1" colspan="1">50.7±1</td><td rowspan="1" colspan="1">(49.8-53)</td><td rowspan="1" colspan="1">50.3±2.1</td><td rowspan="1" colspan="1">(46.8-54)</td></tr><tr><td rowspan="1" colspan="1">
                  <bold>HD</bold>
                </td><td rowspan="1" colspan="1">68.3</td><td rowspan="1" colspan="1">69.6±3.1</td><td rowspan="1" colspan="1">(63.6-78.6)</td><td rowspan="1" colspan="1">70.7±3.3</td><td rowspan="1" colspan="1">(65.5-78.6)</td><td rowspan="1" colspan="1">70.6±3.7</td><td rowspan="1" colspan="1">(65.5-78.6)</td><td rowspan="1" colspan="1">70.8±2.7</td><td rowspan="1" colspan="1">(66.3-74.8)</td><td rowspan="1" colspan="1">68.5±2.6</td><td rowspan="1" colspan="1">(63.6-73.2)</td><td rowspan="1" colspan="1">68.8±2.8</td><td rowspan="1" colspan="1">(65.7-73.2)</td><td rowspan="1" colspan="1">68.3±2.5</td><td rowspan="1" colspan="1">(63.6-72.2)</td></tr><tr><td rowspan="1" colspan="1">
                  <bold>MW</bold>
                </td><td rowspan="1" colspan="1">11.5</td><td rowspan="1" colspan="1">10.1±0.8</td><td rowspan="1" colspan="1">(8.2-12.1)</td><td rowspan="1" colspan="1">10±0.9</td><td rowspan="1" colspan="1">(8.2-12.1)</td><td rowspan="1" colspan="1">10.1±0.9</td><td rowspan="1" colspan="1">(8.5-12.1)</td><td rowspan="1" colspan="1">9.8±0.9</td><td rowspan="1" colspan="1">(8.2-11)</td><td rowspan="1" colspan="1">10.1±0.8</td><td rowspan="1" colspan="1">(8.5-11.4)</td><td rowspan="1" colspan="1">10±0.9</td><td rowspan="1" colspan="1">(8.5-11.4)</td><td rowspan="1" colspan="1">10.2±0.8</td><td rowspan="1" colspan="1">(8.6-11.4)</td></tr><tr><td rowspan="1" colspan="1">
                  <bold>UJ</bold>
                </td><td rowspan="1" colspan="1">30.5</td><td rowspan="1" colspan="1">30±1.4</td><td rowspan="1" colspan="1">(27.6-34.1)</td><td rowspan="1" colspan="1">30.5±1.5</td><td rowspan="1" colspan="1">(28-34.1)</td><td rowspan="1" colspan="1">30.8±1.6</td><td rowspan="1" colspan="1">(28-34.1)</td><td rowspan="1" colspan="1">30.2±1.3</td><td rowspan="1" colspan="1">(28.2-33.1)</td><td rowspan="1" colspan="1">29.5±1.3</td><td rowspan="1" colspan="1">(27.6-32)</td><td rowspan="1" colspan="1">29.4±1.2</td><td rowspan="1" colspan="1">(28.1-31.2)</td><td rowspan="1" colspan="1">29.6±1.3</td><td rowspan="1" colspan="1">(27.6-32)</td></tr><tr><td rowspan="1" colspan="1">
                  <bold>LJ</bold>
                </td><td rowspan="1" colspan="1">38.4</td><td rowspan="1" colspan="1">41.6±2.6</td><td rowspan="1" colspan="1">(36.9-48.4)</td><td rowspan="1" colspan="1">40.7±2.1</td><td rowspan="1" colspan="1">(36.9-46.1)</td><td rowspan="1" colspan="1">41.3±2.1</td><td rowspan="1" colspan="1">(37.4-46.1)</td><td rowspan="1" colspan="1">39.8±1.8</td><td rowspan="1" colspan="1">(36.9-42.3)</td><td rowspan="1" colspan="1">42.6±2.6</td><td rowspan="1" colspan="1">(37.6-48.4)</td><td rowspan="1" colspan="1">43.1±2.3</td><td rowspan="1" colspan="1">(40.6-47.8)</td><td rowspan="1" colspan="1">42.2±2.9</td><td rowspan="1" colspan="1">(37.6-48.4)</td></tr><tr><td rowspan="1" colspan="1">
                  <bold>M</bold>
                </td><td rowspan="1" colspan="1">26.6</td><td rowspan="1" colspan="1">21.8±1.3</td><td rowspan="1" colspan="1">(18.5-25.6)</td><td rowspan="1" colspan="1">21.8±1.6</td><td rowspan="1" colspan="1">(18.5-25.6)</td><td rowspan="1" colspan="1">22.1±1.4</td><td rowspan="1" colspan="1">(19.8-25.6)</td><td rowspan="1" colspan="1">21.5±1.7</td><td rowspan="1" colspan="1">(18.5-25.1)</td><td rowspan="1" colspan="1">21.7±1</td><td rowspan="1" colspan="1">(18.7-24.2)</td><td rowspan="1" colspan="1">22±0.8</td><td rowspan="1" colspan="1">(21-23.8)</td><td rowspan="1" colspan="1">21.5±1.1</td><td rowspan="1" colspan="1">(18.7-24.2)</td></tr><tr><td rowspan="1" colspan="1">
                  <bold>SD</bold>
                </td><td rowspan="1" colspan="1">8.1</td><td rowspan="1" colspan="1">9.3±1.2</td><td rowspan="1" colspan="1">(6.7-12.4)</td><td rowspan="1" colspan="1">9.5±1.2</td><td rowspan="1" colspan="1">(6.7-12.4)</td><td rowspan="1" colspan="1">9±1</td><td rowspan="1" colspan="1">(6.7-10.5)</td><td rowspan="1" colspan="1">10.1±1.1</td><td rowspan="1" colspan="1">(8.7-12.4)</td><td rowspan="1" colspan="1">9±1.1</td><td rowspan="1" colspan="1">(6.7-10.9)</td><td rowspan="1" colspan="1">9.4±1.2</td><td rowspan="1" colspan="1">(6.9-10.9)</td><td rowspan="1" colspan="1">8.8±1</td><td rowspan="1" colspan="1">(6.7-10.4)</td></tr><tr><td rowspan="1" colspan="1">
                  <bold>SW</bold>
                </td><td rowspan="1" colspan="1">15</td><td rowspan="1" colspan="1">17.7±1.3</td><td rowspan="1" colspan="1">(14.7-20.4)</td><td rowspan="1" colspan="1">17.5±1.3</td><td rowspan="1" colspan="1">(14.7-20.4)</td><td rowspan="1" colspan="1">17.6±1.5</td><td rowspan="1" colspan="1">(14.7-20.4)</td><td rowspan="1" colspan="1">17.5±1.1</td><td rowspan="1" colspan="1">(16-19.6)</td><td rowspan="1" colspan="1">17.8±1.3</td><td rowspan="1" colspan="1">(14.7-19.7)</td><td rowspan="1" colspan="1">17.4±1.6</td><td rowspan="1" colspan="1">(14.7-19.7)</td><td rowspan="1" colspan="1">18±1.1</td><td rowspan="1" colspan="1">(15.8-19.7)</td></tr><tr><td rowspan="1" colspan="1">
                  <bold>HW</bold>
                </td><td rowspan="1" colspan="1">45.2</td><td rowspan="1" colspan="1">49.8±3.1</td><td rowspan="1" colspan="1">(42.3-57.2)</td><td rowspan="1" colspan="1">51.1±3</td><td rowspan="1" colspan="1">(45.8-56.6)</td><td rowspan="1" colspan="1">51.5±3.4</td><td rowspan="1" colspan="1">(45.8-56.6)</td><td rowspan="1" colspan="1">50.6±2.3</td><td rowspan="1" colspan="1">(47.8-54.1)</td><td rowspan="1" colspan="1">48.5±2.7</td><td rowspan="1" colspan="1">(42.3-57.2)</td><td rowspan="1" colspan="1">48.8±3.5</td><td rowspan="1" colspan="1">(42.3-57.2)</td><td rowspan="1" colspan="1">48.3±2</td><td rowspan="1" colspan="1">(44.8-52.8)</td></tr><tr><td rowspan="1" colspan="1">
                  <bold>IOW</bold>
                </td><td rowspan="1" colspan="1">24.5</td><td rowspan="1" colspan="1">27±1.5</td><td rowspan="1" colspan="1">(22.8-31.5)</td><td rowspan="1" colspan="1">27.7±1.6</td><td rowspan="1" colspan="1">(23.6-31.5)</td><td rowspan="1" colspan="1">27.2±1.4</td><td rowspan="1" colspan="1">(23.6-29.7)</td><td rowspan="1" colspan="1">28.3±1.6</td><td rowspan="1" colspan="1">(25.4-31.5)</td><td rowspan="1" colspan="1">26.4±1.1</td><td rowspan="1" colspan="1">(22.8-28.8)</td><td rowspan="1" colspan="1">26.6±0.9</td><td rowspan="1" colspan="1">(25.4-28.8)</td><td rowspan="1" colspan="1">26.2±1.3</td><td rowspan="1" colspan="1">(22.8-28.5)</td></tr><tr><td rowspan="1" colspan="1">
                  <bold>INW</bold>
                </td><td rowspan="1" colspan="1">10.9</td><td rowspan="1" colspan="1">11.5±1.1</td><td rowspan="1" colspan="1">(9.2-13.5)</td><td rowspan="1" colspan="1">11.7±1</td><td rowspan="1" colspan="1">(9.8-13.5)</td><td rowspan="1" colspan="1">11.6±1.1</td><td rowspan="1" colspan="1">(9.8-13.3)</td><td rowspan="1" colspan="1">11.8±0.9</td><td rowspan="1" colspan="1">(10.6-13.5)</td><td rowspan="1" colspan="1">11.4±1.2</td><td rowspan="1" colspan="1">(9.2-13.5)</td><td rowspan="1" colspan="1">11.2±1</td><td rowspan="1" colspan="1">(10.1-13.3)</td><td rowspan="1" colspan="1">11.5±1.3</td><td rowspan="1" colspan="1">(9.2-13.5)</td></tr><tr><td rowspan="1" colspan="1">
                  <bold>LJW</bold>
                </td><td rowspan="1" colspan="1">14.7</td><td rowspan="1" colspan="1">12±1.9</td><td rowspan="1" colspan="1">(7.9-16)</td><td rowspan="1" colspan="1">12.4±2.3</td><td rowspan="1" colspan="1">(7.9-16)</td><td rowspan="1" colspan="1">12.5±2.2</td><td rowspan="1" colspan="1">(7.9-15.8)</td><td rowspan="1" colspan="1">12.4±2.5</td><td rowspan="1" colspan="1">(7.9-16)</td><td rowspan="1" colspan="1">11.6±1.2</td><td rowspan="1" colspan="1">(8.6-13.3)</td><td rowspan="1" colspan="1">11.4±1.3</td><td rowspan="1" colspan="1">(8.7-13.3)</td><td rowspan="1" colspan="1">11.8±1.2</td><td rowspan="1" colspan="1">(8.6-13.2)</td></tr><tr><td rowspan="1" colspan="1">
                  <bold>UJW</bold>
                </td><td rowspan="1" colspan="1">23.7</td><td rowspan="1" colspan="1">24±1.8</td><td rowspan="1" colspan="1">(20.3-30.3)</td><td rowspan="1" colspan="1">24.7±1.8</td><td rowspan="1" colspan="1">(21-30.3)</td><td rowspan="1" colspan="1">25.2±2</td><td rowspan="1" colspan="1">(21-30.3)</td><td rowspan="1" colspan="1">24.1±1.3</td><td rowspan="1" colspan="1">(22.1-26.8)</td><td rowspan="1" colspan="1">23.4±1.5</td><td rowspan="1" colspan="1">(20.3-26.5)</td><td rowspan="1" colspan="1">23.1±1.7</td><td rowspan="1" colspan="1">(20.3-26.5)</td><td rowspan="1" colspan="1">23.5±1.5</td><td rowspan="1" colspan="1">(21-26)</td></tr><tr><td rowspan="1" colspan="1">
                  <bold>MGR</bold>
                </td><td rowspan="1" colspan="1">14.3</td><td rowspan="1" colspan="1">14.5±2</td><td rowspan="1" colspan="1">(10.5-21.3)</td><td rowspan="1" colspan="1">15.8±1.9</td><td rowspan="1" colspan="1">(12.5-21.3)</td><td rowspan="1" colspan="1">16.3±1.8</td><td rowspan="1" colspan="1">(13.9-21.3)</td><td rowspan="1" colspan="1">15±1.8</td><td rowspan="1" colspan="1">(12.5-19.6)</td><td rowspan="1" colspan="1">13.2±1.2</td><td rowspan="1" colspan="1">(10.5-15)</td><td rowspan="1" colspan="1">13±1</td><td rowspan="1" colspan="1">(11.5-14.4)</td><td rowspan="1" colspan="1">13.3±1.4</td><td rowspan="1" colspan="1">(10.5-15)</td></tr><tr><td rowspan="1" colspan="1">
                  <bold>LGR</bold>
                </td><td rowspan="1" colspan="1">14.9</td><td rowspan="1" colspan="1">15.6±2.1</td><td rowspan="1" colspan="1">(12.3-22.6)</td><td rowspan="1" colspan="1">16.9±2</td><td rowspan="1" colspan="1">(12.8-22.6)</td><td rowspan="1" colspan="1">17.5±1.9</td><td rowspan="1" colspan="1">(15.4-22.6)</td><td rowspan="1" colspan="1">16.1±1.9</td><td rowspan="1" colspan="1">(12.8-19.6)</td><td rowspan="1" colspan="1">14.3±1.1</td><td rowspan="1" colspan="1">(12.3-16.4)</td><td rowspan="1" colspan="1">14.3±0.9</td><td rowspan="1" colspan="1">(12.7-15.5)</td><td rowspan="1" colspan="1">14.3±1.2</td><td rowspan="1" colspan="1">(12.3-16.4)</td></tr><tr><td rowspan="1" colspan="1">
                  <bold>UA</bold>
                </td><td rowspan="1" colspan="1">19</td><td rowspan="1" colspan="1">18.6±1.5</td><td rowspan="1" colspan="1">(15.7-22.6)</td><td rowspan="1" colspan="1">19.1±1.6</td><td rowspan="1" colspan="1">(16.1-22.6)</td><td rowspan="1" colspan="1">18.6±1.4</td><td rowspan="1" colspan="1">(16.1-21.2)</td><td rowspan="1" colspan="1">19.7±1.7</td><td rowspan="1" colspan="1">(17.3-22.6)</td><td rowspan="1" colspan="1">18.2±1.1</td><td rowspan="1" colspan="1">(15.7-20.1)</td><td rowspan="1" colspan="1">18±0.8</td><td rowspan="1" colspan="1">(16.7-19.4)</td><td rowspan="1" colspan="1">18.4±1.3</td><td rowspan="1" colspan="1">(15.7-20.1)</td></tr><tr><td rowspan="1" colspan="1">
                  <bold>LA</bold>
                </td><td rowspan="1" colspan="1">35.3</td><td rowspan="1" colspan="1">35.8±1.8</td><td rowspan="1" colspan="1">(32.5-41.3)</td><td rowspan="1" colspan="1">35.9±1.7</td><td rowspan="1" colspan="1">(32.5-41.3)</td><td rowspan="1" colspan="1">36.1±1.4</td><td rowspan="1" colspan="1">(34-38.6)</td><td rowspan="1" colspan="1">35.7±2.1</td><td rowspan="1" colspan="1">(32.5-41.3)</td><td rowspan="1" colspan="1">35.7±1.9</td><td rowspan="1" colspan="1">(32.9-39.8)</td><td rowspan="1" colspan="1">35.7±1.2</td><td rowspan="1" colspan="1">(33.4-37.3)</td><td rowspan="1" colspan="1">35.8±2.3</td><td rowspan="1" colspan="1">(32.9-39.8)</td></tr><tr><td rowspan="1" colspan="1">
                  <bold>Meristic characters</bold>
                </td><td rowspan="1" colspan="1"/><td rowspan="1" colspan="1">
                  <bold>Mode</bold>
                </td><td rowspan="1" colspan="1">
                  <bold>Range</bold>
                </td><td rowspan="1" colspan="1">
                  <bold>Mode</bold>
                </td><td rowspan="1" colspan="1">
                  <bold>Range</bold>
                </td><td rowspan="1" colspan="1">
                  <bold>Mode</bold>
                </td><td rowspan="1" colspan="1">
                  <bold>Range</bold>
                </td><td rowspan="1" colspan="1">
                  <bold>Mode</bold>
                </td><td rowspan="1" colspan="1">
                  <bold>Range</bold>
                </td><td rowspan="1" colspan="1">
                  <bold>Mode</bold>
                </td><td rowspan="1" colspan="1">
                  <bold>Range</bold>
                </td><td rowspan="1" colspan="1">
                  <bold>Mode</bold>
                </td><td rowspan="1" colspan="1">
                  <bold>Range</bold>
                </td><td rowspan="1" colspan="1">
                  <bold>Mode</bold>
                </td><td rowspan="1" colspan="1">
                  <bold>Range</bold>
                </td></tr><tr><td rowspan="1" colspan="1">
                  <bold>PelvF unbranched</bold>
                </td><td rowspan="1" colspan="1">1</td><td rowspan="1" colspan="1">1</td><td rowspan="1" colspan="1">(1-1)</td><td rowspan="1" colspan="1">1</td><td rowspan="1" colspan="1">(1-1)</td><td rowspan="1" colspan="1">1</td><td rowspan="1" colspan="1">(1-1)</td><td rowspan="1" colspan="1">1</td><td rowspan="1" colspan="1">(1-1)</td><td rowspan="1" colspan="1">1</td><td rowspan="1" colspan="1">(1-1)</td><td rowspan="1" colspan="1">1</td><td rowspan="1" colspan="1">(1-1)</td><td rowspan="1" colspan="1">1</td><td rowspan="1" colspan="1">(1-1)</td></tr><tr><td rowspan="1" colspan="1">
                  <bold>PelvF branched</bold>
                </td><td rowspan="1" colspan="1">11</td><td rowspan="1" colspan="1">10</td><td rowspan="1" colspan="1">(9-11)</td><td rowspan="1" colspan="1">10</td><td rowspan="1" colspan="1">(9-11)</td><td rowspan="1" colspan="1">10</td><td rowspan="1" colspan="1">(9-11)</td><td rowspan="1" colspan="1">10</td><td rowspan="1" colspan="1">(9-11)</td><td rowspan="1" colspan="1">10</td><td rowspan="1" colspan="1">(9-11)</td><td rowspan="1" colspan="1">10</td><td rowspan="1" colspan="1">(10-11)</td><td rowspan="1" colspan="1">10</td><td rowspan="1" colspan="1">(9-11)</td></tr><tr><td rowspan="1" colspan="1">
                  <bold>PecF unbranched</bold>
                </td><td rowspan="1" colspan="1">1</td><td rowspan="1" colspan="1">1</td><td rowspan="1" colspan="1">(1-1)</td><td rowspan="1" colspan="1">1</td><td rowspan="1" colspan="1">(1-1)</td><td rowspan="1" colspan="1">1</td><td rowspan="1" colspan="1">(1-1)</td><td rowspan="1" colspan="1">1</td><td rowspan="1" colspan="1">(1-1)</td><td rowspan="1" colspan="1">1</td><td rowspan="1" colspan="1">(1-1)</td><td rowspan="1" colspan="1">1</td><td rowspan="1" colspan="1">(1-1)</td><td rowspan="1" colspan="1">1</td><td rowspan="1" colspan="1">(1-1)</td></tr><tr><td rowspan="1" colspan="1">
                  <bold>PecF branched</bold>
                </td><td rowspan="1" colspan="1">16</td><td rowspan="1" colspan="1">16</td><td rowspan="1" colspan="1">(14-17)</td><td rowspan="1" colspan="1">16</td><td rowspan="1" colspan="1">(14-17)</td><td rowspan="1" colspan="1">16</td><td rowspan="1" colspan="1">(14-17)</td><td rowspan="1" colspan="1">16</td><td rowspan="1" colspan="1">(15-17)</td><td rowspan="1" colspan="1">16</td><td rowspan="1" colspan="1">(14-17)</td><td rowspan="1" colspan="1">16</td><td rowspan="1" colspan="1">(14-17)</td><td rowspan="1" colspan="1">16</td><td rowspan="1" colspan="1">(14-17)</td></tr><tr><td rowspan="1" colspan="1">
                  <bold>DF unbranched</bold>
                </td><td rowspan="1" colspan="1">4</td><td rowspan="1" colspan="1">4</td><td rowspan="1" colspan="1">(3-4)</td><td rowspan="1" colspan="1">4</td><td rowspan="1" colspan="1">(3-4)</td><td rowspan="1" colspan="1">4</td><td rowspan="1" colspan="1">(3-4)</td><td rowspan="1" colspan="1">4</td><td rowspan="1" colspan="1">(3-4)</td><td rowspan="1" colspan="1">4</td><td rowspan="1" colspan="1">(3-4)</td><td rowspan="1" colspan="1">4</td><td rowspan="1" colspan="1">(3-4)</td><td rowspan="1" colspan="1">4</td><td rowspan="1" colspan="1">(3-4)</td></tr><tr><td rowspan="1" colspan="1">
                  <bold>DF branched</bold>
                </td><td rowspan="1" colspan="1">10</td><td rowspan="1" colspan="1">10</td><td rowspan="1" colspan="1">(10-13)</td><td rowspan="1" colspan="1">10</td><td rowspan="1" colspan="1">(10-11)</td><td rowspan="1" colspan="1">10</td><td rowspan="1" colspan="1">(10-11)</td><td rowspan="1" colspan="1">10</td><td rowspan="1" colspan="1">(10-11)</td><td rowspan="1" colspan="1">11</td><td rowspan="1" colspan="1">(10-13)</td><td rowspan="1" colspan="1">11</td><td rowspan="1" colspan="1">(10-12)</td><td rowspan="1" colspan="1">11</td><td rowspan="1" colspan="1">(10-13)</td></tr><tr><td rowspan="1" colspan="1">
                  <bold>AF unbranched</bold>
                </td><td rowspan="1" colspan="1">3</td><td rowspan="1" colspan="1">3</td><td rowspan="1" colspan="1">(2-5)</td><td rowspan="1" colspan="1">3</td><td rowspan="1" colspan="1">(2-4)</td><td rowspan="1" colspan="1">3</td><td rowspan="1" colspan="1">(2-4)</td><td rowspan="1" colspan="1">2</td><td rowspan="1" colspan="1">(2-4)</td><td rowspan="1" colspan="1">4</td><td rowspan="1" colspan="1">(3-5)</td><td rowspan="1" colspan="1">3</td><td rowspan="1" colspan="1">(3-5)</td><td rowspan="1" colspan="1">4</td><td rowspan="1" colspan="1">(3-4)</td></tr><tr><td rowspan="1" colspan="1">
                  <bold>AF branched</bold>
                </td><td rowspan="1" colspan="1">12</td><td rowspan="1" colspan="1">12</td><td rowspan="1" colspan="1">(10-14)</td><td rowspan="1" colspan="1">12</td><td rowspan="1" colspan="1">(10-14)</td><td rowspan="1" colspan="1">12</td><td rowspan="1" colspan="1">(11-14)</td><td rowspan="1" colspan="1">12</td><td rowspan="1" colspan="1">(10-14)</td><td rowspan="1" colspan="1">12</td><td rowspan="1" colspan="1">(11-13)</td><td rowspan="1" colspan="1">12</td><td rowspan="1" colspan="1">(11-13)</td><td rowspan="1" colspan="1">12</td><td rowspan="1" colspan="1">(11-13)</td></tr><tr><td rowspan="1" colspan="1">
                  <bold>LS</bold>
                </td><td rowspan="1" colspan="1">82</td><td rowspan="1" colspan="1">86</td><td rowspan="1" colspan="1">(78-93)</td><td rowspan="1" colspan="1">86</td><td rowspan="1" colspan="1">(78-93)</td><td rowspan="1" colspan="1">85</td><td rowspan="1" colspan="1">(78-86)</td><td rowspan="1" colspan="1">86</td><td rowspan="1" colspan="1">(78-93)</td><td rowspan="1" colspan="1">86</td><td rowspan="1" colspan="1">(79-92)</td><td rowspan="1" colspan="1">86</td><td rowspan="1" colspan="1">(81-92)</td><td rowspan="1" colspan="1">86</td><td rowspan="1" colspan="1">(79-91)</td></tr><tr><td rowspan="1" colspan="1">
                  <bold>PDS</bold>
                </td><td rowspan="1" colspan="1">32</td><td rowspan="1" colspan="1">36</td><td rowspan="1" colspan="1">(30-44)</td><td rowspan="1" colspan="1">32</td><td rowspan="1" colspan="1">(30-44)</td><td rowspan="1" colspan="1">36</td><td rowspan="1" colspan="1">(30-40)</td><td rowspan="1" colspan="1">38</td><td rowspan="1" colspan="1">(31-44)</td><td rowspan="1" colspan="1">34</td><td rowspan="1" colspan="1">(30-40)</td><td rowspan="1" colspan="1">34</td><td rowspan="1" colspan="1">(30-38)</td><td rowspan="1" colspan="1">34</td><td rowspan="1" colspan="1">(33-40)</td></tr><tr><td rowspan="1" colspan="1">
                  <bold>TDS</bold>
                </td><td rowspan="1" colspan="1">10</td><td rowspan="1" colspan="1">9</td><td rowspan="1" colspan="1">(8-11)</td><td rowspan="1" colspan="1">9</td><td rowspan="1" colspan="1">(8-11)</td><td rowspan="1" colspan="1">9</td><td rowspan="1" colspan="1">(9-10)</td><td rowspan="1" colspan="1">10</td><td rowspan="1" colspan="1">(8-11)</td><td rowspan="1" colspan="1">10</td><td rowspan="1" colspan="1">(9-10)</td><td rowspan="1" colspan="1">10</td><td rowspan="1" colspan="1">(9-10)</td><td rowspan="1" colspan="1">10</td><td rowspan="1" colspan="1">(9-10)</td></tr><tr><td rowspan="1" colspan="1">
                  <bold>TAS</bold>
                </td><td rowspan="1" colspan="1">7</td><td rowspan="1" colspan="1">8</td><td rowspan="1" colspan="1">(7-10)</td><td rowspan="1" colspan="1">8</td><td rowspan="1" colspan="1">(7-9)</td><td rowspan="1" colspan="1">8</td><td rowspan="1" colspan="1">(7-9)</td><td rowspan="1" colspan="1">8</td><td rowspan="1" colspan="1">(7-9)</td><td rowspan="1" colspan="1">8</td><td rowspan="1" colspan="1">(7-9)</td><td rowspan="1" colspan="1">8</td><td rowspan="1" colspan="1">(8-9)</td><td rowspan="1" colspan="1">8</td><td rowspan="1" colspan="1">(7-9)</td></tr><tr><td rowspan="1" colspan="1">
                  <bold>TPS</bold>
                </td><td rowspan="1" colspan="1">8</td><td rowspan="1" colspan="1">9</td><td rowspan="1" colspan="1">(7-10)</td><td rowspan="1" colspan="1">9</td><td rowspan="1" colspan="1">(7-9)</td><td rowspan="1" colspan="1">9</td><td rowspan="1" colspan="1">(8-9)</td><td rowspan="1" colspan="1">9</td><td rowspan="1" colspan="1">(7-9)</td><td rowspan="1" colspan="1">9</td><td rowspan="1" colspan="1">(8-9)</td><td rowspan="1" colspan="1">9</td><td rowspan="1" colspan="1">(8-9)</td><td rowspan="1" colspan="1">9</td><td rowspan="1" colspan="1">(8-9)</td></tr><tr><td rowspan="1" colspan="1">
                  <bold>UGR</bold>
                </td><td rowspan="1" colspan="1">11</td><td rowspan="1" colspan="1">12</td><td rowspan="1" colspan="1">(10-16)</td><td rowspan="1" colspan="1">14</td><td rowspan="1" colspan="1">(10-16)</td><td rowspan="1" colspan="1">14</td><td rowspan="1" colspan="1">(12-16)</td><td rowspan="1" colspan="1">14</td><td rowspan="1" colspan="1">(10-15)</td><td rowspan="1" colspan="1">12</td><td rowspan="1" colspan="1">(11-15)</td><td rowspan="1" colspan="1">12</td><td rowspan="1" colspan="1">(11-14)</td><td rowspan="1" colspan="1">12</td><td rowspan="1" colspan="1">(11-15)</td></tr><tr><td rowspan="1" colspan="1">
                  <bold>LGR</bold>
                </td><td rowspan="1" colspan="1">22</td><td rowspan="1" colspan="1">24</td><td rowspan="1" colspan="1">(19-27)</td><td rowspan="1" colspan="1">24</td><td rowspan="1" colspan="1">(22-27)</td><td rowspan="1" colspan="1">24</td><td rowspan="1" colspan="1">(22-27)</td><td rowspan="1" colspan="1">24</td><td rowspan="1" colspan="1">(22-26)</td><td rowspan="1" colspan="1">22</td><td rowspan="1" colspan="1">(19-27)</td><td rowspan="1" colspan="1">22</td><td rowspan="1" colspan="1">(22-26)</td><td rowspan="1" colspan="1">24</td><td rowspan="1" colspan="1">(19-27)</td></tr><tr><td rowspan="1" colspan="1">
                  <bold>total GR</bold>
                </td><td rowspan="1" colspan="1">33</td><td rowspan="1" colspan="1">38</td><td rowspan="1" colspan="1">(32-43)</td><td rowspan="1" colspan="1">38</td><td rowspan="1" colspan="1">(32-43)</td><td rowspan="1" colspan="1">38</td><td rowspan="1" colspan="1">(34-43)</td><td rowspan="1" colspan="1">38</td><td rowspan="1" colspan="1">(32-40)</td><td rowspan="1" colspan="1">35</td><td rowspan="1" colspan="1">(32-40)</td><td rowspan="1" colspan="1">37</td><td rowspan="1" colspan="1">(33-38)</td><td rowspan="1" colspan="1">39</td><td rowspan="1" colspan="1">(32-40)</td></tr></tbody></table></table-wrap><table-wrap id="T7" position="float" orientation="portrait"><label>Table 7.</label><caption><p>Morphological and meristic data of <italic><tp:taxon-name><tp:taxon-name-part taxon-name-part-type="genus" reg="Coregonus">C.</tp:taxon-name-part> <tp:taxon-name-part taxon-name-part-type="species" reg="brienzii">brienzii</tp:taxon-name-part></tp:taxon-name></italic> from Lake Brienz, Switzerland, NMBE-1077126, female, holotype; paratypes N = 12. For females and for both sexes the range and the mean include the holotype.</p></caption><table id="TID0E2GJM" rules="all"><tbody><tr><td rowspan="4" colspan="1">
                  <bold>Morphological characters</bold>
                </td><td rowspan="1" colspan="1">
                  <bold><italic><tp:taxon-name>
                    <tp:taxon-name-part taxon-name-part-type="genus" reg="Coregonus">C.</tp:taxon-name-part> <tp:taxon-name-part taxon-name-part-type="species" reg="brienzii">brienzii</tp:taxon-name-part></tp:taxon-name></italic></bold>
                </td><td rowspan="1" colspan="6">
                  <bold>Lake Brienz</bold>
                </td></tr><tr><td rowspan="3" colspan="1">
                  <bold>Holotype</bold>
                </td><td rowspan="1" colspan="6">
                  <bold>Both sexes</bold>
                </td></tr><tr><td rowspan="1" colspan="2">
                  <bold><italic>N-total</italic> = 13</bold>
                </td><td rowspan="1" colspan="2">
                  <bold><italic>N-females</italic> = 4</bold>
                </td><td rowspan="1" colspan="2">
                  <bold><italic>N-males</italic> = 9</bold>
                </td></tr><tr><td rowspan="1" colspan="1">
                  <bold>Mean ± Stdev</bold>
                </td><td rowspan="1" colspan="1">
                  <bold>Range</bold>
                </td><td rowspan="1" colspan="1">
                  <bold>Mean ± Stdev</bold>
                </td><td rowspan="1" colspan="1">
                  <bold>Range</bold>
                </td><td rowspan="1" colspan="1">
                  <bold>Mean ± Stdev</bold>
                </td><td rowspan="1" colspan="1">
                  <bold>Range</bold>
                </td></tr><tr><td rowspan="1" colspan="1">
                  <bold>SL (mm)</bold>
                </td><td rowspan="1" colspan="1">223.0</td><td rowspan="1" colspan="1">181.5±37.0</td><td rowspan="1" colspan="1">(118–226)</td><td rowspan="1" colspan="1">187.8±47.4</td><td rowspan="1" colspan="1">(118–223)</td><td rowspan="1" colspan="1">178.7±34.3</td><td rowspan="1" colspan="1">(129–226)</td></tr><tr><td rowspan="1" colspan="8">
                  <bold>Percentage of standard length</bold>
                </td></tr><tr><td rowspan="1" colspan="1">
                  <bold>PelvFB</bold>
                </td><td rowspan="1" colspan="1">4.1</td><td rowspan="1" colspan="1">3.7±0.6</td><td rowspan="1" colspan="1">(2.8–4.8)</td><td rowspan="1" colspan="1">3.6±0.6</td><td rowspan="1" colspan="1">(2.8–4.2)</td><td rowspan="1" colspan="1">3.8±0.6</td><td rowspan="1" colspan="1">(2.9–4.8)</td></tr><tr><td rowspan="1" colspan="1">
                  <bold>PelvFS</bold>
                </td><td rowspan="1" colspan="1">6.1</td><td rowspan="1" colspan="1">6.1±0.8</td><td rowspan="1" colspan="1">(4.6–7.4)</td><td rowspan="1" colspan="1">5.8±0.4</td><td rowspan="1" colspan="1">(5.1–6.1)</td><td rowspan="1" colspan="1">6.3±0.9</td><td rowspan="1" colspan="1">(4.6–7.4)</td></tr><tr><td rowspan="1" colspan="1">
                  <bold>PelvF</bold>
                </td><td rowspan="1" colspan="1">15.2</td><td rowspan="1" colspan="1">15.6±1.1</td><td rowspan="1" colspan="1">(14–17.5)</td><td rowspan="1" colspan="1">15±0.5</td><td rowspan="1" colspan="1">(14.6–15.7)</td><td rowspan="1" colspan="1">15.9±1.2</td><td rowspan="1" colspan="1">(14–17.5)</td></tr><tr><td rowspan="1" colspan="1">
                  <bold>PecFB</bold>
                </td><td rowspan="1" colspan="1">3.1</td><td rowspan="1" colspan="1">3.1±0.2</td><td rowspan="1" colspan="1">(2.6–3.4)</td><td rowspan="1" colspan="1">3.0±0.3</td><td rowspan="1" colspan="1">(2.6–3.2)</td><td rowspan="1" colspan="1">3.1±0.2</td><td rowspan="1" colspan="1">(2.8–3.4)</td></tr><tr><td rowspan="1" colspan="1">
                  <bold>PecF1</bold>
                </td><td rowspan="1" colspan="1">16.0</td><td rowspan="1" colspan="1">15.9±1.6</td><td rowspan="1" colspan="1">(13.9–20.1)</td><td rowspan="1" colspan="1">15.4±0.7</td><td rowspan="1" colspan="1">(14.5–16.0)</td><td rowspan="1" colspan="1">16.2±1.8</td><td rowspan="1" colspan="1">(13.9–20.1)</td></tr><tr><td rowspan="1" colspan="1">
                  <bold>PecF2</bold>
                </td><td rowspan="1" colspan="1">17.0</td><td rowspan="1" colspan="1">16.8±1.6</td><td rowspan="1" colspan="1">(14–20.7)</td><td rowspan="1" colspan="1">16.4±0.7</td><td rowspan="1" colspan="1">(15.5–17)</td><td rowspan="1" colspan="1">17±1.9</td><td rowspan="1" colspan="1">(14–20.7)</td></tr><tr><td rowspan="1" colspan="1">
                  <bold>DFB</bold>
                </td><td rowspan="1" colspan="1">12.3</td><td rowspan="1" colspan="1">11.8±0.8</td><td rowspan="1" colspan="1">(10.4–12.9)</td><td rowspan="1" colspan="1">11.7±0.4</td><td rowspan="1" colspan="1">(11.3–12.3)</td><td rowspan="1" colspan="1">11.9±1.0</td><td rowspan="1" colspan="1">(10.4–12.9)</td></tr><tr><td rowspan="1" colspan="1">
                  <bold>DFAe</bold>
                </td><td rowspan="1" colspan="1">17.6</td><td rowspan="1" colspan="1">17.9±1.2</td><td rowspan="1" colspan="1">(15.5–19.8)</td><td rowspan="1" colspan="1">17.7±0.7</td><td rowspan="1" colspan="1">(16.9–18.6)</td><td rowspan="1" colspan="1">18.0±1.4</td><td rowspan="1" colspan="1">(15.5–19.8)</td></tr><tr><td rowspan="1" colspan="1">
                  <bold>DFAd</bold>
                </td><td rowspan="1" colspan="1">18.7</td><td rowspan="1" colspan="1">18.6±1.5</td><td rowspan="1" colspan="1">(15.3–20.8)</td><td rowspan="1" colspan="1">18.3±0.4</td><td rowspan="1" colspan="1">(17.8–18.7)</td><td rowspan="1" colspan="1">18.8±1.8</td><td rowspan="1" colspan="1">(15.3–20.8)</td></tr><tr><td rowspan="1" colspan="1">
                  <bold>DFPe</bold>
                </td><td rowspan="1" colspan="1">5.1</td><td rowspan="1" colspan="1">5.2±0.6</td><td rowspan="1" colspan="1">(4.2–6.5)</td><td rowspan="1" colspan="1">5.0±0.2</td><td rowspan="1" colspan="1">(4.7–5.2)</td><td rowspan="1" colspan="1">5.3±0.7</td><td rowspan="1" colspan="1">(4.2–6.5)</td></tr><tr><td rowspan="1" colspan="1">
                  <bold>AFB</bold>
                </td><td rowspan="1" colspan="1">13.7</td><td rowspan="1" colspan="1">12.4±0.9</td><td rowspan="1" colspan="1">(11.1–13.7)</td><td rowspan="1" colspan="1">12.9±1.1</td><td rowspan="1" colspan="1">(11.4–13.7)</td><td rowspan="1" colspan="1">12.2±0.7</td><td rowspan="1" colspan="1">(11.1–13.6)</td></tr><tr><td rowspan="1" colspan="1">
                  <bold>AFAe</bold>
                </td><td rowspan="1" colspan="1">11.1</td><td rowspan="1" colspan="1">11.2±1.0</td><td rowspan="1" colspan="1">(9.4–12.6)</td><td rowspan="1" colspan="1">11.2±0.5</td><td rowspan="1" colspan="1">(10.5–11.6)</td><td rowspan="1" colspan="1">11.2±1.2</td><td rowspan="1" colspan="1">(9.4–12.6)</td></tr><tr><td rowspan="1" colspan="1">
                  <bold>AdFB</bold>
                </td><td rowspan="1" colspan="1">5.1</td><td rowspan="1" colspan="1">5.5±0.8</td><td rowspan="1" colspan="1">(4.0–7.1)</td><td rowspan="1" colspan="1">5.2±0.3</td><td rowspan="1" colspan="1">(5.0–5.7)</td><td rowspan="1" colspan="1">5.6±0.9</td><td rowspan="1" colspan="1">(4.0–7.1)</td></tr><tr><td rowspan="1" colspan="1">
                  <bold>CF</bold>
                </td><td rowspan="1" colspan="1">23.8</td><td rowspan="1" colspan="1">24.1±1.1</td><td rowspan="1" colspan="1">(22.6–26.3)</td><td rowspan="1" colspan="1">23.2±0.5</td><td rowspan="1" colspan="1">(22.6–23.8)</td><td rowspan="1" colspan="1">24.5±1.1</td><td rowspan="1" colspan="1">(22.7–26.3)</td></tr><tr><td rowspan="1" colspan="1">
                  <bold>CD</bold>
                </td><td rowspan="1" colspan="1">7.3</td><td rowspan="1" colspan="1">7.3±0.3</td><td rowspan="1" colspan="1">(6.7–7.7)</td><td rowspan="1" colspan="1">7.1±0.4</td><td rowspan="1" colspan="1">(6.7–7.5)</td><td rowspan="1" colspan="1">7.4±0.2</td><td rowspan="1" colspan="1">(7.1–7.7)</td></tr><tr><td rowspan="1" colspan="1">
                  <bold>CL</bold>
                </td><td rowspan="1" colspan="1">13.9</td><td rowspan="1" colspan="1">13.8±1.0</td><td rowspan="1" colspan="1">(12.2–15.8)</td><td rowspan="1" colspan="1">14.0±0.4</td><td rowspan="1" colspan="1">(13.7–14.6)</td><td rowspan="1" colspan="1">13.7±1.1</td><td rowspan="1" colspan="1">(12.2–15.8)</td></tr><tr><td rowspan="1" colspan="1">
                  <bold>PAdC</bold>
                </td><td rowspan="1" colspan="1">18.8</td><td rowspan="1" colspan="1">19.1±0.7</td><td rowspan="1" colspan="1">(17.9–20.7)</td><td rowspan="1" colspan="1">19±0.4</td><td rowspan="1" colspan="1">(18.6–19.4)</td><td rowspan="1" colspan="1">19.1±0.9</td><td rowspan="1" colspan="1">(17.9–20.7)</td></tr><tr><td rowspan="1" colspan="1">
                  <bold>DHL</bold>
                </td><td rowspan="1" colspan="1">15.0</td><td rowspan="1" colspan="1">15.6±0.7</td><td rowspan="1" colspan="1">(14.6–16.8)</td><td rowspan="1" colspan="1">15.4±0.6</td><td rowspan="1" colspan="1">(15.0–16.3)</td><td rowspan="1" colspan="1">15.7±0.7</td><td rowspan="1" colspan="1">(14.6–16.8)</td></tr><tr><td rowspan="1" colspan="1">
                  <bold>PreP</bold>
                </td><td rowspan="1" colspan="1">48.6</td><td rowspan="1" colspan="1">51.1±1.7</td><td rowspan="1" colspan="1">(47.8–54.0)</td><td rowspan="1" colspan="1">50.9±1.8</td><td rowspan="1" colspan="1">(48.6–52.8)</td><td rowspan="1" colspan="1">51.2±1.8</td><td rowspan="1" colspan="1">(47.8–54.0)</td></tr><tr><td rowspan="1" colspan="1">
                  <bold>PreA</bold>
                </td><td rowspan="1" colspan="1">75.3</td><td rowspan="1" colspan="1">77.1±1.5</td><td rowspan="1" colspan="1">(74.3–79.5)</td><td rowspan="1" colspan="1">76.2±1.7</td><td rowspan="1" colspan="1">(74.3–78.2)</td><td rowspan="1" colspan="1">77.5±1.3</td><td rowspan="1" colspan="1">(75.4–79.5)</td></tr><tr><td rowspan="1" colspan="1">
                  <bold>PreD</bold>
                </td><td rowspan="1" colspan="1">46.2</td><td rowspan="1" colspan="1">47.5±1.7</td><td rowspan="1" colspan="1">(43.9–49.4)</td><td rowspan="1" colspan="1">47.2±1.1</td><td rowspan="1" colspan="1">(46.2–48.2)</td><td rowspan="1" colspan="1">47.6±2</td><td rowspan="1" colspan="1">(43.9–49.4)</td></tr><tr><td rowspan="1" colspan="1">
                  <bold>BD</bold>
                </td><td rowspan="1" colspan="1">24.6</td><td rowspan="1" colspan="1">22.6±1.7</td><td rowspan="1" colspan="1">(19.6–25.1)</td><td rowspan="1" colspan="1">22.7±2.5</td><td rowspan="1" colspan="1">(20.5–25.1)</td><td rowspan="1" colspan="1">22.6±1.5</td><td rowspan="1" colspan="1">(19.6–24.2)</td></tr><tr><td rowspan="1" colspan="1">
                  <bold>PostD</bold>
                </td><td rowspan="1" colspan="1">45.9</td><td rowspan="1" colspan="1">44.1±1.1</td><td rowspan="1" colspan="1">(42.4–45.9)</td><td rowspan="1" colspan="1">44.6±1.3</td><td rowspan="1" colspan="1">(43–45.9)</td><td rowspan="1" colspan="1">43.9±1.1</td><td rowspan="1" colspan="1">(42.4–45.5)</td></tr><tr><td rowspan="1" colspan="1">
                  <bold>TL</bold>
                </td><td rowspan="1" colspan="1">122.0</td><td rowspan="1" colspan="1">121.5±1.9</td><td rowspan="1" colspan="1">(117.8–124.4)</td><td rowspan="1" colspan="1">121.2±2.5</td><td rowspan="1" colspan="1">(117.8–123.8)</td><td rowspan="1" colspan="1">121.6±1.7</td><td rowspan="1" colspan="1">(119.2–124.4)</td></tr><tr><td rowspan="1" colspan="1">
                  <bold>HL (mm)</bold>
                </td><td rowspan="1" colspan="1">45.4</td><td rowspan="1" colspan="1">38.7±7.3</td><td rowspan="1" colspan="1">(26.7–47.4)</td><td rowspan="1" colspan="1">39.2±8.5</td><td rowspan="1" colspan="1">(26.7–45.4)</td><td rowspan="1" colspan="1">38.5±7.3</td><td rowspan="1" colspan="1">(28.3–47.4)</td></tr><tr><td rowspan="1" colspan="8">
                  <bold>Percentage of head length</bold>
                </td></tr><tr><td rowspan="1" colspan="1">
                  <bold>SN</bold>
                </td><td rowspan="1" colspan="1">25.6</td><td rowspan="1" colspan="1">23.3±1.8</td><td rowspan="1" colspan="1">(20.5–26.3)</td><td rowspan="1" colspan="1">23.6±2.1</td><td rowspan="1" colspan="1">(21.1–25.6)</td><td rowspan="1" colspan="1">23.2±1.7</td><td rowspan="1" colspan="1">(20.5–26.3)</td></tr><tr><td rowspan="1" colspan="1">
                  <bold>ED</bold>
                </td><td rowspan="1" colspan="1">24.4</td><td rowspan="1" colspan="1">25.3±1.6</td><td rowspan="1" colspan="1">(23.1–28.3)</td><td rowspan="1" colspan="1">25.2±1.6</td><td rowspan="1" colspan="1">(24.2–27.6)</td><td rowspan="1" colspan="1">25.3±1.7</td><td rowspan="1" colspan="1">(23.1–28.3)</td></tr><tr><td rowspan="1" colspan="1">
                  <bold>EC</bold>
                </td><td rowspan="1" colspan="1">27.8</td><td rowspan="1" colspan="1">29±2.3</td><td rowspan="1" colspan="1">(25.6–32.9)</td><td rowspan="1" colspan="1">28.8±3.1</td><td rowspan="1" colspan="1">(25.6–32.9)</td><td rowspan="1" colspan="1">29.1±2.1</td><td rowspan="1" colspan="1">(26.5–32.7)</td></tr><tr><td rowspan="1" colspan="1">
                  <bold>EH</bold>
                </td><td rowspan="1" colspan="1">22.0</td><td rowspan="1" colspan="1">24.4±1.4</td><td rowspan="1" colspan="1">(22–27.2)</td><td rowspan="1" colspan="1">23.9±1.7</td><td rowspan="1" colspan="1">(22–26.2)</td><td rowspan="1" colspan="1">24.7±1.3</td><td rowspan="1" colspan="1">(23–27.2)</td></tr><tr><td rowspan="1" colspan="1">
                  <bold>ES</bold>
                </td><td rowspan="1" colspan="1">3.5</td><td rowspan="1" colspan="1">4.7±1.2</td><td rowspan="1" colspan="1">(3.3–7.2)</td><td rowspan="1" colspan="1">4.8±1.4</td><td rowspan="1" colspan="1">(3.5–6.5)</td><td rowspan="1" colspan="1">4.7±1.2</td><td rowspan="1" colspan="1">(3.3–7.2)</td></tr><tr><td rowspan="1" colspan="1">
                  <bold>PostO</bold>
                </td><td rowspan="1" colspan="1">50.9</td><td rowspan="1" colspan="1">50.7±1.1</td><td rowspan="1" colspan="1">(48.2–52.3)</td><td rowspan="1" colspan="1">49.8±1.5</td><td rowspan="1" colspan="1">(48.2–51.1)</td><td rowspan="1" colspan="1">51.1±0.7</td><td rowspan="1" colspan="1">(50.3–52.3)</td></tr><tr><td rowspan="1" colspan="1">
                  <bold>HD</bold>
                </td><td rowspan="1" colspan="1">75.2</td><td rowspan="1" colspan="1">68.5±3.3</td><td rowspan="1" colspan="1">(64.4–75.2)</td><td rowspan="1" colspan="1">69.8±4.4</td><td rowspan="1" colspan="1">(65.2–75.2)</td><td rowspan="1" colspan="1">67.9±2.8</td><td rowspan="1" colspan="1">(64.4–73.1)</td></tr><tr><td rowspan="1" colspan="1">
                  <bold>MW</bold>
                </td><td rowspan="1" colspan="1">9.7</td><td rowspan="1" colspan="1">9.9±0.9</td><td rowspan="1" colspan="1">(8.5–10.9)</td><td rowspan="1" colspan="1">9.4±0.8</td><td rowspan="1" colspan="1">(8.5–10.3)</td><td rowspan="1" colspan="1">10.1±0.8</td><td rowspan="1" colspan="1">(8.6–10.9)</td></tr><tr><td rowspan="1" colspan="1">
                  <bold>UJ</bold>
                </td><td rowspan="1" colspan="1">30.2</td><td rowspan="1" colspan="1">29.5±1.6</td><td rowspan="1" colspan="1">(27.1–32)</td><td rowspan="1" colspan="1">29±1.8</td><td rowspan="1" colspan="1">(27.1–30.8)</td><td rowspan="1" colspan="1">29.6±1.6</td><td rowspan="1" colspan="1">(27.3–32)</td></tr><tr><td rowspan="1" colspan="1">
                  <bold>LJ</bold>
                </td><td rowspan="1" colspan="1">42.9</td><td rowspan="1" colspan="1">42.2±1.5</td><td rowspan="1" colspan="1">(40.5–45.7)</td><td rowspan="1" colspan="1">43.2±1.7</td><td rowspan="1" colspan="1">(42–45.7)</td><td rowspan="1" colspan="1">41.8±1.2</td><td rowspan="1" colspan="1">(40.5–43.7)</td></tr><tr><td rowspan="1" colspan="1">
                  <bold>M</bold>
                </td><td rowspan="1" colspan="1">23.4</td><td rowspan="1" colspan="1">21±2.4</td><td rowspan="1" colspan="1">(15.4–24)</td><td rowspan="1" colspan="1">21±3.9</td><td rowspan="1" colspan="1">(15.4–24)</td><td rowspan="1" colspan="1">21.1±1.7</td><td rowspan="1" colspan="1">(18.3–23.8)</td></tr><tr><td rowspan="1" colspan="1">
                  <bold>SD</bold>
                </td><td rowspan="1" colspan="1">7.0</td><td rowspan="1" colspan="1">8.8±1.4</td><td rowspan="1" colspan="1">(6.4–11.6)</td><td rowspan="1" colspan="1">7.4±0.9</td><td rowspan="1" colspan="1">(6.4–8.6)</td><td rowspan="1" colspan="1">9.4±1.2</td><td rowspan="1" colspan="1">(8–11.6)</td></tr><tr><td rowspan="1" colspan="1">
                  <bold>SW</bold>
                </td><td rowspan="1" colspan="1">18.0</td><td rowspan="1" colspan="1">17.8±1.2</td><td rowspan="1" colspan="1">(15.7–20.2)</td><td rowspan="1" colspan="1">17.6±0.6</td><td rowspan="1" colspan="1">(16.7–18)</td><td rowspan="1" colspan="1">17.8±1.4</td><td rowspan="1" colspan="1">(15.7–20.2)</td></tr><tr><td rowspan="1" colspan="1">
                  <bold>HW</bold>
                </td><td rowspan="1" colspan="1">52.1</td><td rowspan="1" colspan="1">48.1±3.1</td><td rowspan="1" colspan="1">(44.1–52.4)</td><td rowspan="1" colspan="1">48.5±4</td><td rowspan="1" colspan="1">(44.1–52.1)</td><td rowspan="1" colspan="1">47.9±2.9</td><td rowspan="1" colspan="1">(44.1–52.4)</td></tr><tr><td rowspan="1" colspan="1">
                  <bold>IOW</bold>
                </td><td rowspan="1" colspan="1">28.4</td><td rowspan="1" colspan="1">26.2±1.9</td><td rowspan="1" colspan="1">(22.8–30.7)</td><td rowspan="1" colspan="1">26.3±1.7</td><td rowspan="1" colspan="1">(25–28.4)</td><td rowspan="1" colspan="1">26.1±2.1</td><td rowspan="1" colspan="1">(22.8–30.7)</td></tr><tr><td rowspan="1" colspan="1">
                  <bold>INW</bold>
                </td><td rowspan="1" colspan="1">9.7</td><td rowspan="1" colspan="1">11.1±0.8</td><td rowspan="1" colspan="1">(9.7–12.6)</td><td rowspan="1" colspan="1">10.8±0.7</td><td rowspan="1" colspan="1">(9.7–11.2)</td><td rowspan="1" colspan="1">11.3±0.9</td><td rowspan="1" colspan="1">(10–12.6)</td></tr><tr><td rowspan="1" colspan="1">
                  <bold>LJW</bold>
                </td><td rowspan="1" colspan="1">14.1</td><td rowspan="1" colspan="1">11.5±1.2</td><td rowspan="1" colspan="1">(10.1–14.1)</td><td rowspan="1" colspan="1">11.9±2</td><td rowspan="1" colspan="1">(10.1–14.1)</td><td rowspan="1" colspan="1">11.3±0.6</td><td rowspan="1" colspan="1">(10.5–12.4)</td></tr><tr><td rowspan="1" colspan="1">
                  <bold>UJW</bold>
                </td><td rowspan="1" colspan="1">25.9</td><td rowspan="1" colspan="1">23.4±1.6</td><td rowspan="1" colspan="1">(20.2–26.1)</td><td rowspan="1" colspan="1">23.3±2.3</td><td rowspan="1" colspan="1">(20.2–25.9)</td><td rowspan="1" colspan="1">23.5±1.3</td><td rowspan="1" colspan="1">(21.4–26.1)</td></tr><tr><td rowspan="1" colspan="1">
                  <bold>MGR</bold>
                </td><td rowspan="1" colspan="1">13.5</td><td rowspan="1" colspan="1">13.5±1.3</td><td rowspan="1" colspan="1">(10.9–15.1)</td><td rowspan="1" colspan="1">13.7±1.6</td><td rowspan="1" colspan="1">(11.6–15.1)</td><td rowspan="1" colspan="1">13.3±1.3</td><td rowspan="1" colspan="1">(10.9–14.9)</td></tr><tr><td rowspan="1" colspan="1">
                  <bold>LGR</bold>
                </td><td rowspan="1" colspan="1">13.9</td><td rowspan="1" colspan="1">14 .7±1.6</td><td rowspan="1" colspan="1">(12.1–16.8)</td><td rowspan="1" colspan="1">14.8±2.2</td><td rowspan="1" colspan="1">(12.1–16.8)</td><td rowspan="1" colspan="1">14.7±1.4</td><td rowspan="1" colspan="1">(13–16.7)</td></tr><tr><td rowspan="1" colspan="1">
                  <bold>UA</bold>
                </td><td rowspan="1" colspan="1">20.4</td><td rowspan="1" colspan="1">18.5±1.7</td><td rowspan="1" colspan="1">(15.3–20.5)</td><td rowspan="1" colspan="1">19.6±0.8</td><td rowspan="1" colspan="1">(18.5–20.4)</td><td rowspan="1" colspan="1">18±1.7</td><td rowspan="1" colspan="1">(15.3–20.5)</td></tr><tr><td rowspan="1" colspan="1">
                  <bold>LA</bold>
                </td><td rowspan="1" colspan="1">40.4</td><td rowspan="1" colspan="1">35.5±2</td><td rowspan="1" colspan="1">(33–40.4)</td><td rowspan="1" colspan="1">37.2±2.5</td><td rowspan="1" colspan="1">(35–40.4)</td><td rowspan="1" colspan="1">34.8±1.4</td><td rowspan="1" colspan="1">(33–37.5)</td></tr><tr><td rowspan="1" colspan="2">
                  <bold>Meristic characters</bold>
                </td><td rowspan="1" colspan="1">
                  <bold>Mode</bold>
                </td><td rowspan="1" colspan="1">
                  <bold>Range</bold>
                </td><td rowspan="1" colspan="1">
                  <bold>Mode</bold>
                </td><td rowspan="1" colspan="1">
                  <bold>Range</bold>
                </td><td rowspan="1" colspan="1">
                  <bold>Mode</bold>
                </td><td rowspan="1" colspan="1">
                  <bold>Range</bold>
                </td></tr><tr><td rowspan="1" colspan="1">
                  <bold>PelvF unbranched</bold>
                </td><td rowspan="1" colspan="1">1</td><td rowspan="1" colspan="1">1</td><td rowspan="1" colspan="1">(1–1)</td><td rowspan="1" colspan="1">1</td><td rowspan="1" colspan="1">(1–1)</td><td rowspan="1" colspan="1">1</td><td rowspan="1" colspan="1">(1–1)</td></tr><tr><td rowspan="1" colspan="1">
                  <bold>PelvF branched</bold>
                </td><td rowspan="1" colspan="1">10</td><td rowspan="1" colspan="1">10</td><td rowspan="1" colspan="1">(9–11)</td><td rowspan="1" colspan="1">10</td><td rowspan="1" colspan="1">(9–10)</td><td rowspan="1" colspan="1">10</td><td rowspan="1" colspan="1">(10–11)</td></tr><tr><td rowspan="4" colspan="1">
                  <bold>Meristic characters</bold>
                </td><td rowspan="1" colspan="1">
                  <bold><italic><tp:taxon-name>
                    <tp:taxon-name-part taxon-name-part-type="genus" reg="Coregonus">C.</tp:taxon-name-part> <tp:taxon-name-part taxon-name-part-type="species" reg="brienzii">brienzii</tp:taxon-name-part></tp:taxon-name></italic></bold>
                </td><td rowspan="1" colspan="6">
                  <bold>Lake Brienz</bold>
                </td></tr><tr><td rowspan="3" colspan="1">
                  <bold>Holotype</bold>
                </td><td rowspan="1" colspan="6">
                  <bold>Both sexes</bold>
                </td></tr><tr><td rowspan="1" colspan="2">
                  <bold><italic>N-total</italic> = 13</bold>
                </td><td rowspan="1" colspan="2">
                  <bold><italic>N-females</italic> = 4</bold>
                </td><td rowspan="1" colspan="2">
                  <bold><italic>N-males</italic> = 9</bold>
                </td></tr><tr><td rowspan="1" colspan="1">
                  <bold>Mode</bold>
                </td><td rowspan="1" colspan="1">
                  <bold>Range</bold>
                </td><td rowspan="1" colspan="1">
                  <bold>Mode</bold>
                </td><td rowspan="1" colspan="1">
                  <bold>Range</bold>
                </td><td rowspan="1" colspan="1">
                  <bold>Mode</bold>
                </td><td rowspan="1" colspan="1">
                  <bold>Range</bold>
                </td></tr><tr><td rowspan="1" colspan="1">
                  <bold>PecF unbranched</bold>
                </td><td rowspan="1" colspan="1">1</td><td rowspan="1" colspan="1">1</td><td rowspan="1" colspan="1">(1–1)</td><td rowspan="1" colspan="1">1</td><td rowspan="1" colspan="1">(1–1)</td><td rowspan="1" colspan="1">1</td><td rowspan="1" colspan="1">(1–1)</td></tr><tr><td rowspan="1" colspan="1">
                  <bold>PecF branched</bold>
                </td><td rowspan="1" colspan="1">15</td><td rowspan="1" colspan="1">15</td><td rowspan="1" colspan="1">(15–17)</td><td rowspan="1" colspan="1">15</td><td rowspan="1" colspan="1">(15–17)</td><td rowspan="1" colspan="1">15</td><td rowspan="1" colspan="1">(15–17)</td></tr><tr><td rowspan="1" colspan="1">
                  <bold>DF unbranched</bold>
                </td><td rowspan="1" colspan="1">4</td><td rowspan="1" colspan="1">4</td><td rowspan="1" colspan="1">(3–4)</td><td rowspan="1" colspan="1">4</td><td rowspan="1" colspan="1">(4–4)</td><td rowspan="1" colspan="1">4</td><td rowspan="1" colspan="1">(3–4)</td></tr><tr><td rowspan="1" colspan="1">
                  <bold>DF branched</bold>
                </td><td rowspan="1" colspan="1">12</td><td rowspan="1" colspan="1">11</td><td rowspan="1" colspan="1">(10–13)</td><td rowspan="1" colspan="1">11</td><td rowspan="1" colspan="1">(10–12)</td><td rowspan="1" colspan="1">10</td><td rowspan="1" colspan="1">(10–13)</td></tr><tr><td rowspan="1" colspan="1">
                  <bold>AF unbranched</bold>
                </td><td rowspan="1" colspan="1">4</td><td rowspan="1" colspan="1">4</td><td rowspan="1" colspan="1">(3–4)</td><td rowspan="1" colspan="1">4</td><td rowspan="1" colspan="1">(4–4)</td><td rowspan="1" colspan="1">4</td><td rowspan="1" colspan="1">(3–4)</td></tr><tr><td rowspan="1" colspan="1">
                  <bold>AF branched</bold>
                </td><td rowspan="1" colspan="1">13</td><td rowspan="1" colspan="1">12</td><td rowspan="1" colspan="1">(11–13)</td><td rowspan="1" colspan="1">13</td><td rowspan="1" colspan="1">(11–13)</td><td rowspan="1" colspan="1">12</td><td rowspan="1" colspan="1">(12–12)</td></tr><tr><td rowspan="1" colspan="1">
                  <bold>LS</bold>
                </td><td rowspan="1" colspan="1">89</td><td rowspan="1" colspan="1">86</td><td rowspan="1" colspan="1">(80–91)</td><td rowspan="1" colspan="1">89</td><td rowspan="1" colspan="1">(80–91)</td><td rowspan="1" colspan="1">86</td><td rowspan="1" colspan="1">(80–88)</td></tr><tr><td rowspan="1" colspan="1">
                  <bold>PDS</bold>
                </td><td rowspan="1" colspan="1">36</td><td rowspan="1" colspan="1">35</td><td rowspan="1" colspan="1">(32–40)</td><td rowspan="1" colspan="1">na</td><td rowspan="1" colspan="1">(34–37)</td><td rowspan="1" colspan="1">32</td><td rowspan="1" colspan="1">(32–40)</td></tr><tr><td rowspan="1" colspan="1">
                  <bold>TDS</bold>
                </td><td rowspan="1" colspan="1">9</td><td rowspan="1" colspan="1">9</td><td rowspan="1" colspan="1">(7–10)</td><td rowspan="1" colspan="1">9</td><td rowspan="1" colspan="1">(7–9)</td><td rowspan="1" colspan="1">9</td><td rowspan="1" colspan="1">(8–10)</td></tr><tr><td rowspan="1" colspan="1">
                  <bold>TAS</bold>
                </td><td rowspan="1" colspan="1">8</td><td rowspan="1" colspan="1">8</td><td rowspan="1" colspan="1">(7–8)</td><td rowspan="1" colspan="1">8</td><td rowspan="1" colspan="1">(7–8)</td><td rowspan="1" colspan="1">8</td><td rowspan="1" colspan="1">(7–8)</td></tr><tr><td rowspan="1" colspan="1">
                  <bold>TPS</bold>
                </td><td rowspan="1" colspan="1">8</td><td rowspan="1" colspan="1">8</td><td rowspan="1" colspan="1">(8–9)</td><td rowspan="1" colspan="1">8</td><td rowspan="1" colspan="1">(8–8)</td><td rowspan="1" colspan="1">8</td><td rowspan="1" colspan="1">(8–9)</td></tr><tr><td rowspan="1" colspan="1">
                  <bold>UGR</bold>
                </td><td rowspan="1" colspan="1">14</td><td rowspan="1" colspan="1">14</td><td rowspan="1" colspan="1">(11–14)</td><td rowspan="1" colspan="1">13</td><td rowspan="1" colspan="1">(13–14)</td><td rowspan="1" colspan="1">12</td><td rowspan="1" colspan="1">(11–14)</td></tr><tr><td rowspan="1" colspan="1">
                  <bold>LGR</bold>
                </td><td rowspan="1" colspan="1">25</td><td rowspan="1" colspan="1">24</td><td rowspan="1" colspan="1">(20–25)</td><td rowspan="1" colspan="1">24</td><td rowspan="1" colspan="1">(24–25)</td><td rowspan="1" colspan="1">23</td><td rowspan="1" colspan="1">(20–25)</td></tr><tr><td rowspan="1" colspan="1">
                  <bold>total GR</bold>
                </td><td rowspan="1" colspan="1">39</td><td rowspan="1" colspan="1">37</td><td rowspan="1" colspan="1">(32–39)</td><td rowspan="1" colspan="1">37</td><td rowspan="1" colspan="1">(37–39)</td><td rowspan="1" colspan="1">32</td><td rowspan="1" colspan="1">(32–38)</td></tr></tbody></table></table-wrap><table-wrap id="T6" position="float" orientation="portrait"><label>Table 6.</label><caption><p>Morphological and meristic data of <italic><tp:taxon-name><tp:taxon-name-part taxon-name-part-type="genus" reg="Coregonus">C.</tp:taxon-name-part> <tp:taxon-name-part taxon-name-part-type="species" reg="steinmanni">steinmanni</tp:taxon-name-part></tp:taxon-name></italic> from Lake Thun, Switzerland, NMBE-1077219, female, holotype from Lake Thun; paratypes <italic>N</italic> = 12. For females and for both sexes the range and mean include the holotype.</p></caption><table id="TID0E2VGM" rules="all"><tbody><tr><td rowspan="4" colspan="1">
                  <bold>Morphological characters</bold>
                </td><td rowspan="1" colspan="1">
                  <bold><italic><tp:taxon-name>
                    <tp:taxon-name-part taxon-name-part-type="genus" reg="Coregonus">C.</tp:taxon-name-part> <tp:taxon-name-part taxon-name-part-type="species" reg="steinmanni">steinmanni</tp:taxon-name-part></tp:taxon-name></italic></bold>
                </td><td rowspan="1" colspan="6">
                  <bold>Lake Thun</bold>
                </td></tr><tr><td rowspan="3" colspan="1">
                  <bold>Holotype</bold>
                </td><td rowspan="1" colspan="6">
                  <bold>Both sexes</bold>
                </td></tr><tr><td rowspan="1" colspan="2">
                  <bold><italic>N-total</italic> = 12</bold>
                </td><td rowspan="1" colspan="2">
                  <bold><italic>N-females</italic> = 3</bold>
                </td><td rowspan="1" colspan="2">
                  <bold><italic>N-males</italic> = 9</bold>
                </td></tr><tr><td rowspan="1" colspan="1">
                  <bold>Mean ± Stdev</bold>
                </td><td rowspan="1" colspan="1">
                  <bold>Range</bold>
                </td><td rowspan="1" colspan="1">
                  <bold>Mean ± Stdev</bold>
                </td><td rowspan="1" colspan="1">
                  <bold>Range</bold>
                </td><td rowspan="1" colspan="1">
                  <bold>Mean ± Stdev</bold>
                </td><td rowspan="1" colspan="1">
                  <bold>Range</bold>
                </td></tr><tr><td rowspan="1" colspan="1">
                  <bold>SL (mm)</bold>
                </td><td rowspan="1" colspan="1">301</td><td rowspan="1" colspan="1">275.3±29.4</td><td rowspan="1" colspan="1">(211-323)</td><td rowspan="1" colspan="1">276.5±36.9</td><td rowspan="1" colspan="1">(234-301)</td><td rowspan="1" colspan="1">274.9±29.2</td><td rowspan="1" colspan="1">(211-323)</td></tr><tr><td rowspan="1" colspan="8">
                  <bold>Percentage of standard length</bold>
                </td></tr><tr><td rowspan="1" colspan="1">
                  <bold>PelvFB</bold>
                </td><td rowspan="1" colspan="1">4.0</td><td rowspan="1" colspan="1">4.4±0.3</td><td rowspan="1" colspan="1">(4.0-4.8)</td><td rowspan="1" colspan="1">4.1±0.2</td><td rowspan="1" colspan="1">(4.0-4.3)</td><td rowspan="1" colspan="1">4.5±0.3</td><td rowspan="1" colspan="1">(4.1-4.8)</td></tr><tr><td rowspan="1" colspan="1">
                  <bold>PelvFS</bold>
                </td><td rowspan="1" colspan="1">5.7</td><td rowspan="1" colspan="1">6.2±0.5</td><td rowspan="1" colspan="1">(5.3-6.9)</td><td rowspan="1" colspan="1">6.2±0.4</td><td rowspan="1" colspan="1">(5.7-6.5)</td><td rowspan="1" colspan="1">6.2±0.6</td><td rowspan="1" colspan="1">(5.3-6.9)</td></tr><tr><td rowspan="1" colspan="1">
                  <bold>PelvF</bold>
                </td><td rowspan="1" colspan="1">15.3</td><td rowspan="1" colspan="1">16.5±1.1</td><td rowspan="1" colspan="1">(14.6-18.3)</td><td rowspan="1" colspan="1">16.1±1.1</td><td rowspan="1" colspan="1">(15.3-17.4)</td><td rowspan="1" colspan="1">16.6±1.1</td><td rowspan="1" colspan="1">(14.6-18.3)</td></tr><tr><td rowspan="1" colspan="1">
                  <bold>PecFB</bold>
                </td><td rowspan="1" colspan="1">3.2</td><td rowspan="1" colspan="1">3.4±0.3</td><td rowspan="1" colspan="1">(3.1-3.8)</td><td rowspan="1" colspan="1">3.2±0.2</td><td rowspan="1" colspan="1">(3.1-3.4)</td><td rowspan="1" colspan="1">3.4±0.3</td><td rowspan="1" colspan="1">(3.1-3.8)</td></tr><tr><td rowspan="1" colspan="1">
                  <bold>PecF1</bold>
                </td><td rowspan="1" colspan="1">14.7</td><td rowspan="1" colspan="1">16.2±1.3</td><td rowspan="1" colspan="1">(13.9-18.2)</td><td rowspan="1" colspan="1">15.8±1.1</td><td rowspan="1" colspan="1">(14.7-16.9)</td><td rowspan="1" colspan="1">16.4±1.4</td><td rowspan="1" colspan="1">(13.9-18.2)</td></tr><tr><td rowspan="1" colspan="1">
                  <bold>PecF2</bold>
                </td><td rowspan="1" colspan="1">15.2</td><td rowspan="1" colspan="1">17±1.3</td><td rowspan="1" colspan="1">(15.2-19.1)</td><td rowspan="1" colspan="1">16.2±1</td><td rowspan="1" colspan="1">(15.2-17.2)</td><td rowspan="1" colspan="1">17.3±1.3</td><td rowspan="1" colspan="1">(15.5-19.1)</td></tr><tr><td rowspan="1" colspan="1">
                  <bold>DFB</bold>
                </td><td rowspan="1" colspan="1">11.4</td><td rowspan="1" colspan="1">12.6±0.8</td><td rowspan="1" colspan="1">(11.4-13.8)</td><td rowspan="1" colspan="1">12.4±1.2</td><td rowspan="1" colspan="1">(11.4-13.7)</td><td rowspan="1" colspan="1">12.6±0.7</td><td rowspan="1" colspan="1">(11.7-13.8)</td></tr><tr><td rowspan="1" colspan="1">
                  <bold>DFAe</bold>
                </td><td rowspan="1" colspan="1">16.2</td><td rowspan="1" colspan="1">18.8±1.7</td><td rowspan="1" colspan="1">(16.2-21.2)</td><td rowspan="1" colspan="1">18.4±2.3</td><td rowspan="1" colspan="1">(16.2-20.9)</td><td rowspan="1" colspan="1">19.0±1.6</td><td rowspan="1" colspan="1">(16.2-21.2)</td></tr><tr><td rowspan="1" colspan="1">
                  <bold>DFAd</bold>
                </td><td rowspan="1" colspan="1">17.8</td><td rowspan="1" colspan="1">20.1±1.6</td><td rowspan="1" colspan="1">(17.5-22.4)</td><td rowspan="1" colspan="1">20.0±2.3</td><td rowspan="1" colspan="1">(17.8-22.4)</td><td rowspan="1" colspan="1">20.2±1.4</td><td rowspan="1" colspan="1">(17.5-22.1)</td></tr><tr><td rowspan="1" colspan="1">
                  <bold>DFPe</bold>
                </td><td rowspan="1" colspan="1">4.8</td><td rowspan="1" colspan="1">4.8±0.7</td><td rowspan="1" colspan="1">(3.9-6.3)</td><td rowspan="1" colspan="1">4.6±0.2</td><td rowspan="1" colspan="1">(4.4-4.8)</td><td rowspan="1" colspan="1">4.9±0.7</td><td rowspan="1" colspan="1">(3.9-6.3)</td></tr><tr><td rowspan="1" colspan="1">
                  <bold>AFB</bold>
                </td><td rowspan="1" colspan="1">12.1</td><td rowspan="1" colspan="1">12.6±0.8</td><td rowspan="1" colspan="1">(11.5-14.2)</td><td rowspan="1" colspan="1">12.6±0.5</td><td rowspan="1" colspan="1">(12.1-13.0)</td><td rowspan="1" colspan="1">12.6±0.9</td><td rowspan="1" colspan="1">(11.5-14.2)</td></tr><tr><td rowspan="1" colspan="1">
                  <bold>AFAe</bold>
                </td><td rowspan="1" colspan="1">11.2</td><td rowspan="1" colspan="1">12.4±1.0</td><td rowspan="1" colspan="1">(10.8-13.7)</td><td rowspan="1" colspan="1">12.3±1.3</td><td rowspan="1" colspan="1">(11.2-13.7)</td><td rowspan="1" colspan="1">12.4±0.9</td><td rowspan="1" colspan="1">(10.8-13.5)</td></tr><tr><td rowspan="1" colspan="1">
                  <bold>AdFB</bold>
                </td><td rowspan="1" colspan="1">5</td><td rowspan="1" colspan="1">4.5±0.6</td><td rowspan="1" colspan="1">(3.7-5.4)</td><td rowspan="1" colspan="1">4.4±0.5</td><td rowspan="1" colspan="1">(4.0-5.0)</td><td rowspan="1" colspan="1">4.5±0.6</td><td rowspan="1" colspan="1">(3.7-5.4)</td></tr><tr><td rowspan="1" colspan="1">
                  <bold>CF</bold>
                </td><td rowspan="1" colspan="1">23.6</td><td rowspan="1" colspan="1">23.4±1.2</td><td rowspan="1" colspan="1">(22.2-25.9)</td><td rowspan="1" colspan="1">23.7±1.2</td><td rowspan="1" colspan="1">(22.4-24.9)</td><td rowspan="1" colspan="1">23.3±1.3</td><td rowspan="1" colspan="1">(22.2-25.9)</td></tr><tr><td rowspan="1" colspan="1">
                  <bold>CD</bold>
                </td><td rowspan="1" colspan="1">7.8</td><td rowspan="1" colspan="1">8±0.4</td><td rowspan="1" colspan="1">(7.5-8.6)</td><td rowspan="1" colspan="1">7.9±0.2</td><td rowspan="1" colspan="1">(7.7-8.1)</td><td rowspan="1" colspan="1">8±0.4</td><td rowspan="1" colspan="1">(7.5-8.6)</td></tr><tr><td rowspan="1" colspan="1">
                  <bold>CL</bold>
                </td><td rowspan="1" colspan="1">13</td><td rowspan="1" colspan="1">13.0±0.7</td><td rowspan="1" colspan="1">(11.4-14.0)</td><td rowspan="1" colspan="1">13.5±0.5</td><td rowspan="1" colspan="1">(13.0-14.0)</td><td rowspan="1" colspan="1">12.9±0.7</td><td rowspan="1" colspan="1">(11.4-13.9)</td></tr><tr><td rowspan="1" colspan="1">
                  <bold>PAdC</bold>
                </td><td rowspan="1" colspan="1">18.2</td><td rowspan="1" colspan="1">18±1</td><td rowspan="1" colspan="1">(16.4-19.6)</td><td rowspan="1" colspan="1">17.8±0.8</td><td rowspan="1" colspan="1">(16.9-18.4)</td><td rowspan="1" colspan="1">18±1.1</td><td rowspan="1" colspan="1">(16.4-19.6)</td></tr><tr><td rowspan="1" colspan="1">
                  <bold>DHL</bold>
                </td><td rowspan="1" colspan="1">13.6</td><td rowspan="1" colspan="1">14.0±0.7</td><td rowspan="1" colspan="1">(13.2-15.1)</td><td rowspan="1" colspan="1">14.3±0.7</td><td rowspan="1" colspan="1">(13.6-14.9)</td><td rowspan="1" colspan="1">13.9±0.7</td><td rowspan="1" colspan="1">(13.2-15.1)</td></tr><tr><td rowspan="1" colspan="1">
                  <bold>PreP</bold>
                </td><td rowspan="1" colspan="1">53.4</td><td rowspan="1" colspan="1">51.7±1.9</td><td rowspan="1" colspan="1">(48.6-54.3)</td><td rowspan="1" colspan="1">52.8±1.2</td><td rowspan="1" colspan="1">(51.4-53.6)</td><td rowspan="1" colspan="1">51.3±2.0</td><td rowspan="1" colspan="1">(48.6-54.3)</td></tr><tr><td rowspan="1" colspan="1">
                  <bold>PreA</bold>
                </td><td rowspan="1" colspan="1">78.1</td><td rowspan="1" colspan="1">77.5±0.9</td><td rowspan="1" colspan="1">(75.0-78.4)</td><td rowspan="1" colspan="1">78.0±0.6</td><td rowspan="1" colspan="1">(77.4-78.4)</td><td rowspan="1" colspan="1">77.3±0.9</td><td rowspan="1" colspan="1">(75.0-77.9)</td></tr><tr><td rowspan="1" colspan="1">
                  <bold>PreD</bold>
                </td><td rowspan="1" colspan="1">50</td><td rowspan="1" colspan="1">47.2±1.5</td><td rowspan="1" colspan="1">(44.5-50)</td><td rowspan="1" colspan="1">48.2±1.7</td><td rowspan="1" colspan="1">(46.7-50)</td><td rowspan="1" colspan="1">46.9±1.4</td><td rowspan="1" colspan="1">(44.5-49.7)</td></tr><tr><td rowspan="1" colspan="1">
                  <bold>BD</bold>
                </td><td rowspan="1" colspan="1">30</td><td rowspan="1" colspan="1">27.0±1.5</td><td rowspan="1" colspan="1">(24.6-30.0)</td><td rowspan="1" colspan="1">28.0±1.8</td><td rowspan="1" colspan="1">(26.5-30.0)</td><td rowspan="1" colspan="1">26.7±1.3</td><td rowspan="1" colspan="1">(24.6-28.7)</td></tr><tr><td rowspan="1" colspan="1">
                  <bold>PostD</bold>
                </td><td rowspan="1" colspan="1">43.3</td><td rowspan="1" colspan="1">43.3±1.2</td><td rowspan="1" colspan="1">(41.9-45.6)</td><td rowspan="1" colspan="1">42.5±0.8</td><td rowspan="1" colspan="1">(41.9-43.3)</td><td rowspan="1" colspan="1">43.6±1.2</td><td rowspan="1" colspan="1">(42-45.6)</td></tr><tr><td rowspan="1" colspan="1">
                  <bold>TL</bold>
                </td><td rowspan="1" colspan="1">120.1</td><td rowspan="1" colspan="1">119.6±2.3</td><td rowspan="1" colspan="1">(115.3-122.5)</td><td rowspan="1" colspan="1">119.5±0.6</td><td rowspan="1" colspan="1">(118.8-120.1)</td><td rowspan="1" colspan="1">119.6±2.7</td><td rowspan="1" colspan="1">(115.3-122.5)</td></tr><tr><td rowspan="1" colspan="1">
                  <bold>HL (mm)</bold>
                </td><td rowspan="1" colspan="1">58.7</td><td rowspan="1" colspan="1">55.3±4.9</td><td rowspan="1" colspan="1">(44.8-63.3)</td><td rowspan="1" colspan="1">55.6±5.3</td><td rowspan="1" colspan="1">(49.4-58.7)</td><td rowspan="1" colspan="1">55.2±5.1</td><td rowspan="1" colspan="1">(44.8-63.3)</td></tr><tr><td rowspan="1" colspan="8">
                  <bold>Percentage of head length</bold>
                </td></tr><tr><td rowspan="1" colspan="1">
                  <bold>SN</bold>
                </td><td rowspan="1" colspan="1">22.2</td><td rowspan="1" colspan="1">23.2±1.7</td><td rowspan="1" colspan="1">(20.5-26.3)</td><td rowspan="1" colspan="1">23.5±1.2</td><td rowspan="1" colspan="1">(22.2-24.6)</td><td rowspan="1" colspan="1">23.1±1.9</td><td rowspan="1" colspan="1">(20.5-26.3)</td></tr><tr><td rowspan="1" colspan="1">
                  <bold>ED</bold>
                </td><td rowspan="1" colspan="1">22.2</td><td rowspan="1" colspan="1">22±1.1</td><td rowspan="1" colspan="1">(20.5-24.5)</td><td rowspan="1" colspan="1">22.6±1.7</td><td rowspan="1" colspan="1">(21.1-24.5)</td><td rowspan="1" colspan="1">21.8±0.8</td><td rowspan="1" colspan="1">(20.5-23)</td></tr><tr><td rowspan="1" colspan="1">
                  <bold>EC</bold>
                </td><td rowspan="1" colspan="1">25.5</td><td rowspan="1" colspan="1">26.2±1.2</td><td rowspan="1" colspan="1">(24.2-27.8)</td><td rowspan="1" colspan="1">26.3±1.3</td><td rowspan="1" colspan="1">(25.5-27.8)</td><td rowspan="1" colspan="1">26.2±1.2</td><td rowspan="1" colspan="1">(24.2-27.4)</td></tr><tr><td rowspan="1" colspan="1">
                  <bold>EH</bold>
                </td><td rowspan="1" colspan="1">22.5</td><td rowspan="1" colspan="1">21.6±1.1</td><td rowspan="1" colspan="1">(19.6-24.1)</td><td rowspan="1" colspan="1">22.5±1.5</td><td rowspan="1" colspan="1">(21-24.1)</td><td rowspan="1" colspan="1">21.3±0.8</td><td rowspan="1" colspan="1">(19.6-22)</td></tr><tr><td rowspan="1" colspan="1">
                  <bold>ES</bold>
                </td><td rowspan="1" colspan="1">5.1</td><td rowspan="1" colspan="1">4.8±0.6</td><td rowspan="1" colspan="1">(3.9-5.6)</td><td rowspan="1" colspan="1">4.9±0.5</td><td rowspan="1" colspan="1">(4.3-5.2)</td><td rowspan="1" colspan="1">4.8±0.7</td><td rowspan="1" colspan="1">(3.9-5.6)</td></tr><tr><td rowspan="1" colspan="1">
                  <bold>PostO</bold>
                </td><td rowspan="1" colspan="1">54.4</td><td rowspan="1" colspan="1">52.4±1.4</td><td rowspan="1" colspan="1">(50.3-54.4)</td><td rowspan="1" colspan="1">53±1.4</td><td rowspan="1" colspan="1">(51.6-54.4)</td><td rowspan="1" colspan="1">52.2±1.5</td><td rowspan="1" colspan="1">(50.3-54.3)</td></tr><tr><td rowspan="1" colspan="1">
                  <bold>HD</bold>
                </td><td rowspan="1" colspan="1">72.1</td><td rowspan="1" colspan="1">72.1±2.1</td><td rowspan="1" colspan="1">(68.9-76.3)</td><td rowspan="1" colspan="1">72.8±0.9</td><td rowspan="1" colspan="1">(72.1-73.8)</td><td rowspan="1" colspan="1">71.8±2.4</td><td rowspan="1" colspan="1">(68.9-76.3)</td></tr><tr><td rowspan="1" colspan="1">
                  <bold>MW</bold>
                </td><td rowspan="1" colspan="1">10.7</td><td rowspan="1" colspan="1">9.3±0.7</td><td rowspan="1" colspan="1">(8.3-10.7)</td><td rowspan="1" colspan="1">9.7±0.8</td><td rowspan="1" colspan="1">(9.1-10.7)</td><td rowspan="1" colspan="1">9.2±0.7</td><td rowspan="1" colspan="1">(8.3-10.6)</td></tr><tr><td rowspan="1" colspan="1">
                  <bold>UJ</bold>
                </td><td rowspan="1" colspan="1">27</td><td rowspan="1" colspan="1">27.3±1.4</td><td rowspan="1" colspan="1">(25.2-30)</td><td rowspan="1" colspan="1">27.3±0.7</td><td rowspan="1" colspan="1">(26.9-28.1)</td><td rowspan="1" colspan="1">27.3±1.6</td><td rowspan="1" colspan="1">(25.2-30)</td></tr><tr><td rowspan="1" colspan="1">
                  <bold>LJ</bold>
                </td><td rowspan="1" colspan="1">39.4</td><td rowspan="1" colspan="1">39±1.2</td><td rowspan="1" colspan="1">(36.6-40.4)</td><td rowspan="1" colspan="1">39.7±0.3</td><td rowspan="1" colspan="1">(39.4-40)</td><td rowspan="1" colspan="1">38.7±1.3</td><td rowspan="1" colspan="1">(36.6-40.4)</td></tr><tr><td rowspan="1" colspan="1">
                  <bold>M</bold>
                </td><td rowspan="1" colspan="1">19.7</td><td rowspan="1" colspan="1">19.7±1.2</td><td rowspan="1" colspan="1">(18.1-21.8)</td><td rowspan="1" colspan="1">19.4±0.7</td><td rowspan="1" colspan="1">(18.6-19.9)</td><td rowspan="1" colspan="1">19.8±1.3</td><td rowspan="1" colspan="1">(18.1-21.8)</td></tr><tr><td rowspan="1" colspan="1">
                  <bold>SD</bold>
                </td><td rowspan="1" colspan="1">10.4</td><td rowspan="1" colspan="1">10±1.7</td><td rowspan="1" colspan="1">(6.5-13.2)</td><td rowspan="1" colspan="1">10.1±0.4</td><td rowspan="1" colspan="1">(9.7-10.4)</td><td rowspan="1" colspan="1">10±2</td><td rowspan="1" colspan="1">(6.5-13.2)</td></tr><tr><td rowspan="1" colspan="1">
                  <bold>SW</bold>
                </td><td rowspan="1" colspan="1">15.8</td><td rowspan="1" colspan="1">16.7±1.1</td><td rowspan="1" colspan="1">(15.3-18.9)</td><td rowspan="1" colspan="1">16±0.8</td><td rowspan="1" colspan="1">(15.3-17)</td><td rowspan="1" colspan="1">16.9±1.1</td><td rowspan="1" colspan="1">(15.7-18.9)</td></tr><tr><td rowspan="1" colspan="1">
                  <bold>HW</bold>
                </td><td rowspan="1" colspan="1">53.1</td><td rowspan="1" colspan="1">51.6±3.1</td><td rowspan="1" colspan="1">(44.5-56.9)</td><td rowspan="1" colspan="1">49±4.3</td><td rowspan="1" colspan="1">(44.5-53.1)</td><td rowspan="1" colspan="1">52.4±2.2</td><td rowspan="1" colspan="1">(49.5-56.9)</td></tr><tr><td rowspan="1" colspan="1">
                  <bold>IOW</bold>
                </td><td rowspan="1" colspan="1">29.6</td><td rowspan="1" colspan="1">27.6±2.3</td><td rowspan="1" colspan="1">(23.8-31.2)</td><td rowspan="1" colspan="1">27.9±2.2</td><td rowspan="1" colspan="1">(25.4-29.6)</td><td rowspan="1" colspan="1">27.5±2.4</td><td rowspan="1" colspan="1">(23.8-31.2)</td></tr><tr><td rowspan="1" colspan="1">
                  <bold>INW</bold>
                </td><td rowspan="1" colspan="1">11.6</td><td rowspan="1" colspan="1">12.1±0.7</td><td rowspan="1" colspan="1">(11-13.2)</td><td rowspan="1" colspan="1">11.7±0.1</td><td rowspan="1" colspan="1">(11.6-11.8)</td><td rowspan="1" colspan="1">12.3±0.7</td><td rowspan="1" colspan="1">(11-13.2)</td></tr><tr><td rowspan="1" colspan="1">
                  <bold>LJW</bold>
                </td><td rowspan="1" colspan="1">14.3</td><td rowspan="1" colspan="1">11.9±1.4</td><td rowspan="1" colspan="1">(9.7-14.3)</td><td rowspan="1" colspan="1">12±2.3</td><td rowspan="1" colspan="1">(9.7-14.3)</td><td rowspan="1" colspan="1">11.9±1.1</td><td rowspan="1" colspan="1">(10.1-13.6)</td></tr><tr><td rowspan="1" colspan="1">
                  <bold>UJW</bold>
                </td><td rowspan="1" colspan="1">24.1</td><td rowspan="1" colspan="1">23±1.6</td><td rowspan="1" colspan="1">(19.3-25)</td><td rowspan="1" colspan="1">21.6±2.4</td><td rowspan="1" colspan="1">(19.3-24.1)</td><td rowspan="1" colspan="1">23.4±1.1</td><td rowspan="1" colspan="1">(21.2-25)</td></tr><tr><td rowspan="1" colspan="1">
                  <bold>MGR</bold>
                </td><td rowspan="1" colspan="1">11.3</td><td rowspan="1" colspan="1">11.5±1.7</td><td rowspan="1" colspan="1">(9.1-14.3)</td><td rowspan="1" colspan="1">11.3±1.1</td><td rowspan="1" colspan="1">(10.2-12.4)</td><td rowspan="1" colspan="1">11.5±1.9</td><td rowspan="1" colspan="1">(9.1-14.3)</td></tr><tr><td rowspan="1" colspan="1">
                  <bold>LGR</bold>
                </td><td rowspan="1" colspan="1">11.7</td><td rowspan="1" colspan="1">12.1±1.5</td><td rowspan="1" colspan="1">(10-14.4)</td><td rowspan="1" colspan="1">11.6±1.2</td><td rowspan="1" colspan="1">(10.4-12.9)</td><td rowspan="1" colspan="1">12.3±1.6</td><td rowspan="1" colspan="1">(10-14.4)</td></tr><tr><td rowspan="1" colspan="1">
                  <bold>UA</bold>
                </td><td rowspan="1" colspan="1">19.6</td><td rowspan="1" colspan="1">18.6±0.6</td><td rowspan="1" colspan="1">(17.8-19.8)</td><td rowspan="1" colspan="1">18.9±0.6</td><td rowspan="1" colspan="1">(18.4-19.6)</td><td rowspan="1" colspan="1">18.6±0.6</td><td rowspan="1" colspan="1">(17.8-19.8)</td></tr><tr><td rowspan="1" colspan="1">
                  <bold>LA</bold>
                </td><td rowspan="1" colspan="1">34.7</td><td rowspan="1" colspan="1">34.3±1.2</td><td rowspan="1" colspan="1">(31.6-36.5)</td><td rowspan="1" colspan="1">33.9±0.8</td><td rowspan="1" colspan="1">(33-34.7)</td><td rowspan="1" colspan="1">34.4±1.3</td><td rowspan="1" colspan="1">(31.6-36.5)</td></tr><tr><td rowspan="1" colspan="1">
                  <bold>Meristic characters</bold>
                </td><td rowspan="1" colspan="1"/><td rowspan="1" colspan="1">
                  <bold>Mode</bold>
                </td><td rowspan="1" colspan="1">
                  <bold>Range</bold>
                </td><td rowspan="1" colspan="1">
                  <bold>Mode</bold>
                </td><td rowspan="1" colspan="1">
                  <bold>Range</bold>
                </td><td rowspan="1" colspan="1">
                  <bold>Mode</bold>
                </td><td rowspan="1" colspan="1">
                  <bold>Range</bold>
                </td></tr><tr><td rowspan="1" colspan="1">
                  <bold>PelvF unbranched</bold>
                </td><td rowspan="1" colspan="1">1</td><td rowspan="1" colspan="1">1</td><td rowspan="1" colspan="1">(1-1)</td><td rowspan="1" colspan="1">1</td><td rowspan="1" colspan="1">(1-1)</td><td rowspan="1" colspan="1">1</td><td rowspan="1" colspan="1">(1-1)</td></tr><tr><td rowspan="1" colspan="1">
                  <bold>PelvF branched</bold>
                </td><td rowspan="1" colspan="1">10</td><td rowspan="1" colspan="1">10</td><td rowspan="1" colspan="1">(10-12)</td><td rowspan="1" colspan="1">na</td><td rowspan="1" colspan="1">(10-12)</td><td rowspan="1" colspan="1">10</td><td rowspan="1" colspan="1">(10-12)</td></tr><tr><td rowspan="1" colspan="1">
                  <bold>PecF unbranched</bold>
                </td><td rowspan="1" colspan="1">1</td><td rowspan="1" colspan="1">1</td><td rowspan="1" colspan="1">(1-1)</td><td rowspan="1" colspan="1">1</td><td rowspan="1" colspan="1">(1-1)</td><td rowspan="1" colspan="1">1</td><td rowspan="1" colspan="1">(1-1)</td></tr><tr><td rowspan="1" colspan="1">
                  <bold>PecF branched</bold>
                </td><td rowspan="1" colspan="1">15</td><td rowspan="1" colspan="1">15</td><td rowspan="1" colspan="1">(14-16)</td><td rowspan="1" colspan="1">na</td><td rowspan="1" colspan="1">(14-16)</td><td rowspan="1" colspan="1">15</td><td rowspan="1" colspan="1">(15-16)</td></tr><tr><td rowspan="1" colspan="1">
                  <bold>DF unbranched</bold>
                </td><td rowspan="1" colspan="1">4</td><td rowspan="1" colspan="1">4</td><td rowspan="1" colspan="1">(3-4)</td><td rowspan="1" colspan="1">4</td><td rowspan="1" colspan="1">(3-4)</td><td rowspan="1" colspan="1">4</td><td rowspan="1" colspan="1">(3-4)</td></tr><tr><td rowspan="1" colspan="1">
                  <bold>DF branched</bold>
                </td><td rowspan="1" colspan="1">10</td><td rowspan="1" colspan="1">10</td><td rowspan="1" colspan="1">(10-12)</td><td rowspan="1" colspan="1">10</td><td rowspan="1" colspan="1">(10-11)</td><td rowspan="1" colspan="1">10</td><td rowspan="1" colspan="1">(10-12)</td></tr><tr><td rowspan="1" colspan="1">
                  <bold>AF unbranched</bold>
                </td><td rowspan="1" colspan="1">3</td><td rowspan="1" colspan="1">3</td><td rowspan="1" colspan="1">(3-3)</td><td rowspan="1" colspan="1">3</td><td rowspan="1" colspan="1">(3-3)</td><td rowspan="1" colspan="1">3</td><td rowspan="1" colspan="1">(3-3)</td></tr><tr><td rowspan="1" colspan="1">
                  <bold>AF branched</bold>
                </td><td rowspan="1" colspan="1">11</td><td rowspan="1" colspan="1">12</td><td rowspan="1" colspan="1">(11-13)</td><td rowspan="1" colspan="1">12</td><td rowspan="1" colspan="1">(11-12)</td><td rowspan="1" colspan="1">12</td><td rowspan="1" colspan="1">(11-13)</td></tr><tr><td rowspan="1" colspan="1">
                  <bold>LS</bold>
                </td><td rowspan="1" colspan="1">78</td><td rowspan="1" colspan="1">78</td><td rowspan="1" colspan="1">(78-87)</td><td rowspan="1" colspan="1">78</td><td rowspan="1" colspan="1">(78-80)</td><td rowspan="1" colspan="1">85</td><td rowspan="1" colspan="1">(78-87)</td></tr><tr><td rowspan="1" colspan="1">
                  <bold>PDS</bold>
                </td><td rowspan="1" colspan="1">40</td><td rowspan="1" colspan="1">36</td><td rowspan="1" colspan="1">(32-40)</td><td rowspan="1" colspan="1">na</td><td rowspan="1" colspan="1">(32-40)</td><td rowspan="1" colspan="1">35</td><td rowspan="1" colspan="1">(33-40)</td></tr><tr><td rowspan="1" colspan="1">
                  <bold>TDS</bold>
                </td><td rowspan="1" colspan="1">9</td><td rowspan="1" colspan="1">10</td><td rowspan="1" colspan="1">(8-10)</td><td rowspan="1" colspan="1">9</td><td rowspan="1" colspan="1">(9-10)</td><td rowspan="1" colspan="1">10</td><td rowspan="1" colspan="1">(8-10)</td></tr><tr><td rowspan="1" colspan="1">
                  <bold>TAS</bold>
                </td><td rowspan="1" colspan="1">8</td><td rowspan="1" colspan="1">8</td><td rowspan="1" colspan="1">(8-9)</td><td rowspan="1" colspan="1">8</td><td rowspan="1" colspan="1">(8-8)</td><td rowspan="1" colspan="1">8</td><td rowspan="1" colspan="1">(8-9)</td></tr><tr><td rowspan="1" colspan="1">
                  <bold>TPS</bold>
                </td><td rowspan="1" colspan="1">8</td><td rowspan="1" colspan="1">9</td><td rowspan="1" colspan="1">(8-9)</td><td rowspan="1" colspan="1">8</td><td rowspan="1" colspan="1">(8-8)</td><td rowspan="1" colspan="1">9</td><td rowspan="1" colspan="1">(8-9)</td></tr><tr><td rowspan="1" colspan="1">
                  <bold>UGR</bold>
                </td><td rowspan="1" colspan="1">10</td><td rowspan="1" colspan="1">11</td><td rowspan="1" colspan="1">(10-12)</td><td rowspan="1" colspan="1">11</td><td rowspan="1" colspan="1">(10-11)</td><td rowspan="1" colspan="1">12</td><td rowspan="1" colspan="1">(10-12)</td></tr><tr><td rowspan="1" colspan="1">
                  <bold>LGR</bold>
                </td><td rowspan="1" colspan="1">20</td><td rowspan="1" colspan="1">20</td><td rowspan="1" colspan="1">(19-23)</td><td rowspan="1" colspan="1">20</td><td rowspan="1" colspan="1">(20-21)</td><td rowspan="1" colspan="1">21</td><td rowspan="1" colspan="1">(19-23)</td></tr><tr><td rowspan="1" colspan="1">
                  <bold>total GR</bold>
                </td><td rowspan="1" colspan="1">30</td><td rowspan="1" colspan="1">31</td><td rowspan="1" colspan="1">(30-35)</td><td rowspan="1" colspan="1">na</td><td rowspan="1" colspan="1">(30-32)</td><td rowspan="1" colspan="1">31</td><td rowspan="1" colspan="1">(30-35)</td></tr></tbody></table></table-wrap><table-wrap id="T8" position="float" orientation="portrait"><label>Table 8.</label><caption><p>Morphological and meristic data of <italic><tp:taxon-name><tp:taxon-name-part taxon-name-part-type="genus" reg="Coregonus">C.</tp:taxon-name-part> <tp:taxon-name-part taxon-name-part-type="species" reg="profundus">profundus</tp:taxon-name-part></tp:taxon-name></italic> from Lake Thun, NMBE-1077208, male, holotype; paratypes N = 27. For ranges of males and for both sexes, the total range and mean include the holotype.</p></caption><table id="TID0EA2LM" rules="all"><tbody><tr><td rowspan="4" colspan="1">
                  <bold>Morphological characters</bold>
                </td><td rowspan="1" colspan="1">
                  <bold><italic><tp:taxon-name>
                    <tp:taxon-name-part taxon-name-part-type="genus" reg="Coregonus">C.</tp:taxon-name-part> <tp:taxon-name-part taxon-name-part-type="species" reg="profundus">profundus</tp:taxon-name-part></tp:taxon-name></italic></bold>
                </td><td rowspan="1" colspan="6">
                  <bold>Lake Thun</bold>
                </td></tr><tr><td rowspan="3" colspan="1">
                  <bold>Holotype</bold>
                </td><td rowspan="1" colspan="6">
                  <bold>Both sexes</bold>
                </td></tr><tr><td rowspan="1" colspan="2">
                  <bold><italic>N-total</italic> = 28</bold>
                </td><td rowspan="1" colspan="2">
                  <bold><italic>N-females = 6</italic></bold>
                </td><td rowspan="1" colspan="2">
                  <bold><italic>N-males</italic> = 22</bold>
                </td></tr><tr><td rowspan="1" colspan="1">
                  <bold>Mean ± Stdev</bold>
                </td><td rowspan="1" colspan="1">
                  <bold>Range</bold>
                </td><td rowspan="1" colspan="1">
                  <bold>Mean ± Stdev</bold>
                </td><td rowspan="1" colspan="1">
                  <bold>Range</bold>
                </td><td rowspan="1" colspan="1">
                  <bold>Mean ± Stdev</bold>
                </td><td rowspan="1" colspan="1">
                  <bold>Range</bold>
                </td></tr><tr><td rowspan="1" colspan="1">
                  <bold>SL (mm)</bold>
                </td><td rowspan="1" colspan="1">194.0</td><td rowspan="1" colspan="1">223.3±26.7</td><td rowspan="1" colspan="1">(188–316)</td><td rowspan="1" colspan="1">248.7±42.2</td><td rowspan="1" colspan="1">(188–316)</td><td rowspan="1" colspan="1">216.3±16</td><td rowspan="1" colspan="1">(188–241)</td></tr><tr><td rowspan="1" colspan="8">
                  <bold>Percentage of standard length</bold>
                </td></tr><tr><td rowspan="1" colspan="1">
                  <bold>PelvFB</bold>
                </td><td rowspan="1" colspan="1">4.4</td><td rowspan="1" colspan="1">4.2±0.3</td><td rowspan="1" colspan="1">(3.6–5.0)</td><td rowspan="1" colspan="1">4.2±0.2</td><td rowspan="1" colspan="1">(4–4.5)</td><td rowspan="1" colspan="1">4.2±0.4</td><td rowspan="1" colspan="1">(3.6–5)</td></tr><tr><td rowspan="1" colspan="1">
                  <bold>PelvFS</bold>
                </td><td rowspan="1" colspan="1">7.2</td><td rowspan="1" colspan="1">6.0±0.8</td><td rowspan="1" colspan="1">(4.0–7.2)</td><td rowspan="1" colspan="1">5.7±1</td><td rowspan="1" colspan="1">(4–6.8)</td><td rowspan="1" colspan="1">6.1±0.7</td><td rowspan="1" colspan="1">(4.8–7.2)</td></tr><tr><td rowspan="1" colspan="1">
                  <bold>PelvF</bold>
                </td><td rowspan="1" colspan="1">16.9</td><td rowspan="1" colspan="1">17.7±1.1</td><td rowspan="1" colspan="1">(15.1–19.6)</td><td rowspan="1" colspan="1">17.3±0.9</td><td rowspan="1" colspan="1">(16.5–18.9)</td><td rowspan="1" colspan="1">17.9±1.1</td><td rowspan="1" colspan="1">(15.1–19.6)</td></tr><tr><td rowspan="1" colspan="1">
                  <bold>PecFB</bold>
                </td><td rowspan="1" colspan="1">3.5</td><td rowspan="1" colspan="1">3.7±0.2</td><td rowspan="1" colspan="1">(3.2–4.3)</td><td rowspan="1" colspan="1">3.6±0.2</td><td rowspan="1" colspan="1">(3.2–3.8)</td><td rowspan="1" colspan="1">3.7±0.2</td><td rowspan="1" colspan="1">(3.4–4.3)</td></tr><tr><td rowspan="1" colspan="1">
                  <bold>PecF1</bold>
                </td><td rowspan="1" colspan="1">16.9</td><td rowspan="1" colspan="1">18.4±1.1</td><td rowspan="1" colspan="1">(16.6–21.0)</td><td rowspan="1" colspan="1">18.1±1.3</td><td rowspan="1" colspan="1">(16.6–19.8)</td><td rowspan="1" colspan="1">18.5±1</td><td rowspan="1" colspan="1">(16.8–21)</td></tr><tr><td rowspan="1" colspan="1">
                  <bold>PecF2</bold>
                </td><td rowspan="1" colspan="1">17.8</td><td rowspan="1" colspan="1">20.2±1.3</td><td rowspan="1" colspan="1">(17.7–23.2)</td><td rowspan="1" colspan="1">19.9±1.5</td><td rowspan="1" colspan="1">(17.7–22.1)</td><td rowspan="1" colspan="1">20.2±1.3</td><td rowspan="1" colspan="1">(17.8–23.2)</td></tr><tr><td rowspan="1" colspan="1">
                  <bold>DFB</bold>
                </td><td rowspan="1" colspan="1">12.6</td><td rowspan="1" colspan="1">12.5±0.9</td><td rowspan="1" colspan="1">(10.5–14.5)</td><td rowspan="1" colspan="1">12.3±0.7</td><td rowspan="1" colspan="1">(11.3–13.4)</td><td rowspan="1" colspan="1">12.5±1</td><td rowspan="1" colspan="1">(10.5–14.5)</td></tr><tr><td rowspan="1" colspan="1">
                  <bold>DFAe</bold>
                </td><td rowspan="1" colspan="1">18.7</td><td rowspan="1" colspan="1">19.5±1.4</td><td rowspan="1" colspan="1">(15.9–21.9)</td><td rowspan="1" colspan="1">18.7±1.9</td><td rowspan="1" colspan="1">(15.9–21.6)</td><td rowspan="1" colspan="1">19.7±1.2</td><td rowspan="1" colspan="1">(17–21.9)</td></tr><tr><td rowspan="1" colspan="1">
                  <bold>DFAd</bold>
                </td><td rowspan="1" colspan="1">20.6</td><td rowspan="1" colspan="1">20.7±1.3</td><td rowspan="1" colspan="1">(17.5–23.2)</td><td rowspan="1" colspan="1">19.9±1.4</td><td rowspan="1" colspan="1">(17.5–21.5)</td><td rowspan="1" colspan="1">20.9±1.2</td><td rowspan="1" colspan="1">(18.3–23.2)</td></tr><tr><td rowspan="1" colspan="1">
                  <bold>DFPe</bold>
                </td><td rowspan="1" colspan="1">5.1</td><td rowspan="1" colspan="1">5.0±0.5</td><td rowspan="1" colspan="1">(3.9–6.1)</td><td rowspan="1" colspan="1">5.1±0.4</td><td rowspan="1" colspan="1">(4.5–5.6)</td><td rowspan="1" colspan="1">5±0.6</td><td rowspan="1" colspan="1">(3.9–6.1)</td></tr><tr><td rowspan="1" colspan="1">
                  <bold>AFB</bold>
                </td><td rowspan="1" colspan="1">13.5</td><td rowspan="1" colspan="1">13.2±1.0</td><td rowspan="1" colspan="1">(10.8–15.3)</td><td rowspan="1" colspan="1">13.4±0.8</td><td rowspan="1" colspan="1">(12.1–14.4)</td><td rowspan="1" colspan="1">13.1±1.1</td><td rowspan="1" colspan="1">(10.8–15.3)</td></tr><tr><td rowspan="1" colspan="1">
                  <bold>AFAe</bold>
                </td><td rowspan="1" colspan="1">13.6</td><td rowspan="1" colspan="1">13.3±1.0</td><td rowspan="1" colspan="1">(10.9–14.7)</td><td rowspan="1" colspan="1">12.8±1</td><td rowspan="1" colspan="1">(10.9–13.9)</td><td rowspan="1" colspan="1">13.4±0.9</td><td rowspan="1" colspan="1">(11.3–14.7)</td></tr><tr><td rowspan="1" colspan="1">
                  <bold>AdFB</bold>
                </td><td rowspan="1" colspan="1">5.1</td><td rowspan="1" colspan="1">5.3±0.6</td><td rowspan="1" colspan="1">(3.8–6.3)</td><td rowspan="1" colspan="1">5.3±0.4</td><td rowspan="1" colspan="1">(4.6–5.8)</td><td rowspan="1" colspan="1">5.2±0.6</td><td rowspan="1" colspan="1">(3.8–6.3)</td></tr><tr><td rowspan="1" colspan="1">
                  <bold>CF</bold>
                </td><td rowspan="1" colspan="1">24.1</td><td rowspan="1" colspan="1">24.5±1.4</td><td rowspan="1" colspan="1">(21.8–27.8)</td><td rowspan="1" colspan="1">24.3±2</td><td rowspan="1" colspan="1">(21.8–27.8)</td><td rowspan="1" colspan="1">24.6±1.3</td><td rowspan="1" colspan="1">(22.2–27.8)</td></tr><tr><td rowspan="1" colspan="1">
                  <bold>CD</bold>
                </td><td rowspan="1" colspan="1">7.5</td><td rowspan="1" colspan="1">7.3±0.3</td><td rowspan="1" colspan="1">(6.5–7.9)</td><td rowspan="1" colspan="1">7.5±0.2</td><td rowspan="1" colspan="1">(7.2–7.8)</td><td rowspan="1" colspan="1">7.3±0.3</td><td rowspan="1" colspan="1">(6.5–7.9)</td></tr><tr><td rowspan="1" colspan="1">
                  <bold>CL</bold>
                </td><td rowspan="1" colspan="1">12.5</td><td rowspan="1" colspan="1">11.8±0.7</td><td rowspan="1" colspan="1">(10.2–13.0)</td><td rowspan="1" colspan="1">12±0.8</td><td rowspan="1" colspan="1">(10.9–13)</td><td rowspan="1" colspan="1">11.8±0.7</td><td rowspan="1" colspan="1">(10.2–13)</td></tr><tr><td rowspan="1" colspan="1">
                  <bold>PAdC</bold>
                </td><td rowspan="1" colspan="1">16.9</td><td rowspan="1" colspan="1">18.3±1.1</td><td rowspan="1" colspan="1">(15.8–20.1)</td><td rowspan="1" colspan="1">18.5±0.9</td><td rowspan="1" colspan="1">(17.1–19.6)</td><td rowspan="1" colspan="1">18.2±1.1</td><td rowspan="1" colspan="1">(15.8–20.1)</td></tr><tr><td rowspan="1" colspan="1">
                  <bold>DHL</bold>
                </td><td rowspan="1" colspan="1">16.4</td><td rowspan="1" colspan="1">16.4±0.6</td><td rowspan="1" colspan="1">(15.5–18.4)</td><td rowspan="1" colspan="1">16.2±0.5</td><td rowspan="1" colspan="1">(15.5–16.7)</td><td rowspan="1" colspan="1">16.5±0.6</td><td rowspan="1" colspan="1">(15.7–18.4)</td></tr><tr><td rowspan="1" colspan="1">
                  <bold>PreP</bold>
                </td><td rowspan="1" colspan="1">55.2</td><td rowspan="1" colspan="1">54.2±1.5</td><td rowspan="1" colspan="1">(51.2–58.1)</td><td rowspan="1" colspan="1">53.3±1.2</td><td rowspan="1" colspan="1">(51.2–54.1)</td><td rowspan="1" colspan="1">54.5±1.4</td><td rowspan="1" colspan="1">(52.1–58.1)</td></tr><tr><td rowspan="1" colspan="1">
                  <bold>PreA</bold>
                </td><td rowspan="1" colspan="1">79.2</td><td rowspan="1" colspan="1">78.4±1.4</td><td rowspan="1" colspan="1">(75.0–80.6)</td><td rowspan="1" colspan="1">77.8±1.3</td><td rowspan="1" colspan="1">(75.8–79.4)</td><td rowspan="1" colspan="1">78.6±1.4</td><td rowspan="1" colspan="1">(75–80.6)</td></tr><tr><td rowspan="1" colspan="1">
                  <bold>PreD</bold>
                </td><td rowspan="1" colspan="1">48.5</td><td rowspan="1" colspan="1">48.3±1.3</td><td rowspan="1" colspan="1">(45.8–51.1)</td><td rowspan="1" colspan="1">47.8±1.8</td><td rowspan="1" colspan="1">(45.8–50)</td><td rowspan="1" colspan="1">48.5±1.2</td><td rowspan="1" colspan="1">(46.9–51.1)</td></tr><tr><td rowspan="1" colspan="1">
                  <bold>BD</bold>
                </td><td rowspan="1" colspan="1">24.4</td><td rowspan="1" colspan="1">24.2±1.4</td><td rowspan="1" colspan="1">(22.1–27.6)</td><td rowspan="1" colspan="1">25.4±1.3</td><td rowspan="1" colspan="1">(24–27.6)</td><td rowspan="1" colspan="1">23.9±1.2</td><td rowspan="1" colspan="1">(22.1–26.6)</td></tr><tr><td rowspan="1" colspan="1">
                  <bold>PostD</bold>
                </td><td rowspan="1" colspan="1">40.6</td><td rowspan="1" colspan="1">42.5±1.5</td><td rowspan="1" colspan="1">(38.9–44.5)</td><td rowspan="1" colspan="1">43.2±1.4</td><td rowspan="1" colspan="1">(41.3–44.5)</td><td rowspan="1" colspan="1">42.3±1.5</td><td rowspan="1" colspan="1">(38.9–44.4)</td></tr><tr><td rowspan="1" colspan="1">
                  <bold>TL</bold>
                </td><td rowspan="1" colspan="1">122.2</td><td rowspan="1" colspan="1">121.3±1.7</td><td rowspan="1" colspan="1">(117.3–125.6)</td><td rowspan="1" colspan="1">120.5±1.1</td><td rowspan="1" colspan="1">(118.9–121.8)</td><td rowspan="1" colspan="1">121.5±1.8</td><td rowspan="1" colspan="1">(117.3–125.6)</td></tr><tr><td rowspan="1" colspan="1">
                  <bold>HL (mm)</bold>
                </td><td rowspan="1" colspan="1">41.2</td><td rowspan="1" colspan="1">48.9±5.5</td><td rowspan="1" colspan="1">(39.8–66.2)</td><td rowspan="1" colspan="1">54.1±8.7</td><td rowspan="1" colspan="1">(39.8–66.2)</td><td rowspan="1" colspan="1">47.4±3.2</td><td rowspan="1" colspan="1">(41.2–53.7)</td></tr><tr><td rowspan="1" colspan="8">
                  <bold>Percentage of head length</bold>
                </td></tr><tr><td rowspan="1" colspan="1">
                  <bold>SN</bold>
                </td><td rowspan="1" colspan="1">23.6</td><td rowspan="1" colspan="1">23.5±0.8</td><td rowspan="1" colspan="1">(21.8–24.8)</td><td rowspan="1" colspan="1">23.3±0.6</td><td rowspan="1" colspan="1">(22.5–24)</td><td rowspan="1" colspan="1">23.6±0.8</td><td rowspan="1" colspan="1">(21.8–24.8)</td></tr><tr><td rowspan="1" colspan="1">
                  <bold>ED</bold>
                </td><td rowspan="1" colspan="1">23.3</td><td rowspan="1" colspan="1">23.8±1.4</td><td rowspan="1" colspan="1">(21.3–26.2)</td><td rowspan="1" colspan="1">23.7±1.5</td><td rowspan="1" colspan="1">(21.9–25.7)</td><td rowspan="1" colspan="1">23.8±1.4</td><td rowspan="1" colspan="1">(21.3–26.2)</td></tr><tr><td rowspan="1" colspan="1">
                  <bold>EC</bold>
                </td><td rowspan="1" colspan="1">30.9</td><td rowspan="1" colspan="1">29.2±1.4</td><td rowspan="1" colspan="1">(26.2–32.1)</td><td rowspan="1" colspan="1">28.2±1.6</td><td rowspan="1" colspan="1">(26.2–31.1)</td><td rowspan="1" colspan="1">29.5±1.3</td><td rowspan="1" colspan="1">(26.9–32.1)</td></tr><tr><td rowspan="1" colspan="1">
                  <bold>EH</bold>
                </td><td rowspan="1" colspan="1">24.5</td><td rowspan="1" colspan="1">23.6±0.9</td><td rowspan="1" colspan="1">(21.8–25.5)</td><td rowspan="1" colspan="1">23.2±0.7</td><td rowspan="1" colspan="1">(21.9–23.9)</td><td rowspan="1" colspan="1">23.7±0.9</td><td rowspan="1" colspan="1">(21.8–25.5)</td></tr><tr><td rowspan="1" colspan="1">
                  <bold>ES</bold>
                </td><td rowspan="1" colspan="1">5.7</td><td rowspan="1" colspan="1">4.6±0.8</td><td rowspan="1" colspan="1">(3.0–5.9)</td><td rowspan="1" colspan="1">4.3±0.9</td><td rowspan="1" colspan="1">(3.5–5.9)</td><td rowspan="1" colspan="1">4.7±0.7</td><td rowspan="1" colspan="1">(3–5.7)</td></tr><tr><td rowspan="1" colspan="1">
                  <bold>PostO</bold>
                </td><td rowspan="1" colspan="1">51.1</td><td rowspan="1" colspan="1">50.9±1.4</td><td rowspan="1" colspan="1">(48–54)</td><td rowspan="1" colspan="1">52.2±1.8</td><td rowspan="1" colspan="1">(49.2–54)</td><td rowspan="1" colspan="1">50.6±1</td><td rowspan="1" colspan="1">(48–52.1)</td></tr><tr><td rowspan="1" colspan="1">
                  <bold>HD</bold>
                </td><td rowspan="1" colspan="1">78.3</td><td rowspan="1" colspan="1">71.8±2.8</td><td rowspan="1" colspan="1">(65.9–78.3)</td><td rowspan="1" colspan="1">73±2.1</td><td rowspan="1" colspan="1">(69.4–75.7)</td><td rowspan="1" colspan="1">71.5±2.9</td><td rowspan="1" colspan="1">(65.9–78.3)</td></tr><tr><td rowspan="1" colspan="1">
                  <bold>MW</bold>
                </td><td rowspan="1" colspan="1">11.2</td><td rowspan="1" colspan="1">10±0.8</td><td rowspan="1" colspan="1">(8.5–11.7)</td><td rowspan="1" colspan="1">10±0.5</td><td rowspan="1" colspan="1">(9.4–10.7)</td><td rowspan="1" colspan="1">10±0.9</td><td rowspan="1" colspan="1">(8.5–11.7)</td></tr><tr><td rowspan="1" colspan="1">
                  <bold>UJ</bold>
                </td><td rowspan="1" colspan="1">29.1</td><td rowspan="1" colspan="1">28.7±1.2</td><td rowspan="1" colspan="1">(26.4–30.6)</td><td rowspan="1" colspan="1">28.1±1.3</td><td rowspan="1" colspan="1">(26.4–30)</td><td rowspan="1" colspan="1">28.9±1.1</td><td rowspan="1" colspan="1">(26.8–30.6)</td></tr><tr><td rowspan="1" colspan="1">
                  <bold>LJ</bold>
                </td><td rowspan="1" colspan="1">41.4</td><td rowspan="1" colspan="1">39.9±1.7</td><td rowspan="1" colspan="1">(37–43.6)</td><td rowspan="1" colspan="1">39.1±1.4</td><td rowspan="1" colspan="1">(37–40.9)</td><td rowspan="1" colspan="1">40.1±1.8</td><td rowspan="1" colspan="1">(37.2–43.6)</td></tr><tr><td rowspan="1" colspan="1">
                  <bold>M</bold>
                </td><td rowspan="1" colspan="1">24</td><td rowspan="1" colspan="1">20.7±1.2</td><td rowspan="1" colspan="1">(17.3–24)</td><td rowspan="1" colspan="1">20.1±1.4</td><td rowspan="1" colspan="1">(17.3–21.2)</td><td rowspan="1" colspan="1">20.8±1.1</td><td rowspan="1" colspan="1">(18.7–24)</td></tr><tr><td rowspan="1" colspan="1">
                  <bold>SD</bold>
                </td><td rowspan="1" colspan="1">10.1</td><td rowspan="1" colspan="1">10±0.8</td><td rowspan="1" colspan="1">(8.1–11.3)</td><td rowspan="1" colspan="1">9.7±0.6</td><td rowspan="1" colspan="1">(8.8–10.7)</td><td rowspan="1" colspan="1">10±0.8</td><td rowspan="1" colspan="1">(8.1–11.3)</td></tr><tr><td rowspan="1" colspan="1">
                  <bold>SW</bold>
                </td><td rowspan="1" colspan="1">17.6</td><td rowspan="1" colspan="1">15.8±1.3</td><td rowspan="1" colspan="1">(12.5–17.8)</td><td rowspan="1" colspan="1">15.3±1.6</td><td rowspan="1" colspan="1">(13.7–17.3)</td><td rowspan="1" colspan="1">16±1.1</td><td rowspan="1" colspan="1">(12.5–17.8)</td></tr><tr><td rowspan="1" colspan="1">
                  <bold>HW</bold>
                </td><td rowspan="1" colspan="1">57.3</td><td rowspan="1" colspan="1">52.4±3.3</td><td rowspan="1" colspan="1">(46.7–58.6)</td><td rowspan="1" colspan="1">53.1±3.9</td><td rowspan="1" colspan="1">(46.7–58.6)</td><td rowspan="1" colspan="1">52.2±3.1</td><td rowspan="1" colspan="1">(47.4–57.7)</td></tr><tr><td rowspan="1" colspan="1">
                  <bold>IOW</bold>
                </td><td rowspan="1" colspan="1">28.7</td><td rowspan="1" colspan="1">28.1±1.2</td><td rowspan="1" colspan="1">(26.1–30.3)</td><td rowspan="1" colspan="1">28.9±1.4</td><td rowspan="1" colspan="1">(26.5–30.3)</td><td rowspan="1" colspan="1">27.9±1.1</td><td rowspan="1" colspan="1">(26.1–29.5)</td></tr><tr><td rowspan="1" colspan="1">
                  <bold>INW</bold>
                </td><td rowspan="1" colspan="1">11.1</td><td rowspan="1" colspan="1">11.1±1</td><td rowspan="1" colspan="1">(8.2–13.3)</td><td rowspan="1" colspan="1">11.7±1.1</td><td rowspan="1" colspan="1">(10.3–13.3)</td><td rowspan="1" colspan="1">10.9±1</td><td rowspan="1" colspan="1">(8.2–12.5)</td></tr><tr><td rowspan="1" colspan="1">
                  <bold>LJW</bold>
[truncated: 56,106 more chars]
