# Supplementary material for: A taxonomic revision of the whitefish of lakes Brienz and Thun, Switzerland, with descriptions of four new species (Teleostei, Coregonidae)
Source: Zookeys. 2020 Nov 9;989:79–162. doi: 10.3897/zookeys.989.32822 (PMC7669820; doi:10.3897/zookeys.989.32822)
Supplement: XML Treatment for Coregonus alpinus [file zookeys.989.32822-treatment2.xml]

<!DOCTYPE tp:taxon-treatment
  PUBLIC "-//TaxonX//DTD Taxonomic Treatment Publishing DTD v0 20100105//EN" "tax-treatment-NSO.dtd">
<tp:taxon-treatment xmlns:tp="http://www.plazi.org/taxpub"><tp:treatment-meta><kwd-group><label>Taxon classification</label><kwd><named-content xmlns:xlink="http://www.w3.org/1999/xlink" content-type="kingdom">Animalia</named-content></kwd><kwd><named-content xmlns:xlink="http://www.w3.org/1999/xlink" content-type="order">Teleostei</named-content></kwd><kwd><named-content xmlns:xlink="http://www.w3.org/1999/xlink" content-type="family">Coregonidae</named-content></kwd></kwd-group><mixed-citation publication-type="journal"><person-group><name><surname>Selz</surname><given-names>Oliver M.</given-names></name><name><surname>Dönz</surname><given-names>Carmela J.</given-names></name><name><surname>Vonlanthen</surname><given-names>Pascal</given-names></name><name><surname>Seehausen</surname><given-names>Ole</given-names></name></person-group><article-title>A taxonomic revision of the whitefish of lakes Brienz and Thun, Switzerland, with descriptions of four new species (<tp:taxon-name><tp:taxon-name-part taxon-name-part-type="subclass">Teleostei</tp:taxon-name-part></tp:taxon-name>, <tp:taxon-name><tp:taxon-name-part taxon-name-part-type="family">Coregonidae</tp:taxon-name-part></tp:taxon-name>)</article-title><source>Zookeys</source><day>09</day><month>11</month><year>2020</year><volume>989</volume><fpage>79</fpage><lpage>162</lpage><pub-id pub-id-type="doi">10.3897/zookeys.989.32822</pub-id></mixed-citation></tp:treatment-meta><tp:nomenclature><tp:taxon-name><object-id xmlns:xlink="http://www.w3.org/1999/xlink" content-type="arpha" xlink:type="simple">C16FB704-958A-59E7-B9F5-A267D349A919</object-id>
              <tp:taxon-name-part taxon-name-part-type="genus" reg="Coregonus">Coregonus</tp:taxon-name-part>
              <tp:taxon-name-part taxon-name-part-type="species" reg="alpinus">alpinus</tp:taxon-name-part>
            </tp:taxon-name><tp:taxon-authority>Fatio, 1885</tp:taxon-authority><!--PageBreak--><tp:nomenclature-citation-list><tp:nomenclature-citation><tp:taxon-name>
                  <tp:taxon-name-part taxon-name-part-type="genus" reg="Coregonus">Coregonus</tp:taxon-name-part>
                </tp:taxon-name><comment>"Albock": <xref ref-type="bibr" rid="B54">Rufli 1978</xref>, <xref ref-type="bibr" rid="B55">1979</xref>; <xref ref-type="bibr" rid="B36">Kirchhofer and Tschumi 1986</xref>; <xref ref-type="bibr" rid="B35">Kirchhofer 1995</xref> (see also synonymy of <tp:taxon-name><tp:taxon-name-part taxon-name-part-type="genus" reg="Coregonus">C.</tp:taxon-name-part> <tp:taxon-name-part taxon-name-part-type="species" reg="steinmanni">steinmanni</tp:taxon-name-part></tp:taxon-name> and <tp:taxon-name><tp:taxon-name-part taxon-name-part-type="genus" reg="Coregonus">C.</tp:taxon-name-part> <tp:taxon-name-part taxon-name-part-type="species" reg="acrinasus">acrinasus</tp:taxon-name-part></tp:taxon-name>)</comment></tp:nomenclature-citation><tp:nomenclature-citation><tp:taxon-name>
                  <tp:taxon-name-part taxon-name-part-type="genus" reg="Coregonus">Coregonus</tp:taxon-name-part> <tp:taxon-name-part taxon-name-part-type="species" reg="balleus">balleus</tp:taxon-name-part></tp:taxon-name><comment>: <xref ref-type="bibr" rid="B18">Fatio 1885</xref></comment></tp:nomenclature-citation><tp:nomenclature-citation><tp:taxon-name>
                  <tp:taxon-name-part taxon-name-part-type="genus" reg="Coregonus">Coregonus</tp:taxon-name-part>
                </tp:taxon-name><comment>"Balchen", "THU2": Douglas et al. 1999, <xref ref-type="bibr" rid="B17">2003</xref>; <xref ref-type="bibr" rid="B16">Douglas and Brunner 2002</xref> (see also synonymy of <tp:taxon-name><tp:taxon-name-part taxon-name-part-type="genus" reg="Coregonus">C.</tp:taxon-name-part> <tp:taxon-name-part taxon-name-part-type="species" reg="steinmanni">steinmanni</tp:taxon-name-part></tp:taxon-name>)</comment></tp:nomenclature-citation><tp:nomenclature-citation><tp:taxon-name>
                  <tp:taxon-name-part taxon-name-part-type="genus" reg="Coregonus">Coregonus</tp:taxon-name-part>
                </tp:taxon-name><comment>"Balchen": <xref ref-type="bibr" rid="B23">Heuscher 1901</xref>; <xref ref-type="bibr" rid="B58">Surbeck 1917</xref> (see also synonymy of <tp:taxon-name><tp:taxon-name-part taxon-name-part-type="genus" reg="Coregonus">C.</tp:taxon-name-part> <tp:taxon-name-part taxon-name-part-type="species" reg="steinmanni">steinmanni</tp:taxon-name-part></tp:taxon-name>)</comment></tp:nomenclature-citation><tp:nomenclature-citation><tp:taxon-name>
                  <tp:taxon-name-part taxon-name-part-type="genus" reg="Coregonus">Coregonus</tp:taxon-name-part>
                </tp:taxon-name><comment>"Felchen": <xref ref-type="bibr" rid="B34">Kirchhofer 1990</xref>; <xref ref-type="bibr" rid="B35">Kirchhofer 1995</xref> (see also synonymy of <tp:taxon-name><tp:taxon-name-part taxon-name-part-type="genus" reg="Coregonus">C.</tp:taxon-name-part> <tp:taxon-name-part taxon-name-part-type="species" reg="fatioi">fatioi</tp:taxon-name-part></tp:taxon-name> and <tp:taxon-name><tp:taxon-name-part taxon-name-part-type="genus" reg="Coregonus">C.</tp:taxon-name-part> <tp:taxon-name-part taxon-name-part-type="species" reg="brienzii">brienzii</tp:taxon-name-part></tp:taxon-name>)</comment></tp:nomenclature-citation><tp:nomenclature-citation><tp:taxon-name>
                  <tp:taxon-name-part taxon-name-part-type="genus" reg="Coregonus">Coregonus</tp:taxon-name-part>
                </tp:taxon-name><comment>"Large type": <xref ref-type="bibr" rid="B42">Maurer and Guthruf 2005</xref>; <xref ref-type="bibr" rid="B43">Müller et al. 2007</xref> (see also synonymy of <tp:taxon-name><tp:taxon-name-part taxon-name-part-type="genus" reg="Coregonus">C.</tp:taxon-name-part> <tp:taxon-name-part taxon-name-part-type="species" reg="fatioi">fatioi</tp:taxon-name-part></tp:taxon-name> and <tp:taxon-name><tp:taxon-name-part taxon-name-part-type="genus" reg="Coregonus">C.</tp:taxon-name-part> <tp:taxon-name-part taxon-name-part-type="species" reg="brienzii">brienzii</tp:taxon-name-part></tp:taxon-name>)</comment></tp:nomenclature-citation><tp:nomenclature-citation><tp:taxon-name>
                  <tp:taxon-name-part taxon-name-part-type="genus" reg="Coregonus">Coregonus</tp:taxon-name-part> <tp:taxon-name-part taxon-name-part-type="species" reg="lavaretus">lavaretus</tp:taxon-name-part></tp:taxon-name><comment>natio <italic>arurensis</italic>, oekot. <italic>litoralis</italic>: <xref ref-type="bibr" rid="B57">Steinmann 1950</xref></comment></tp:nomenclature-citation><tp:nomenclature-citation><tp:taxon-name>
                  <tp:taxon-name-part taxon-name-part-type="genus" reg="Coregonus">Coregonus</tp:taxon-name-part> <tp:taxon-name-part taxon-name-part-type="species" reg="lavaretus">lavaretus</tp:taxon-name-part></tp:taxon-name><comment>natio <italic>arurensis</italic>, oekot. <italic>primigenius</italic>: <xref ref-type="bibr" rid="B57">Steinmann 1950</xref> (see also synonymy of <tp:taxon-name><tp:taxon-name-part taxon-name-part-type="genus" reg="Coregonus">C.</tp:taxon-name-part> <tp:taxon-name-part taxon-name-part-type="species" reg="fatio">fatio</tp:taxon-name-part></tp:taxon-name> and <tp:taxon-name><tp:taxon-name-part taxon-name-part-type="genus" reg="Coregonus">C.</tp:taxon-name-part> <tp:taxon-name-part taxon-name-part-type="species" reg="steinmanni">steinmanni</tp:taxon-name-part></tp:taxon-name>)</comment></tp:nomenclature-citation><tp:nomenclature-citation><tp:taxon-name>
                  <tp:taxon-name-part taxon-name-part-type="genus" reg="Coregonus">Coregonus</tp:taxon-name-part> <tp:taxon-name-part taxon-name-part-type="species" reg="schinzii">schinzii</tp:taxon-name-part> <tp:taxon-name-part taxon-name-part-type="subspecies" reg="alpinus">alpinus</tp:taxon-name-part></tp:taxon-name><comment>: <xref ref-type="bibr" rid="B18">Fatio 1885</xref></comment></tp:nomenclature-citation><tp:nomenclature-citation><tp:taxon-name>
                  <tp:taxon-name-part taxon-name-part-type="genus" reg="Coregonus">Coregonus</tp:taxon-name-part> <tp:taxon-name-part taxon-name-part-type="species" reg="schinzii">schinzii</tp:taxon-name-part> <tp:taxon-name-part taxon-name-part-type="subspecies" reg="helveticus">helveticus</tp:taxon-name-part></tp:taxon-name><comment>: <xref ref-type="bibr" rid="B19">Fatio 1890</xref></comment></tp:nomenclature-citation><tp:nomenclature-citation><tp:taxon-name>
                  <tp:taxon-name-part taxon-name-part-type="genus" reg="Coregonus">Coregonus</tp:taxon-name-part> <tp:taxon-name-part taxon-name-part-type="species" reg="schinzii">schinzii</tp:taxon-name-part> <tp:taxon-name-part taxon-name-part-type="subspecies" reg="helveticus">helveticus</tp:taxon-name-part></tp:taxon-name><comment>var. <tp:taxon-name><tp:taxon-name-part taxon-name-part-type="genus" reg="Coregonus"/><tp:taxon-name-part taxon-name-part-type="species" reg="schinzii"/><tp:taxon-name-part taxon-name-part-type="variety" reg="Thunensis">Thunensis</tp:taxon-name-part></tp:taxon-name>: <xref ref-type="bibr" rid="B19">Fatio 1890</xref></comment></tp:nomenclature-citation><tp:nomenclature-citation><tp:taxon-name>
                  <tp:taxon-name-part taxon-name-part-type="genus" reg="Coregonus">Coregonus</tp:taxon-name-part>
                </tp:taxon-name><comment>sp. "Balchen": <xref ref-type="bibr" rid="B28">Hudson et al. 2011</xref>, <xref ref-type="bibr" rid="B27">2013</xref>, <xref ref-type="bibr" rid="B26">2016</xref>; <xref ref-type="bibr" rid="B30">Ingram et al. 2012</xref>; <xref ref-type="bibr" rid="B64">Vonlanthen et al. 2012</xref>, <xref ref-type="bibr" rid="B63">2015</xref>; <xref ref-type="bibr" rid="B41">Lundsgaard-Hansen et al. 2013</xref>; <xref ref-type="bibr" rid="B50">Roesch et al. 2013</xref>; <xref ref-type="bibr" rid="B62">Vonlanthen and Périat 2013</xref> (see also synonymy of <tp:taxon-name><tp:taxon-name-part taxon-name-part-type="genus" reg="Coregonus">C.</tp:taxon-name-part> <tp:taxon-name-part taxon-name-part-type="species" reg="steinmanni">steinmanni</tp:taxon-name-part></tp:taxon-name> and <tp:taxon-name><tp:taxon-name-part taxon-name-part-type="genus" reg="Coregonus">C.</tp:taxon-name-part> <tp:taxon-name-part taxon-name-part-type="species" reg="brienzii">brienzii</tp:taxon-name-part></tp:taxon-name>)</comment></tp:nomenclature-citation><tp:nomenclature-citation><tp:taxon-name>
                  <tp:taxon-name-part taxon-name-part-type="genus" reg="Coregonus">Coregonus</tp:taxon-name-part>
                </tp:taxon-name><comment>sp. "Balchen 1": <xref ref-type="bibr" rid="B15">Dönz et al. 2018</xref></comment></tp:nomenclature-citation><tp:nomenclature-citation><tp:taxon-name>
                  <tp:taxon-name-part taxon-name-part-type="genus" reg="Coregonus">Coregonus</tp:taxon-name-part>
                </tp:taxon-name><comment>"Albock", "Uferalbock": <xref ref-type="bibr" rid="B57">Steinmann 1950</xref> (see also synonymy of <tp:taxon-name><tp:taxon-name-part taxon-name-part-type="genus" reg="Coregonus">C.</tp:taxon-name-part> <tp:taxon-name-part taxon-name-part-type="species" reg="steinmanni">steinmanni</tp:taxon-name-part></tp:taxon-name> and <tp:taxon-name><tp:taxon-name-part taxon-name-part-type="genus" reg="Coregonus">C.</tp:taxon-name-part> <tp:taxon-name-part taxon-name-part-type="species" reg="fatioi">fatioi</tp:taxon-name-part></tp:taxon-name>)</comment></tp:nomenclature-citation></tp:nomenclature-citation-list></tp:nomenclature><tp:treatment-sec sec-type="material" id="SECID0EPWAI"><title>Material examined.</title><p><bold><italic>Lectotype</italic>.</bold> MHNG-717.045, Switzerland, Lake Thun (<named-content xmlns:xlink="http://www.w3.org/1999/xlink" content-type="dwc:verbatimCoordinates" xlink:type="simple"><named-content content-type="geo-json" specific-use="{&#34;type&#34;:&#34;Point&#34;,&#34;coordinates&#34;:[7.766667,46.666667]}" id="NCID0E4WAI" xlink:type="simple">46°40'N, 7°46'E</named-content></named-content>), 283 mm SL, sex unknown.</p><p><bold><italic>Non-types</italic>.</bold> NMBE-1077241–1077261, Switzerland, Lake Thun (<named-content xmlns:xlink="http://www.w3.org/1999/xlink" content-type="dwc:verbatimCoordinates" xlink:type="simple"><named-content content-type="geo-json" specific-use="{&#34;type&#34;:&#34;Point&#34;,&#34;coordinates&#34;:[7.766667,46.666667]}" id="NCID0EMXAI" xlink:type="simple">46°40'N,7°46'E</named-content></named-content>), N = 21, 210–364 mm SL; NMBE-1059817; 1059821; 1077134, NMBE-1077110– 1077115, Switzerland, Lake Brienz (<named-content xmlns:xlink="http://www.w3.org/1999/xlink" content-type="dwc:verbatimCoordinates" xlink:type="simple"><named-content content-type="geo-json" specific-use="{&#34;type&#34;:&#34;Point&#34;,&#34;coordinates&#34;:[7.950000,46.716667]}" id="NCID0E1XAI" xlink:type="simple">46°43'N, 7°57'E</named-content></named-content>), N = 9, 147–290 mm SL.</p></tp:treatment-sec><tp:treatment-sec sec-type="diagnosis" id="SECID0E6XAI"><title>Diagnosis.</title><p><italic><tp:taxon-name>
                  <tp:taxon-name-part taxon-name-part-type="genus" reg="Coregonus">Coregonus</tp:taxon-name-part> <tp:taxon-name-part taxon-name-part-type="species" reg="alpinus">alpinus</tp:taxon-name-part></tp:taxon-name></italic> is a large whitefish with strong pigmentation of all fins and the body; greenish blue colour on the flanks above the lateral line; moderate to many pigmented small dots on the scales along the flank and the dorsum; deep bodied; truncated blunt snout; short head; sub-terminal mouth; small eye with a thick and triangular-shaped eye socket; short and stout caudal peduncle; few and short gill rakers.</p></tp:treatment-sec><tp:treatment-sec sec-type="Differential diagnosis" id="SECID0ETYAI"><title>Differential diagnosis.</title><p>Differential diagnosis against <italic><tp:taxon-name><tp:taxon-name-part taxon-name-part-type="genus" reg="Coregonus">C.</tp:taxon-name-part> <tp:taxon-name-part taxon-name-part-type="species" reg="albellus">albellus</tp:taxon-name-part></tp:taxon-name></italic> is given under that species account. The total number of gill rakers of 25 to 34 with mode-values <!--PageBreak-->of 28, 29, and 30 distinguishes <italic><tp:taxon-name><tp:taxon-name-part taxon-name-part-type="genus" reg="Coregonus">C.</tp:taxon-name-part> <tp:taxon-name-part taxon-name-part-type="species" reg="alpinus">alpinus</tp:taxon-name-part></tp:taxon-name></italic> from all other six whitefish species of lakes Thun and Brienz, by either having more gill rakers than the species <italic><tp:taxon-name><tp:taxon-name-part taxon-name-part-type="genus" reg="Coregonus">C.</tp:taxon-name-part> <tp:taxon-name-part taxon-name-part-type="species" reg="profundus">profundus</tp:taxon-name-part></tp:taxon-name></italic> (total GR: 15–27, mode = 21) or fewer gill rakers than <italic><tp:taxon-name><tp:taxon-name-part taxon-name-part-type="genus" reg="Coregonus">C.</tp:taxon-name-part> <tp:taxon-name-part taxon-name-part-type="species" reg="fatioi">fatioi</tp:taxon-name-part></tp:taxon-name></italic> (total GR: 32–43, mode = 38), <italic><tp:taxon-name><tp:taxon-name-part taxon-name-part-type="genus" reg="Coregonus">C.</tp:taxon-name-part> <tp:taxon-name-part taxon-name-part-type="species" reg="albellus">albellus</tp:taxon-name-part></tp:taxon-name></italic> (32–44, mode = 38), <italic><tp:taxon-name><tp:taxon-name-part taxon-name-part-type="genus" reg="Coregonus">C.</tp:taxon-name-part> <tp:taxon-name-part taxon-name-part-type="species" reg="steinmanni">steinmanni</tp:taxon-name-part></tp:taxon-name></italic> (30–35, mode = 31), <italic><tp:taxon-name><tp:taxon-name-part taxon-name-part-type="genus" reg="Coregonus">C.</tp:taxon-name-part> <tp:taxon-name-part taxon-name-part-type="species" reg="brienzii">brienzii</tp:taxon-name-part></tp:taxon-name></italic> (32–39, mode = 37) and <italic><tp:taxon-name><tp:taxon-name-part taxon-name-part-type="genus" reg="Coregonus">C.</tp:taxon-name-part> <tp:taxon-name-part taxon-name-part-type="species" reg="acrinasus">acrinasus</tp:taxon-name-part></tp:taxon-name></italic> (30–40, mode = 36) (Suppl. material 1: Table S6). The contemporary gill raker range is congruent with the historical gill raker range (23–27) given in <xref ref-type="bibr" rid="B19">Fatio (1890)</xref>.</p><p>For specimens in Lake Brienz smaller than 163.5 mm SL <italic><tp:taxon-name><tp:taxon-name-part taxon-name-part-type="genus" reg="Coregonus">C.</tp:taxon-name-part> <tp:taxon-name-part taxon-name-part-type="species" reg="alpinus">alpinus</tp:taxon-name-part></tp:taxon-name></italic> can be distinguished from the other three whitefish species by a larger "length of the depressed anterior part of the dorsal fin / lower jaw length" ratio (DFAd/LJ: 2.57–2.58 vs. 1.6–2.1). For fish larger than 163.5 mm SL, <italic><tp:taxon-name><tp:taxon-name-part taxon-name-part-type="genus" reg="Coregonus">C.</tp:taxon-name-part> <tp:taxon-name-part taxon-name-part-type="species" reg="alpinus">alpinus</tp:taxon-name-part></tp:taxon-name></italic> can be distinguished from <italic><tp:taxon-name><tp:taxon-name-part taxon-name-part-type="genus" reg="Coregonus">C.</tp:taxon-name-part> <tp:taxon-name-part taxon-name-part-type="species" reg="brienzii">brienzii</tp:taxon-name-part></tp:taxon-name></italic> and <italic><tp:taxon-name><tp:taxon-name-part taxon-name-part-type="genus" reg="Coregonus">C.</tp:taxon-name-part> <tp:taxon-name-part taxon-name-part-type="species" reg="fatioi">fatioi</tp:taxon-name-part></tp:taxon-name></italic> by a larger "length of the erected anterior part of the dorsal fin / upper jaw length" ratio (DFAe/UJ: 3.28–4.1 vs. 2.58–3.19). With the full-size range (100–290 m) of Lake Brienz specimens, <italic><tp:taxon-name><tp:taxon-name-part taxon-name-part-type="genus" reg="Coregonus">C.</tp:taxon-name-part> <tp:taxon-name-part taxon-name-part-type="species" reg="alpinus">alpinus</tp:taxon-name-part></tp:taxon-name></italic> can be distinguished from the other three whitefish species by a larger "length of the erected anterior part of the dorsal fin / upper jaw length" ratio (DFAe/UJ: 3.25–4.1 vs. 2.14–3.19) (Table <xref ref-type="table" rid="T11">11</xref>).</p><p>
              <bold><italic><tp:taxon-name>
                    <tp:taxon-name-part taxon-name-part-type="genus" reg="Coregonus">Coregonus</tp:taxon-name-part> <tp:taxon-name-part taxon-name-part-type="species" reg="alpinus">alpinus</tp:taxon-name-part></tp:taxon-name></italic> - <italic><tp:taxon-name><tp:taxon-name-part taxon-name-part-type="genus" reg="Coregonus">Coregonus</tp:taxon-name-part> <tp:taxon-name-part taxon-name-part-type="species" reg="fatioi">fatioi</tp:taxon-name-part></tp:taxon-name></italic></bold>
            </p><p>The specimens from lakes Thun and Brienz of <italic><tp:taxon-name><tp:taxon-name-part taxon-name-part-type="genus" reg="Coregonus">C.</tp:taxon-name-part> <tp:taxon-name-part taxon-name-part-type="species" reg="alpinus">alpinus</tp:taxon-name-part></tp:taxon-name></italic> can be distinguished from those of <italic><tp:taxon-name><tp:taxon-name-part taxon-name-part-type="genus" reg="Coregonus">C.</tp:taxon-name-part> <tp:taxon-name-part taxon-name-part-type="species" reg="fatioi">fatioi</tp:taxon-name-part></tp:taxon-name></italic> by having a shorter under jaw (24.3–30.1% HL, mean = 27.4 vs. 27.6–34.1% HL, mean = 30), and a shorter longest gill raker (10–15.2% HL, mean = 11.9 vs. 12.3–22.6, mean = 15.6).</p><p>In Lake Brienz <italic><tp:taxon-name><tp:taxon-name-part taxon-name-part-type="genus" reg="Coregonus">C.</tp:taxon-name-part> <tp:taxon-name-part taxon-name-part-type="species" reg="alpinus">alpinus</tp:taxon-name-part></tp:taxon-name></italic> can be distinguished from <italic><tp:taxon-name><tp:taxon-name-part taxon-name-part-type="genus" reg="Coregonus">C.</tp:taxon-name-part> <tp:taxon-name-part taxon-name-part-type="species" reg="fatioi">fatioi</tp:taxon-name-part></tp:taxon-name></italic> by having a shorter caudal peduncle (11.3–13.9% SL, mean = 12.5 vs. 13.1–16.1% SL, mean = 14.2) and a shorter and narrower lower jaw (lower jaw length: 33.8–39.4% HL, mean = 38.2 vs. 37.6–48.4% HL, mean = 42.6; lower jaw width: 7.3–10.6% HL, mean = 8.8vs. 8.6– 13.3% HL, mean = 11.6). For fish from Lake Brienz larger than 163.5 mm SL, <italic><tp:taxon-name><tp:taxon-name-part taxon-name-part-type="genus" reg="Coregonus">C.</tp:taxon-name-part> <tp:taxon-name-part taxon-name-part-type="species" reg="alpinus">alpinus</tp:taxon-name-part></tp:taxon-name></italic> can be distinguished based on ratios from <italic><tp:taxon-name><tp:taxon-name-part taxon-name-part-type="genus" reg="Coregonus">C.</tp:taxon-name-part> <tp:taxon-name-part taxon-name-part-type="species" reg="fatioi">fatioi</tp:taxon-name-part></tp:taxon-name></italic> by having a larger "length of the erected anterior part of the anal fin / upper jaw length" ratio (AFAe/UJ: 1.96–2.5 vs. 1.66–1.96) and a larger "head length / upper jaw length" ratio (HL/UJ: 3.55–3.93 vs. 3.13–3.55). With the full size range (100–290 mm) of Lake Brienz specimens, <italic><tp:taxon-name><tp:taxon-name-part taxon-name-part-type="genus" reg="Coregonus">C.</tp:taxon-name-part> <tp:taxon-name-part taxon-name-part-type="species" reg="alpinus">alpinus</tp:taxon-name-part></tp:taxon-name></italic> can be distinguished from <italic><tp:taxon-name><tp:taxon-name-part taxon-name-part-type="genus" reg="Coregonus">C.</tp:taxon-name-part> <tp:taxon-name-part taxon-name-part-type="species" reg="fatioi">fatioi</tp:taxon-name-part></tp:taxon-name></italic> by having a larger "length of the erected anterior part of the dorsal fin / upper jaw length" ratio (DFAe/UJ: 3.25–4.1 vs. 2.14–3.19) (Table <xref ref-type="table" rid="T11">11</xref>).</p><p>In Lake Thun <italic><tp:taxon-name><tp:taxon-name-part taxon-name-part-type="genus" reg="Coregonus">C.</tp:taxon-name-part> <tp:taxon-name-part taxon-name-part-type="species" reg="alpinus">alpinus</tp:taxon-name-part></tp:taxon-name></italic> can be further distinguished from <italic><tp:taxon-name><tp:taxon-name-part taxon-name-part-type="genus" reg="Coregonus">C.</tp:taxon-name-part> <tp:taxon-name-part taxon-name-part-type="species" reg="fatioi">fatioi</tp:taxon-name-part></tp:taxon-name></italic> by having a shorter postdorsal length (38.3–43.9% SL, mean = 42.7 vs. 41.6–50.7% SL, mean = 44.9) and a thicker eye socket (3.4–6.3% HL, mean = 5.1 vs. 1.7–5.9% HL, mean = 3.6). Based on ratios <italic><tp:taxon-name><tp:taxon-name-part taxon-name-part-type="genus" reg="Coregonus">C.</tp:taxon-name-part> <tp:taxon-name-part taxon-name-part-type="species" reg="alpinus">alpinus</tp:taxon-name-part></tp:taxon-name></italic> can be distinguished from <italic><tp:taxon-name><tp:taxon-name-part taxon-name-part-type="genus" reg="Coregonus">C.</tp:taxon-name-part> <tp:taxon-name-part taxon-name-part-type="species" reg="fatioi">fatioi</tp:taxon-name-part></tp:taxon-name></italic> by having a larger "caudal peduncle depth / postdorsal length" ratio (CD/PostD: 0.17–0.21 vs. 0.14–0.17) (Tables <xref ref-type="table" rid="T4">4</xref>, <xref ref-type="table" rid="T5">5</xref>, <xref ref-type="table" rid="T10">10</xref>).</p><p>
              <bold><italic><tp:taxon-name>
                    <tp:taxon-name-part taxon-name-part-type="genus" reg="Coregonus">Coregonus</tp:taxon-name-part> <tp:taxon-name-part taxon-name-part-type="species" reg="alpinus">alpinus</tp:taxon-name-part></tp:taxon-name></italic>-<italic><tp:taxon-name><tp:taxon-name-part taxon-name-part-type="genus" reg="Coregonus">Coregonus</tp:taxon-name-part> <tp:taxon-name-part taxon-name-part-type="species" reg="brienzii">brienzii</tp:taxon-name-part></tp:taxon-name></italic></bold>
            </p><p><italic><tp:taxon-name>
                  <tp:taxon-name-part taxon-name-part-type="genus" reg="Coregonus">C.</tp:taxon-name-part> <tp:taxon-name-part taxon-name-part-type="species" reg="alpinus">alpinus</tp:taxon-name-part></tp:taxon-name></italic> from Lake Brienz can be differentiated from <italic><tp:taxon-name><tp:taxon-name-part taxon-name-part-type="genus" reg="Coregonus">C.</tp:taxon-name-part> <tp:taxon-name-part taxon-name-part-type="species" reg="brienzii">brienzii</tp:taxon-name-part></tp:taxon-name></italic> by having a shorter caudal peduncle (11.3–13.9% SL, mean = 12.5 vs. 12.2–15.8% SL, mean = 13.8), a shorter upper and lower jaw (upper jaw: 25.4–29.1% HL, mean = 26.8 vs. 27.1–32% HL, mean = 29.5; lower jaw: 33.8–39.4% HL, mean = 38.2 vs. 40.5–45.7% <!--PageBreak--><!--PageBreak--><!--PageBreak--><!--PageBreak-->HL, mean = 42.2), a narrower snout (14.6–17.6% HL, mean = 15.7 vs. 15.7–20.2% HL, mean = 17.8), a narrower lower jaw (7.3–10.6% HL, mean = 8.8 vs. 10.1–14.1% HL, mean = 11.5) and shorter gill rakers (middle gill raker length: 8.3–11.2% HL, mean = 9.8 vs. 10.9–15.1% HL, mean = 13.5; longest gill raker length: 10–12.3% HL, mean = 10.8 vs. 12.1–16.8% HL, mean = 14.7). For fish larger than 163.5 mm SL, <italic><tp:taxon-name><tp:taxon-name-part taxon-name-part-type="genus" reg="Coregonus">C.</tp:taxon-name-part> <tp:taxon-name-part taxon-name-part-type="species" reg="alpinus">alpinus</tp:taxon-name-part></tp:taxon-name></italic> from Lake Brienz can be distinguished based on ratios from <italic><tp:taxon-name><tp:taxon-name-part taxon-name-part-type="genus" reg="Coregonus">C.</tp:taxon-name-part> <tp:taxon-name-part taxon-name-part-type="species" reg="brienzii">brienzii</tp:taxon-name-part></tp:taxon-name></italic> by having a larger "caudal peduncle depth / snout width" ratio (CD/SW: 2.25–2.64 vs. 1.82–2.04), "length of the erected anterior part of the dorsal fin / length from the adipose fin to the caudal fin base" ratio (DFAe/PAdC: 1.11–1.32 vs. 0.96–1.16) and by having a smaller "lower jaw width / upper jaw width" ratio (LJW/UJW: 0.33–0.44 vs. 0.45–0.55). With the full size range (100– 290 mm) of Lake Brienz specimens, <italic><tp:taxon-name><tp:taxon-name-part taxon-name-part-type="genus" reg="Coregonus">C.</tp:taxon-name-part> <tp:taxon-name-part taxon-name-part-type="species" reg="alpinus">alpinus</tp:taxon-name-part></tp:taxon-name></italic> can be distinguished from <italic><tp:taxon-name><tp:taxon-name-part taxon-name-part-type="genus" reg="Coregonus">C.</tp:taxon-name-part> <tp:taxon-name-part taxon-name-part-type="species" reg="brienzii">brienzii</tp:taxon-name-part></tp:taxon-name></italic> by having a larger "length of the depressed anterior part of the dorsal fin / lower jaw width" ratio (DFAd/LJW: 9.84–14.82 vs. 6.05–8.91), "dorsal head length / lower jaw length" ratio (DHL/LJ: 1.84–2.22 vs. 1.63–1.82), "head depth / lower jaw width" ratio (HD/LJW: 6.72–9.39 vs. 5.23–6.66), "head length / lower jaw length" ratio (HL/LJ: 2.54–2.96 vs. 2.19–2.47) and a smaller "length of the pectoral fin 2 / length of the depressed anterior part of the dorsal fin" ratio (PecF2/DFAd: 0.74–0.85 vs. 0.85–1.03) (Tables <xref ref-type="table" rid="T4">4</xref>, <xref ref-type="table" rid="T7">7</xref>, <xref ref-type="table" rid="T11">11</xref>).</p><p>
              <bold><italic><tp:taxon-name>
                    <tp:taxon-name-part taxon-name-part-type="genus" reg="Coregonus">Coregonus</tp:taxon-name-part> <tp:taxon-name-part taxon-name-part-type="species" reg="alpinus">alpinus</tp:taxon-name-part></tp:taxon-name></italic> - <italic><tp:taxon-name><tp:taxon-name-part taxon-name-part-type="genus" reg="Coregonus">Coregonus</tp:taxon-name-part> <tp:taxon-name-part taxon-name-part-type="species" reg="profundus">profundus</tp:taxon-name-part></tp:taxon-name></italic></bold>
            </p><p><italic><tp:taxon-name>
                  <tp:taxon-name-part taxon-name-part-type="genus" reg="Coregonus">Coregonus</tp:taxon-name-part> <tp:taxon-name-part taxon-name-part-type="species" reg="alpinus">alpinus</tp:taxon-name-part></tp:taxon-name></italic> from Thun differs from <italic><tp:taxon-name><tp:taxon-name-part taxon-name-part-type="genus" reg="Coregonus">C.</tp:taxon-name-part> <tp:taxon-name-part taxon-name-part-type="species" reg="profundus">profundus</tp:taxon-name-part></tp:taxon-name></italic> by having shorter pectoral fins (pectoral fin 1 length: 13.6–18.7% SL, mean = 16.2 vs. 16.6–21% SL, mean = 18.4; pectoral fin 2 length: 15.3–19.7% HL, mean = 17 vs. 17.7–23.2% SL, mean = 20.2), a deeper caudal peduncle (7.6–8.9% SL, mean = 8.2 vs. 6.5–7.9% SL, mean = 7.3), a shorter head (12.6–15.6% SL, mean = 14.2 vs. 15.5– 18.4% SL, mean = 16.4) and longer gill rakers (middle gill raker length: 9.3–15.2% HL, mean = 11.3 vs. 7.6–11.7% HL, mean = 9.2; longest gill raker length: 10.6–15.2% HL, mean = 12.3 vs. 7.8–12.4% HL, mean = 10.1). Based on ratios <italic><tp:taxon-name><tp:taxon-name-part taxon-name-part-type="genus" reg="Coregonus">C.</tp:taxon-name-part> <tp:taxon-name-part taxon-name-part-type="species" reg="alpinus">alpinus</tp:taxon-name-part></tp:taxon-name></italic> can be distinguished from <italic><tp:taxon-name><tp:taxon-name-part taxon-name-part-type="genus" reg="Coregonus">C.</tp:taxon-name-part> <tp:taxon-name-part taxon-name-part-type="species" reg="profundus">profundus</tp:taxon-name-part></tp:taxon-name></italic> by having a larger "caudal peduncle depth / dorsal head length" ratio (CD/DHL: 0.54–0.62 vs. 0.4–0.49) (Tables <xref ref-type="table" rid="T4">4</xref>, <xref ref-type="table" rid="T8">8</xref>, <xref ref-type="table" rid="T10">10</xref>).</p><p>
              <bold><italic><tp:taxon-name>
                    <tp:taxon-name-part taxon-name-part-type="genus" reg="Coregonus">Coregonus</tp:taxon-name-part> <tp:taxon-name-part taxon-name-part-type="species" reg="alpinus">alpinus</tp:taxon-name-part></tp:taxon-name></italic> - <italic><tp:taxon-name><tp:taxon-name-part taxon-name-part-type="genus" reg="Coregonus">Coregonus</tp:taxon-name-part> <tp:taxon-name-part taxon-name-part-type="species" reg="acrinasus">acrinasus</tp:taxon-name-part></tp:taxon-name></italic></bold>
            </p><p><italic><tp:taxon-name>
                  <tp:taxon-name-part taxon-name-part-type="genus" reg="Coregonus">Coregonus</tp:taxon-name-part> <tp:taxon-name-part taxon-name-part-type="species" reg="alpinus">alpinus</tp:taxon-name-part></tp:taxon-name></italic> can further be differentiated from <italic><tp:taxon-name><tp:taxon-name-part taxon-name-part-type="genus" reg="Coregonus">C.</tp:taxon-name-part> <tp:taxon-name-part taxon-name-part-type="species" reg="acrinasus">acrinasus</tp:taxon-name-part></tp:taxon-name></italic> by having a shorter lower jaw (36.6–41.4% HL, mean = 38.6 vs. 38.6–47% HL, mean = 40.9). Based on ratios <italic><tp:taxon-name><tp:taxon-name-part taxon-name-part-type="genus" reg="Coregonus">C.</tp:taxon-name-part> <tp:taxon-name-part taxon-name-part-type="species" reg="alpinus">alpinus</tp:taxon-name-part></tp:taxon-name></italic> can be distinguished from <italic><tp:taxon-name><tp:taxon-name-part taxon-name-part-type="genus" reg="Coregonus">C.</tp:taxon-name-part> <tp:taxon-name-part taxon-name-part-type="species" reg="acrinasus">acrinasus</tp:taxon-name-part></tp:taxon-name></italic> by having a larger "caudal fin length / maxilla length" ratio (CF/M: 5.55–6.55 vs. 4.4–5.57) (Tables <xref ref-type="table" rid="T4">4</xref>, <xref ref-type="table" rid="T9">9</xref>, <xref ref-type="table" rid="T10">10</xref>).</p></tp:treatment-sec><tp:treatment-sec sec-type="description" id="SECID0EUOBI"><title>Description.</title><p>General appearance is shown in Figure 5. Morphological and meristic characters of both sexes can be found in Table <xref ref-type="table" rid="T4">4</xref> and Suppl. material 1: Table S6 and first- and second-best ratios for both sexes combined can be found in Tables <xref ref-type="table" rid="T10">10</xref>, <xref ref-type="table" rid="T11">11</xref>. The description is valid for both sexes and both lakes; differences between the populations of lakes Thun and Brienz are mentioned.</p><p><bold><italic>Shape</italic></bold>: Generally deep bodied with greatest body depth anterior of the dorsal fin. Dorsal profile strongly arched compared to ventral profile such that the dorsal profile from the tip of snout to the anterior origin of dorsal fin is moderate to strongly convex. Ventral profile slightly arched such that almost straight or slightly convex from the <!--PageBreak--><!--PageBreak-->interorbital area to the pelvic fin origin. Head short. Mouth thin (i.e., width of upper and lower jaw), short and sub-terminal. Rostral plate pronounced and almost equally wide as deep resulting in an almost square shape. Tip of the snout often blunt. Small eye, which is less pronounced in specimens from Lake Brienz. Eye-socket thick and triangular (i.e., sickle-shaped). Pectoral fin moderately tapered. Dorsal fin long with the anterior unbranched ray of the erected dorsal fin approx. 60–70° angle to body axis and only slightly bent posteriorly at the end of the ray. Caudal peduncle stout and short with the caudal fin forked and sometimess lightly asymmetrical with either the ventral or dorsal part being longer. Unbranched ray of anal fin slightly bent posteriorly. Anal fin longest anteriorly and progressively shortening posteriorly with the outer margin of the anal fin mostly straight and only rarely slightly concave.</p><p><bold><italic>
                  Meristics
                </italic></bold>: Few short gill rakers, which are shorter for specimens from Lake Brienz.</p><p><bold><italic>Colour</italic></bold>: Pigmentation of fins and body over all strong in live specimens. In specimens from Lake Thun the pectoral fin is moderately to strongly pigmented. Dorsal, adipose, pelvic, anal and caudal fins are strongly pigmented. In specimens from Lake Brienz all fins are less pigmented. The pectoral fin is sometimes yellowish and ranges from translucent to moderately pigmented at the median to distal parts of the fin. Dorsal, adipose, pelvic, anal, and caudal fins are moderately pigmented. In both lakes fish have a silvery appearance along the flanks with few to many pigmented small dots on the scales along the flank and the dorsum (as can be found for the species of <italic><tp:taxon-name><tp:taxon-name-part taxon-name-part-type="genus" reg="Coregonus">C.</tp:taxon-name-part> <tp:taxon-name-part taxon-name-part-type="species" reg="fatioi">fatioi</tp:taxon-name-part></tp:taxon-name></italic>, <italic><tp:taxon-name><tp:taxon-name-part taxon-name-part-type="genus" reg="Coregonus">C.</tp:taxon-name-part> <tp:taxon-name-part taxon-name-part-type="species" reg="steinmanni">steinmanni</tp:taxon-name-part></tp:taxon-name></italic>, <italic><tp:taxon-name><tp:taxon-name-part taxon-name-part-type="genus" reg="Coregonus">C.</tp:taxon-name-part> <tp:taxon-name-part taxon-name-part-type="species" reg="brienzii">brienzii</tp:taxon-name-part></tp:taxon-name></italic>). The distribution of the dots is bound to the scale patterning such that the dots are found at the edge of the scales or at the boundary point of two scales. Dorsally above the lateral line the silvery appearance changes to a light (e.g., RGB (135, 236, 179)) or darker greenish blue colour (e.g., RGB (7,168,125)). The dorsal part of the head of specimens of Lake Brienz is moderately pigmented, whereas that of specimens from Lake Thun is strongly pigmented. The snout around the nostrils is moderately (Lake Brienz) to strongly (Lake Thun) pigmented. Specimens in Lake Brienz have a gap of very weak pigmentation posteriorly of the nostrils up to the height of the middle of the eyes. The pre-operculum and operculum are silvery with one black dot on the lower margin of the pre-operculum. In some specimens of Lake Thun, the pre-operculum and operculum has some pigmented dots, similar to those found on the scales and extending also to the dorsal part of the head. For a comparison to the main colouration found in the other species see Suppl. material 1: Figure S8. Preserved specimens are pale in colouration with similar pigmentation as described for live specimens. The silvery, translucent, not coloured or unpigmented parts of the body become brown-yellowish (e.g., RGB (239, 210, 40)), whereas the pigmented parts are conserved and the coloured parts (dorsally above the lateral line) become brownish (e.g., RGB (186, 140, 100)).</p></tp:treatment-sec><tp:treatment-sec sec-type="distribution" id="SECID0EWSBI"><title>Distribution and notes on biology.</title><p><italic><tp:taxon-name>
                  <tp:taxon-name-part taxon-name-part-type="genus" reg="Coregonus">Coregonus</tp:taxon-name-part> <tp:taxon-name-part taxon-name-part-type="species" reg="alpinus">alpinus</tp:taxon-name-part></tp:taxon-name></italic> is found in the lakes Thun (<named-content xmlns:xlink="http://www.w3.org/1999/xlink" content-type="dwc:verbatimCoordinates" xlink:type="simple"><named-content content-type="geo-json" specific-use="{&#34;type&#34;:&#34;Point&#34;,&#34;coordinates&#34;:[7.766667,46.666667]}" id="NCID0ENTBI" xlink:type="simple">46°40'N, 7°46'E</named-content></named-content>) and Brienz (<named-content xmlns:xlink="http://www.w3.org/1999/xlink" content-type="dwc:verbatimCoordinates" xlink:type="simple"><named-content content-type="geo-json" specific-use="{&#34;type&#34;:&#34;Point&#34;,&#34;coordinates&#34;:[7.950000,46.716667]}" id="NCID0E2TBI" xlink:type="simple">46°43'N, 7°57'E</named-content></named-content>) that are connected through the river Aare at Interlaken. <italic><tp:taxon-name><tp:taxon-name-part taxon-name-part-type="genus" reg="Coregonus">Coregonus</tp:taxon-name-part> <tp:taxon-name-part taxon-name-part-type="species" reg="alpinus">alpinus</tp:taxon-name-part></tp:taxon-name></italic> feeds predominantly on benthic prey and parts <!--PageBreak-->of the year on zooplankton (stomach content for Lake Brienz: <xref ref-type="bibr" rid="B42">Maurer and Guthruf 2005</xref>; <xref ref-type="bibr" rid="B43">Müller et al. 2007</xref>; isotopic signature for both lakes: <xref ref-type="bibr" rid="B56">Selz 2008</xref>; <xref ref-type="bibr" rid="B25">Hudson 2011</xref>; <xref ref-type="bibr" rid="B30">Ingram et al. 2012</xref>) and has a rapid growth rate (Lake Brienz: <xref ref-type="bibr" rid="B43">Müller et al. 2007</xref>; both lakes: <xref ref-type="bibr" rid="B35">Kirchhofer 1995</xref>; Bittner et al. unpublished). It has to be noted that the stomach content and isotopic work did not distinguish between all species in lakes Thun or Brienz and thus in some cases lumped different species together into few groups. The stomach content work by <xref ref-type="bibr" rid="B42">Maurer and Guthruf (2005)</xref> and <xref ref-type="bibr" rid="B43">Müller et al. (2007)</xref> differentiated between "small-type" and "large-type" whitefish based on cohort-specific threshold values for length-at-age. Based on morphology and ecology <xref ref-type="bibr" rid="B35">Kirchhofer (1995)</xref> differentiated in Lake Thun between "Albock" (comprising most likely of <italic><tp:taxon-name><tp:taxon-name-part taxon-name-part-type="genus" reg="Coregonus">C.</tp:taxon-name-part> <tp:taxon-name-part taxon-name-part-type="species" reg="alpinus">alpinus</tp:taxon-name-part></tp:taxon-name></italic>, <italic><tp:taxon-name><tp:taxon-name-part taxon-name-part-type="genus" reg="Coregonus">C.</tp:taxon-name-part> <tp:taxon-name-part taxon-name-part-type="species" reg="steinmanni">steinmanni</tp:taxon-name-part></tp:taxon-name></italic> and <italic><tp:taxon-name><tp:taxon-name-part taxon-name-part-type="genus" reg="Coregonus">C.</tp:taxon-name-part> <tp:taxon-name-part taxon-name-part-type="species" reg="acrinasus">acrinasus</tp:taxon-name-part></tp:taxon-name></italic>), "Brienzlig" (comprising most likely of <italic><tp:taxon-name><tp:taxon-name-part taxon-name-part-type="genus" reg="Coregonus">C.</tp:taxon-name-part> <tp:taxon-name-part taxon-name-part-type="species" reg="albellus">albellus</tp:taxon-name-part></tp:taxon-name></italic> and <italic><tp:taxon-name><tp:taxon-name-part taxon-name-part-type="genus" reg="Coregonus">C.</tp:taxon-name-part> <tp:taxon-name-part taxon-name-part-type="species" reg="fatioi">fatioi</tp:taxon-name-part></tp:taxon-name></italic>) and "Kropfer" (<italic><tp:taxon-name><tp:taxon-name-part taxon-name-part-type="genus" reg="Coregonus">C.</tp:taxon-name-part> <tp:taxon-name-part taxon-name-part-type="species" reg="profundus">profundus</tp:taxon-name-part></tp:taxon-name></italic>) and in Lake Brienz between "Felchen" (comprising most likely of <italic><tp:taxon-name><tp:taxon-name-part taxon-name-part-type="genus" reg="Coregonus">C.</tp:taxon-name-part> <tp:taxon-name-part taxon-name-part-type="species" reg="alpinus">alpinus</tp:taxon-name-part></tp:taxon-name></italic>, <italic><tp:taxon-name><tp:taxon-name-part taxon-name-part-type="genus" reg="Coregonus">C.</tp:taxon-name-part> <tp:taxon-name-part taxon-name-part-type="species" reg="fatioi">fatioi</tp:taxon-name-part></tp:taxon-name></italic> and <italic><tp:taxon-name><tp:taxon-name-part taxon-name-part-type="genus" reg="Coregonus">C.</tp:taxon-name-part> <tp:taxon-name-part taxon-name-part-type="species" reg="brienzii">brienzii</tp:taxon-name-part></tp:taxon-name></italic>) and "Brienzlig" and "Winter-Brienzlig" (comprising of summer- and winter-spawning specimens of <italic><tp:taxon-name><tp:taxon-name-part taxon-name-part-type="genus" reg="Coregonus">C.</tp:taxon-name-part> <tp:taxon-name-part taxon-name-part-type="species" reg="albellus">albellus</tp:taxon-name-part></tp:taxon-name></italic>). Finally, <xref ref-type="bibr" rid="B56">Selz (2008)</xref>, <xref ref-type="bibr" rid="B25">Hudson (2011)</xref> and <xref ref-type="bibr" rid="B30">Ingram et al. (2012)</xref> did not yet differentiate between <italic><tp:taxon-name><tp:taxon-name-part taxon-name-part-type="genus" reg="Coregonus">C.</tp:taxon-name-part> <tp:taxon-name-part taxon-name-part-type="species" reg="alpinus">alpinus</tp:taxon-name-part></tp:taxon-name></italic> and <italic><tp:taxon-name><tp:taxon-name-part taxon-name-part-type="genus" reg="Coregonus">C.</tp:taxon-name-part> <tp:taxon-name-part taxon-name-part-type="species" reg="steinmanni">steinmanni</tp:taxon-name-part></tp:taxon-name></italic> in Lake Thun, which were most likely both grouped under <italic><tp:taxon-name><tp:taxon-name-part taxon-name-part-type="genus" reg="Coregonus">C.</tp:taxon-name-part></tp:taxon-name></italic> "Balchen". The gill raker number and length of <italic><tp:taxon-name><tp:taxon-name-part taxon-name-part-type="genus" reg="Coregonus">C.</tp:taxon-name-part> <tp:taxon-name-part taxon-name-part-type="species" reg="alpinus">alpinus</tp:taxon-name-part></tp:taxon-name></italic> (few and short gill rakers) suggests, based on the functional properties of the number of gill rakers experimentally tested with specimens of this species and other whitefish species from lakes Thun and Lucerne (<xref ref-type="bibr" rid="B41">Lundsgaard-Hansen et al. 2013</xref>; <xref ref-type="bibr" rid="B50">Roesch et al. 2013</xref>), that <italic><tp:taxon-name><tp:taxon-name-part taxon-name-part-type="genus" reg="Coregonus">C.</tp:taxon-name-part> <tp:taxon-name-part taxon-name-part-type="species" reg="alpinus">alpinus</tp:taxon-name-part></tp:taxon-name></italic> feeds more on benthic prey and less on zooplankton. However, this assumption needs to be verified with stomach content analysis that distinguish between the different species within a lake.The relative species abundances in the pelagic and benthic habitat from a habitat-stratified random sampling of Lake Thun (mid-October 2013: <xref ref-type="bibr" rid="B63">Vonlanthen et al. 2015</xref>) and Brienz (mid-September 2011: Vonlanthen et al. 2013) shows, that <italic><tp:taxon-name><tp:taxon-name-part taxon-name-part-type="genus" reg="Coregonus">C.</tp:taxon-name-part> <tp:taxon-name-part taxon-name-part-type="species" reg="alpinus">alpinus</tp:taxon-name-part></tp:taxon-name></italic> can only be found in shallow water in the benthic habitat (first 15 m; <italic>N</italic> = 1 each for lakes Thun and Brienz) and is completely absent from the pelagic habitat in Lake Thun, while in Lake Brienz it can be also found in the very shallow waters (approx. first 5 m; <italic>N</italic> = 2) of the pelagic habitat (<xref ref-type="bibr" rid="B15">Dönz et al. 2018</xref>). It is noteworthy that the habitat-stratified random sampling data for both lakes only covers a short period of time (one month in late summer) and it is thus not clear how the species are distributed spatially throughout the rest of the year. In Lake Thun <italic><tp:taxon-name><tp:taxon-name-part taxon-name-part-type="genus" reg="Coregonus">C.</tp:taxon-name-part> <tp:taxon-name-part taxon-name-part-type="species" reg="alpinus">alpinus</tp:taxon-name-part></tp:taxon-name></italic> resembles phenotypically <italic><tp:taxon-name><tp:taxon-name-part taxon-name-part-type="genus" reg="Coregonus">C.</tp:taxon-name-part> <tp:taxon-name-part taxon-name-part-type="species" reg="steinmanni">steinmanni</tp:taxon-name-part></tp:taxon-name></italic> and to some extent <italic><tp:taxon-name><tp:taxon-name-part taxon-name-part-type="genus" reg="Coregonus">C.</tp:taxon-name-part> <tp:taxon-name-part taxon-name-part-type="species" reg="acrinasus">acrinasus</tp:taxon-name-part></tp:taxon-name></italic>. The average size (total length) at 3 years of age for specimens in this study is 321±20 mm (mean and standard deviation, N = 8) and 273 + 14 mm (N = 4) for lakes Thun and Brienz respectively (Suppl. material 1: Figures S4–S6). The average size at 3 years of age for the specimens of <italic><tp:taxon-name><tp:taxon-name-part taxon-name-part-type="genus" reg="Coregonus">C.</tp:taxon-name-part> <tp:taxon-name-part taxon-name-part-type="species" reg="alpinus">alpinus</tp:taxon-name-part></tp:taxon-name></italic> from Lake Thun from this study are similar to those for the years 1969–1970 (333.8±mm, <italic>N</italic> = 13) and 2004–2005 (342.8±21 mm, <italic>N</italic> = 14) (Bittner et al. unpublished; Vonlanthen et al. unpublished). In Lake Thun the size at 3 years of age of <italic><tp:taxon-name><tp:taxon-name-part taxon-name-part-type="genus" reg="Coregonus">C.</tp:taxon-name-part> <tp:taxon-name-part taxon-name-part-type="species" reg="alpinus">alpinus</tp:taxon-name-part></tp:taxon-name></italic> is similar to that of <italic><tp:taxon-name><tp:taxon-name-part taxon-name-part-type="genus" reg="Coregonus">C.</tp:taxon-name-part> <tp:taxon-name-part taxon-name-part-type="species" reg="steinmanni">steinmanni</tp:taxon-name-part></tp:taxon-name></italic>, larger than that of <italic><tp:taxon-name><tp:taxon-name-part taxon-name-part-type="genus" reg="Coregonus">C.</tp:taxon-name-part> <tp:taxon-name-part taxon-name-part-type="species" reg="acrinasus">acrinasus</tp:taxon-name-part></tp:taxon-name></italic> and considerably larger than that of <italic><tp:taxon-name><tp:taxon-name-part taxon-name-part-type="genus" reg="Coregonus">C.</tp:taxon-name-part> <tp:taxon-name-part taxon-name-part-type="species" reg="albellus">albellus</tp:taxon-name-part></tp:taxon-name></italic>, <italic><tp:taxon-name><tp:taxon-name-part taxon-name-part-type="genus" reg="Coregonus">C.</tp:taxon-name-part> <tp:taxon-name-part taxon-name-part-type="species" reg="fatioi">fatioi</tp:taxon-name-part></tp:taxon-name></italic> and <italic><tp:taxon-name><tp:taxon-name-part taxon-name-part-type="genus" reg="Coregonus">C.</tp:taxon-name-part> <tp:taxon-name-part taxon-name-part-type="species" reg="profundus">profundus</tp:taxon-name-part></tp:taxon-name></italic> (Suppl. material 1: Figure S6). In Lake Brienz the size at 3 years of age of <italic><tp:taxon-name><tp:taxon-name-part taxon-name-part-type="genus" reg="Coregonus">C.</tp:taxon-name-part> <tp:taxon-name-part taxon-name-part-type="species" reg="alpinus">alpinus</tp:taxon-name-part></tp:taxon-name></italic> is larger than that of <italic><tp:taxon-name><tp:taxon-name-part taxon-name-part-type="genus" reg="Coregonus">C.</tp:taxon-name-part> <tp:taxon-name-part taxon-name-part-type="species" reg="fatioi">fatioi</tp:taxon-name-part></tp:taxon-name></italic> and <italic><tp:taxon-name><tp:taxon-name-part taxon-name-part-type="genus" reg="Coregonus">C.</tp:taxon-name-part> <tp:taxon-name-part taxon-name-part-type="species" reg="brienzii">brienzii</tp:taxon-name-part></tp:taxon-name></italic> and <!--PageBreak-->considerably larger than that of <italic><tp:taxon-name><tp:taxon-name-part taxon-name-part-type="genus" reg="Coregonus">C.</tp:taxon-name-part> <tp:taxon-name-part taxon-name-part-type="species" reg="albellus">albellus</tp:taxon-name-part></tp:taxon-name></italic> (Suppl. material 1: Figure S6). However, the size-at-age comparisons should be treated with some caution since the sample size for <italic><tp:taxon-name><tp:taxon-name-part taxon-name-part-type="genus" reg="Coregonus">C.</tp:taxon-name-part> <tp:taxon-name-part taxon-name-part-type="species" reg="alpinus">alpinus</tp:taxon-name-part></tp:taxon-name></italic> is rather small. <italic><tp:taxon-name><tp:taxon-name-part taxon-name-part-type="genus" reg="Coregonus">Coregonus</tp:taxon-name-part> <tp:taxon-name-part taxon-name-part-type="species" reg="alpinus">alpinus</tp:taxon-name-part></tp:taxon-name></italic> has a short spawning season in late December and spawns mostly in very shallow water (1–2 m) and to a lesser extent down to 10 m and very seldom down to 30 m or more (Suppl. material 1: Figure S3; <xref ref-type="bibr" rid="B12">Bittner 2009</xref>; <xref ref-type="bibr" rid="B15">Dönz et al. 2018</xref>). <italic><tp:taxon-name><tp:taxon-name-part taxon-name-part-type="genus" reg="Coregonus">Coregonus</tp:taxon-name-part> <tp:taxon-name-part taxon-name-part-type="species" reg="alpinus">alpinus</tp:taxon-name-part></tp:taxon-name></italic> spawns earlier in Lake Brienz than in Lake Thun (<xref ref-type="bibr" rid="B19">Fatio 1890</xref>; <xref ref-type="bibr" rid="B15">Dönz et al. 2018</xref>). The spawning season and depth of <italic><tp:taxon-name><tp:taxon-name-part taxon-name-part-type="genus" reg="Coregonus">C.</tp:taxon-name-part> <tp:taxon-name-part taxon-name-part-type="species" reg="alpinus">alpinus</tp:taxon-name-part></tp:taxon-name></italic> overlaps largely with that of <italic><tp:taxon-name><tp:taxon-name-part taxon-name-part-type="genus" reg="Coregonus">C.</tp:taxon-name-part> <tp:taxon-name-part taxon-name-part-type="species" reg="acrinasus">acrinasus</tp:taxon-name-part></tp:taxon-name></italic>, <italic><tp:taxon-name><tp:taxon-name-part taxon-name-part-type="genus" reg="Coregonus">C.</tp:taxon-name-part> <tp:taxon-name-part taxon-name-part-type="species" reg="fatioi">fatioi</tp:taxon-name-part></tp:taxon-name></italic> and <italic><tp:taxon-name><tp:taxon-name-part taxon-name-part-type="genus" reg="Coregonus">C.</tp:taxon-name-part> <tp:taxon-name-part taxon-name-part-type="species" reg="steinmanni">steinmanni</tp:taxon-name-part></tp:taxon-name></italic> in Lake Thun and with that of <italic><tp:taxon-name><tp:taxon-name-part taxon-name-part-type="genus" reg="Coregonus">C.</tp:taxon-name-part> <tp:taxon-name-part taxon-name-part-type="species" reg="fatioi">fatioi</tp:taxon-name-part></tp:taxon-name></italic> and <italic><tp:taxon-name><tp:taxon-name-part taxon-name-part-type="genus" reg="Coregonus">C.</tp:taxon-name-part> <tp:taxon-name-part taxon-name-part-type="species" reg="brienzii">brienzii</tp:taxon-name-part></tp:taxon-name></italic> in Lake Brienz.</p><p><xref ref-type="bibr" rid="B37">Kottelat (1997)</xref> has designated a lectotype as <italic><tp:taxon-name><tp:taxon-name-part taxon-name-part-type="genus" reg="Coregonus">C.</tp:taxon-name-part> <tp:taxon-name-part taxon-name-part-type="species" reg="alpinus">alpinus</tp:taxon-name-part></tp:taxon-name></italic> which is incongruent with his description of the species (with the common name "Kropfer": <xref ref-type="bibr" rid="B37">Kottelat (1997)</xref> and <xref ref-type="bibr" rid="B38">Kottelat and Freyhof (2007)</xref>). <xref ref-type="bibr" rid="B18">Fatio (1885</xref>, <xref ref-type="bibr" rid="B19">1890</xref>) was unaware of this species (the "Kropfer") as it is not considered in his compendium of the Swiss fauna (<xref ref-type="bibr" rid="B19">Fatio 1890</xref>) nor in his earlier work on the Swiss whitefish (<xref ref-type="bibr" rid="B18">Fatio 1885</xref>). The lectotype designated by <xref ref-type="bibr" rid="B37">Kottelat (1997)</xref> to <italic><tp:taxon-name><tp:taxon-name-part taxon-name-part-type="genus" reg="Coregonus">C.</tp:taxon-name-part> <tp:taxon-name-part taxon-name-part-type="species" reg="alpinus">alpinus</tp:taxon-name-part></tp:taxon-name></italic> clearly and correctly resembles the description given by Fatio (<xref ref-type="bibr" rid="B18">Fatio 1885</xref>, <xref ref-type="bibr" rid="B19">1890</xref>) for the species-group <italic><tp:taxon-name><tp:taxon-name-part taxon-name-part-type="genus" reg="Coregonus">Coregonus</tp:taxon-name-part> <tp:taxon-name-part taxon-name-part-type="species" reg="schinzii">schinzii</tp:taxon-name-part> <tp:taxon-name-part taxon-name-part-type="subspecies" reg="alpinus">alpinus</tp:taxon-name-part></tp:taxon-name></italic> (Fatio, 1885) and later <italic><tp:taxon-name><tp:taxon-name-part taxon-name-part-type="genus" reg="Coregonus">Coregonus</tp:taxon-name-part> <tp:taxon-name-part taxon-name-part-type="species" reg="schinzii">schinzii</tp:taxon-name-part> <tp:taxon-name-part taxon-name-part-type="subspecies" reg="helveticus">helveticus</tp:taxon-name-part></tp:taxon-name></italic> (Fatio, 1890), known then and today by its local name as "Balchen". <xref ref-type="bibr" rid="B19">Fatio (1890)</xref> describes the "Balchen"-type whitefish as a relatively large whitefish,with few and short gillrakers, a short and stout head with a thick and squared snout, mouth inferior and often subterminal especially for specimens from Lake Thun, a more or less small eye, caudal peduncle short and stout, long pectoral fin, all fins more or less strongly pigmented, colour of live specimens generally olive or grey-olive with greenish or blueish reflections on the back, head more or less strongly pigmented, black pigmented dots more or less abundant on the dorsum, and on the margins of the scales, spawning season in winter (November-December) and spawning depth rather shallow at the shoreline over boulders or stones (<xref ref-type="bibr" rid="B18">Fatio 1885</xref>: Page 663, Tables <xref ref-type="table" rid="T1">1</xref>, <xref ref-type="table" rid="T2">2</xref>; <xref ref-type="bibr" rid="B19">Fatio 1890</xref>: Pages 222–234). This description is very clearly and accurately that of a "Balchen", and very different from "Kropfer". We thus identify <italic><tp:taxon-name><tp:taxon-name-part taxon-name-part-type="genus" reg="Coregonus">C.</tp:taxon-name-part> <tp:taxon-name-part taxon-name-part-type="species" reg="alpinus">alpinus</tp:taxon-name-part></tp:taxon-name></italic> as the species from lakes Thun and Brienz known under the common name "Balchen". The description of <italic><tp:taxon-name><tp:taxon-name-part taxon-name-part-type="genus" reg="Coregonus">C.</tp:taxon-name-part> <tp:taxon-name-part taxon-name-part-type="species" reg="alpinus">alpinus</tp:taxon-name-part></tp:taxon-name></italic> in <xref ref-type="bibr" rid="B37">Kottelat (1997)</xref> and <xref ref-type="bibr" rid="B38">Kottelat and Freyhof (2007)</xref> and the photograph in <xref ref-type="bibr" rid="B38">Kottelat and Freyhof (2007)</xref> does not describe and depict "Balchen" but <italic><tp:taxon-name><tp:taxon-name-part taxon-name-part-type="genus" reg="Coregonus">C.</tp:taxon-name-part> <tp:taxon-name-part taxon-name-part-type="species" reg="profundus">profundus</tp:taxon-name-part></tp:taxon-name></italic>, the species from Lake Thun known by the common name "Kropfer".</p></tp:treatment-sec><tp:treatment-sec sec-type="Common name" id="SECID0E2LCI"><title>Common name.</title><p>Balchen.</p></tp:treatment-sec><tp:treatment-sec><!--Section generated to contain objects referenced in tp:taxon-treatment.--><table-wrap id="T11" position="float" orientation="portrait"><label>Table 11.</label><caption><p>The first- and second-best ratios retrieved from the LDA ratio extractor of either head or body characters (see Table <xref ref-type="table" rid="T1">1</xref>) alone or combined, used for pair-wise comparisons of all contemporary specimens from the four whitefish species of Lake Brienz. For some species comparisons only a subset of characters could be used (a-l); the respective characters that were excluded are listed at the end of the table. Only external characters were used for the LDA comparisons, since internal characters (gill raker and gill arch length) cannot be measured on live specimens, and are thus not informative to assign specimens to species in the field. Due to large size differences between the species the LDA ratios were calculated with three different datasets; once each with individuals larger or smaller than 163.5mm standard length and once with the full size ranges of all species. For the multi-species comparisons, only the comparisons that yielded distinguishing ratios are shown. δ is a measure of how good shape discriminates in comparison to size (i.e., the smaller the less allometry). Ratios marked with an asterisk * have very little (for the pairwise species comparisons not more than one specimen of one species overlaps with that of the other species) or no overlap and were thus eligible for use in the species key and the diagnoses.</p></caption><table id="TID0EG5DO" rules="all"><tbody><tr><th rowspan="1" colspan="1">Characters</th><th rowspan="1" colspan="1">Species comparison</th><th rowspan="1" colspan="1">Size range</th><th rowspan="1" colspan="1">Best ratios</th><th rowspan="1" colspan="1">Range species 1</th><th rowspan="1" colspan="1">Range species 2</th><th rowspan="1" colspan="1">Standard distance</th><th rowspan="1" colspan="1">δ (Shape vs. size)</th></tr><tr><td rowspan="2" colspan="1">head + body</td><td rowspan="2" colspan="1">
                  <italic><tp:taxon-name>
                  <tp:taxon-name-part taxon-name-part-type="genus" reg="Coregonus">C.</tp:taxon-name-part> <tp:taxon-name-part taxon-name-part-type="species" reg="albellus">albellus</tp:taxon-name-part></tp:taxon-name> vs. <tp:taxon-name><tp:taxon-name-part taxon-name-part-type="genus" reg="Coregonus">C.</tp:taxon-name-part> <tp:taxon-name-part taxon-name-part-type="species" reg="alpinus">alpinus</tp:taxon-name-part></tp:taxon-name> (a)</italic>
                </td><td rowspan="2" colspan="1">&lt;163.5mm</td><td rowspan="1" colspan="1">1: PreA/LJ *</td><td rowspan="1" colspan="1">6.33-7.44</td><td rowspan="1" colspan="1">9.24-9.97</td><td rowspan="1" colspan="1">27.13</td><td rowspan="1" colspan="1">0.04</td></tr><tr><td rowspan="1" colspan="1">2: AFAe/M</td><td rowspan="1" colspan="1">1.65-2.25</td><td rowspan="1" colspan="1">2.58-2.63</td><td rowspan="1" colspan="1">25.94</td><td rowspan="1" colspan="1">0.04</td></tr><tr><td rowspan="2" colspan="1">body</td><td rowspan="2" colspan="1">
                  <italic><tp:taxon-name>
                  <tp:taxon-name-part taxon-name-part-type="genus" reg="Coregonus">C.</tp:taxon-name-part> <tp:taxon-name-part taxon-name-part-type="species" reg="albellus">albellus</tp:taxon-name-part></tp:taxon-name> vs. <tp:taxon-name><tp:taxon-name-part taxon-name-part-type="genus" reg="Coregonus">C.</tp:taxon-name-part> <tp:taxon-name-part taxon-name-part-type="species" reg="alpinus">alpinus</tp:taxon-name-part></tp:taxon-name></italic>
                </td><td rowspan="2" colspan="1">&lt;163.5mm</td><td rowspan="1" colspan="1">1: PecF2/DFAd *</td><td rowspan="1" colspan="1">0.81-1.06</td><td rowspan="1" colspan="1">0.78-0.8</td><td rowspan="1" colspan="1">9.97</td><td rowspan="1" colspan="1">0.14</td></tr><tr><td rowspan="1" colspan="1">2: DHL/PreD</td><td rowspan="1" colspan="1">0.34-0.42</td><td rowspan="1" colspan="1">0.32-0.34</td><td rowspan="1" colspan="1">9.4</td><td rowspan="1" colspan="1">0.15</td></tr><tr><td rowspan="2" colspan="1">head</td><td rowspan="2" colspan="1">
                  <italic><tp:taxon-name>
                  <tp:taxon-name-part taxon-name-part-type="genus" reg="Coregonus">C.</tp:taxon-name-part> <tp:taxon-name-part taxon-name-part-type="species" reg="albellus">albellus</tp:taxon-name-part></tp:taxon-name> vs. <tp:taxon-name><tp:taxon-name-part taxon-name-part-type="genus" reg="Coregonus">C.</tp:taxon-name-part> <tp:taxon-name-part taxon-name-part-type="species" reg="alpinus">alpinus</tp:taxon-name-part></tp:taxon-name></italic>
                </td><td rowspan="2" colspan="1">&lt;163.5mm</td><td rowspan="1" colspan="1">1: HD/LJ</td><td rowspan="1" colspan="1">1.30-1.55</td><td rowspan="1" colspan="1">1.77-1.92</td><td rowspan="1" colspan="1">15.43</td><td rowspan="1" colspan="1">0.02</td></tr><tr><td rowspan="1" colspan="1">2: IOW/UJW</td><td rowspan="1" colspan="1">0.89-1.30</td><td rowspan="1" colspan="1">1.20-1.26</td><td rowspan="1" colspan="1">14.14</td><td rowspan="1" colspan="1">0.02</td></tr><tr><td rowspan="2" colspan="1">head + body</td><td rowspan="2" colspan="1">
                  <italic><tp:taxon-name>
                  <tp:taxon-name-part taxon-name-part-type="genus" reg="Coregonus">C.</tp:taxon-name-part> <tp:taxon-name-part taxon-name-part-type="species" reg="albellus">albellus</tp:taxon-name-part></tp:taxon-name> vs. <tp:taxon-name><tp:taxon-name-part taxon-name-part-type="genus" reg="Coregonus">C.</tp:taxon-name-part> <tp:taxon-name-part taxon-name-part-type="species" reg="fatioi">fatioi</tp:taxon-name-part></tp:taxon-name></italic>
                </td><td rowspan="2" colspan="1">&lt;163.5mm</td><td rowspan="1" colspan="1">1: PecF2/PreA *</td><td rowspan="1" colspan="1">0.22-0.28</td><td rowspan="1" colspan="1">0.2-0.22</td><td rowspan="1" colspan="1">5.78</td><td rowspan="1" colspan="1">0.16</td></tr><tr><td rowspan="1" colspan="1">2: DHL/PreP</td><td rowspan="1" colspan="1">0.31-0.38</td><td rowspan="1" colspan="1">0.30-0.32</td><td rowspan="1" colspan="1">4.49</td><td rowspan="1" colspan="1">0.2</td></tr><tr><td rowspan="2" colspan="1">body</td><td rowspan="2" colspan="1">
                  <italic><tp:taxon-name>
                  <tp:taxon-name-part taxon-name-part-type="genus" reg="Coregonus">C.</tp:taxon-name-part> <tp:taxon-name-part taxon-name-part-type="species" reg="albellus">albellus</tp:taxon-name-part></tp:taxon-name> vs. <tp:taxon-name><tp:taxon-name-part taxon-name-part-type="genus" reg="Coregonus">C.</tp:taxon-name-part> <tp:taxon-name-part taxon-name-part-type="species" reg="fatioi">fatioi</tp:taxon-name-part></tp:taxon-name></italic>
                </td><td rowspan="2" colspan="1">&lt;163.5mm</td><td rowspan="1" colspan="1">1: PecF2/PreA *</td><td rowspan="1" colspan="1">0.22-0.28</td><td rowspan="1" colspan="1">0.2-0.22</td><td rowspan="1" colspan="1">6.76</td><td rowspan="1" colspan="1">0.17</td></tr><tr><td rowspan="1" colspan="1">2: DHL/TL</td><td rowspan="1" colspan="1">0.13-0.18</td><td rowspan="1" colspan="1">0.13-0.14</td><td rowspan="1" colspan="1">5.7</td><td rowspan="1" colspan="1">0.19</td></tr><tr><td rowspan="2" colspan="1">head</td><td rowspan="2" colspan="1">
                  <italic><tp:taxon-name>
                  <tp:taxon-name-part taxon-name-part-type="genus" reg="Coregonus">C.</tp:taxon-name-part> <tp:taxon-name-part taxon-name-part-type="species" reg="albellus">albellus</tp:taxon-name-part></tp:taxon-name> vs. <tp:taxon-name><tp:taxon-name-part taxon-name-part-type="genus" reg="Coregonus">C.</tp:taxon-name-part> <tp:taxon-name-part taxon-name-part-type="species" reg="fatioi">fatioi</tp:taxon-name-part></tp:taxon-name></italic>
                </td><td rowspan="2" colspan="1">&lt;163.5mm</td><td rowspan="1" colspan="1">1: UJ/ES *</td><td rowspan="1" colspan="1">6.81-12.42</td><td rowspan="1" colspan="1">4.51-6.15</td><td rowspan="1" colspan="1">8.63</td><td rowspan="1" colspan="1">0.12</td></tr><tr><td rowspan="1" colspan="1">2: EH/HL *</td><td rowspan="1" colspan="1">0.27-0.31</td><td rowspan="1" colspan="1">0.23-0.27</td><td rowspan="1" colspan="1">7.3</td><td rowspan="1" colspan="1">0.14</td></tr><tr><td rowspan="2" colspan="1">head + body</td><td rowspan="2" colspan="1">
                  <italic><tp:taxon-name>
                  <tp:taxon-name-part taxon-name-part-type="genus" reg="Coregonus">C.</tp:taxon-name-part> <tp:taxon-name-part taxon-name-part-type="species" reg="albellus">albellus</tp:taxon-name-part></tp:taxon-name> vs. <tp:taxon-name><tp:taxon-name-part taxon-name-part-type="genus" reg="Coregonus">C.</tp:taxon-name-part> <tp:taxon-name-part taxon-name-part-type="species" reg="brienzii">brienzii</tp:taxon-name-part></tp:taxon-name> (b)</italic>
                </td><td rowspan="2" colspan="1">&lt;163.5mm</td><td rowspan="1" colspan="1">1: PreD/LJ *</td><td rowspan="1" colspan="1">3.99-4.68</td><td rowspan="1" colspan="1">5.05-5.57</td><td rowspan="1" colspan="1">47.9</td><td rowspan="1" colspan="1">0.01</td></tr><tr><td rowspan="1" colspan="1">2: M/ES *</td><td rowspan="1" colspan="1">5.35-9.76</td><td rowspan="1" colspan="1">3.31-4.37</td><td rowspan="1" colspan="1">47.63</td><td rowspan="1" colspan="1">0.01</td></tr><tr><td rowspan="2" colspan="1">body</td><td rowspan="2" colspan="1">
                  <italic><tp:taxon-name>
                  <tp:taxon-name-part taxon-name-part-type="genus" reg="Coregonus">C.</tp:taxon-name-part> <tp:taxon-name-part taxon-name-part-type="species" reg="albellus">albellus</tp:taxon-name-part></tp:taxon-name> vs. <tp:taxon-name><tp:taxon-name-part taxon-name-part-type="genus" reg="Coregonus">C.</tp:taxon-name-part> <tp:taxon-name-part taxon-name-part-type="species" reg="brienzii">brienzii</tp:taxon-name-part></tp:taxon-name></italic>
                </td><td rowspan="2" colspan="1">&lt;163.5mm</td><td rowspan="1" colspan="1">1: PecF2/PreD *</td><td rowspan="1" colspan="1">0.36-0.45</td><td rowspan="1" colspan="1">0.29-0.32</td><td rowspan="1" colspan="1">15.95</td><td rowspan="1" colspan="1">0.06</td></tr><tr><td rowspan="1" colspan="1">2: DHL/TL</td><td rowspan="1" colspan="1">0.13-0.18</td><td rowspan="1" colspan="1">0.13-0.14</td><td rowspan="1" colspan="1">9.91</td><td rowspan="1" colspan="1">0.05</td></tr><tr><td rowspan="2" colspan="1">head</td><td rowspan="2" colspan="1">
                  <italic><tp:taxon-name>
                  <tp:taxon-name-part taxon-name-part-type="genus" reg="Coregonus">C.</tp:taxon-name-part> <tp:taxon-name-part taxon-name-part-type="species" reg="albellus">albellus</tp:taxon-name-part></tp:taxon-name> vs. <tp:taxon-name><tp:taxon-name-part taxon-name-part-type="genus" reg="Coregonus">C.</tp:taxon-name-part> <tp:taxon-name-part taxon-name-part-type="species" reg="brienzii">brienzii</tp:taxon-name-part></tp:taxon-name></italic>
                </td><td rowspan="2" colspan="1">&lt;163.5mm</td><td rowspan="1" colspan="1">1: LJ/ES *</td><td rowspan="1" colspan="1">9.62-17.28</td><td rowspan="1" colspan="1">6.01-6.49</td><td rowspan="1" colspan="1">12.51</td><td rowspan="1" colspan="1">0.05</td></tr><tr><td rowspan="1" colspan="1">2: HL/UJ</td><td rowspan="1" colspan="1">2.87-3.5</td><td rowspan="1" colspan="1">3.19-3.6</td><td rowspan="1" colspan="1">8.87</td><td rowspan="1" colspan="1">0.04</td></tr><tr><td rowspan="1" colspan="1">
                  <bold>Characters</bold>
                </td><td rowspan="1" colspan="1">
                  <bold>Species comparison</bold>
                </td><td rowspan="1" colspan="1">
                  <bold>Size range</bold>
                </td><td rowspan="1" colspan="1">
                  <bold>Best ratios</bold>
                </td><td rowspan="1" colspan="1">
                  <bold>Range species 1</bold>
                </td><td rowspan="1" colspan="1">
                  <bold>Range species 2</bold>
                </td><td rowspan="1" colspan="1">
                  <bold>Standard distance</bold>
                </td><td rowspan="1" colspan="1">
                  <bold>δ (Shape vs. size)</bold>
                </td></tr><tr><td rowspan="2" colspan="1">head + body</td><td rowspan="2" colspan="1">
                  <italic><tp:taxon-name>
                  <tp:taxon-name-part taxon-name-part-type="genus" reg="Coregonus">C.</tp:taxon-name-part> <tp:taxon-name-part taxon-name-part-type="species" reg="alpinus">alpinus</tp:taxon-name-part></tp:taxon-name> vs. <tp:taxon-name><tp:taxon-name-part taxon-name-part-type="genus" reg="Coregonus">C.</tp:taxon-name-part> <tp:taxon-name-part taxon-name-part-type="species" reg="fatioi">fatioi</tp:taxon-name-part></tp:taxon-name> (b)</italic>
                </td><td rowspan="2" colspan="1">&gt;163.5mm</td><td rowspan="1" colspan="1">1: AFAe/UJ *</td><td rowspan="1" colspan="1">1.96-2.5</td><td rowspan="1" colspan="1">1.66-1.96</td><td rowspan="1" colspan="1">26.08</td><td rowspan="1" colspan="1">0.04</td></tr><tr><td rowspan="1" colspan="1">2: CL/PreA</td><td rowspan="1" colspan="1">0.14-0.18</td><td rowspan="1" colspan="1">0.17-0.21</td><td rowspan="1" colspan="1">26.46</td><td rowspan="1" colspan="1">0.04</td></tr><tr><td rowspan="2" colspan="1">body</td><td rowspan="2" colspan="1">
                  <italic><tp:taxon-name>
                  <tp:taxon-name-part taxon-name-part-type="genus" reg="Coregonus">C.</tp:taxon-name-part> <tp:taxon-name-part taxon-name-part-type="species" reg="alpinus">alpinus</tp:taxon-name-part></tp:taxon-name> vs. <tp:taxon-name><tp:taxon-name-part taxon-name-part-type="genus" reg="Coregonus">C.</tp:taxon-name-part> <tp:taxon-name-part taxon-name-part-type="species" reg="fatioi">fatioi</tp:taxon-name-part></tp:taxon-name></italic>
                </td><td rowspan="2" colspan="1">&gt;163.5mm</td><td rowspan="1" colspan="1">1: AFae/TL</td><td rowspan="1" colspan="1">0.1-0.11</td><td rowspan="1" colspan="1">0.09-0.1</td><td rowspan="1" colspan="1">13.41</td><td rowspan="1" colspan="1">0.11</td></tr><tr><td rowspan="1" colspan="1">2: CL/PreA</td><td rowspan="1" colspan="1">0.14-0.18</td><td rowspan="1" colspan="1">0.17-0.21</td><td rowspan="1" colspan="1">13.41</td><td rowspan="1" colspan="1">0.11</td></tr><tr><td rowspan="2" colspan="1">head</td><td rowspan="2" colspan="1">
                  <italic><tp:taxon-name>
                  <tp:taxon-name-part taxon-name-part-type="genus" reg="Coregonus">C.</tp:taxon-name-part> <tp:taxon-name-part taxon-name-part-type="species" reg="alpinus">alpinus</tp:taxon-name-part></tp:taxon-name> vs. <tp:taxon-name><tp:taxon-name-part taxon-name-part-type="genus" reg="Coregonus">C.</tp:taxon-name-part> <tp:taxon-name-part taxon-name-part-type="species" reg="fatioi">fatioi</tp:taxon-name-part></tp:taxon-name></italic>
                </td><td rowspan="2" colspan="1">&gt;163.5mm</td><td rowspan="1" colspan="1">1: HL/UJ *</td><td rowspan="1" colspan="1">3.55-3.93</td><td rowspan="1" colspan="1">3.13-3.55</td><td rowspan="1" colspan="1">11.51</td><td rowspan="1" colspan="1">0.07</td></tr><tr><td rowspan="1" colspan="1">2: LJW/UJW</td><td rowspan="1" colspan="1">0.33-0.44</td><td rowspan="1" colspan="1">0.38-0.55</td><td rowspan="1" colspan="1">11.02</td><td rowspan="1" colspan="1">0.07</td></tr><tr><td rowspan="2" colspan="1">head + body</td><td rowspan="2" colspan="1">
                  <italic><tp:taxon-name>
                  <tp:taxon-name-part taxon-name-part-type="genus" reg="Coregonus">C.</tp:taxon-name-part> <tp:taxon-name-part taxon-name-part-type="species" reg="alpinus">alpinus</tp:taxon-name-part></tp:taxon-name> vs. <tp:taxon-name><tp:taxon-name-part taxon-name-part-type="genus" reg="Coregonus">C.</tp:taxon-name-part> <tp:taxon-name-part taxon-name-part-type="species" reg="brienzii">brienzii</tp:taxon-name-part></tp:taxon-name> (c)</italic>
                </td><td rowspan="2" colspan="1">&gt;163.5mm</td><td rowspan="1" colspan="1">1: CD/SW *</td><td rowspan="1" colspan="1">2.25-2.64</td><td rowspan="1" colspan="1">1.82-2.04</td><td rowspan="1" colspan="1">34.25</td><td rowspan="1" colspan="1">0.02</td></tr><tr><td rowspan="1" colspan="1">2: LJW/UJW *</td><td rowspan="1" colspan="1">0.33-0.44</td><td rowspan="1" colspan="1">0.45-0.55</td><td rowspan="1" colspan="1">33.91</td><td rowspan="1" colspan="1">0.02</td></tr><tr><td rowspan="2" colspan="1">body</td><td rowspan="2" colspan="1">
                  <italic><tp:taxon-name>
                  <tp:taxon-name-part taxon-name-part-type="genus" reg="Coregonus">C.</tp:taxon-name-part> <tp:taxon-name-part taxon-name-part-type="species" reg="alpinus">alpinus</tp:taxon-name-part></tp:taxon-name> vs. <tp:taxon-name><tp:taxon-name-part taxon-name-part-type="genus" reg="Coregonus">C.</tp:taxon-name-part> <tp:taxon-name-part taxon-name-part-type="species" reg="brienzii">brienzii</tp:taxon-name-part></tp:taxon-name> (d)</italic>
                </td><td rowspan="2" colspan="1">&gt;163.5mm</td><td rowspan="1" colspan="1">1: DFAe/PAdC *</td><td rowspan="1" colspan="1">1.11-1.32</td><td rowspan="1" colspan="1">0.96-1.16</td><td rowspan="1" colspan="1">18.53</td><td rowspan="1" colspan="1">0.07</td></tr><tr><td rowspan="1" colspan="1">2: CD/AFB</td><td rowspan="1" colspan="1">0.61-0.68</td><td rowspan="1" colspan="1">0.52-0.62</td><td rowspan="1" colspan="1">18.31</td><td rowspan="1" colspan="1">0.07</td></tr><tr><td rowspan="2" colspan="1">head</td><td rowspan="2" colspan="1">
                  <italic><tp:taxon-name>
                  <tp:taxon-name-part taxon-name-part-type="genus" reg="Coregonus">C.</tp:taxon-name-part> <tp:taxon-name-part taxon-name-part-type="species" reg="alpinus">alpinus</tp:taxon-name-part></tp:taxon-name> vs. <tp:taxon-name><tp:taxon-name-part taxon-name-part-type="genus" reg="Coregonus">C.</tp:taxon-name-part> <tp:taxon-name-part taxon-name-part-type="species" reg="brienzii">brienzii</tp:taxon-name-part></tp:taxon-name> (e)</italic>
                </td><td rowspan="2" colspan="1">&gt;163.5mm</td><td rowspan="1" colspan="1">1: LJW/UJW *</td><td rowspan="1" colspan="1">0.33-0.44</td><td rowspan="1" colspan="1">0.45-0.55</td><td rowspan="1" colspan="1">7.44</td><td rowspan="1" colspan="1">0.08</td></tr><tr><td rowspan="1" colspan="1">2: PostO/UJ</td><td rowspan="1" colspan="1">1.8-2.12</td><td rowspan="1" colspan="1">1.57-1.86</td><td rowspan="1" colspan="1">6.78</td><td rowspan="1" colspan="1">0.08</td></tr><tr><td rowspan="1" colspan="1">
                  <bold>Characters</bold>
                </td><td rowspan="1" colspan="1">
                  <bold>Species comparison</bold>
                </td><td rowspan="1" colspan="1">
                  <bold>Size range</bold>
                </td><td rowspan="1" colspan="1">
                  <bold>Best ratios</bold>
                </td><td rowspan="1" colspan="1">
                  <bold>Range species 1</bold>
                </td><td rowspan="1" colspan="1">
                  <bold>Range species 2</bold>
                </td><td rowspan="1" colspan="1">
                  <bold>Standard distance</bold>
                </td><td rowspan="1" colspan="1">
                  <bold>δ (Shape vs. size)</bold>
                </td></tr><tr><td rowspan="2" colspan="1">head + body</td><td rowspan="2" colspan="1">
                  <italic><tp:taxon-name>
                  <tp:taxon-name-part taxon-name-part-type="genus" reg="Coregonus">C.</tp:taxon-name-part> <tp:taxon-name-part taxon-name-part-type="species" reg="fatioi">fatioi</tp:taxon-name-part></tp:taxon-name> vs. <tp:taxon-name><tp:taxon-name-part taxon-name-part-type="genus" reg="Coregonus">C.</tp:taxon-name-part> <tp:taxon-name-part taxon-name-part-type="species" reg="brienzii">brienzii</tp:taxon-name-part></tp:taxon-name> (f)</italic>
                </td><td rowspan="2" colspan="1">&gt;163.5mm</td><td rowspan="1" colspan="1">1: CL/PAdC</td><td rowspan="1" colspan="1">0.71-0.86</td><td rowspan="1" colspan="1">0.66-0.76</td><td rowspan="1" colspan="1">7.46</td><td rowspan="1" colspan="1">0.08</td></tr><tr><td rowspan="1" colspan="1">2: BD/LJ</td><td rowspan="1" colspan="1">2.44-3.05</td><td rowspan="1" colspan="1">2.31-2.82</td><td rowspan="1" colspan="1">7.36</td><td rowspan="1" colspan="1">0.08</td></tr><tr><td rowspan="2" colspan="1">body</td><td rowspan="2" colspan="1">
                  <italic><tp:taxon-name>
                  <tp:taxon-name-part taxon-name-part-type="genus" reg="Coregonus">C.</tp:taxon-name-part> <tp:taxon-name-part taxon-name-part-type="species" reg="fatioi">fatioi</tp:taxon-name-part></tp:taxon-name> vs. <tp:taxon-name><tp:taxon-name-part taxon-name-part-type="genus" reg="Coregonus">C.</tp:taxon-name-part> <tp:taxon-name-part taxon-name-part-type="species" reg="brienzii">brienzii</tp:taxon-name-part></tp:taxon-name></italic>
                </td><td rowspan="2" colspan="1">&gt;163.5mm</td><td rowspan="1" colspan="1">1: CL/PAdC</td><td rowspan="1" colspan="1">0.71-0.86</td><td rowspan="1" colspan="1">0.66-0.76</td><td rowspan="1" colspan="1">6.04</td><td rowspan="1" colspan="1">0.1</td></tr><tr><td rowspan="1" colspan="1">2: CF/BD</td><td rowspan="1" colspan="1">0.87-1.13</td><td rowspan="1" colspan="1">0.93-1.12</td><td rowspan="1" colspan="1">5.92</td><td rowspan="1" colspan="1">0.1</td></tr><tr><td rowspan="2" colspan="1">head</td><td rowspan="2" colspan="1">
                  <italic><tp:taxon-name>
                  <tp:taxon-name-part taxon-name-part-type="genus" reg="Coregonus">C.</tp:taxon-name-part> <tp:taxon-name-part taxon-name-part-type="species" reg="fatioi">fatioi</tp:taxon-name-part></tp:taxon-name> vs. <tp:taxon-name><tp:taxon-name-part taxon-name-part-type="genus" reg="Coregonus">C.</tp:taxon-name-part> <tp:taxon-name-part taxon-name-part-type="species" reg="brienzii">brienzii</tp:taxon-name-part></tp:taxon-name></italic>
                </td><td rowspan="2" colspan="1">&gt;163.5mm</td><td rowspan="1" colspan="1">1: ED/M</td><td rowspan="1" colspan="1">1.03-1.19</td><td rowspan="1" colspan="1">1.04-1.57</td><td rowspan="1" colspan="1">3.58</td><td rowspan="1" colspan="1">0.18</td></tr><tr><td rowspan="1" colspan="1">2: HW/UJW</td><td rowspan="1" colspan="1">1.89-2.23</td><td rowspan="1" colspan="1">1.88-2.33</td><td rowspan="1" colspan="1">3.38</td><td rowspan="1" colspan="1">0.19</td></tr><tr><td rowspan="1" colspan="1">
                  <bold>Characters</bold>
                </td><td rowspan="1" colspan="1">
                  <bold>Species comparison</bold>
                </td><td rowspan="1" colspan="1">
                  <bold>Size range</bold>
                </td><td rowspan="1" colspan="1">
                  <bold>Best ratios</bold>
                </td><td rowspan="1" colspan="1">
                  <bold>Range species 1</bold>
                </td><td rowspan="1" colspan="1">
                  <bold>Range species 2</bold>
                </td><td rowspan="1" colspan="1">
                  <bold>Standard distance</bold>
                </td><td rowspan="1" colspan="1">
                  <bold>δ (Shape vs. size)</bold>
                </td></tr><tr><td rowspan="2" colspan="1">head + body</td><td rowspan="2" colspan="1">
                  <italic><tp:taxon-name>
                  <tp:taxon-name-part taxon-name-part-type="genus" reg="Coregonus">C.</tp:taxon-name-part> <tp:taxon-name-part taxon-name-part-type="species" reg="alpinus">alpinus</tp:taxon-name-part></tp:taxon-name> vs. other 3 species</italic>
                </td><td rowspan="2" colspan="1">&lt;163.5mm</td><td rowspan="1" colspan="1">1: DFAd/LJ *</td><td rowspan="1" colspan="1">2.57-2.58</td><td rowspan="1" colspan="1">1.6-2.1</td><td rowspan="1" colspan="1">23.47</td><td rowspan="1" colspan="1">0.03</td></tr><tr><td rowspan="1" colspan="1">2: AdFB/PAdC</td><td rowspan="1" colspan="1">0.26-0.28</td><td rowspan="1" colspan="1">0.21-0.42</td><td rowspan="1" colspan="1">22.66</td><td rowspan="1" colspan="1">0.03</td></tr><tr><td rowspan="2" colspan="1">head + body</td><td rowspan="2" colspan="1">
                  <italic><tp:taxon-name>
                  <tp:taxon-name-part taxon-name-part-type="genus" reg="Coregonus">C.</tp:taxon-name-part> <tp:taxon-name-part taxon-name-part-type="species" reg="albellus">albellus</tp:taxon-name-part></tp:taxon-name> vs. other 3 species</italic>
                </td><td rowspan="2" colspan="1">&lt;163.5mm</td><td rowspan="1" colspan="1">1: PostD/EH *</td><td rowspan="1" colspan="1">5.47-6.93</td><td rowspan="1" colspan="1">7.5-8.9</td><td rowspan="1" colspan="1">48.36</td><td rowspan="1" colspan="1">0.02</td></tr><tr><td rowspan="1" colspan="1">2: UJW/ES</td><td rowspan="1" colspan="1">4.88-9.3</td><td rowspan="1" colspan="1">3.41-5.31</td><td rowspan="1" colspan="1">48.13</td><td rowspan="1" colspan="1">0.02</td></tr><tr><td rowspan="2" colspan="1">head + body</td><td rowspan="2" colspan="1">
                  <italic><tp:taxon-name>
                  <tp:taxon-name-part taxon-name-part-type="genus" reg="Coregonus">C.</tp:taxon-name-part> <tp:taxon-name-part taxon-name-part-type="species" reg="alpinus">alpinus</tp:taxon-name-part></tp:taxon-name> vs. <tp:taxon-name><tp:taxon-name-part taxon-name-part-type="genus" reg="Coregonus">C.</tp:taxon-name-part> <tp:taxon-name-part taxon-name-part-type="species" reg="fatioi">fatioi</tp:taxon-name-part></tp:taxon-name> + <tp:taxon-name><tp:taxon-name-part taxon-name-part-type="genus" reg="Coregonus">C.</tp:taxon-name-part> <tp:taxon-name-part taxon-name-part-type="species" reg="brienzii">brienzii</tp:taxon-name-part></tp:taxon-name> (g)</italic>
                </td><td rowspan="2" colspan="1">&gt;163.5mm</td><td rowspan="1" colspan="1">1: DFAe/UJ *</td><td rowspan="1" colspan="1">3.28-4.1</td><td rowspan="1" colspan="1">2.58-3.19</td><td rowspan="1" colspan="1">24.71</td><td rowspan="1" colspan="1">0.05</td></tr><tr><td rowspan="1" colspan="1">2: CD/SW *</td><td rowspan="1" colspan="1">2.25-2.64</td><td rowspan="1" colspan="1">1.76-2.27</td><td rowspan="1" colspan="1">24.37</td><td rowspan="1" colspan="1">0.05</td></tr><tr><td rowspan="1" colspan="1">
                  <bold>Characters</bold>
                </td><td rowspan="1" colspan="1">
                  <bold>Species comparison</bold>
                </td><td rowspan="1" colspan="1">
                  <bold>Size range</bold>
                </td><td rowspan="1" colspan="1">
                  <bold>Best ratios</bold>
                </td><td rowspan="1" colspan="1">
                  <bold>Range species 1</bold>
                </td><td rowspan="1" colspan="1">
                  <bold>Range species 2</bold>
                </td><td rowspan="1" colspan="1">
                  <bold>Standard distance</bold>
                </td><td rowspan="1" colspan="1">
                  <bold>δ (Shape vs. size)</bold>
                </td></tr><tr><td rowspan="2" colspan="1">head + body</td><td rowspan="2" colspan="1">
                  <italic><tp:taxon-name>
                  <tp:taxon-name-part taxon-name-part-type="genus" reg="Coregonus">C.</tp:taxon-name-part> <tp:taxon-name-part taxon-name-part-type="species" reg="albellus">albellus</tp:taxon-name-part></tp:taxon-name> vs. <tp:taxon-name><tp:taxon-name-part taxon-name-part-type="genus" reg="Coregonus">C.</tp:taxon-name-part> <tp:taxon-name-part taxon-name-part-type="species" reg="alpinus">alpinus</tp:taxon-name-part></tp:taxon-name> (h)</italic>
                </td><td rowspan="2" colspan="1">100-290</td><td rowspan="1" colspan="1">1: PreD/LJ *</td><td rowspan="1" colspan="1">3.99-4.68</td><td rowspan="1" colspan="1">5.6-6.81</td><td rowspan="1" colspan="1">22.86</td><td rowspan="1" colspan="1">0.13</td></tr><tr><td rowspan="1" colspan="1">2: DFAe/UJ *</td><td rowspan="1" colspan="1">2.14-2.79</td><td rowspan="1" colspan="1">3.25-4.1</td><td rowspan="1" colspan="1">21.65</td><td rowspan="1" colspan="1">0.14</td></tr><tr><td rowspan="2" colspan="1">head</td><td rowspan="2" colspan="1">
                  <italic><tp:taxon-name>
                  <tp:taxon-name-part taxon-name-part-type="genus" reg="Coregonus">C.</tp:taxon-name-part> <tp:taxon-name-part taxon-name-part-type="species" reg="albellus">albellus</tp:taxon-name-part></tp:taxon-name> vs. <tp:taxon-name><tp:taxon-name-part taxon-name-part-type="genus" reg="Coregonus">C.</tp:taxon-name-part> <tp:taxon-name-part taxon-name-part-type="species" reg="alpinus">alpinus</tp:taxon-name-part></tp:taxon-name></italic>
                </td><td rowspan="2" colspan="1">100-290</td><td rowspan="1" colspan="1">1: HD/UJ *</td><td rowspan="1" colspan="1">1.87-2.2</td><td rowspan="1" colspan="1">2.38-2.78</td><td rowspan="1" colspan="1">14.39</td><td rowspan="1" colspan="1">0.18</td></tr><tr><td rowspan="1" colspan="1">2: LJ/IOW *</td><td rowspan="1" colspan="1">1.53-1.99</td><td rowspan="1" colspan="1">1.33-1.57</td><td rowspan="1" colspan="1">13.25</td><td rowspan="1" colspan="1">0.19</td></tr><tr><td rowspan="2" colspan="1">head + body</td><td rowspan="2" colspan="1">
                  <italic><tp:taxon-name>
                  <tp:taxon-name-part taxon-name-part-type="genus" reg="Coregonus">C.</tp:taxon-name-part> <tp:taxon-name-part taxon-name-part-type="species" reg="albellus">albellus</tp:taxon-name-part></tp:taxon-name> vs. <tp:taxon-name><tp:taxon-name-part taxon-name-part-type="genus" reg="Coregonus">C.</tp:taxon-name-part> <tp:taxon-name-part taxon-name-part-type="species" reg="fatioi">fatioi</tp:taxon-name-part></tp:taxon-name></italic>
                </td><td rowspan="2" colspan="1">100-290</td><td rowspan="1" colspan="1">1: PreP/EH *</td><td rowspan="1" colspan="1">6.56-7.98</td><td rowspan="1" colspan="1">8.94-11.43</td><td rowspan="1" colspan="1">15.95</td><td rowspan="1" colspan="1">0.13</td></tr><tr><td rowspan="1" colspan="1">2: CL/UJ</td><td rowspan="1" colspan="1">1.44-2.02</td><td rowspan="1" colspan="1">1.93-2.72</td><td rowspan="1" colspan="1">15.09</td><td rowspan="1" colspan="1">0.14</td></tr><tr><td rowspan="2" colspan="1">head + body</td><td rowspan="2" colspan="1">
                  <italic><tp:taxon-name>
                  <tp:taxon-name-part taxon-name-part-type="genus" reg="Coregonus">C.</tp:taxon-name-part> <tp:taxon-name-part taxon-name-part-type="species" reg="albellus">albellus</tp:taxon-name-part></tp:taxon-name> vs. <tp:taxon-name><tp:taxon-name-part taxon-name-part-type="genus" reg="Coregonus">C.</tp:taxon-name-part> <tp:taxon-name-part taxon-name-part-type="species" reg="brienzii">brienzii</tp:taxon-name-part></tp:taxon-name> (i)</italic>
                </td><td rowspan="2" colspan="1">100-290</td><td rowspan="1" colspan="1">1: PreD/EH *</td><td rowspan="1" colspan="1">6.1-7.58</td><td rowspan="1" colspan="1">8.12-10.32</td><td rowspan="1" colspan="1">50.86</td><td rowspan="1" colspan="1">0.04</td></tr><tr><td rowspan="1" colspan="1">2: CL/LJ</td><td rowspan="1" colspan="1">0.99-1.45</td><td rowspan="1" colspan="1">1.38-1.65</td><td rowspan="1" colspan="1">50.6</td><td rowspan="1" colspan="1">0.04</td></tr><tr><td rowspan="2" colspan="1">head</td><td rowspan="2" colspan="1">
                  <italic><tp:taxon-name>
                  <tp:taxon-name-part taxon-name-part-type="genus" reg="Coregonus">C.</tp:taxon-name-part> <tp:taxon-name-part taxon-name-part-type="species" reg="albellus">albellus</tp:taxon-name-part></tp:taxon-name> vs. <tp:taxon-name><tp:taxon-name-part taxon-name-part-type="genus" reg="Coregonus">C.</tp:taxon-name-part> <tp:taxon-name-part taxon-name-part-type="species" reg="brienzii">brienzii</tp:taxon-name-part></tp:taxon-name></italic>
                </td><td rowspan="2" colspan="1">100-290</td><td rowspan="1" colspan="1">1: EH/HL *</td><td rowspan="1" colspan="1">0.27-0.31</td><td rowspan="1" colspan="1">0.22-0.27</td><td rowspan="1" colspan="1">9.33</td><td rowspan="1" colspan="1">0.18</td></tr><tr><td rowspan="1" colspan="1">2: LJ/ES</td><td rowspan="1" colspan="1">9.62-17.28</td><td rowspan="1" colspan="1">6.08-12.43</td><td rowspan="1" colspan="1">8.57</td><td rowspan="1" colspan="1">0.22</td></tr><tr><td rowspan="1" colspan="1">
                  <bold>Characters</bold>
                </td><td rowspan="1" colspan="1">
                  <bold>Species comparison</bold>
                </td><td rowspan="1" colspan="1">
                  <bold>Size range</bold>
                </td><td rowspan="1" colspan="1">
                  <bold>Best ratios</bold>
                </td><td rowspan="1" colspan="1">
                  <bold>Range species 1</bold>
                </td><td rowspan="1" colspan="1">
                  <bold>Range species 2</bold>
                </td><td rowspan="1" colspan="1">
                  <bold>Standard distance</bold>
                </td><td rowspan="1" colspan="1">
                  <bold>δ (Shape vs. size)</bold>
                </td></tr><tr><td rowspan="2" colspan="1">head + body</td><td rowspan="2" colspan="1">
                  <italic><tp:taxon-name>
                  <tp:taxon-name-part taxon-name-part-type="genus" reg="Coregonus">C.</tp:taxon-name-part> <tp:taxon-name-part taxon-name-part-type="species" reg="alpinus">alpinus</tp:taxon-name-part></tp:taxon-name> vs. <tp:taxon-name><tp:taxon-name-part taxon-name-part-type="genus" reg="Coregonus">C.</tp:taxon-name-part> <tp:taxon-name-part taxon-name-part-type="species" reg="brienzii">brienzii</tp:taxon-name-part></tp:taxon-name> (j)</italic>
                </td><td rowspan="2" colspan="1">100-290</td><td rowspan="1" colspan="1">1: DFAd/LJW *</td><td rowspan="1" colspan="1">9.84-14.82</td><td rowspan="1" colspan="1">6.05-8.91</td><td rowspan="1" colspan="1">20.72</td><td rowspan="1" colspan="1">0.03</td></tr><tr><td rowspan="1" colspan="1">2: DHL/LJ *</td><td rowspan="1" colspan="1">1.84-2.22</td><td rowspan="1" colspan="1">1.63-1.82</td><td rowspan="1" colspan="1">20.47</td><td rowspan="1" colspan="1">0.02</td></tr><tr><td rowspan="2" colspan="1">body</td><td rowspan="2" colspan="1">
                  <italic><tp:taxon-name>
                  <tp:taxon-name-part taxon-name-part-type="genus" reg="Coregonus">C.</tp:taxon-name-part> <tp:taxon-name-part taxon-name-part-type="species" reg="alpinus">alpinus</tp:taxon-name-part></tp:taxon-name> vs. <tp:taxon-name><tp:taxon-name-part taxon-name-part-type="genus" reg="Coregonus">C.</tp:taxon-name-part> <tp:taxon-name-part taxon-name-part-type="species" reg="brienzii">brienzii</tp:taxon-name-part></tp:taxon-name> (k)</italic>
                </td><td rowspan="2" colspan="1">100-290</td><td rowspan="1" colspan="1">1: PecF2/DFAd *</td><td rowspan="1" colspan="1">0.74-0.85</td><td rowspan="1" colspan="1">0.85-1.03</td><td rowspan="1" colspan="1">87.52</td><td rowspan="1" colspan="1">&lt;0.01</td></tr><tr><td rowspan="1" colspan="1">2: CD/PostD</td><td rowspan="1" colspan="1">0.17-0.2</td><td rowspan="1" colspan="1">0.15-0.18</td><td rowspan="1" colspan="1">87.48</td><td rowspan="1" colspan="1">&lt;0.01</td></tr><tr><td rowspan="2" colspan="1">head</td><td rowspan="2" colspan="1">
                  <italic><tp:taxon-name>
                  <tp:taxon-name-part taxon-name-part-type="genus" reg="Coregonus">C.</tp:taxon-name-part> <tp:taxon-name-part taxon-name-part-type="species" reg="alpinus">alpinus</tp:taxon-name-part></tp:taxon-name> vs. <tp:taxon-name><tp:taxon-name-part taxon-name-part-type="genus" reg="Coregonus">C.</tp:taxon-name-part> <tp:taxon-name-part taxon-name-part-type="species" reg="brienzii">brienzii</tp:taxon-name-part></tp:taxon-name></italic>
                </td><td rowspan="2" colspan="1">100-290</td><td rowspan="1" colspan="1">1: HD/LJW *</td><td rowspan="1" colspan="1">6.72-9.39</td><td rowspan="1" colspan="1">5.23-6.66</td><td rowspan="1" colspan="1">11.94</td><td rowspan="1" colspan="1">0.04</td></tr><tr><td rowspan="1" colspan="1">2: HL/LJ *</td><td rowspan="1" colspan="1">2.54-2.96</td><td rowspan="1" colspan="1">2.19-2.47</td><td rowspan="1" colspan="1">11.61</td><td rowspan="1" colspan="1">0.04</td></tr><tr><td rowspan="2" colspan="1">head + body</td><td rowspan="2" colspan="1">
                  <italic><tp:taxon-name>
                  <tp:taxon-name-part taxon-name-part-type="genus" reg="Coregonus">C.</tp:taxon-name-part> <tp:taxon-name-part taxon-name-part-type="species" reg="alpinus">alpinus</tp:taxon-name-part></tp:taxon-name> vs. <tp:taxon-name><tp:taxon-name-part taxon-name-part-type="genus" reg="Coregonus">C.</tp:taxon-name-part> <tp:taxon-name-part taxon-name-part-type="species" reg="fatioi">fatioi</tp:taxon-name-part></tp:taxon-name> (h)</italic>
                </td><td rowspan="2" colspan="1">100-290</td><td rowspan="1" colspan="1">1: DFAe/UJ *</td><td rowspan="1" colspan="1">3.25-4.1</td><td rowspan="1" colspan="1">2.45-3.17</td><td rowspan="1" colspan="1">18.98</td><td rowspan="1" colspan="1">0.03</td></tr><tr><td rowspan="1" colspan="1">2: PecF2/AFAe</td><td rowspan="1" colspan="1">1.24-1.47</td><td rowspan="1" colspan="1">1.37-1.63</td><td rowspan="1" colspan="1">18.63</td><td rowspan="1" colspan="1">0.03</td></tr><tr><td rowspan="2" colspan="1">body</td><td rowspan="2" colspan="1">
                  <italic><tp:taxon-name>
                  <tp:taxon-name-part taxon-name-part-type="genus" reg="Coregonus">C.</tp:taxon-name-part> <tp:taxon-name-part taxon-name-part-type="species" reg="alpinus">alpinus</tp:taxon-name-part></tp:taxon-name> vs. <tp:taxon-name><tp:taxon-name-part taxon-name-part-type="genus" reg="Coregonus">C.</tp:taxon-name-part> <tp:taxon-name-part taxon-name-part-type="species" reg="fatioi">fatioi</tp:taxon-name-part></tp:taxon-name></italic>
                </td><td rowspan="2" colspan="1">100-290</td><td rowspan="1" colspan="1">1: PecF2/DFAe</td><td rowspan="1" colspan="1">0.77-0.89</td><td rowspan="1" colspan="1">0.87-1.02</td><td rowspan="1" colspan="1">9.25</td><td rowspan="1" colspan="1">0.08</td></tr><tr><td rowspan="1" colspan="1">2: AFAe/PostD</td><td rowspan="1" colspan="1">0.27-0.32</td><td rowspan="1" colspan="1">0.22-0.29</td><td rowspan="1" colspan="1">8.71</td><td rowspan="1" colspan="1">0.08</td></tr><tr><td rowspan="2" colspan="1">head</td><td rowspan="2" colspan="1">
                  <italic><tp:taxon-name>
                  <tp:taxon-name-part taxon-name-part-type="genus" reg="Coregonus">C.</tp:taxon-name-part> <tp:taxon-name-part taxon-name-part-type="species" reg="alpinus">alpinus</tp:taxon-name-part></tp:taxon-name> vs. <tp:taxon-name><tp:taxon-name-part taxon-name-part-type="genus" reg="Coregonus">C.</tp:taxon-name-part> <tp:taxon-name-part taxon-name-part-type="species" reg="fatioi">fatioi</tp:taxon-name-part></tp:taxon-name></italic>
                </td><td rowspan="2" colspan="1">100-290</td><td rowspan="1" colspan="1">1: LJW/UJW</td><td rowspan="1" colspan="1">0.33-0.47</td><td rowspan="1" colspan="1">0.37-0.55</td><td rowspan="1" colspan="1">5.62</td><td rowspan="1" colspan="1">0.08</td></tr><tr><td rowspan="1" colspan="1">2: HL/UJ</td><td rowspan="1" colspan="1">3.43-3.93</td><td rowspan="1" colspan="1">3.13-3.63</td><td rowspan="1" colspan="1">4.98</td><td rowspan="1" colspan="1">0.08</td></tr><tr><td rowspan="1" colspan="1">
                  <bold>Characters</bold>
                </td><td rowspan="1" colspan="1">
                  <bold>Species comparison</bold>
                </td><td rowspan="1" colspan="1">
                  <bold>Size range</bold>
                </td><td rowspan="1" colspan="1">
                  <bold>Best ratios</bold>
                </td><td rowspan="1" colspan="1">
                  <bold>Range species 1</bold>
                </td><td rowspan="1" colspan="1">
                  <bold>Range species 2</bold>
                </td><td rowspan="1" colspan="1">
                  <bold>Standard distance</bold>
                </td><td rowspan="1" colspan="1">
                  <bold>δ (Shape vs. size)</bold>
                </td></tr><tr><td rowspan="2" colspan="1">head + body</td><td rowspan="2" colspan="1">
                  <italic><tp:taxon-name>
                  <tp:taxon-name-part taxon-name-part-type="genus" reg="Coregonus">C.</tp:taxon-name-part> <tp:taxon-name-part taxon-name-part-type="species" reg="fatioi">fatioi</tp:taxon-name-part></tp:taxon-name> vs. <tp:taxon-name><tp:taxon-name-part taxon-name-part-type="genus" reg="Coregonus">C.</tp:taxon-name-part> <tp:taxon-name-part taxon-name-part-type="species" reg="brienzii">brienzii</tp:taxon-name-part></tp:taxon-name> (l)</italic>
                </td><td rowspan="2" colspan="1">100-290</td><td rowspan="1" colspan="1">1: AFB/BD</td><td rowspan="1" colspan="1">0.45-0.67</td><td rowspan="1" colspan="1">0.44-0.58</td><td rowspan="1" colspan="1">28.19</td><td rowspan="1" colspan="1">&lt;0.01</td></tr><tr><td rowspan="1" colspan="1">2: PreD/M</td><td rowspan="1" colspan="1">8.87-14.85</td><td rowspan="1" colspan="1">9.13-11.41</td><td rowspan="1" colspan="1">28.16</td><td rowspan="1" colspan="1">&lt;0.01</td></tr><tr><td rowspan="2" colspan="1">body</td><td rowspan="2" colspan="1">
                  <italic><tp:taxon-name>
                  <tp:taxon-name-part taxon-name-part-type="genus" reg="Coregonus">C.</tp:taxon-name-part> <tp:taxon-name-part taxon-name-part-type="species" reg="fatioi">fatioi</tp:taxon-name-part></tp:taxon-name> vs. <tp:taxon-name><tp:taxon-name-part taxon-name-part-type="genus" reg="Coregonus">C.</tp:taxon-name-part> <tp:taxon-name-part taxon-name-part-type="species" reg="brienzii">brienzii</tp:taxon-name-part></tp:taxon-name></italic>
                </td><td rowspan="2" colspan="1">100-290</td><td rowspan="1" colspan="1">1: AFB/BD</td><td rowspan="1" colspan="1">0.45-0.67</td><td rowspan="1" colspan="1">0.44-0.58</td><td rowspan="1" colspan="1">2.76</td><td rowspan="1" colspan="1">0.05</td></tr><tr><td rowspan="1" colspan="1">2: PreP/PreA</td><td rowspan="1" colspan="1">0.58-0.65</td><td rowspan="1" colspan="1">0.57-0.64</td><td rowspan="1" colspan="1">2.51</td><td rowspan="1" colspan="1">0.05</td></tr><tr><td rowspan="2" colspan="1">head</td><td rowspan="2" colspan="1">
                  <italic><tp:taxon-name>
                  <tp:taxon-name-part taxon-name-part-type="genus" reg="Coregonus">C.</tp:taxon-name-part> <tp:taxon-name-part taxon-name-part-type="species" reg="fatioi">fatioi</tp:taxon-name-part></tp:taxon-name> vs. <tp:taxon-name><tp:taxon-name-part taxon-name-part-type="genus" reg="Coregonus">C.</tp:taxon-name-part> <tp:taxon-name-part taxon-name-part-type="species" reg="brienzii">brienzii</tp:taxon-name-part></tp:taxon-name></italic>
                </td><td rowspan="2" colspan="1">100-290</td><td rowspan="1" colspan="1">1: ED/M</td><td rowspan="1" colspan="1">1.04-1.57</td><td rowspan="1" colspan="1">1.03-1.28</td><td rowspan="1" colspan="1">1.72</td><td rowspan="1" colspan="1">0.1</td></tr><tr><td rowspan="1" colspan="1">2: SN/MW</td><td rowspan="1" colspan="1">2.09-2.63</td><td rowspan="1" colspan="1">1.78-2.87</td><td rowspan="1" colspan="1">1.52</td><td rowspan="1" colspan="1">0.1</td></tr><tr><td rowspan="1" colspan="1">
                  <bold>Characters</bold>
                </td><td rowspan="1" colspan="1">
                  <bold>Species comparison</bold>
                </td><td rowspan="1" colspan="1">
                  <bold>Size range</bold>
                </td><td rowspan="1" colspan="1">
                  <bold>Best ratios</bold>
                </td><td rowspan="1" colspan="1">
                  <bold>Range species 1</bold>
                </td><td rowspan="1" colspan="1">
                  <bold>Range species 2</bold>
                </td><td rowspan="1" colspan="1">
                  <bold>Standard distance</bold>
                </td><td rowspan="1" colspan="1">
                  <bold>δ (Shape vs. size)</bold>
                </td></tr><tr><td rowspan="2" colspan="1">head + body</td><td rowspan="2" colspan="1">
                  <italic><tp:taxon-name>
                  <tp:taxon-name-part taxon-name-part-type="genus" reg="Coregonus">C.</tp:taxon-name-part>
                </tp:taxon-name><tp:taxon-name>
                  <tp:taxon-name-part taxon-name-part-type="genus" reg="Coregonus"/>
                  <tp:taxon-name-part taxon-name-part-type="species" reg="albellus">albellus</tp:taxon-name-part>
                </tp:taxon-name> vs. other 3 species</italic>
                </td><td rowspan="2" colspan="1">100-290</td><td rowspan="1" colspan="1">1: PreD/EH *</td><td rowspan="1" colspan="1">6.1-7.58</td><td rowspan="1" colspan="1">8.12-10.5</td><td rowspan="1" colspan="1">10.89</td><td rowspan="1" colspan="1">0.16</td></tr><tr><td rowspan="1" colspan="1">2: CL/UJ</td><td rowspan="1" colspan="1">1.44-2.02</td><td rowspan="1" colspan="1">1.85-2.72</td><td rowspan="1" colspan="1">9.79</td><td rowspan="1" colspan="1">0.17</td></tr><tr><td rowspan="2" colspan="1">head + body</td><td rowspan="2" colspan="1">
                  <italic><tp:taxon-name>
                  <tp:taxon-name-part taxon-name-part-type="genus" reg="Coregonus">C.</tp:taxon-name-part>
                </tp:taxon-name><tp:taxon-name>
                  <tp:taxon-name-part taxon-name-part-type="genus" reg="Coregonus"/>
                  <tp:taxon-name-part taxon-name-part-type="species" reg="alpinus">alpinus</tp:taxon-name-part>
                </tp:taxon-name> vs. other 3 species</italic>
                </td><td rowspan="2" colspan="1">100-290</td><td rowspan="1" colspan="1">1: DFAe/UJ *</td><td rowspan="1" colspan="1">3.25-4.1</td><td rowspan="1" colspan="1">2.14-3.19</td><td rowspan="1" colspan="1">9.59</td><td rowspan="1" colspan="1">0.11</td></tr><tr><td rowspan="1" colspan="1">2: LJW/UJW</td><td rowspan="1" colspan="1">0.33-0.47</td><td rowspan="1" colspan="1">0.34-0.55</td><td rowspan="1" colspan="1">8.98</td><td rowspan="1" colspan="1">0.12</td></tr></tbody></table><table-wrap-foot><fn><p>(a) PelvS, PecF1, DFAd, DFAe, DFPe, TL, SL, EH, SD, SW, INW, IOW (b) PelvFS, PelvFB, PecFB, DFPe, TL, EH, ED, SD, IOW (c) PelvFB, PelvFS, PelvF, PecF1, DFB, DFAe, DFPe, AFB, AFAe, AdFB, CF, PAdC, PreP, PreA, SL, TL, BD, PostD, DHL, ED, EH, ES, PostO, HD, MW, SN, SD, SW, IOW, INW (d) PecFB, PelvFB, PelvF, PelvFS, PecF1, DFAe, DFPe, AFAe, AdFB, PreP, CF, TL, PostD (e) ED, EH, HD, SD, SW, INW (f) PelvFB, PelvFS, PelvF, PecFB, DFAe, DFAd, DFPe, CF, PreP, SL, TL, ED, EH, MW, SD, SW, IOW, INW, ES (g) PelvFS, PecF1, PecFB, DFAd, DFPe, SL, TL, ED, EH, INW, CF (h) PelvS, PecF1, DFAd, DFAe, DFPe, TL, SL, EH, SD, SW, INW, IOW (i) PelvFS (j) PelvFB, PelvFS, PelvF, PecF1,DFAe, DFPe, AFB, AFAe,CF, SL, TL, BD, ED, EH, ES, PostO, HD, MW, SN, SD, SW, IOW, INW (k) PelvFS, PecF1, CF, SL, TL (l) PelvS, TL, INW</p></fn></table-wrap-foot></table-wrap><table-wrap id="T1" position="float" orientation="portrait"><label>Table 1.</label><caption><p>Morphological characters, their acronyms and a brief description of each character.</p></caption><table id="TID0EYXCI" rules="all"><tbody><tr><th rowspan="1" colspan="1">Morphological characters</th><th rowspan="1" colspan="1">Acronym</th><th rowspan="1" colspan="1">Description</th></tr><tr><td rowspan="1" colspan="3">
                  <bold>Body</bold>
                </td></tr><tr><td rowspan="1" colspan="1">Pelvic fin base</td><td rowspan="1" colspan="1">PelvFB</td><td rowspan="1" colspan="1">Length between insertions of fin</td></tr><tr><td rowspan="1" colspan="1">Pelvic fin "spine" length</td><td rowspan="1" colspan="1">PelvFS</td><td rowspan="1" colspan="1">Length from upper insertion point of fin to tip of spine; the spine is actually an elongated scale structure</td></tr><tr><td rowspan="1" colspan="1">Pelvic fin length</td><td rowspan="1" colspan="1">PelvF</td><td rowspan="1" colspan="1">Length from upper insertion point of fin to tip of longest branched ray</td></tr><tr><td rowspan="1" colspan="1">Pectoral fin base</td><td rowspan="1" colspan="1">PecFB</td><td rowspan="1" colspan="1">Length between insertions of fin</td></tr><tr><td rowspan="1" colspan="1">Pectoral fin 1 length</td><td rowspan="1" colspan="1">PecF1</td><td rowspan="1" colspan="1">Length from upper insertion point of fin to tip of unbranched ray</td></tr><tr><td rowspan="1" colspan="1">Pectoral fin 2 length</td><td rowspan="1" colspan="1">PecF2</td><td rowspan="1" colspan="1">Length from upper insertion point of fin to tip of longest branched ray</td></tr><tr><td rowspan="1" colspan="1">Dorsal fin base</td><td rowspan="1" colspan="1">DFB</td><td rowspan="1" colspan="1">Length between insertions of fin</td></tr><tr><td rowspan="1" colspan="1">Length of anterior part of dorsal fin erected</td><td rowspan="1" colspan="1">DFAe</td><td rowspan="1" colspan="1">Length from anterior insertion point of fin to tip of longest unbranched ray, when fin is fully erected</td></tr><tr><td rowspan="1" colspan="1">Length of anterior part of dorsal fin depressed</td><td rowspan="1" colspan="1">DFAd</td><td rowspan="1" colspan="1">Length from anterior insertion point of fin to tip of longest unbranched ray, when fin is depressed</td></tr><tr><td rowspan="1" colspan="1">Length of posterior part of dorsal fin erected</td><td rowspan="1" colspan="1">DFPe</td><td rowspan="1" colspan="1">Length from posterior insertion point of fin to tip of most posterior branched ray, when fin is erected</td></tr><tr><td rowspan="1" colspan="1">Anal fin base</td><td rowspan="1" colspan="1">AFB</td><td rowspan="1" colspan="1">Length between insertions of fin</td></tr><tr><td rowspan="1" colspan="1">Length of anterior part of the anal fin</td><td rowspan="1" colspan="1">AFAe</td><td rowspan="1" colspan="1">Length from anterior insertion point of fin to tip of longest branched ray, when fin is fully erected</td></tr><tr><td rowspan="1" colspan="1">Adipose fin base</td><td rowspan="1" colspan="1">AdFB</td><td rowspan="1" colspan="1">Length between insertions of fin</td></tr><tr><td rowspan="1" colspan="1">Caudal fin length</td><td rowspan="1" colspan="1">CF</td><td rowspan="1" colspan="1">Length from the middle of hypural plate of the caudal fin (internally this is the expanded bones at the end of the backbone that support the caudal fin, externally where the lateral line scales end) to the tip of the longest unbranched ray either being on the dorsal or ventral part of the caudal fin</td></tr><tr><td rowspan="1" colspan="1">Caudal peduncle depth</td><td rowspan="1" colspan="1">CD</td><td rowspan="1" colspan="1">Vertical distance between dorsal and ventral margins of the caudal peduncle at its narrowest part</td></tr><tr><td rowspan="1" colspan="1">Caudal peduncle length</td><td rowspan="1" colspan="1">CL</td><td rowspan="1" colspan="1">Length from posterior insertion point of anal fin to the middle of the hypural plate of the caudal fin</td></tr><tr><td rowspan="1" colspan="1">Length from anterior part of adipose fin to caudal fin base</td><td rowspan="1" colspan="1">PAdC</td><td rowspan="1" colspan="1">Length from anterior insertion point of adipose fin to the middle of the hypural plate of the caudal fin</td></tr><tr><td rowspan="1" colspan="1">Dorsal head length</td><td rowspan="1" colspan="1">DHL</td><td rowspan="1" colspan="1">Length from tip of snout to most posterior part of the frontal head bone</td></tr><tr><td rowspan="1" colspan="1">Prepelvic length</td><td rowspan="1" colspan="1">PreP</td><td rowspan="1" colspan="1">Length from tip of snout to anterior insertion point of pelvic fin</td></tr><tr><td rowspan="1" colspan="1">Preanal length</td><td rowspan="1" colspan="1">PreA</td><td rowspan="1" colspan="1">Length from tip of snout to anterior insertion point of anal fin</td></tr><tr><td rowspan="1" colspan="1">Standard length</td><td rowspan="1" colspan="1">SL</td><td rowspan="1" colspan="1">Length from tip of snout to the middle of the hypural plate of the caudal fin</td></tr><tr><td rowspan="1" colspan="1">Total length</td><td rowspan="1" colspan="1">TL</td><td rowspan="1" colspan="1">Length from tip of snout to the tip of longest unbranched ray either being on the dorsal or ventral part of the caudal fin</td></tr><tr><td rowspan="1" colspan="1">Predorsal length</td><td rowspan="1" colspan="1">PreD</td><td rowspan="1" colspan="1">Length from tip of snout to anterior insertion point of dorsal fin</td></tr><tr><td rowspan="1" colspan="1">Body depth</td><td rowspan="1" colspan="1">BD</td><td rowspan="1" colspan="1">Vertical distance between dorsal and ventral margins of body from anterior insertion point of dorsal fin to anterior insertion of pelvic fin: not necessarily the greatest body depth</td></tr><tr><td rowspan="1" colspan="1">Postdorsal length</td><td rowspan="1" colspan="1">PostD</td><td rowspan="1" colspan="1">Length from posterior insertion point of dorsal fin to middle of hypural plate of the caudal fin</td></tr><tr><td rowspan="1" colspan="3">
                  <bold>Head</bold>
                </td></tr><tr><td rowspan="1" colspan="1">Eye diameter</td><td rowspan="1" colspan="1">ED</td><td rowspan="1" colspan="1">Horizontal distance across the midline of the eye from the anterior to the posterior margin of the soft eye tissue</td></tr><tr><td rowspan="1" colspan="1">Eye cavity</td><td rowspan="1" colspan="1">EC</td><td rowspan="1" colspan="1">Horizontal distance across the midline of the eye from the anterior margin of the eye socket to the posterior margin of the eye cavity</td></tr><tr><td rowspan="1" colspan="1">Eye height</td><td rowspan="1" colspan="1">EH</td><td rowspan="1" colspan="1">Vertical distance across the midline of the eye from the dorsal margin of the eye cavity to the ventral margin of the eye cavity</td></tr><tr><td rowspan="1" colspan="1">Eye socket</td><td rowspan="1" colspan="1">ES</td><td rowspan="1" colspan="1">Horizontal distance from the anterior margin of the eye socket to the most anterior point of the the posterior margin of the eye socket</td></tr><tr><td rowspan="1" colspan="1">Postorbital length</td><td rowspan="1" colspan="1">PostO</td><td rowspan="1" colspan="1">Length from posterior margin of the eye to the most posterior point of the operculum</td></tr><tr><td rowspan="1" colspan="1">Head length</td><td rowspan="1" colspan="1">HL</td><td rowspan="1" colspan="1">Length from the tip of snout to most posterior point of the operculum margin</td></tr><tr><td rowspan="1" colspan="1">Head depth</td><td rowspan="1" colspan="1">HD</td><td rowspan="1" colspan="1">The transverse distance between margins at the widest point of the head.</td></tr><tr><td rowspan="1" colspan="1">Head width</td><td rowspan="1" colspan="1">HW</td><td rowspan="1" colspan="1">Distance between the posterior margins of the left and right operculum</td></tr><tr><td rowspan="1" colspan="1">Mouth width</td><td rowspan="1" colspan="1">MW</td><td rowspan="1" colspan="1">The transverse distance between margins of the upper and lower jaw</td></tr><tr><td rowspan="1" colspan="1">Upper jaw length</td><td rowspan="1" colspan="1">UJ</td><td rowspan="1" colspan="1">Length from the tip of the snout to most posterior point of the upper jaw</td></tr><tr><td rowspan="1" colspan="1">Lower jaw length</td><td rowspan="1" colspan="1">LJ</td><td rowspan="1" colspan="1">Length from the most anterior point of the lower jaw to the lower jaw insertion</td></tr><tr><td rowspan="1" colspan="1">Lower jaw width</td><td rowspan="1" colspan="1">LJW</td><td rowspan="1" colspan="1">Length between the anterior left and right side of the lower jaw</td></tr><tr><td rowspan="1" colspan="1">Uperr jaw width</td><td rowspan="1" colspan="1">UJW</td><td rowspan="1" colspan="1">Length between the posterior left and right point of the upper jaw</td></tr><tr><td rowspan="1" colspan="1">Length of maxilla</td><td rowspan="1" colspan="1">M</td><td rowspan="1" colspan="1">Length from the most anterior point of the maxilla to the most posterior point of the maxilla</td></tr><tr><td rowspan="1" colspan="1">Snout length</td><td rowspan="1" colspan="1">SN</td><td rowspan="1" colspan="1">Length from tip of snout to anterior margin of the eye</td></tr><tr><td rowspan="1" colspan="1">Snouth depth</td><td rowspan="1" colspan="1">SD</td><td rowspan="1" colspan="1">Vertical distance from the upper to the lower margin of the rostral plate</td></tr><tr><td rowspan="1" colspan="1">Snouth width</td><td rowspan="1" colspan="1">SW</td><td rowspan="1" colspan="1">Horizontal distance from the left to the right margin of the rostral plate</td></tr><tr><td rowspan="1" colspan="1">Interorbital width</td><td rowspan="1" colspan="1">IOW</td><td rowspan="1" colspan="1">Distance between the anterior margin of the left and right eye cavity</td></tr><tr><td rowspan="1" colspan="1">Internarial width</td><td rowspan="1" colspan="1">INW</td><td rowspan="1" colspan="1">Distance between the right and left nostrils</td></tr><tr><td rowspan="1" colspan="3">
                  <bold>Gill</bold>
                </td></tr><tr><td rowspan="1" colspan="1">Upper arch length</td><td rowspan="1" colspan="1">UA</td><td rowspan="1" colspan="1">Length of the first hypobranchial (upper arch) from the most anterior point to the joint of the hypo- and ceratobranchial where the middle raker emerges</td></tr><tr><td rowspan="1" colspan="1">Lower arch length</td><td rowspan="1" colspan="1">LA</td><td rowspan="1" colspan="1">Length of the first ceratobranchial (lower arch) from the most anterior point to the joint of the hypo- and ceratobranchial where the middle raker emerges</td></tr><tr><td rowspan="1" colspan="1">Middle gill raker length</td><td rowspan="1" colspan="1">MGR</td><td rowspan="1" colspan="1">Length of the gill raker directly at the joint of the the upper and lower first arch, from the insertion of the gill raker to the tip of the gill raker</td></tr><tr><td rowspan="1" colspan="1">Longest gill raker length</td><td rowspan="1" colspan="1">LGR</td><td rowspan="1" colspan="1">Length of the longest gill raker either on the upper and lower first arch, from the insertion of the gill raker to the tip of the gill raker</td></tr></tbody></table></table-wrap><table-wrap id="T4" position="float" orientation="portrait"><label>Table 4.</label><caption><p>Morphological and meristic data of <italic><tp:taxon-name><tp:taxon-name-part taxon-name-part-type="genus" reg="Coregonus">C.</tp:taxon-name-part> <tp:taxon-name-part taxon-name-part-type="species" reg="alpinus">alpinus</tp:taxon-name-part></tp:taxon-name></italic><xref ref-type="bibr" rid="B18">Fatio 1885</xref> from lakes Thun and Brienz, MHNG-717.045 lectotype from Lake Thun; non-type material N = 21 from Lake Thun and N = 9 from Lake Brienz.</p></caption><table id="TID0EM4EK" rules="all"><tbody><tr><td rowspan="4" colspan="1">
                  <bold>Morphological characters</bold>
                </td><td rowspan="1" colspan="1">
                  <bold><italic><tp:taxon-name>
                    <tp:taxon-name-part taxon-name-part-type="genus" reg="Coregonus">C.</tp:taxon-name-part> <tp:taxon-name-part taxon-name-part-type="species" reg="alpinus">alpinus</tp:taxon-name-part></tp:taxon-name></italic></bold>
                </td><td rowspan="1" colspan="2">
                  <bold>Both lakes</bold>
                </td><td rowspan="1" colspan="6">
                  <bold>Lake Thun</bold>
                </td><td rowspan="1" colspan="6">
                  <bold>Lake Brienz</bold>
                </td></tr><tr><td rowspan="3" colspan="1">
                  <bold>Lectotype</bold>
                </td><td rowspan="1" colspan="2">
                  <bold>Non-types both sexes</bold>
                </td><td rowspan="1" colspan="6">
                  <bold>Non-types</bold>
                </td><td rowspan="1" colspan="6">
                  <bold>Non-types</bold>
                </td></tr><tr><td rowspan="1" colspan="2">
                  <bold><italic>N-total</italic> = 30</bold>
                </td><td rowspan="1" colspan="2">
                  <bold><italic>N-total</italic> = 21</bold>
                </td><td rowspan="1" colspan="2">
                  <bold><italic>N-females</italic> = 12</bold>
                </td><td rowspan="1" colspan="2">
                  <bold><italic>N-males</italic> = 9</bold>
                </td><td rowspan="1" colspan="2">
                  <bold><italic>N-total</italic> = 9</bold>
                </td><td rowspan="1" colspan="2">
                  <bold><italic>N-females</italic> = 6</bold>
                </td><td rowspan="1" colspan="2">
                  <bold><italic>N-males</italic> = 3</bold>
                </td></tr><tr><td rowspan="1" colspan="1">
                  <bold>Mean ± StDev</bold>
                </td><td rowspan="1" colspan="1">
                  <bold>Range</bold>
                </td><td rowspan="1" colspan="1">
                  <bold>Mean ± StDev</bold>
                </td><td rowspan="1" colspan="1">
                  <bold>Range</bold>
                </td><td rowspan="1" colspan="1">
                  <bold>Mean ± StDev</bold>
                </td><td rowspan="1" colspan="1">
                  <bold>Range</bold>
                </td><td rowspan="1" colspan="1">
                  <bold>Mean ± StDev</bold>
                </td><td rowspan="1" colspan="1">
                  <bold>Range</bold>
                </td><td rowspan="1" colspan="1">
                  <bold>Mean ± StDev</bold>
                </td><td rowspan="1" colspan="1">
                  <bold>Range</bold>
                </td><td rowspan="1" colspan="1">
                  <bold>Mean ± StDev</bold>
                </td><td rowspan="1" colspan="1">
                  <bold>Range</bold>
                </td><td rowspan="1" colspan="1">
                  <bold>Mean ± StDev</bold>
                </td><td rowspan="1" colspan="1">
                  <bold>Range</bold>
                </td></tr><tr><td rowspan="1" colspan="1">
                  <bold>SL (mm)</bold>
                </td><td rowspan="1" colspan="1">283.0</td><td rowspan="1" colspan="1">266.1±56.4</td><td rowspan="1" colspan="1">(147-364)</td><td rowspan="1" colspan="1">288.3±45.1</td><td rowspan="1" colspan="1">(210-364)</td><td rowspan="1" colspan="1">299.6±37.3</td><td rowspan="1" colspan="1">(267-364)</td><td rowspan="1" colspan="1">273.3±52.2</td><td rowspan="1" colspan="1">(210-352)</td><td rowspan="1" colspan="1">214.3±46.0</td><td rowspan="1" colspan="1">(147-290)</td><td rowspan="1" colspan="1">240.1±27.9</td><td rowspan="1" colspan="1">(213-290)</td><td rowspan="1" colspan="1">162.7±23.3</td><td rowspan="1" colspan="1">(147-190)</td></tr><tr><td rowspan="1" colspan="16">
                  <bold>Percentage of standard length</bold>
                </td></tr><tr><td rowspan="1" colspan="1">
                  <bold>PelvFB</bold>
                </td><td rowspan="1" colspan="1">4.5</td><td rowspan="1" colspan="1">4.2±0.4</td><td rowspan="1" colspan="1">(3.1-5.0)</td><td rowspan="1" colspan="1">4.4±0.3</td><td rowspan="1" colspan="1">(3.8-5)</td><td rowspan="1" colspan="1">4.3±0.4</td><td rowspan="1" colspan="1">(3.8-5.0)</td><td rowspan="1" colspan="1">4.4±0.3</td><td rowspan="1" colspan="1">(4.0-4.8)</td><td rowspan="1" colspan="1">3.7±0.3</td><td rowspan="1" colspan="1">(3.1-4.0)</td><td rowspan="1" colspan="1">3.9±0.1</td><td rowspan="1" colspan="1">(3.7-4.0)</td><td rowspan="1" colspan="1">3.5±0.5</td><td rowspan="1" colspan="1">(3.1-4.0)</td></tr><tr><td rowspan="1" colspan="1">
                  <bold>PelvFS</bold>
                </td><td rowspan="1" colspan="1">4.7</td><td rowspan="1" colspan="1">6.1±0.8</td><td rowspan="1" colspan="1">(4.7-7.6)</td><td rowspan="1" colspan="1">5.9±0.7</td><td rowspan="1" colspan="1">(4.7-7.2)</td><td rowspan="1" colspan="1">5.9±0.7</td><td rowspan="1" colspan="1">(4.8-6.6)</td><td rowspan="1" colspan="1">5.9±0.8</td><td rowspan="1" colspan="1">(4.7-7.2)</td><td rowspan="1" colspan="1">6.7±0.5</td><td rowspan="1" colspan="1">(5.9-7.6)</td><td rowspan="1" colspan="1">6.8±0.5</td><td rowspan="1" colspan="1">(6.0-7.6)</td><td rowspan="1" colspan="1">6.5±0.6</td><td rowspan="1" colspan="1">(5.9-7.1)</td></tr><tr><td rowspan="1" colspan="1">
                  <bold>PelvF</bold>
                </td><td rowspan="1" colspan="1">18.1</td><td rowspan="1" colspan="1">16.7±1.1</td><td rowspan="1" colspan="1">(14-18.2)</td><td rowspan="1" colspan="1">16.6±0.9</td><td rowspan="1" colspan="1">(14.7-18.2)</td><td rowspan="1" colspan="1">16.2±0.9</td><td rowspan="1" colspan="1">(14.7-17.3)</td><td rowspan="1" colspan="1">17.2±0.6</td><td rowspan="1" colspan="1">(16.3-18.2)</td><td rowspan="1" colspan="1">16.9±1.5</td><td rowspan="1" colspan="1">(14-18.1)</td><td rowspan="1" colspan="1">16.9±1.6</td><td rowspan="1" colspan="1">(14-18.1)</td><td rowspan="1" colspan="1">16.8±1.4</td><td rowspan="1" colspan="1">(15.2-18)</td></tr><tr><td rowspan="1" colspan="1">
                  <bold>PecFB</bold>
                </td><td rowspan="1" colspan="1">3.7</td><td rowspan="1" colspan="1">3.3±0.3</td><td rowspan="1" colspan="1">(2.5-3.7)</td><td rowspan="1" colspan="1">3.4±0.3</td><td rowspan="1" colspan="1">(2.8-3.7)</td><td rowspan="1" colspan="1">3.4±0.3</td><td rowspan="1" colspan="1">(2.8-3.7)</td><td rowspan="1" colspan="1">3.3±0.2</td><td rowspan="1" colspan="1">(3.0-3.5)</td><td rowspan="1" colspan="1">3.0±0.3</td><td rowspan="1" colspan="1">(2.5-3.5)</td><td rowspan="1" colspan="1">3.0±0.3</td><td rowspan="1" colspan="1">(2.5-3.5)</td><td rowspan="1" colspan="1">3.1±0.3</td><td rowspan="1" colspan="1">(2.8-3.3)</td></tr><tr><td rowspan="1" colspan="1">
                  <bold>PecF1</bold>
                </td><td rowspan="1" colspan="1">18.7</td><td rowspan="1" colspan="1">16.2±1.2</td><td rowspan="1" colspan="1">(13.6-18.7)</td><td rowspan="1" colspan="1">16.2±1.3</td><td rowspan="1" colspan="1">(13.6-18.7)</td><td rowspan="1" colspan="1">16.0±1.4</td><td rowspan="1" colspan="1">(13.6-18.6)</td><td rowspan="1" colspan="1">16.5±1.1</td><td rowspan="1" colspan="1">(15.1-18.7)</td><td rowspan="1" colspan="1">16.3±1.1</td><td rowspan="1" colspan="1">(13.9-17.1)</td><td rowspan="1" colspan="1">16.4±1.3</td><td rowspan="1" colspan="1">(13.9-17.1)</td><td rowspan="1" colspan="1">16.1±0.9</td><td rowspan="1" colspan="1">(15.1-16.8)</td></tr><tr><td rowspan="1" colspan="1">
                  <bold>PecF2</bold>
                </td><td rowspan="1" colspan="1">19.7</td><td rowspan="1" colspan="1">17±1.1</td><td rowspan="1" colspan="1">(14.4-19.7)</td><td rowspan="1" colspan="1">17±1.1</td><td rowspan="1" colspan="1">(15.3-19.7)</td><td rowspan="1" colspan="1">16.8±1.1</td><td rowspan="1" colspan="1">(15.3-19.1)</td><td rowspan="1" colspan="1">17.3±1.1</td><td rowspan="1" colspan="1">(15.8-19.7)</td><td rowspan="1" colspan="1">16.9±1.2</td><td rowspan="1" colspan="1">(14.4-17.7)</td><td rowspan="1" colspan="1">17±1.3</td><td rowspan="1" colspan="1">(14.4-17.7)</td><td rowspan="1" colspan="1">16.7±1.1</td><td rowspan="1" colspan="1">(15.5-17.6)</td></tr><tr><td rowspan="1" colspan="1">
                  <bold>DFB</bold>
                </td><td rowspan="1" colspan="1">12.9</td><td rowspan="1" colspan="1">12.8±0.9</td><td rowspan="1" colspan="1">(10.7-14.7)</td><td rowspan="1" colspan="1">12.9±0.9</td><td rowspan="1" colspan="1">(11.5-14.7)</td><td rowspan="1" colspan="1">12.9±0.9</td><td rowspan="1" colspan="1">(11.7-14.4)</td><td rowspan="1" colspan="1">12.9±0.9</td><td rowspan="1" colspan="1">(11.5-14.7)</td><td rowspan="1" colspan="1">12.6±1.1</td><td rowspan="1" colspan="1">(10.7-14.3)</td><td rowspan="1" colspan="1">12.6±1.1</td><td rowspan="1" colspan="1">(10.7-14.0)</td><td rowspan="1" colspan="1">12.7±1.4</td><td rowspan="1" colspan="1">(11.7-14.3)</td></tr><tr><td rowspan="1" colspan="1">
                  <bold>DFAe</bold>
                </td><td rowspan="1" colspan="1">na</td><td rowspan="1" colspan="1">19.7±1.2</td><td rowspan="1" colspan="1">(16.4-23.0)</td><td rowspan="1" colspan="1">19.5±0.8</td><td rowspan="1" colspan="1">(17.6-20.6)</td><td rowspan="1" colspan="1">19.3±0.8</td><td rowspan="1" colspan="1">(17.6-20.5)</td><td rowspan="1" colspan="1">19.7±0.8</td><td rowspan="1" colspan="1">(18.6-20.6)</td><td rowspan="1" colspan="1">20.3±1.8</td><td rowspan="1" colspan="1">(16.4-23.0)</td><td rowspan="1" colspan="1">20.1±1.9</td><td rowspan="1" colspan="1">(16.4-21.5)</td><td rowspan="1" colspan="1">20.9±1.9</td><td rowspan="1" colspan="1">(19.5-23.0)</td></tr><tr><td rowspan="1" colspan="1">
                  <bold>DFAd</bold>
                </td><td rowspan="1" colspan="1">22.6</td><td rowspan="1" colspan="1">20.8±1.4</td><td rowspan="1" colspan="1">(17.0-24.0)</td><td rowspan="1" colspan="1">20.6±0.9</td><td rowspan="1" colspan="1">(18.6-22.5)</td><td rowspan="1" colspan="1">20.4±0.8</td><td rowspan="1" colspan="1">(18.6-21.3)</td><td rowspan="1" colspan="1">20.9±1.1</td><td rowspan="1" colspan="1">(19.6-22.5)</td><td rowspan="1" colspan="1">21.4±2.0</td><td rowspan="1" colspan="1">(17.0-24.0)</td><td rowspan="1" colspan="1">21.2±2.2</td><td rowspan="1" colspan="1">(17.0-22.7)</td><td rowspan="1" colspan="1">21.7±2.0</td><td rowspan="1" colspan="1">(20.0-24.0)</td></tr><tr><td rowspan="1" colspan="1">
                  <bold>DFPe</bold>
                </td><td rowspan="1" colspan="1">5.6</td><td rowspan="1" colspan="1">5.0±0.6</td><td rowspan="1" colspan="1">(4.0-6.5)</td><td rowspan="1" colspan="1">4.8±0.5</td><td rowspan="1" colspan="1">(4-5.8)</td><td rowspan="1" colspan="1">4.8±0.6</td><td rowspan="1" colspan="1">(4.0-5.8)</td><td rowspan="1" colspan="1">4.9±0.4</td><td rowspan="1" colspan="1">(4.2-5.5)</td><td rowspan="1" colspan="1">5.3±0.7</td><td rowspan="1" colspan="1">(4.3-6.5)</td><td rowspan="1" colspan="1">5.2±0.6</td><td rowspan="1" colspan="1">(4.3-5.9)</td><td rowspan="1" colspan="1">5.5±1.1</td><td rowspan="1" colspan="1">(4.4-6.5)</td></tr><tr><td rowspan="1" colspan="1">
                  <bold>AFB</bold>
                </td><td rowspan="1" colspan="1">12.5</td><td rowspan="1" colspan="1">12.4±0.9</td><td rowspan="1" colspan="1">(9.8-14.2)</td><td rowspan="1" colspan="1">12.5±0.9</td><td rowspan="1" colspan="1">(10.3-14.2)</td><td rowspan="1" colspan="1">12.3±0.9</td><td rowspan="1" colspan="1">(10.3-14.0)</td><td rowspan="1" colspan="1">12.8±0.8</td><td rowspan="1" colspan="1">(11.1-14.2)</td><td rowspan="1" colspan="1">12.1±1.0</td><td rowspan="1" colspan="1">(9.8-13.3)</td><td rowspan="1" colspan="1">12.1±1.1</td><td rowspan="1" colspan="1">(9.8-12.9)</td><td rowspan="1" colspan="1">12.2±1.0</td><td rowspan="1" colspan="1">(11.4-13.3)</td></tr><tr><td rowspan="1" colspan="1">
                  <bold>AFAe</bold>
                </td><td rowspan="1" colspan="1">14</td><td rowspan="1" colspan="1">12.3±0.9</td><td rowspan="1" colspan="1">(9.8-13.8)</td><td rowspan="1" colspan="1">12.2±0.7</td><td rowspan="1" colspan="1">(10.5-13.3)</td><td rowspan="1" colspan="1">11.9±0.7</td><td rowspan="1" colspan="1">(10.5-12.7)</td><td rowspan="1" colspan="1">12.5±0.7</td><td rowspan="1" colspan="1">(10.9-13.3)</td><td rowspan="1" colspan="1">12.5±1.3</td><td rowspan="1" colspan="1">(9.8-13.8)</td><td rowspan="1" colspan="1">12.6±1.4</td><td rowspan="1" colspan="1">(9.8-13.8)</td><td rowspan="1" colspan="1">12.4±1.3</td><td rowspan="1" colspan="1">(11.2-13.7)</td></tr><tr><td rowspan="1" colspan="1">
                  <bold>AdFB</bold>
                </td><td rowspan="1" colspan="1">4.8</td><td rowspan="1" colspan="1">4.4±0.6</td><td rowspan="1" colspan="1">(3.4-5.5)</td><td rowspan="1" colspan="1">4.3±0.6</td><td rowspan="1" colspan="1">(3.4-5.5)</td><td rowspan="1" colspan="1">4.3±0.6</td><td rowspan="1" colspan="1">(3.5-5.5)</td><td rowspan="1" colspan="1">4.2±0.5</td><td rowspan="1" colspan="1">(3.4-4.7)</td><td rowspan="1" colspan="1">4.7±0.5</td><td rowspan="1" colspan="1">(3.8-5.4)</td><td rowspan="1" colspan="1">4.6±0.5</td><td rowspan="1" colspan="1">(3.8-5.1)</td><td rowspan="1" colspan="1">4.9±0.5</td><td rowspan="1" colspan="1">(4.5-5.4)</td></tr><tr><td rowspan="1" colspan="1">
                  <bold>CF</bold>
                </td><td rowspan="1" colspan="1">na</td><td rowspan="1" colspan="1">24±1.4</td><td rowspan="1" colspan="1">(19.1-26.3)</td><td rowspan="1" colspan="1">24±1</td><td rowspan="1" colspan="1">(21.9-26)</td><td rowspan="1" colspan="1">23.8±0.7</td><td rowspan="1" colspan="1">(22.7-24.8)</td><td rowspan="1" colspan="1">24.3±1.2</td><td rowspan="1" colspan="1">(21.9-26)</td><td rowspan="1" colspan="1">24.1±2.2</td><td rowspan="1" colspan="1">(19.1-26.3)</td><td rowspan="1" colspan="1">24±2.6</td><td rowspan="1" colspan="1">(19.1-26.3)</td><td rowspan="1" colspan="1">24.3±1.5</td><td rowspan="1" colspan="1">(22.9-25.9)</td></tr><tr><td rowspan="1" colspan="1">
                  <bold>CD</bold>
                </td><td rowspan="1" colspan="1">8.8</td><td rowspan="1" colspan="1">8.1±0.5</td><td rowspan="1" colspan="1">(6.7-8.9)</td><td rowspan="1" colspan="1">8.2±0.4</td><td rowspan="1" colspan="1">(7.6-8.9)</td><td rowspan="1" colspan="1">8.1±0.3</td><td rowspan="1" colspan="1">(7.6-8.6)</td><td rowspan="1" colspan="1">8.3±0.4</td><td rowspan="1" colspan="1">(7.8-8.9)</td><td rowspan="1" colspan="1">7.8±0.6</td><td rowspan="1" colspan="1">(6.7-8.6)</td><td rowspan="1" colspan="1">7.8±0.6</td><td rowspan="1" colspan="1">(6.7-8.6)</td><td rowspan="1" colspan="1">7.8±0.8</td><td rowspan="1" colspan="1">(7-8.4)</td></tr><tr><td rowspan="1" colspan="1">
                  <bold>CL</bold>
                </td><td rowspan="1" colspan="1">12.6</td><td rowspan="1" colspan="1">12.6±0.8</td><td rowspan="1" colspan="1">(11.2-14.4)</td><td rowspan="1" colspan="1">12.6±0.9</td><td rowspan="1" colspan="1">(11.2-14.4)</td><td rowspan="1" colspan="1">12.5±0.8</td><td rowspan="1" colspan="1">(11.2-13.6)</td><td rowspan="1" colspan="1">12.9±0.9</td><td rowspan="1" colspan="1">(11.8-14.4)</td><td rowspan="1" colspan="1">12.5±0.9</td><td rowspan="1" colspan="1">(11.3-13.9)</td><td rowspan="1" colspan="1">12.5±0.8</td><td rowspan="1" colspan="1">(11.3-13.6)</td><td rowspan="1" colspan="1">12.5±1.2</td><td rowspan="1" colspan="1">(11.5-13.9)</td></tr><tr><td rowspan="1" colspan="1">
                  <bold>PAdC</bold>
                </td><td rowspan="1" colspan="1">18.4</td><td rowspan="1" colspan="1">17.7±1.1</td><td rowspan="1" colspan="1">(15.3-19.5)</td><td rowspan="1" colspan="1">17.8±1</td><td rowspan="1" colspan="1">(15.7-19.4)</td><td rowspan="1" colspan="1">17.8±1.1</td><td rowspan="1" colspan="1">(15.7-19.4)</td><td rowspan="1" colspan="1">17.8±1</td><td rowspan="1" colspan="1">(16.2-19.4)</td><td rowspan="1" colspan="1">17.6±1.3</td><td rowspan="1" colspan="1">(15.3-19.5)</td><td rowspan="1" colspan="1">17.3±1.4</td><td rowspan="1" colspan="1">(15.3-19.5)</td><td rowspan="1" colspan="1">18.3±1.1</td><td rowspan="1" colspan="1">(17.2-19.3)</td></tr><tr><td rowspan="1" colspan="1">
                  <bold>DHL</bold>
                </td><td rowspan="1" colspan="1">15.3</td><td rowspan="1" colspan="1">14.6±0.9</td><td rowspan="1" colspan="1">(12.6-16.3)</td><td rowspan="1" colspan="1">14.2±0.6</td><td rowspan="1" colspan="1">(12.6-15.6)</td><td rowspan="1" colspan="1">14.1±0.8</td><td rowspan="1" colspan="1">(12.6-15.6)</td><td rowspan="1" colspan="1">14.3±0.5</td><td rowspan="1" colspan="1">(13.7-15.0)</td><td rowspan="1" colspan="1">15.4±0.8</td><td rowspan="1" colspan="1">(14.0-16.3)</td><td rowspan="1" colspan="1">15.2±0.9</td><td rowspan="1" colspan="1">(14.0-16.3)</td><td rowspan="1" colspan="1">15.8±0.2</td><td rowspan="1" colspan="1">(15.6-16.0)</td></tr><tr><td rowspan="1" colspan="1">
                  <bold>PreP</bold>
                </td><td rowspan="1" colspan="1">53.6</td><td rowspan="1" colspan="1">51.5±2.3</td><td rowspan="1" colspan="1">(42.7-55.2)</td><td rowspan="1" colspan="1">51.9±1.8</td><td rowspan="1" colspan="1">(48-55.2)</td><td rowspan="1" colspan="1">51.8±1.8</td><td rowspan="1" colspan="1">(49.3-55.2)</td><td rowspan="1" colspan="1">52.1±1.9</td><td rowspan="1" colspan="1">(48.0-54.5)</td><td rowspan="1" colspan="1">50.5±3.1</td><td rowspan="1" colspan="1">(42.7-53.0)</td><td rowspan="1" colspan="1">50.1±3.8</td><td rowspan="1" colspan="1">(42.7-53.0)</td><td rowspan="1" colspan="1">51.4±0.7</td><td rowspan="1" colspan="1">(50.6-51.9)</td></tr><tr><td rowspan="1" colspan="1">
                  <bold>PreA</bold>
                </td><td rowspan="1" colspan="1">77.2</td><td rowspan="1" colspan="1">78.3±1.5</td><td rowspan="1" colspan="1">(75.2-81.8)</td><td rowspan="1" colspan="1">78.5±1.4</td><td rowspan="1" colspan="1">(75.2-81.1)</td><td rowspan="1" colspan="1">78.8±1.3</td><td rowspan="1" colspan="1">(76.5-81.1)</td><td rowspan="1" colspan="1">78.1±1.5</td><td rowspan="1" colspan="1">(75.2-80.3)</td><td rowspan="1" colspan="1">77.8±1.8</td><td rowspan="1" colspan="1">(76.1-81.8)</td><td rowspan="1" colspan="1">78.2±2.0</td><td rowspan="1" colspan="1">(76.1-81.8)</td><td rowspan="1" colspan="1">76.8±0.3</td><td rowspan="1" colspan="1">(76.5-77.0)</td></tr><tr><td rowspan="1" colspan="1">
                  <bold>PreD</bold>
                </td><td rowspan="1" colspan="1">45</td><td rowspan="1" colspan="1">47.8±2</td><td rowspan="1" colspan="1">(39.9-50.3)</td><td rowspan="1" colspan="1">48±1.5</td><td rowspan="1" colspan="1">(45.5-50.3)</td><td rowspan="1" colspan="1">48.3±1.5</td><td rowspan="1" colspan="1">(45.5-50.3)</td><td rowspan="1" colspan="1">47.6±1.7</td><td rowspan="1" colspan="1">(45.6-50)</td><td rowspan="1" colspan="1">47.3±3</td><td rowspan="1" colspan="1">(39.9-50.2)</td><td rowspan="1" colspan="1">47.1±3.6</td><td rowspan="1" colspan="1">(39.9-50.2)</td><td rowspan="1" colspan="1">47.8±1.6</td><td rowspan="1" colspan="1">(46.3-49.5)</td></tr><tr><td rowspan="1" colspan="1">
                  <bold>BD</bold>
                </td><td rowspan="1" colspan="1">27.6</td><td rowspan="1" colspan="1">26.5±2.7</td><td rowspan="1" colspan="1">(19.9-31.8)</td><td rowspan="1" colspan="1">27.5±1.9</td><td rowspan="1" colspan="1">(24.5-31.8)</td><td rowspan="1" colspan="1">28.2±2.0</td><td rowspan="1" colspan="1">(25.2-31.8)</td><td rowspan="1" colspan="1">26.5±1.4</td><td rowspan="1" colspan="1">(24.5-28.8)</td><td rowspan="1" colspan="1">24.2±2.9</td><td rowspan="1" colspan="1">(19.9-27.0)</td><td rowspan="1" colspan="1">24.8±2.8</td><td rowspan="1" colspan="1">(19.9-27.0)</td><td rowspan="1" colspan="1">23.1±3.3</td><td rowspan="1" colspan="1">(20.5-26.8)</td></tr><tr><td rowspan="1" colspan="1">
                  <bold>PostD</bold>
                </td><td rowspan="1" colspan="1">43.7</td><td rowspan="1" colspan="1">42.6±2</td><td rowspan="1" colspan="1">(34.7-46)</td><td rowspan="1" colspan="1">42.7±1.3</td><td rowspan="1" colspan="1">(38.3-43.9)</td><td rowspan="1" colspan="1">42.3±1.5</td><td rowspan="1" colspan="1">(38.3-43.9)</td><td rowspan="1" colspan="1">43.2±0.5</td><td rowspan="1" colspan="1">(42.1-43.8)</td><td rowspan="1" colspan="1">42.3±3.3</td><td rowspan="1" colspan="1">(34.7-46)</td><td rowspan="1" colspan="1">42.3±4.1</td><td rowspan="1" colspan="1">(34.7-46)</td><td rowspan="1" colspan="1">42.5±0.9</td><td rowspan="1" colspan="1">(41.4-43)</td></tr><tr><td rowspan="1" colspan="1">
                  <bold>TL</bold>
                </td><td rowspan="1" colspan="1">118</td><td rowspan="1" colspan="1">120.5±4.2</td><td rowspan="1" colspan="1">(100-124.2)</td><td rowspan="1" colspan="1">121±1.3</td><td rowspan="1" colspan="1">(118.7-123.4)</td><td rowspan="1" colspan="1">120.6±1.5</td><td rowspan="1" colspan="1">(118.7-123.4)</td><td rowspan="1" colspan="1">121.5±0.7</td><td rowspan="1" colspan="1">(120.8-122.8)</td><td rowspan="1" colspan="1">119.2±7.5</td><td rowspan="1" colspan="1">(100-124.2)</td><td rowspan="1" colspan="1">118.6±9.3</td><td rowspan="1" colspan="1">(100-124.2)</td><td rowspan="1" colspan="1">120.5±1.7</td><td rowspan="1" colspan="1">(118.9-122.4)</td></tr><tr><td rowspan="1" colspan="1">
                  <bold>HL (mm)</bold>
                </td><td rowspan="1" colspan="1">58.6</td><td rowspan="1" colspan="1">54.2±10.6</td><td rowspan="1" colspan="1">(31.1-73.1)</td><td rowspan="1" colspan="1">58.3±8.6</td><td rowspan="1" colspan="1">(41.9-73.1)</td><td rowspan="1" colspan="1">60.2±6.8</td><td rowspan="1" colspan="1">(53-73.1)</td><td rowspan="1" colspan="1">55.7±10.4</td><td rowspan="1" colspan="1">(41.9-72.2)</td><td rowspan="1" colspan="1">44.6±8.7</td><td rowspan="1" colspan="1">(31.1-58.3)</td><td rowspan="1" colspan="1">49.5±4.7</td><td rowspan="1" colspan="1">(45.7-58.3)</td><td rowspan="1" colspan="1">34.9±6</td><td rowspan="1" colspan="1">(31.1-41.8)</td></tr><tr><td rowspan="1" colspan="16">
                  <bold>Percentage of head length</bold>
                </td></tr><tr><td rowspan="1" colspan="1">
                  <bold>SN</bold>
                </td><td rowspan="1" colspan="1">22.2</td><td rowspan="1" colspan="1">23.1 ± 1.6</td><td rowspan="1" colspan="1">(20.1-26.4)</td><td rowspan="1" colspan="1">23.5 ± 1.5</td><td rowspan="1" colspan="1">(20.9-26.4)</td><td rowspan="1" colspan="1">23.7 ± 1.5</td><td rowspan="1" colspan="1">(21.4-26.4)</td><td rowspan="1" colspan="1">23.2 ± 1.5</td><td rowspan="1" colspan="1">(20.9-25.3)</td><td rowspan="1" colspan="1">22.4 ± 1.6</td><td rowspan="1" colspan="1">(20.1-25)</td><td rowspan="1" colspan="1">22.8 ± 1.7</td><td rowspan="1" colspan="1">(20.3-25)</td><td rowspan="1" colspan="1">21.7 ± 1.4</td><td rowspan="1" colspan="1">(20.1-22.7)</td></tr><tr><td rowspan="1" colspan="1">
                  <bold>ED</bold>
                </td><td rowspan="1" colspan="1">22.1</td><td rowspan="1" colspan="1">22.5 ± 2</td><td rowspan="1" colspan="1">(19.5-27.2)</td><td rowspan="1" colspan="1">21.7 ± 1.5</td><td rowspan="1" colspan="1">(19.5-26.1)</td><td rowspan="1" colspan="1">21.3 ± 1.1</td><td rowspan="1" colspan="1">(19.5-22.9)</td><td rowspan="1" colspan="1">22.3 ± 2</td><td rowspan="1" colspan="1">(19.8-26.1)</td><td rowspan="1" colspan="1">24.3 ± 1.7</td><td rowspan="1" colspan="1">(21.8-27.2)</td><td rowspan="1" colspan="1">23.3 ± 1.1</td><td rowspan="1" colspan="1">(21.8-24.9)</td><td rowspan="1" colspan="1">26.1 ± 1</td><td rowspan="1" colspan="1">(25.4-27.2)</td></tr><tr><td rowspan="1" colspan="1">
                  <bold>EC</bold>
                </td><td rowspan="1" colspan="1">28.9</td><td rowspan="1" colspan="1">27.4 ± 1.7</td><td rowspan="1" colspan="1">(24.5-31.5)</td><td rowspan="1" colspan="1">26.7 ± 1.2</td><td rowspan="1" colspan="1">(24.5-29)</td><td rowspan="1" colspan="1">26.6 ± 1</td><td rowspan="1" colspan="1">(24.9-28.3)</td><td rowspan="1" colspan="1">26.9 ± 1.4</td><td rowspan="1" colspan="1">(24.5-29)</td><td rowspan="1" colspan="1">29 ± 1.9</td><td rowspan="1" colspan="1">(26.4-31.5)</td><td rowspan="1" colspan="1">28.1 ± 1.7</td><td rowspan="1" colspan="1">(26.4-30.6)</td><td rowspan="1" colspan="1">30.6 ± 0.8</td><td rowspan="1" colspan="1">(29.9-31.5)</td></tr><tr><td rowspan="4" colspan="1">
                  <bold>Morphological characters</bold>
                </td><td rowspan="1" colspan="1">
                  <bold><italic><tp:taxon-name>
                    <tp:taxon-name-part taxon-name-part-type="genus" reg="Coregonus">C.</tp:taxon-name-part> <tp:taxon-name-part taxon-name-part-type="species" reg="alpinus">alpinus</tp:taxon-name-part></tp:taxon-name></italic></bold>
                </td><td rowspan="1" colspan="2">
                  <bold>Both lakes</bold>
                </td><td rowspan="1" colspan="6">
                  <bold>Lake Thun</bold>
                </td><td rowspan="1" colspan="6">
                  <bold>Lake Brienz</bold>
                </td></tr><tr><td rowspan="3" colspan="1">
                  <bold>Lectotype</bold>
                </td><td rowspan="1" colspan="2">
                  <bold>Non-types both sexes</bold>
                </td><td rowspan="1" colspan="6">
                  <bold>Non-types</bold>
                </td><td rowspan="1" colspan="6">
                  <bold>Non-types</bold>
                </td></tr><tr><td rowspan="1" colspan="2">
                  <bold><italic>N-total</italic> = 30</bold>
                </td><td rowspan="1" colspan="2">
                  <bold><italic>N-total</italic> = 21</bold>
                </td><td rowspan="1" colspan="2">
                  <bold><italic>N-females</italic> = 12</bold>
                </td><td rowspan="1" colspan="2">
                  <bold><italic>N-males</italic> = 9</bold>
                </td><td rowspan="1" colspan="2">
                  <bold><italic>N-total</italic> = 9</bold>
                </td><td rowspan="1" colspan="2">
                  <bold><italic>N-females</italic> = 6</bold>
                </td><td rowspan="1" colspan="2">
                  <bold><italic>N-males</italic> = 3</bold>
                </td></tr><tr><td rowspan="1" colspan="1">
                  <bold>Mean ± StDev</bold>
                </td><td rowspan="1" colspan="1">
                  <bold>Range</bold>
                </td><td rowspan="1" colspan="1">
                  <bold>Mean ± StDev</bold>
                </td><td rowspan="1" colspan="1">
                  <bold>Range</bold>
                </td><td rowspan="1" colspan="1">
                  <bold>Mean ± StDev</bold>
                </td><td rowspan="1" colspan="1">
                  <bold>Range</bold>
                </td><td rowspan="1" colspan="1">
                  <bold>Mean ± StDev</bold>
                </td><td rowspan="1" colspan="1">
                  <bold>Range</bold>
                </td><td rowspan="1" colspan="1">
                  <bold>Mean ± StDev</bold>
                </td><td rowspan="1" colspan="1">
                  <bold>Range</bold>
                </td><td rowspan="1" colspan="1">
                  <bold>Mean ± StDev</bold>
                </td><td rowspan="1" colspan="1">
                  <bold>Range</bold>
                </td><td rowspan="1" colspan="1">
                  <bold>Mean ± StDev</bold>
                </td><td rowspan="1" colspan="1">
                  <bold>Range</bold>
                </td></tr><tr><td rowspan="1" colspan="1">
                  <bold>EH</bold>
                </td><td rowspan="1" colspan="1">23.7</td><td rowspan="1" colspan="1">22.2 ± 1.8</td><td rowspan="1" colspan="1">(19.1-27.1)</td><td rowspan="1" colspan="1">21.4 ± 1.4</td><td rowspan="1" colspan="1">(19.1-23.6)</td><td rowspan="1" colspan="1">21.1 ± 1.2</td><td rowspan="1" colspan="1">(19.1-23)</td><td rowspan="1" colspan="1">21.9 ± 1.6</td><td rowspan="1" colspan="1">(19.6-23.6)</td><td rowspan="1" colspan="1">23.9 ± 1.5</td><td rowspan="1" colspan="1">(22.4-27.1)</td><td rowspan="1" colspan="1">23.3 ± 0.9</td><td rowspan="1" colspan="1">(22.4-24.6)</td><td rowspan="1" colspan="1">25.1 ± 2</td><td rowspan="1" colspan="1">(23.2-27.1)</td></tr><tr><td rowspan="1" colspan="1">
                  <bold>ES</bold>
                </td><td rowspan="1" colspan="1">5.7</td><td rowspan="1" colspan="1">5.0 ± 0.8</td><td rowspan="1" colspan="1">(3.3-6.3)</td><td rowspan="1" colspan="1">5.1 ± 0.8</td><td rowspan="1" colspan="1">(3.4-6.3)</td><td rowspan="1" colspan="1">5.0 ± 0.7</td><td rowspan="1" colspan="1">(3.7-6.0)</td><td rowspan="1" colspan="1">5.2 ± 0.9</td><td rowspan="1" colspan="1">(3.4-6.3)</td><td rowspan="1" colspan="1">4.7 ± 0.8</td><td rowspan="1" colspan="1">(3.3-5.8)</td><td rowspan="1" colspan="1">4.6 ± 0.9</td><td rowspan="1" colspan="1">(3.3-5.5)</td><td rowspan="1" colspan="1">4.9 ± 0.8</td><td rowspan="1" colspan="1">(4.3-5.8)</td></tr><tr><td rowspan="1" colspan="1">
                  <bold>PostO</bold>
                </td><td rowspan="1" colspan="1">51.2</td><td rowspan="1" colspan="1">52.4 ± 1.5</td><td rowspan="1" colspan="1">(48.9-55.4)</td><td rowspan="1" colspan="1">52.6 ± 1.2</td><td rowspan="1" colspan="1">(50.2-55.4)</td><td rowspan="1" colspan="1">52.5 ± 1.3</td><td rowspan="1" colspan="1">(50.8-55.4)</td><td rowspan="1" colspan="1">52.8 ± 1.2</td><td rowspan="1" colspan="1">(50.2-54.4)</td><td rowspan="1" colspan="1">51.7 ± 1.9</td><td rowspan="1" colspan="1">(48.9-54.8)</td><td rowspan="1" colspan="1">52.2 ± 1.5</td><td rowspan="1" colspan="1">(50.7-54.8)</td><td rowspan="1" colspan="1">50.8 ± 2.6</td><td rowspan="1" colspan="1">(48.9-53.8)</td></tr><tr><td rowspan="1" colspan="1">
                  <bold>HD</bold>
                </td><td rowspan="1" colspan="1">71.7</td><td rowspan="1" colspan="1">71 ± 3.7</td><td rowspan="1" colspan="1">(65.5-79.6)</td><td rowspan="1" colspan="1">71.6 ± 4</td><td rowspan="1" colspan="1">(65.6-79.6)</td><td rowspan="1" colspan="1">71.5 ± 4.6</td><td rowspan="1" colspan="1">(65.6-79.6)</td><td rowspan="1" colspan="1">71.8 ± 3.4</td><td rowspan="1" colspan="1">(67.9-76.7)</td><td rowspan="1" colspan="1">69.4 ± 2.5</td><td rowspan="1" colspan="1">(65.5-73.2)</td><td rowspan="1" colspan="1">69.7 ± 2.7</td><td rowspan="1" colspan="1">(65.5-73.2)</td><td rowspan="1" colspan="1">68.7 ± 2.3</td><td rowspan="1" colspan="1">(66.3-70.8)</td></tr><tr><td rowspan="1" colspan="1">
                  <bold>MW</bold>
                </td><td rowspan="1" colspan="1">8.9</td><td rowspan="1" colspan="1">9.4 ± 0.5</td><td rowspan="1" colspan="1">(8.4-10.4)</td><td rowspan="1" colspan="1">9.4 ± 0.5</td><td rowspan="1" colspan="1">(8.4-10.4)</td><td rowspan="1" colspan="1">9.3 ± 0.6</td><td rowspan="1" colspan="1">(8.4-10.4)</td><td rowspan="1" colspan="1">9.4 ± 0.6</td><td rowspan="1" colspan="1">(8.8-10.2)</td><td rowspan="1" colspan="1">9.5 ± 0.5</td><td rowspan="1" colspan="1">(8.7-10.2)</td><td rowspan="1" colspan="1">9.6 ± 0.5</td><td rowspan="1" colspan="1">(9.2-10.2)</td><td rowspan="1" colspan="1">9.3 ± 0.5</td><td rowspan="1" colspan="1">(8.7-9.7)</td></tr><tr><td rowspan="1" colspan="1">
                  <bold>UJ</bold>
                </td><td rowspan="1" colspan="1">27.8</td><td rowspan="1" colspan="1">27.4 ± 1.5</td><td rowspan="1" colspan="1">(24.3-30.1)</td><td rowspan="1" colspan="1">27.7 ± 1.5</td><td rowspan="1" colspan="1">(24.3-30.1)</td><td rowspan="1" colspan="1">27.2 ± 1.5</td><td rowspan="1" colspan="1">(24.3-29.4)</td><td rowspan="1" colspan="1">28.4 ± 1.3</td><td rowspan="1" colspan="1">(26.5-30.1)</td><td rowspan="1" colspan="1">26.8 ± 1.3</td><td rowspan="1" colspan="1">(25.4-29.1)</td><td rowspan="1" colspan="1">26.5 ± 1</td><td rowspan="1" colspan="1">(25.6-28.2)</td><td rowspan="1" colspan="1">27.3 ± 1.8</td><td rowspan="1" colspan="1">(25.4-29.1)</td></tr><tr><td rowspan="1" colspan="1">
                  <bold>LJ</bold>
                </td><td rowspan="1" colspan="1">38.2</td><td rowspan="1" colspan="1">38.4 ± 1.7</td><td rowspan="1" colspan="1">(33.8-41.4)</td><td rowspan="1" colspan="1">38.6 ± 1.7</td><td rowspan="1" colspan="1">(36.6-41.4)</td><td rowspan="1" colspan="1">38.5 ± 1.8</td><td rowspan="1" colspan="1">(36.6-41.4)</td><td rowspan="1" colspan="1">38.7 ± 1.6</td><td rowspan="1" colspan="1">(37-41.2)</td><td rowspan="1" colspan="1">38.2 ± 1.8</td><td rowspan="1" colspan="1">(33.8-39.4)</td><td rowspan="1" colspan="1">38 ± 2.1</td><td rowspan="1" colspan="1">(33.8-39.2)</td><td rowspan="1" colspan="1">38.5 ± 1.3</td><td rowspan="1" colspan="1">(36.9-39.4)</td></tr><tr><td rowspan="1" colspan="1">
                  <bold>M</bold>
                </td><td rowspan="1" colspan="1">22.5</td><td rowspan="1" colspan="1">20 ± 1.2</td><td rowspan="1" colspan="1">(16.6-22.5)</td><td rowspan="1" colspan="1">20 ± 1.1</td><td rowspan="1" colspan="1">(17.7-22.1)</td><td rowspan="1" colspan="1">19.7 ± 0.9</td><td rowspan="1" colspan="1">(18.4-21)</td><td rowspan="1" colspan="1">20.3 ± 1.3</td><td rowspan="1" colspan="1">(17.7-22.1)</td><td rowspan="1" colspan="1">20 ± 1.6</td><td rowspan="1" colspan="1">(16.6-22.5)</td><td rowspan="1" colspan="1">19.6 ± 1.6</td><td rowspan="1" colspan="1">(16.6-21.1)</td><td rowspan="1" colspan="1">20.8 ± 1.5</td><td rowspan="1" colspan="1">(19.5-22.5)</td></tr><tr><td rowspan="1" colspan="1">
                  <bold>SD</bold>
                </td><td rowspan="1" colspan="1">9.9</td><td rowspan="1" colspan="1">10.1 ± 1.4</td><td rowspan="1" colspan="1">(7.2-12.9)</td><td rowspan="1" colspan="1">10.5 ± 1.3</td><td rowspan="1" colspan="1">(8.5-12.9)</td><td rowspan="1" colspan="1">10.5 ± 1.4</td><td rowspan="1" colspan="1">(8.5-12.9)</td><td rowspan="1" colspan="1">10.6 ± 1.2</td><td rowspan="1" colspan="1">(8.7-12.2)</td><td rowspan="1" colspan="1">9.2 ± 1.1</td><td rowspan="1" colspan="1">(7.2-10.5)</td><td rowspan="1" colspan="1">9.2 ± 0.8</td><td rowspan="1" colspan="1">(7.9-10)</td><td rowspan="1" colspan="1">9.3 ± 1.9</td><td rowspan="1" colspan="1">(7.2-10.5)</td></tr><tr><td rowspan="1" colspan="1">
                  <bold>SW</bold>
                </td><td rowspan="1" colspan="1">13.8</td><td rowspan="1" colspan="1">15.6 ± 1.1</td><td rowspan="1" colspan="1">(13.7-17.6)</td><td rowspan="1" colspan="1">15.6 ± 1.2</td><td rowspan="1" colspan="1">(13.7-17.6)</td><td rowspan="1" colspan="1">15.7 ± 1.1</td><td rowspan="1" colspan="1">(14.1-17.6)</td><td rowspan="1" colspan="1">15.5 ± 1.4</td><td rowspan="1" colspan="1">(13.7-17.2)</td><td rowspan="1" colspan="1">15.7 ± 0.9</td><td rowspan="1" colspan="1">(14.6-17.6)</td><td rowspan="1" colspan="1">15.6 ± 0.8</td><td rowspan="1" colspan="1">(14.6-16.7)</td><td rowspan="1" colspan="1">16 ± 1.3</td><td rowspan="1" colspan="1">(15.3-17.6)</td></tr><tr><td rowspan="1" colspan="1">
                  <bold>HW</bold>
                </td><td rowspan="1" colspan="1">47.1</td><td rowspan="1" colspan="1">50 ± 4.5</td><td rowspan="1" colspan="1">(39.2-59.5)</td><td rowspan="1" colspan="1">51.3 ± 4.1</td><td rowspan="1" colspan="1">(44.2-59.5)</td><td rowspan="1" colspan="1">51.5 ± 5</td><td rowspan="1" colspan="1">(44.2-59.5)</td><td rowspan="1" colspan="1">51 ± 2.8</td><td rowspan="1" colspan="1">(46.3-55.9)</td><td rowspan="1" colspan="1">46.9 ± 4</td><td rowspan="1" colspan="1">(39.2-52.3)</td><td rowspan="1" colspan="1">47.4 ± 5</td><td rowspan="1" colspan="1">(39.2-52.3)</td><td rowspan="1" colspan="1">45.8 ± 0.4</td><td rowspan="1" colspan="1">(45.4-46.1)</td></tr><tr><td rowspan="1" colspan="1">
                  <bold>IOW</bold>
                </td><td rowspan="1" colspan="1">24.5</td><td rowspan="1" colspan="1">27.7 ± 2.2</td><td rowspan="1" colspan="1">(22.4-32.5)</td><td rowspan="1" colspan="1">28.3 ± 2.3</td><td rowspan="1" colspan="1">(22.4-32.5)</td><td rowspan="1" colspan="1">28 ± 2.4</td><td rowspan="1" colspan="1">(22.4-32.4)</td><td rowspan="1" colspan="1">28.7 ± 2.3</td><td rowspan="1" colspan="1">(24.9-32.5)</td><td rowspan="1" colspan="1">26.5 ± 1.2</td><td rowspan="1" colspan="1">(24.9-28)</td><td rowspan="1" colspan="1">26.5 ± 1.4</td><td rowspan="1" colspan="1">(24.9-28)</td><td rowspan="1" colspan="1">26.6 ± 1</td><td rowspan="1" colspan="1">(25.5-27.4)</td></tr><tr><td rowspan="1" colspan="1">
                  <bold>INW</bold>
                </td><td rowspan="1" colspan="1">10.7</td><td rowspan="1" colspan="1">11.7 ± 1</td><td rowspan="1" colspan="1">(9.5-14.1)</td><td rowspan="1" colspan="1">12.1 ± 1</td><td rowspan="1" colspan="1">(10.5-14.1)</td><td rowspan="1" colspan="1">12 ± 1.1</td><td rowspan="1" colspan="1">(10.5-14.1)</td><td rowspan="1" colspan="1">12.1 ± 0.9</td><td rowspan="1" colspan="1">(10.7-14)</td><td rowspan="1" colspan="1">11 ± 0.7</td><td rowspan="1" colspan="1">(9.5-11.9)</td><td rowspan="1" colspan="1">10.9 ± 0.9</td><td rowspan="1" colspan="1">(9.5-11.9)</td><td rowspan="1" colspan="1">11.2 ± 0.4</td><td rowspan="1" colspan="1">(10.9-11.6)</td></tr><tr><td rowspan="1" colspan="1">
                  <bold>LJW</bold>
                </td><td rowspan="1" colspan="1">10.3</td><td rowspan="1" colspan="1">11.1 ± 2.2</td><td rowspan="1" colspan="1">(7.3-15.7)</td><td rowspan="1" colspan="1">12.1 ± 1.7</td><td rowspan="1" colspan="1">(10.1-15.7)</td><td rowspan="1" colspan="1">11.9 ± 1.8</td><td rowspan="1" colspan="1">(10.1-15.4)</td><td rowspan="1" colspan="1">12.4 ± 1.6</td><td rowspan="1" colspan="1">(10.5-15.7)</td><td rowspan="1" colspan="1">8.8 ± 1.2</td><td rowspan="1" colspan="1">(7.3-10.6)</td><td rowspan="1" colspan="1">9 ± 1.2</td><td rowspan="1" colspan="1">(7.5-10.6)</td><td rowspan="1" colspan="1">8.5 ± 1.4</td><td rowspan="1" colspan="1">(7.3-10.1)</td></tr><tr><td rowspan="1" colspan="1">
                  <bold>UJW</bold>
                </td><td rowspan="1" colspan="1">19.8</td><td rowspan="1" colspan="1">23.2 ± 2.2</td><td rowspan="1" colspan="1">(18.4-27.2)</td><td rowspan="1" colspan="1">23.5 ± 2.2</td><td rowspan="1" colspan="1">(19.9-27.2)</td><td rowspan="1" colspan="1">23 ± 2.5</td><td rowspan="1" colspan="1">(19.9-27.2)</td><td rowspan="1" colspan="1">24.1 ± 1.6</td><td rowspan="1" colspan="1">(21.9-26.5)</td><td rowspan="1" colspan="1">22.8 ± 2.2</td><td rowspan="1" colspan="1">(18.4-25.6)</td><td rowspan="1" colspan="1">23.7 ± 1.6</td><td rowspan="1" colspan="1">(21.4-25.6)</td><td rowspan="1" colspan="1">20.9 ± 2.2</td><td rowspan="1" colspan="1">(18.4-22.8)</td></tr><tr><td rowspan="1" colspan="1">
                  <bold>MGR</bold>
                </td><td rowspan="1" colspan="1">10.6</td><td rowspan="1" colspan="1">10.9 ± 1.4</td><td rowspan="1" colspan="1">(8.3-15.2)</td><td rowspan="1" colspan="1">11.3 ± 1.4</td><td rowspan="1" colspan="1">(9.3-15.2)</td><td rowspan="1" colspan="1">11.3 ± 1.4</td><td rowspan="1" colspan="1">(9.3-15.2)</td><td rowspan="1" colspan="1">11.3 ± 1.4</td><td rowspan="1" colspan="1">(9.5-13.2)</td><td rowspan="1" colspan="1">9.8 ± 1</td><td rowspan="1" colspan="1">(8.3-11.2)</td><td rowspan="1" colspan="1">9.9 ± 1.1</td><td rowspan="1" colspan="1">(8.3-11.2)</td><td rowspan="1" colspan="1">9.7 ± 0.8</td><td rowspan="1" colspan="1">(8.7-10.2)</td></tr><tr><td rowspan="1" colspan="1">
                  <bold>LGR</bold>
                </td><td rowspan="1" colspan="1">11.5</td><td rowspan="1" colspan="1">11.9 ± 1.2</td><td rowspan="1" colspan="1">(10-15.2)</td><td rowspan="1" colspan="1">12.3 ± 1.1</td><td rowspan="1" colspan="1">(10.6-15.2)</td><td rowspan="1" colspan="1">12.2 ± 1.2</td><td rowspan="1" colspan="1">(10.6-15.2)</td><td rowspan="1" colspan="1">12.5 ± 1</td><td rowspan="1" colspan="1">(11.3-14.1)</td><td rowspan="1" colspan="1">10.8 ± 0.7</td><td rowspan="1" colspan="1">(10-12.3)</td><td rowspan="1" colspan="1">10.9 ± 0.8</td><td rowspan="1" colspan="1">(10-12.3)</td><td rowspan="1" colspan="1">10.6 ± 0.6</td><td rowspan="1" colspan="1">(10-11.2)</td></tr><tr><td rowspan="1" colspan="1">
                  <bold>UA</bold>
                </td><td rowspan="1" colspan="1">na</td><td rowspan="1" colspan="1">18.5 ± 1.4</td><td rowspan="1" colspan="1">(15.6-21.5)</td><td rowspan="1" colspan="1">18.4 ± 1.3</td><td rowspan="1" colspan="1">(15.6-20.7)</td><td rowspan="1" colspan="1">18.6 ± 1.5</td><td rowspan="1" colspan="1">(15.6-20.7)</td><td rowspan="1" colspan="1">18.2 ± 1.1</td><td rowspan="1" colspan="1">(16.1-19.7)</td><td rowspan="1" colspan="1">18.7 ± 1.7</td><td rowspan="1" colspan="1">(16.4-21.5)</td><td rowspan="1" colspan="1">18.2 ± 1.4</td><td rowspan="1" colspan="1">(16.4-20)</td><td rowspan="1" colspan="1">19.8 ± 1.7</td><td rowspan="1" colspan="1">(18-21.5)</td></tr><tr><td rowspan="1" colspan="1">
                  <bold>LA</bold>
                </td><td rowspan="1" colspan="1">35</td><td rowspan="1" colspan="1">33.9 ± 2.1</td><td rowspan="1" colspan="1">(28.6-38.8)</td><td rowspan="1" colspan="1">33.5 ± 1.8</td><td rowspan="1" colspan="1">(28.6-36.3)</td><td rowspan="1" colspan="1">34.1 ± 1.5</td><td rowspan="1" colspan="1">(30.9-36.3)</td><td rowspan="1" colspan="1">32.7 ± 1.9</td><td rowspan="1" colspan="1">(28.6-35)</td><td rowspan="1" colspan="1">34.7 ± 2.7</td><td rowspan="1" colspan="1">(30.4-38.8)</td><td rowspan="1" colspan="1">34.5 ± 2.7</td><td rowspan="1" colspan="1">(30.4-38.2)</td><td rowspan="1" colspan="1">35.1 ± 3.2</td><td rowspan="1" colspan="1">(32.8-38.8)</td></tr><tr><td rowspan="1" colspan="2">
                  <bold>Meristic characters</bold>
                </td><td rowspan="1" colspan="1">
                  <bold>Mode</bold>
                </td><td rowspan="1" colspan="1">
                  <bold>Range</bold>
                </td><td rowspan="1" colspan="1">
                  <bold>Mode</bold>
                </td><td rowspan="1" colspan="1">
                  <bold>Range</bold>
                </td><td rowspan="1" colspan="1">
                  <bold>Mode</bold>
                </td><td rowspan="1" colspan="1">
                  <bold>Range</bold>
                </td><td rowspan="1" colspan="1">
                  <bold>Mode</bold>
                </td><td rowspan="1" colspan="1">
                  <bold>Range</bold>
                </td><td rowspan="1" colspan="1">
                  <bold>Mode</bold>
                </td><td rowspan="1" colspan="1">
                  <bold>Range</bold>
                </td><td rowspan="1" colspan="1">
                  <bold>Mode</bold>
                </td><td rowspan="1" colspan="1">
                  <bold>Range</bold>
                </td><td rowspan="1" colspan="1">
                  <bold>Mode</bold>
                </td><td rowspan="1" colspan="1">
                  <bold>Range</bold>
                </td></tr><tr><td rowspan="1" colspan="1">
                  <bold>PelvF unbranched</bold>
                </td><td rowspan="1" colspan="1">1</td><td rowspan="1" colspan="1">1</td><td rowspan="1" colspan="1">(1-1)</td><td rowspan="1" colspan="1">1</td><td rowspan="1" colspan="1">(1-1)</td><td rowspan="1" colspan="1">1</td><td rowspan="1" colspan="1">(1-1)</td><td rowspan="1" colspan="1">1</td><td rowspan="1" colspan="1">(1-1)</td><td rowspan="1" colspan="1">1</td><td rowspan="1" colspan="1">(1-1)</td><td rowspan="1" colspan="1">1</td><td rowspan="1" colspan="1">(1-1)</td><td rowspan="1" colspan="1">1</td><td rowspan="1" colspan="1">(1-1)</td></tr><tr><td rowspan="1" colspan="1">
                  <bold>PelvF branched</bold>
                </td><td rowspan="1" colspan="1">11</td><td rowspan="1" colspan="1">11</td><td rowspan="1" colspan="1">(10-11)</td><td rowspan="1" colspan="1">11</td><td rowspan="1" colspan="1">(10-11)</td><td rowspan="1" colspan="1">11</td><td rowspan="1" colspan="1">(10-11)</td><td rowspan="1" colspan="1">11</td><td rowspan="1" colspan="1">(10-11)</td><td rowspan="1" colspan="1">10</td><td rowspan="1" colspan="1">(10-11)</td><td rowspan="1" colspan="1">10</td><td rowspan="1" colspan="1">(10-11)</td><td rowspan="1" colspan="1">11</td><td rowspan="1" colspan="1">(10-11)</td></tr><tr><td rowspan="1" colspan="1">
                  <bold>PecF unbranched</bold>
                </td><td rowspan="1" colspan="1">1</td><td rowspan="1" colspan="1">1</td><td rowspan="1" colspan="1">(1-1)</td><td rowspan="1" colspan="1">1</td><td rowspan="1" colspan="1">(1-1)</td><td rowspan="1" colspan="1">1</td><td rowspan="1" colspan="1">(1-1)</td><td rowspan="1" colspan="1">1</td><td rowspan="1" colspan="1">(1-1)</td><td rowspan="1" colspan="1">1</td><td rowspan="1" colspan="1">(1-1)</td><td rowspan="1" colspan="1">1</td><td rowspan="1" colspan="1">(1-1)</td><td rowspan="1" colspan="1">1</td><td rowspan="1" colspan="1">(1-1)</td></tr><tr><td rowspan="1" colspan="1">
                  <bold>PecF branched</bold>
                </td><td rowspan="1" colspan="1">16</td><td rowspan="1" colspan="1">15</td><td rowspan="1" colspan="1">(14-17)</td><td rowspan="1" colspan="1">15</td><td rowspan="1" colspan="1">(14-17)</td><td rowspan="1" colspan="1">15</td><td rowspan="1" colspan="1">(14-17)</td><td rowspan="1" colspan="1">16</td><td rowspan="1" colspan="1">(14-16)</td><td rowspan="1" colspan="1">15</td><td rowspan="1" colspan="1">(15-17)</td><td rowspan="1" colspan="1">15</td><td rowspan="1" colspan="1">(15-16)</td><td rowspan="1" colspan="1">na</td><td rowspan="1" colspan="1">(15-17)</td></tr><tr><td rowspan="1" colspan="1">
                  <bold>DF unbranched</bold>
                </td><td rowspan="1" colspan="1">3</td><td rowspan="1" colspan="1">4</td><td rowspan="1" colspan="1">(3-4)</td><td rowspan="1" colspan="1">4</td><td rowspan="1" colspan="1">(3-4)</td><td rowspan="1" colspan="1">4</td><td rowspan="1" colspan="1">(3-4)</td><td rowspan="1" colspan="1">4</td><td rowspan="1" colspan="1">(3-4)</td><td rowspan="1" colspan="1">4</td><td rowspan="1" colspan="1">(3-4)</td><td rowspan="1" colspan="1">4</td><td rowspan="1" colspan="1">(3-4)</td><td rowspan="1" colspan="1">4</td><td rowspan="1" colspan="1">(4-4)</td></tr><tr><td rowspan="1" colspan="1">
                  <bold>DF branched</bold>
                </td><td rowspan="1" colspan="1">11</td><td rowspan="1" colspan="1">11</td><td rowspan="1" colspan="1">(10-13)</td><td rowspan="1" colspan="1">11</td><td rowspan="1" colspan="1">(10-13)</td><td rowspan="1" colspan="1">11</td><td rowspan="1" colspan="1">(10-13)</td><td rowspan="1" colspan="1">11</td><td rowspan="1" colspan="1">(10-12)</td><td rowspan="1" colspan="1">11</td><td rowspan="1" colspan="1">(10-11)</td><td rowspan="1" colspan="1">11</td><td rowspan="1" colspan="1">(10-11)</td><td rowspan="1" colspan="1">11</td><td rowspan="1" colspan="1">(11-11)</td></tr><tr><td rowspan="1" colspan="1">
                  <bold>AF unbranched</bold>
                </td><td rowspan="1" colspan="1">3</td><td rowspan="1" colspan="1">3</td><td rowspan="1" colspan="1">(3-4)</td><td rowspan="1" colspan="1">3</td><td rowspan="1" colspan="1">(3-4)</td><td rowspan="1" colspan="1">3</td><td rowspan="1" colspan="1">(3-3)</td><td rowspan="1" colspan="1">3</td><td rowspan="1" colspan="1">(3-4)</td><td rowspan="1" colspan="1">4</td><td rowspan="1" colspan="1">(3-4)</td><td rowspan="1" colspan="1">4</td><td rowspan="1" colspan="1">(3-4)</td><td rowspan="1" colspan="1">4</td><td rowspan="1" colspan="1">(3-4)</td></tr><tr><td rowspan="4" colspan="1">
                  <bold>Meristic characters</bold>
                </td><td rowspan="1" colspan="1">
                  <bold><italic><tp:taxon-name>
                    <tp:taxon-name-part taxon-name-part-type="genus" reg="Coregonus">C.</tp:taxon-name-part> <tp:taxon-name-part taxon-name-part-type="species" reg="alpinus">alpinus</tp:taxon-name-part></tp:taxon-name></italic></bold>
                </td><td rowspan="1" colspan="2">
                  <bold>Both lakes</bold>
                </td><td rowspan="1" colspan="6">
                  <bold>Lake Thun</bold>
                </td><td rowspan="1" colspan="6">
                  <bold>Lake Brienz</bold>
                </td></tr><tr><td rowspan="3" colspan="1">
                  <bold>Lectotype</bold>
                </td><td rowspan="1" colspan="2">
                  <bold>Non-types both sexes</bold>
                </td><td rowspan="1" colspan="6">
                  <bold>Non-types</bold>
                </td><td rowspan="1" colspan="6">
                  <bold>Non-types</bold>
                </td></tr><tr><td rowspan="1" colspan="2">
                  <bold><italic>N-total</italic> = 30</bold>
                </td><td rowspan="1" colspan="2">
                  <bold><italic>N-total</italic> = 21</bold>
                </td><td rowspan="1" colspan="2">
                  <bold><italic>N-females</italic> = 12</bold>
                </td><td rowspan="1" colspan="2">
                  <bold><italic>N-males</italic> = 9</bold>
                </td><td rowspan="1" colspan="2">
                  <bold><italic>N-total</italic> = 9</bold>
                </td><td rowspan="1" colspan="2">
                  <bold><italic>N-females</italic> = 6</bold>
                </td><td rowspan="1" colspan="2">
                  <bold><italic>N-males</italic> = 3</bold>
                </td></tr><tr><td rowspan="1" colspan="1">
                  <bold>Mode</bold>
                </td><td rowspan="1" colspan="1">
                  <bold>Range</bold>
                </td><td rowspan="1" colspan="1">
                  <bold>Mode</bold>
                </td><td rowspan="1" colspan="1">
                  <bold>Range</bold>
                </td><td rowspan="1" colspan="1">
                  <bold>Mode</bold>
                </td><td rowspan="1" colspan="1">
                  <bold>Range</bold>
                </td><td rowspan="1" colspan="1">
                  <bold>Mode</bold>
                </td><td rowspan="1" colspan="1">
                  <bold>Range</bold>
                </td><td rowspan="1" colspan="1">
                  <bold>Mode</bold>
                </td><td rowspan="1" colspan="1">
                  <bold>Range</bold>
                </td><td rowspan="1" colspan="1">
                  <bold>Mode</bold>
                </td><td rowspan="1" colspan="1">
                  <bold>Range</bold>
                </td><td rowspan="1" colspan="1">
                  <bold>Mode</bold>
                </td><td rowspan="1" colspan="1">
                  <bold>Range</bold>
                </td></tr><tr><td rowspan="1" colspan="1">
                  <bold>AF branched</bold>
                </td><td rowspan="1" colspan="1">12</td><td rowspan="1" colspan="1">12</td><td rowspan="1" colspan="1">(10-14)</td><td rowspan="1" colspan="1">12</td><td rowspan="1" colspan="1">(10-14)</td><td rowspan="1" colspan="1">12</td><td rowspan="1" colspan="1">(10-14)</td><td rowspan="1" colspan="1">12</td><td rowspan="1" colspan="1">(10-13)</td><td rowspan="1" colspan="1">11</td><td rowspan="1" colspan="1">(11-13)</td><td rowspan="1" colspan="1">12</td><td rowspan="1" colspan="1">(11-13)</td><td rowspan="1" colspan="1">11</td><td rowspan="1" colspan="1">(11-11)</td></tr><tr><td rowspan="1" colspan="1">
                  <bold>LS</bold>
                </td><td rowspan="1" colspan="1">82</td><td rowspan="1" colspan="1">84</td><td rowspan="1" colspan="1">(77-93)</td><td rowspan="1" colspan="1">81</td><td rowspan="1" colspan="1">(77-93)</td><td rowspan="1" colspan="1">84</td><td rowspan="1" colspan="1">(77-93)</td><td rowspan="1" colspan="1">80</td><td rowspan="1" colspan="1">(78-84)</td><td rowspan="1" colspan="1">84</td><td rowspan="1" colspan="1">(80-88)</td><td rowspan="1" colspan="1">86</td><td rowspan="1" colspan="1">(80-88)</td><td rowspan="1" colspan="1">na</td><td rowspan="1" colspan="1">(81-84)</td></tr><tr><td rowspan="1" colspan="1">
                  <bold>PDS</bold>
                </td><td rowspan="1" colspan="1">39</td><td rowspan="1" colspan="1">36</td><td rowspan="1" colspan="1">(32-42)</td><td rowspan="1" colspan="1">36</td><td rowspan="1" colspan="1">(32-42)</td><td rowspan="1" colspan="1">36</td><td rowspan="1" colspan="1">(32-42)</td><td rowspan="1" colspan="1">33</td><td rowspan="1" colspan="1">(33-38)</td><td rowspan="1" colspan="1">33</td><td rowspan="1" colspan="1">(32-42)</td><td rowspan="1" colspan="1">na</td><td rowspan="1" colspan="1">(33-42)</td><td rowspan="1" colspan="1">na</td><td rowspan="1" colspan="1">(32-37)</td></tr><tr><td rowspan="1" colspan="1">
                  <bold>TDS</bold>
                </td><td rowspan="1" colspan="1">10</td><td rowspan="1" colspan="1">10</td><td rowspan="1" colspan="1">(8-11)</td><td rowspan="1" colspan="1">10</td><td rowspan="1" colspan="1">(9-11)</td><td rowspan="1" colspan="1">10</td><td rowspan="1" colspan="1">(9-11)</td><td rowspan="1" colspan="1">10</td><td rowspan="1" colspan="1">(9-11)</td><td rowspan="1" colspan="1">10</td><td rowspan="1" colspan="1">(8-10)</td><td rowspan="1" colspan="1">10</td><td rowspan="1" colspan="1">(8-10)</td><td rowspan="1" colspan="1">9</td><td rowspan="1" colspan="1">(9-10)</td></tr><tr><td rowspan="1" colspan="1">
                  <bold>TAS</bold>
                </td><td rowspan="1" colspan="1">8</td><td rowspan="1" colspan="1">8</td><td rowspan="1" colspan="1">(7-9)</td><td rowspan="1" colspan="1">8</td><td rowspan="1" colspan="1">(8-9)</td><td rowspan="1" colspan="1">8</td><td rowspan="1" colspan="1">(8-9)</td><td rowspan="1" colspan="1">8</td><td rowspan="1" colspan="1">(8-9)</td><td rowspan="1" colspan="1">8</td><td rowspan="1" colspan="1">(7-8)</td><td rowspan="1" colspan="1">8</td><td rowspan="1" colspan="1">(7-8)</td><td rowspan="1" colspan="1">8</td><td rowspan="1" colspan="1">(7-8)</td></tr><tr><td rowspan="1" colspan="1">
                  <bold>TPS</bold>
                </td><td rowspan="1" colspan="1">8</td><td rowspan="1" colspan="1">8</td><td rowspan="1" colspan="1">(7-9)</td><td rowspan="1" colspan="1">9</td><td rowspan="1" colspan="1">(8-9)</td><td rowspan="1" colspan="1">9</td><td rowspan="1" colspan="1">(8-9)</td><td rowspan="1" colspan="1">8</td><td rowspan="1" colspan="1">(8-9)</td><td rowspan="1" colspan="1">8</td><td rowspan="1" colspan="1">(7-8)</td><td rowspan="1" colspan="1">8</td><td rowspan="1" colspan="1">(8-8)</td><td rowspan="1" colspan="1">8</td><td rowspan="1" colspan="1">(7-8)</td></tr><tr><td rowspan="1" colspan="1">
                  <bold>UGR</bold>
                </td><td rowspan="1" colspan="1">10</td><td rowspan="1" colspan="1">10</td><td rowspan="1" colspan="1">(8-11)</td><td rowspan="1" colspan="1">10</td><td rowspan="1" colspan="1">(8-11)</td><td rowspan="1" colspan="1">10</td><td rowspan="1" colspan="1">(9-11)</td><td rowspan="1" colspan="1">11</td><td rowspan="1" colspan="1">(8-11)</td><td rowspan="1" colspan="1">9</td><td rowspan="1" colspan="1">(9-11)</td><td rowspan="1" colspan="1">9</td><td rowspan="1" colspan="1">(9-11)</td><td rowspan="1" colspan="1">na</td><td rowspan="1" colspan="1">(9-11)</td></tr><tr><td rowspan="1" colspan="1">
                  <bold>LGR</bold>
                </td><td rowspan="1" colspan="1">18</td><td rowspan="1" colspan="1">19</td><td rowspan="1" colspan="1">(15-23)</td><td rowspan="1" colspan="1">19</td><td rowspan="1" colspan="1">(16-23)</td><td rowspan="1" colspan="1">19</td><td rowspan="1" colspan="1">(16-21)</td><td rowspan="1" colspan="1">20</td><td rowspan="1" colspan="1">(17-23)</td><td rowspan="1" colspan="1">18</td><td rowspan="1" colspan="1">(15-21)</td><td rowspan="1" colspan="1">17</td><td rowspan="1" colspan="1">(17-21)</td><td rowspan="1" colspan="1">na</td><td rowspan="1" colspan="1">(15-19)</td></tr><tr><td rowspan="1" colspan="1">
                  <bold>total GR</bold>
                </td><td rowspan="1" colspan="1">28</td><td rowspan="1" colspan="1">29</td><td rowspan="1" colspan="1">(25-34)</td><td rowspan="1" colspan="1">30</td><td rowspan="1" colspan="1">(25-34)</td><td rowspan="1" colspan="1">28</td><td rowspan="1" colspan="1">(26-32)</td><td rowspan="1" colspan="1">30</td><td rowspan="1" colspan="1">(25-34)</td><td rowspan="1" colspan="1">28</td><td rowspan="1" colspan="1">(26-30)</td><td rowspan="1" colspan="1">29</td><td rowspan="1" colspan="1">(27-30)</td><td rowspan="1" colspan="1">28</td><td rowspan="1" colspan="1">(26-28)</td></tr></tbody></table></table-wrap><table-wrap id="T5" position="float" orientation="portrait"><label>Table 5.</label><caption><p>Morphological and meristic data of <italic><tp:taxon-name><tp:taxon-name-part taxon-name-part-type="genus" reg="Coregonus">C.</tp:taxon-name-part> <tp:taxon-name-part taxon-name-part-type="species" reg="fatioi">fatioi</tp:taxon-name-part></tp:taxon-name></italic> Kottelat, 1997 from lakes Thun and Brienz, MHNG-809.059 lectotype from Lake Thun; non-type material N = 30 from Lake Thun and N = 30 from Lake Brienz.</p></caption><table id="TID0EBACM" rules="all"><tbody><tr><td rowspan="4" colspan="1">
                  <bold>Morphological characters</bold>
                </td><td rowspan="1" colspan="1">
                  <bold><italic><tp:taxon-name>
                    <tp:taxon-name-part taxon-name-part-type="genus" reg="Coregonus">C.</tp:taxon-name-part> <tp:taxon-name-part taxon-name-part-type="species" reg="fatioi">fatioi</tp:taxon-name-part></tp:taxon-name></italic></bold>
                </td><td rowspan="1" colspan="2">
                  <bold>Both lakes</bold>
                </td><td rowspan="1" colspan="6">
                  <bold>Lake Thun</bold>
                </td><td rowspan="1" colspan="6">
                  <bold>Lake Brienz</bold>
                </td></tr><tr><td rowspan="3" colspan="1">
                  <bold>Lectotype</bold>
                </td><td rowspan="1" colspan="2">
                  <bold>Non-types both sexes</bold>
                </td><td rowspan="1" colspan="6">
                  <bold>Non-types</bold>
                </td><td rowspan="1" colspan="6">
                  <bold>Non-types</bold>
                </td></tr><tr><td rowspan="1" colspan="2">
                  <bold><italic>
                  Ntotal
                </italic> = 60</bold>
                </td><td rowspan="1" colspan="2">
                  <bold><italic>
                  Ntotal
                </italic> = 30</bold>
                </td><td rowspan="1" colspan="2">
                  <bold><italic>Nfemales</italic> = 17</bold>
                </td><td rowspan="1" colspan="2">
                  <bold><italic>Nmales</italic> = 13</bold>
                </td><td rowspan="1" colspan="2">
                  <bold><italic>
                  Ntotal
                </italic> = 30</bold>
                </td><td rowspan="1" colspan="2">
                  <bold><italic>Nfemales</italic> = 12</bold>
                </td><td rowspan="1" colspan="2">
                  <bold><italic>Nmales</italic> = 18</bold>
                </td></tr><tr><td rowspan="1" colspan="1">
                  <bold>Mean ± StDev</bold>
                </td><td rowspan="1" colspan="1">
                  <bold>Range</bold>
                </td><td rowspan="1" colspan="1">
                  <bold>Mean ± StDev</bold>
                </td><td rowspan="1" colspan="1">
                  <bold>Range</bold>
                </td><td rowspan="1" colspan="1">
                  <bold>Mean ± StDev</bold>
                </td><td rowspan="1" colspan="1">
                  <bold>Range</bold>
                </td><td rowspan="1" colspan="1">
                  <bold>Mean ± StDev</bold>
                </td><td rowspan="1" colspan="1">
                  <bold>Range</bold>
                </td><td rowspan="1" colspan="1">
                  <bold>Mean ± StDev</bold>
                </td><td rowspan="1" colspan="1">
                  <bold>Range</bold>
                </td><td rowspan="1" colspan="1">
                  <bold>Mean ± StDev</bold>
                </td><td rowspan="1" colspan="1">
                  <bold>Range</bold>
                </td><td rowspan="1" colspan="1">
                  <bold>Mean ± StDev</bold>
                </td><td rowspan="1" colspan="1">
                  <bold>Range</bold>
                </td></tr><tr><td rowspan="1" colspan="1">
                  <bold>SL (mm)</bold>
                </td><td rowspan="1" colspan="1">154.5</td><td rowspan="1" colspan="1">207.5±35.2</td><td rowspan="1" colspan="1">(132-288)</td><td rowspan="1" colspan="1">230.2±21.2</td><td rowspan="1" colspan="1">(191-288)</td><td rowspan="1" colspan="1">226.6±14.3</td><td rowspan="1" colspan="1">(191-245)</td><td rowspan="1" colspan="1">234.9±27.8</td><td rowspan="1" colspan="1">(202-288)</td><td rowspan="1" colspan="1">184.8±31.7</td><td rowspan="1" colspan="1">(132-244)</td><td rowspan="1" colspan="1">195.9±29.7</td><td rowspan="1" colspan="1">(141-244)</td><td rowspan="1" colspan="1">177.3±31.6</td><td rowspan="1" colspan="1">(132-225)</td></tr><tr><td rowspan="1" colspan="16">
                  <bold>Percentage of standard length</bold>
                </td></tr><tr><td rowspan="1" colspan="1">
                  <bold>PelvFB</bold>
                </td><td rowspan="1" colspan="1">3.6</td><td rowspan="1" colspan="1">3.8±0.4</td><td rowspan="1" colspan="1">(3.1-4.8)</td><td rowspan="1" colspan="1">4.0±0.4</td><td rowspan="1" colspan="1">(3.2-4.8)</td><td rowspan="1" colspan="1">3.9±0.3</td><td rowspan="1" colspan="1">(3.3-4.4)</td><td rowspan="1" colspan="1">4.0±0.4</td><td rowspan="1" colspan="1">(3.2-4.8)</td><td rowspan="1" colspan="1">3.7±0.4</td><td rowspan="1" colspan="1">(3.1-4.6)</td><td rowspan="1" colspan="1">3.7±0.3</td><td rowspan="1" colspan="1">(3.1-4.1)</td><td rowspan="1" colspan="1">3.7±0.4</td><td rowspan="1" colspan="1">(3.2-4.6)</td></tr><tr><td rowspan="1" colspan="1">
                  <bold>PelvFS</bold>
                </td><td rowspan="1" colspan="1">5.4</td><td rowspan="1" colspan="1">6.2±0.8</td><td rowspan="1" colspan="1">(3.9-8.0)</td><td rowspan="1" colspan="1">6.2±0.9</td><td rowspan="1" colspan="1">(3.9-8.0)</td><td rowspan="1" colspan="1">6.3±0.8</td><td rowspan="1" colspan="1">(4.6-7.4)</td><td rowspan="1" colspan="1">6.1±1.0</td><td rowspan="1" colspan="1">(3.9-8.0)</td><td rowspan="1" colspan="1">6.2±0.8</td><td rowspan="1" colspan="1">(3.9-7.4)</td><td rowspan="1" colspan="1">6.2±0.8</td><td rowspan="1" colspan="1">(3.9-7.0)</td><td rowspan="1" colspan="1">6.2±0.9</td><td rowspan="1" colspan="1">(3.9-7.4)</td></tr><tr><td rowspan="1" colspan="1">
                  <bold>PelvF</bold>
                </td><td rowspan="1" colspan="1">17.4</td><td rowspan="1" colspan="1">16.1±1</td><td rowspan="1" colspan="1">(13.7-19.3)</td><td rowspan="1" colspan="1">16.4±1.2</td><td rowspan="1" colspan="1">(13.7-19.3)</td><td rowspan="1" colspan="1">16.6±1</td><td rowspan="1" colspan="1">(15.1-19.3)</td><td rowspan="1" colspan="1">16.1±1.4</td><td rowspan="1" colspan="1">(13.7-18.6)</td><td rowspan="1" colspan="1">15.8±0.8</td><td rowspan="1" colspan="1">(14.6-17.4)</td><td rowspan="1" colspan="1">15.8±0.7</td><td rowspan="1" colspan="1">(14.7-17.1)</td><td rowspan="1" colspan="1">15.9±0.8</td><td rowspan="1" colspan="1">(14.6-17.4)</td></tr><tr><td rowspan="1" colspan="1">
                  <bold>PecFB</bold>
                </td><td rowspan="1" colspan="1">3.1</td><td rowspan="1" colspan="1">3.2±0.3</td><td rowspan="1" colspan="1">(2.7-3.8)</td><td rowspan="1" colspan="1">3.3±0.3</td><td rowspan="1" colspan="1">(2.8-3.8)</td><td rowspan="1" colspan="1">3.2±0.3</td><td rowspan="1" colspan="1">(2.8-3.7)</td><td rowspan="1" colspan="1">3.4±0.3</td><td rowspan="1" colspan="1">(2.9-3.8)</td><td rowspan="1" colspan="1">3.1±0.2</td><td rowspan="1" colspan="1">(2.7-3.4)</td><td rowspan="1" colspan="1">3.0±0.2</td><td rowspan="1" colspan="1">(2.7-3.4)</td><td rowspan="1" colspan="1">3.1±0.2</td><td rowspan="1" colspan="1">(2.7-3.4)</td></tr><tr><td rowspan="1" colspan="1">
                  <bold>PecF1</bold>
                </td><td rowspan="1" colspan="1">17.8</td><td rowspan="1" colspan="1">16.2±1.3</td><td rowspan="1" colspan="1">(13.3-18.9)</td><td rowspan="1" colspan="1">16.5±1.4</td><td rowspan="1" colspan="1">(13.3-18.9)</td><td rowspan="1" colspan="1">16.8±1.2</td><td rowspan="1" colspan="1">(14.7-18.9)</td><td rowspan="1" colspan="1">16.1±1.5</td><td rowspan="1" colspan="1">(13.3-18.4)</td><td rowspan="1" colspan="1">16.0±1.1</td><td rowspan="1" colspan="1">(14.1-18.7)</td><td rowspan="1" colspan="1">15.8±1.0</td><td rowspan="1" colspan="1">(14.2-17.3)</td><td rowspan="1" colspan="1">16.0±1.2</td><td rowspan="1" colspan="1">(14.1-18.7)</td></tr><tr><td rowspan="1" colspan="1">
                  <bold>PecF2</bold>
                </td><td rowspan="1" colspan="1">18.4</td><td rowspan="1" colspan="1">17.2±1.4</td><td rowspan="1" colspan="1">(13.8-20.6)</td><td rowspan="1" colspan="1">17.7±1.5</td><td rowspan="1" colspan="1">(13.8-20.6)</td><td rowspan="1" colspan="1">18±1.4</td><td rowspan="1" colspan="1">(15.5-20.6)</td><td rowspan="1" colspan="1">17.2±1.7</td><td rowspan="1" colspan="1">(13.8-19.8)</td><td rowspan="1" colspan="1">16.8±1.1</td><td rowspan="1" colspan="1">(14.9-19.7)</td><td rowspan="1" colspan="1">16.5±0.9</td><td rowspan="1" colspan="1">(14.9-17.9)</td><td rowspan="1" colspan="1">17±1.2</td><td rowspan="1" colspan="1">(15.3-19.7)</td></tr><tr><td rowspan="1" colspan="1">
                  <bold>DFB</bold>
                </td><td rowspan="1" colspan="1">11.4</td><td rowspan="1" colspan="1">11.9±0.7</td><td rowspan="1" colspan="1">(10.3-13.3)</td><td rowspan="1" colspan="1">11.8±0.7</td><td rowspan="1" colspan="1">(10.3-13.1)</td><td rowspan="1" colspan="1">11.6±0.7</td><td rowspan="1" colspan="1">(10.3-12.9)</td><td rowspan="1" colspan="1">12.0±0.6</td><td rowspan="1" colspan="1">(11.2-13.1)</td><td rowspan="1" colspan="1">12.0±0.7</td><td rowspan="1" colspan="1">(10.3-13.3)</td><td rowspan="1" colspan="1">12.0±0.4</td><td rowspan="1" colspan="1">(11.3-12.6)</td><td rowspan="1" colspan="1">12.0±0.9</td><td rowspan="1" colspan="1">(10.3-13.3)</td></tr><tr><td rowspan="1" colspan="1">
                  <bold>DFAe</bold>
                </td><td rowspan="1" colspan="1">na</td><td rowspan="1" colspan="1">17.9±1.3</td><td rowspan="1" colspan="1">(15.4-21.9)</td><td rowspan="1" colspan="1">18.0±1.4</td><td rowspan="1" colspan="1">(15.4-21.9)</td><td rowspan="1" colspan="1">18.4±1.4</td><td rowspan="1" colspan="1">(15.4-21.9)</td><td rowspan="1" colspan="1">17.4±1.2</td><td rowspan="1" colspan="1">(15.8-19.8)</td><td rowspan="1" colspan="1">17.8±1.1</td><td rowspan="1" colspan="1">(15.7-20.0)</td><td rowspan="1" colspan="1">17.6±1.0</td><td rowspan="1" colspan="1">(15.7-19.4)</td><td rowspan="1" colspan="1">18.0±1.2</td><td rowspan="1" colspan="1">(16.5-20.0)</td></tr><tr><td rowspan="1" colspan="1">
                  <bold>DFAd</bold>
                </td><td rowspan="1" colspan="1">19.1</td><td rowspan="1" colspan="1">19.1±1.3</td><td rowspan="1" colspan="1">(16.7-23.5)</td><td rowspan="1" colspan="1">19.3±1.4</td><td rowspan="1" colspan="1">(16.7-23.5)</td><td rowspan="1" colspan="1">19.7±1.4</td><td rowspan="1" colspan="1">(16.7-23.5)</td><td rowspan="1" colspan="1">18.8±1.3</td><td rowspan="1" colspan="1">(17.0-21.3)</td><td rowspan="1" colspan="1">18.8±1.1</td><td rowspan="1" colspan="1">(17.1-21.1)</td><td rowspan="1" colspan="1">18.8±0.9</td><td rowspan="1" colspan="1">(17.1-20.3)</td><td rowspan="1" colspan="1">18.8±1.3</td><td rowspan="1" colspan="1">(17.1-21.1)</td></tr><tr><td rowspan="1" colspan="1">
                  <bold>DFPe</bold>
                </td><td rowspan="1" colspan="1">6.3</td><td rowspan="1" colspan="1">5.1±0.6</td><td rowspan="1" colspan="1">(3.9-7.0)</td><td rowspan="1" colspan="1">5.0±0.7</td><td rowspan="1" colspan="1">(3.9-6.9)</td><td rowspan="1" colspan="1">5.1±0.7</td><td rowspan="1" colspan="1">(3.9-6.9)</td><td rowspan="1" colspan="1">4.8±0.7</td><td rowspan="1" colspan="1">(4.1-6.3)</td><td rowspan="1" colspan="1">5.3±0.5</td><td rowspan="1" colspan="1">(4.3-7.0)</td><td rowspan="1" colspan="1">5.3±0.5</td><td rowspan="1" colspan="1">(4.7-6.3)</td><td rowspan="1" colspan="1">5.3±0.6</td><td rowspan="1" colspan="1">(4.3-7.0)</td></tr><tr><td rowspan="1" colspan="1">
                  <bold>AFB</bold>
                </td><td rowspan="1" colspan="1">12.1</td><td rowspan="1" colspan="1">12.3±0.9</td><td rowspan="1" colspan="1">(10.6-15.1)</td><td rowspan="1" colspan="1">12.6±1.0</td><td rowspan="1" colspan="1">(10.7-15.1)</td><td rowspan="1" colspan="1">12.5±1.0</td><td rowspan="1" colspan="1">(10.7-14.0)</td><td rowspan="1" colspan="1">12.8±1.1</td><td rowspan="1" colspan="1">(11.7-15.1)</td><td rowspan="1" colspan="1">11.9±0.8</td><td rowspan="1" colspan="1">(10.6-13.3)</td><td rowspan="1" colspan="1">12.0±0.6</td><td rowspan="1" colspan="1">(11.4-13.0)</td><td rowspan="1" colspan="1">11.9±0.8</td><td rowspan="1" colspan="1">(10.6-13.3)</td></tr><tr><td rowspan="1" colspan="1">
                  <bold>AFAe</bold>
                </td><td rowspan="1" colspan="1">na</td><td rowspan="1" colspan="1">11.5±0.9</td><td rowspan="1" colspan="1">(9.8-13.9)</td><td rowspan="1" colspan="1">11.9±0.9</td><td rowspan="1" colspan="1">(10.2-13.9)</td><td rowspan="1" colspan="1">12.1±0.9</td><td rowspan="1" colspan="1">(10.5-13.9)</td><td rowspan="1" colspan="1">11.7±1.0</td><td rowspan="1" colspan="1">(10.2-13.3)</td><td rowspan="1" colspan="1">11.1±0.6</td><td rowspan="1" colspan="1">(9.8-12.7)</td><td rowspan="1" colspan="1">11.0±0.5</td><td rowspan="1" colspan="1">(9.8-11.9)</td><td rowspan="1" colspan="1">11.1±0.7</td><td rowspan="1" colspan="1">(10.2-12.7)</td></tr><tr><td rowspan="1" colspan="1">
                  <bold>AdFB</bold>
                </td><td rowspan="1" colspan="1">5.7</td><td rowspan="1" colspan="1">5.5±0.8</td><td rowspan="1" colspan="1">(4.0-8.1)</td><td rowspan="1" colspan="1">5.6±0.7</td><td rowspan="1" colspan="1">(4.6-8.1)</td><td rowspan="1" colspan="1">5.7±0.7</td><td rowspan="1" colspan="1">(4.8-8.1)</td><td rowspan="1" colspan="1">5.4±0.6</td><td rowspan="1" colspan="1">(4.6-6.9)</td><td rowspan="1" colspan="1">5.5±0.8</td><td rowspan="1" colspan="1">(4.0-7.7)</td><td rowspan="1" colspan="1">5.5±0.7</td><td rowspan="1" colspan="1">(4.3-6.7)</td><td rowspan="1" colspan="1">5.5±0.9</td><td rowspan="1" colspan="1">(4.0-7.7)</td></tr><tr><td rowspan="1" colspan="1">
                  <bold>CF</bold>
                </td><td rowspan="1" colspan="1">na</td><td rowspan="1" colspan="1">23.8±1.3</td><td rowspan="1" colspan="1">(19.6-27.2)</td><td rowspan="1" colspan="1">23.6±1.3</td><td rowspan="1" colspan="1">(19.6-26.6)</td><td rowspan="1" colspan="1">23.9±1.1</td><td rowspan="1" colspan="1">(22.1-26.4)</td><td rowspan="1" colspan="1">23.3±1.6</td><td rowspan="1" colspan="1">(19.6-26.6)</td><td rowspan="1" colspan="1">24±1.2</td><td rowspan="1" colspan="1">(22.4-27.2)</td><td rowspan="1" colspan="1">23.8±1.3</td><td rowspan="1" colspan="1">(22.4-27.2)</td><td rowspan="1" colspan="1">24.1±1.1</td><td rowspan="1" colspan="1">(22.7-26.4)</td></tr><tr><td rowspan="1" colspan="1">
                  <bold>CD</bold>
                </td><td rowspan="1" colspan="1">7.7</td><td rowspan="1" colspan="1">7.2±0.3</td><td rowspan="1" colspan="1">(6.7-8.5)</td><td rowspan="1" colspan="1">7.1±0.3</td><td rowspan="1" colspan="1">(6.7-8.5)</td><td rowspan="1" colspan="1">7.1±0.4</td><td rowspan="1" colspan="1">(6.7-8.5)</td><td rowspan="1" colspan="1">7.2±0.2</td><td rowspan="1" colspan="1">(6.9-7.7)</td><td rowspan="1" colspan="1">7.3±0.3</td><td rowspan="1" colspan="1">(6.8-8)</td><td rowspan="1" colspan="1">7.3±0.3</td><td rowspan="1" colspan="1">(6.8-7.8)</td><td rowspan="1" colspan="1">7.4±0.3</td><td rowspan="1" colspan="1">(6.9-8)</td></tr><tr><td rowspan="1" colspan="1">
                  <bold>CL</bold>
                </td><td rowspan="1" colspan="1">13.9</td><td rowspan="1" colspan="1">13.7±0.9</td><td rowspan="1" colspan="1">(11.5-16.1)</td><td rowspan="1" colspan="1">13.3±0.8</td><td rowspan="1" colspan="1">(11.5-14.7)</td><td rowspan="1" colspan="1">13.1±0.8</td><td rowspan="1" colspan="1">(11.5-14.7)</td><td rowspan="1" colspan="1">13.5±0.6</td><td rowspan="1" colspan="1">(12.6-14.6)</td><td rowspan="1" colspan="1">14.2±0.8</td><td rowspan="1" colspan="1">(13.1-16.1)</td><td rowspan="1" colspan="1">13.9±0.7</td><td rowspan="1" colspan="1">(13.1-15.5)</td><td rowspan="1" colspan="1">14.3±0.8</td><td rowspan="1" colspan="1">(13.2-16.1)</td></tr><tr><td rowspan="1" colspan="1">
                  <bold>PAdC</bold>
                </td><td rowspan="1" colspan="1">19.1</td><td rowspan="1" colspan="1">18.9±1</td><td rowspan="1" colspan="1">(16.8-22.2)</td><td rowspan="1" colspan="1">18.8±1</td><td rowspan="1" colspan="1">(16.8-22.2)</td><td rowspan="1" colspan="1">18.6±1.1</td><td rowspan="1" colspan="1">(16.8-22.2)</td><td rowspan="1" colspan="1">19±0.8</td><td rowspan="1" colspan="1">(17.8-20)</td><td rowspan="1" colspan="1">19±1.1</td><td rowspan="1" colspan="1">(16.9-20.8)</td><td rowspan="1" colspan="1">18.7±1.1</td><td rowspan="1" colspan="1">(16.9-20.4)</td><td rowspan="1" colspan="1">19.1±1.1</td><td rowspan="1" colspan="1">(17.2-20.8)</td></tr><tr><td rowspan="1" colspan="1">
                  <bold>DHL</bold>
                </td><td rowspan="1" colspan="1">15.9</td><td rowspan="1" colspan="1">15.2±0.8</td><td rowspan="1" colspan="1">(13.6-16.8)</td><td rowspan="1" colspan="1">14.8±0.7</td><td rowspan="1" colspan="1">(13.6-16.2)</td><td rowspan="1" colspan="1">14.9±0.6</td><td rowspan="1" colspan="1">(13.9-16.1)</td><td rowspan="1" colspan="1">14.6±0.9</td><td rowspan="1" colspan="1">(13.6-16.2)</td><td rowspan="1" colspan="1">15.7±0.7</td><td rowspan="1" colspan="1">(14.5-16.8)</td><td rowspan="1" colspan="1">15.4±0.8</td><td rowspan="1" colspan="1">(14.5-16.8)</td><td rowspan="1" colspan="1">15.8±0.6</td><td rowspan="1" colspan="1">(14.7-16.7)</td></tr><tr><td rowspan="1" colspan="1">
                  <bold>PreP</bold>
                </td><td rowspan="1" colspan="1">52.1</td><td rowspan="1" colspan="1">52.0±1.5</td><td rowspan="1" colspan="1">(47.5-55.5)</td><td rowspan="1" colspan="1">51.8±1.7</td><td rowspan="1" colspan="1">(47.5-55.1)</td><td rowspan="1" colspan="1">52.2±1.7</td><td rowspan="1" colspan="1">(47.5-55.1)</td><td rowspan="1" colspan="1">51.3±1.6</td><td rowspan="1" colspan="1">(48.5-53.8)</td><td rowspan="1" colspan="1">52.1±1.3</td><td rowspan="1" colspan="1">(48.8-55.5)</td><td rowspan="1" colspan="1">52.7±1.4</td><td rowspan="1" colspan="1">(51.3-55.5)</td><td rowspan="1" colspan="1">51.8±1.1</td><td rowspan="1" colspan="1">(48.8-53.9)</td></tr><tr><td rowspan="1" colspan="1">
                  <bold>PreA</bold>
                </td><td rowspan="1" colspan="1">78.8</td><td rowspan="1" colspan="1">77.0±1.3</td><td rowspan="1" colspan="1">(74.4-80.2)</td><td rowspan="1" colspan="1">76.9±1.5</td><td rowspan="1" colspan="1">(74.4-80.2)</td><td rowspan="1" colspan="1">77.4±1.6</td><td rowspan="1" colspan="1">(74.7-80.2)</td><td rowspan="1" colspan="1">76.3±1.1</td><td rowspan="1" colspan="1">(74.4-78.1)</td><td rowspan="1" colspan="1">77.1±1.0</td><td rowspan="1" colspan="1">(75.2-79.2)</td><td rowspan="1" colspan="1">77.4±0.9</td><td rowspan="1" colspan="1">(76.4-79.2)</td><td rowspan="1" colspan="1">76.8±1.0</td><td rowspan="1" colspan="1">(75.2-78.6)</td></tr><tr><td rowspan="1" colspan="1">
                  <bold>PreD</bold>
                </td><td rowspan="1" colspan="1">48.4</td><td rowspan="1" colspan="1">46.8±1.3</td><td rowspan="1" colspan="1">(41.5-49.1)</td><td rowspan="1" colspan="1">46.8±1.5</td><td rowspan="1" colspan="1">(41.5-49.1)</td><td rowspan="1" colspan="1">46.5±1.7</td><td rowspan="1" colspan="1">(41.5-48.8)</td><td rowspan="1" colspan="1">47.2±1.1</td><td rowspan="1" colspan="1">(44.8-49.1)</td><td rowspan="1" colspan="1">46.8±1</td><td rowspan="1" colspan="1">(43.4-49)</td><td rowspan="1" colspan="1">46.7±1.4</td><td rowspan="1" colspan="1">(43.4-49)</td><td rowspan="1" colspan="1">46.9±0.7</td><td rowspan="1" colspan="1">(45.9-48)</td></tr><tr><td rowspan="1" colspan="1">
                  <bold>BD</bold>
                </td><td rowspan="1" colspan="1">24.9</td><td rowspan="1" colspan="1">24.4±1.4</td><td rowspan="1" colspan="1">(22.1-28.1)</td><td rowspan="1" colspan="1">24.9±1.4</td><td rowspan="1" colspan="1">(22.7-28.1)</td><td rowspan="1" colspan="1">25.3±1.3</td><td rowspan="1" colspan="1">(23.2-28.1)</td><td rowspan="1" colspan="1">24.4±1.4</td><td rowspan="1" colspan="1">(22.7-28.1)</td><td rowspan="1" colspan="1">23.9±1.2</td><td rowspan="1" colspan="1">(22.1-26.2)</td><td rowspan="1" colspan="1">24.7±1.1</td><td rowspan="1" colspan="1">(22.4-26.2)</td><td rowspan="1" colspan="1">23.4±0.9</td><td rowspan="1" colspan="1">(22.1-24.9)</td></tr><tr><td rowspan="1" colspan="1">
                  <bold>PostD</bold>
                </td><td rowspan="1" colspan="1">45.4</td><td rowspan="1" colspan="1">44.5±1.4</td><td rowspan="1" colspan="1">(41.6-50.7)</td><td rowspan="1" colspan="1">44.9±1.7</td><td rowspan="1" colspan="1">(41.6-50.7)</td><td rowspan="1" colspan="1">44.5±2</td><td rowspan="1" colspan="1">(41.6-50.7)</td><td rowspan="1" colspan="1">45.3±1.2</td><td rowspan="1" colspan="1">(43.4-47.1)</td><td rowspan="1" colspan="1">44.2±0.9</td><td rowspan="1" colspan="1">(42.5-45.8)</td><td rowspan="1" colspan="1">44±0.8</td><td rowspan="1" colspan="1">(42.5-45.6)</td><td rowspan="1" colspan="1">44.3±1</td><td rowspan="1" colspan="1">(42.5-45.8)</td></tr><tr><td rowspan="1" colspan="1">
                  <bold>TL</bold>
                </td><td rowspan="1" colspan="1">na</td><td rowspan="1" colspan="1">121.1±1.8</td><td rowspan="1" colspan="1">(117.3-126)</td><td rowspan="1" colspan="1">120.7±1.9</td><td rowspan="1" colspan="1">(117.3-124.2)</td><td rowspan="1" colspan="1">121.3±1.7</td><td rowspan="1" colspan="1">(117.3-124)</td><td rowspan="1" colspan="1">120±1.9</td><td rowspan="1" colspan="1">(117.4-124.2)</td><td rowspan="1" colspan="1">121.5±1.8</td><td rowspan="1" colspan="1">(118.8-126)</td><td rowspan="1" colspan="1">121.3±2.1</td><td rowspan="1" colspan="1">(119-126)</td><td rowspan="1" colspan="1">121.6±1.5</td><td rowspan="1" colspan="1">(118.8-124.2)</td></tr><tr><td rowspan="1" colspan="1">
                  <bold>HL (mm)</bold>
                </td><td rowspan="1" colspan="1">35.1</td><td rowspan="1" colspan="1">43.5±6.5</td><td rowspan="1" colspan="1">(27.9-55.9)</td><td rowspan="1" colspan="1">47.5±3.4</td><td rowspan="1" colspan="1">(42-55.9)</td><td rowspan="1" colspan="1">47.4±2.8</td><td rowspan="1" colspan="1">(42.6-50.9)</td><td rowspan="1" colspan="1">47.7±4.2</td><td rowspan="1" colspan="1">(42-55.9)</td><td rowspan="1" colspan="1">39.5±6.3</td><td rowspan="1" colspan="1">(27.9-48.8)</td><td rowspan="1" colspan="1">41.3±5.1</td><td rowspan="1" colspan="1">(31.4-48.2)</td><td rowspan="1" colspan="1">38.3±6.9</td><td rowspan="1" colspan="1">(27.9-48.8)</td></tr><tr><td rowspan="1" colspan="16">
                  <bold>Percentage of head length</bold>
                </td></tr><tr><td rowspan="1" colspan="1">
                  <bold>SN</bold>
                </td><td rowspan="1" colspan="1">19.9</td><td rowspan="1" colspan="1">23.6±1.9</td><td rowspan="1" colspan="1">(18.2-27)</td><td rowspan="1" colspan="1">24.3±1.6</td><td rowspan="1" colspan="1">(18.2-27)</td><td rowspan="1" colspan="1">24.2±2</td><td rowspan="1" colspan="1">(18.2-27)</td><td rowspan="1" colspan="1">24.5±1.1</td><td rowspan="1" colspan="1">(23-26.5)</td><td rowspan="1" colspan="1">22.8±1.9</td><td rowspan="1" colspan="1">(18.5-26.4)</td><td rowspan="1" colspan="1">23.2±1.4</td><td rowspan="1" colspan="1">(21.4-25.5)</td><td rowspan="1" colspan="1">22.5±2.2</td><td rowspan="1" colspan="1">(18.5-26.4)</td></tr><tr><td rowspan="1" colspan="1">
                  <bold>ED</bold>
                </td><td rowspan="1" colspan="1">25.8</td><td rowspan="1" colspan="1">23.6±2</td><td rowspan="1" colspan="1">(19.9-27.6)</td><td rowspan="1" colspan="1">22.4±1.4</td><td rowspan="1" colspan="1">(19.9-25.9)</td><td rowspan="1" colspan="1">22.8±1.3</td><td rowspan="1" colspan="1">(20.9-25.9)</td><td rowspan="1" colspan="1">22±1.5</td><td rowspan="1" colspan="1">(19.9-24.7)</td><td rowspan="1" colspan="1">24.8±1.7</td><td rowspan="1" colspan="1">(21.2-27.6)</td><td rowspan="1" colspan="1">24.9±1</td><td rowspan="1" colspan="1">(22.9-26.6)</td><td rowspan="1" colspan="1">24.8±2.1</td><td rowspan="1" colspan="1">(21.2-27.6)</td></tr><tr><td rowspan="1" colspan="1">
                  <bold>EC</bold>
                </td><td rowspan="1" colspan="1">31.8</td><td rowspan="1" colspan="1">27.6±2.2</td><td rowspan="1" colspan="1">(23.2-33)</td><td rowspan="1" colspan="1">26.3±1.6</td><td rowspan="1" colspan="1">(23.2-29)</td><td rowspan="1" colspan="1">26.6±1.5</td><td rowspan="1" colspan="1">(23.6-29)</td><td rowspan="1" colspan="1">25.9±1.7</td><td rowspan="1" colspan="1">(23.2-28.6)</td><td rowspan="1" colspan="1">29±1.9</td><td rowspan="1" colspan="1">(25.3-33)</td><td rowspan="1" colspan="1">29.1±0.9</td><td rowspan="1" colspan="1">(27.5-30.6)</td><td rowspan="1" colspan="1">28.9±2.4</td><td rowspan="1" colspan="1">(25.3-33)</td></tr><tr><td rowspan="1" colspan="1">
                  <bold>EH</bold>
                </td><td rowspan="1" colspan="1">25.8</td><td rowspan="1" colspan="1">23.4±1.6</td><td rowspan="1" colspan="1">(19.7-26.3)</td><td rowspan="1" colspan="1">22.4±1.3</td><td rowspan="1" colspan="1">(19.7-25.3)</td><td rowspan="1" colspan="1">22.6±1.2</td><td rowspan="1" colspan="1">(20.8-25.3)</td><td rowspan="1" colspan="1">22.1±1.4</td><td rowspan="1" colspan="1">(19.7-25)</td><td rowspan="1" colspan="1">24.4±1.3</td><td rowspan="1" colspan="1">(22.1-26.3)</td><td rowspan="1" colspan="1">24.4±1.2</td><td rowspan="1" colspan="1">(22.8-26.2)</td><td rowspan="1" colspan="1">24.4±1.4</td><td rowspan="1" colspan="1">(22.1-26.3)</td></tr><tr><td rowspan="1" colspan="1">
                  <bold>ES</bold>
                </td><td rowspan="1" colspan="1">3.6</td><td rowspan="1" colspan="1">4.3±1.2</td><td rowspan="1" colspan="1">(1.7-6.8)</td><td rowspan="1" colspan="1">3.6±1.1</td><td rowspan="1" colspan="1">(1.7-5.9)</td><td rowspan="1" colspan="1">3.3±0.9</td><td rowspan="1" colspan="1">(1.7-5.2)</td><td rowspan="1" colspan="1">4.1±1.1</td><td rowspan="1" colspan="1">(2.1-5.9)</td><td rowspan="1" colspan="1">4.9±0.9</td><td rowspan="1" colspan="1">(3.4-6.8)</td><td rowspan="1" colspan="1">4.9±0.8</td><td rowspan="1" colspan="1">(4.0-6.8)</td><td rowspan="1" colspan="1">4.9±1.1</td><td rowspan="1" colspan="1">(3.4-6.5)</td></tr><tr><td rowspan="1" colspan="1">
                  <bold>PostO</bold>
                </td><td rowspan="1" colspan="1">49.8</td><td rowspan="1" colspan="1">51.3±1.8</td><td rowspan="1" colspan="1">(46.8-54.8)</td><td rowspan="1" colspan="1">52.2±1.4</td><td rowspan="1" colspan="1">(48.7-54.8)</td><td rowspan="1" colspan="1">52±1.6</td><td rowspan="1" colspan="1">(48.7-54.1)</td><td rowspan="1" colspan="1">52.5±1.1</td><td rowspan="1" colspan="1">(51.4-54.8)</td><td rowspan="1" colspan="1">50.5±1.7</td><td rowspan="1" colspan="1">(46.8-54)</td><td rowspan="1" colspan="1">50.7±1</td><td rowspan="1" colspan="1">(49.8-53)</td><td rowspan="1" colspan="1">50.3±2.1</td><td rowspan="1" colspan="1">(46.8-54)</td></tr><tr><td rowspan="1" colspan="1">
                  <bold>HD</bold>
                </td><td rowspan="1" colspan="1">68.3</td><td rowspan="1" colspan="1">69.6±3.1</td><td rowspan="1" colspan="1">(63.6-78.6)</td><td rowspan="1" colspan="1">70.7±3.3</td><td rowspan="1" colspan="1">(65.5-78.6)</td><td rowspan="1" colspan="1">70.6±3.7</td><td rowspan="1" colspan="1">(65.5-78.6)</td><td rowspan="1" colspan="1">70.8±2.7</td><td rowspan="1" colspan="1">(66.3-74.8)</td><td rowspan="1" colspan="1">68.5±2.6</td><td rowspan="1" colspan="1">(63.6-73.2)</td><td rowspan="1" colspan="1">68.8±2.8</td><td rowspan="1" colspan="1">(65.7-73.2)</td><td rowspan="1" colspan="1">68.3±2.5</td><td rowspan="1" colspan="1">(63.6-72.2)</td></tr><tr><td rowspan="1" colspan="1">
                  <bold>MW</bold>
                </td><td rowspan="1" colspan="1">11.5</td><td rowspan="1" colspan="1">10.1±0.8</td><td rowspan="1" colspan="1">(8.2-12.1)</td><td rowspan="1" colspan="1">10±0.9</td><td rowspan="1" colspan="1">(8.2-12.1)</td><td rowspan="1" colspan="1">10.1±0.9</td><td rowspan="1" colspan="1">(8.5-12.1)</td><td rowspan="1" colspan="1">9.8±0.9</td><td rowspan="1" colspan="1">(8.2-11)</td><td rowspan="1" colspan="1">10.1±0.8</td><td rowspan="1" colspan="1">(8.5-11.4)</td><td rowspan="1" colspan="1">10±0.9</td><td rowspan="1" colspan="1">(8.5-11.4)</td><td rowspan="1" colspan="1">10.2±0.8</td><td rowspan="1" colspan="1">(8.6-11.4)</td></tr><tr><td rowspan="1" colspan="1">
                  <bold>UJ</bold>
                </td><td rowspan="1" colspan="1">30.5</td><td rowspan="1" colspan="1">30±1.4</td><td rowspan="1" colspan="1">(27.6-34.1)</td><td rowspan="1" colspan="1">30.5±1.5</td><td rowspan="1" colspan="1">(28-34.1)</td><td rowspan="1" colspan="1">30.8±1.6</td><td rowspan="1" colspan="1">(28-34.1)</td><td rowspan="1" colspan="1">30.2±1.3</td><td rowspan="1" colspan="1">(28.2-33.1)</td><td rowspan="1" colspan="1">29.5±1.3</td><td rowspan="1" colspan="1">(27.6-32)</td><td rowspan="1" colspan="1">29.4±1.2</td><td rowspan="1" colspan="1">(28.1-31.2)</td><td rowspan="1" colspan="1">29.6±1.3</td><td rowspan="1" colspan="1">(27.6-32)</td></tr><tr><td rowspan="1" colspan="1">
                  <bold>LJ</bold>
                </td><td rowspan="1" colspan="1">38.4</td><td rowspan="1" colspan="1">41.6±2.6</td><td rowspan="1" colspan="1">(36.9-48.4)</td><td rowspan="1" colspan="1">40.7±2.1</td><td rowspan="1" colspan="1">(36.9-46.1)</td><td rowspan="1" colspan="1">41.3±2.1</td><td rowspan="1" colspan="1">(37.4-46.1)</td><td rowspan="1" colspan="1">39.8±1.8</td><td rowspan="1" colspan="1">(36.9-42.3)</td><td rowspan="1" colspan="1">42.6±2.6</td><td rowspan="1" colspan="1">(37.6-48.4)</td><td rowspan="1" colspan="1">43.1±2.3</td><td rowspan="1" colspan="1">(40.6-47.8)</td><td rowspan="1" colspan="1">42.2±2.9</td><td rowspan="1" colspan="1">(37.6-48.4)</td></tr><tr><td rowspan="1" colspan="1">
                  <bold>M</bold>
                </td><td rowspan="1" colspan="1">26.6</td><td rowspan="1" colspan="1">21.8±1.3</td><td rowspan="1" colspan="1">(18.5-25.6)</td><td rowspan="1" colspan="1">21.8±1.6</td><td rowspan="1" colspan="1">(18.5-25.6)</td><td rowspan="1" colspan="1">22.1±1.4</td><td rowspan="1" colspan="1">(19.8-25.6)</td><td rowspan="1" colspan="1">21.5±1.7</td><td rowspan="1" colspan="1">(18.5-25.1)</td><td rowspan="1" colspan="1">21.7±1</td><td rowspan="1" colspan="1">(18.7-24.2)</td><td rowspan="1" colspan="1">22±0.8</td><td rowspan="1" colspan="1">(21-23.8)</td><td rowspan="1" colspan="1">21.5±1.1</td><td rowspan="1" colspan="1">(18.7-24.2)</td></tr><tr><td rowspan="1" colspan="1">
                  <bold>SD</bold>
                </td><td rowspan="1" colspan="1">8.1</td><td rowspan="1" colspan="1">9.3±1.2</td><td rowspan="1" colspan="1">(6.7-12.4)</td><td rowspan="1" colspan="1">9.5±1.2</td><td rowspan="1" colspan="1">(6.7-12.4)</td><td rowspan="1" colspan="1">9±1</td><td rowspan="1" colspan="1">(6.7-10.5)</td><td rowspan="1" colspan="1">10.1±1.1</td><td rowspan="1" colspan="1">(8.7-12.4)</td><td rowspan="1" colspan="1">9±1.1</td><td rowspan="1" colspan="1">(6.7-10.9)</td><td rowspan="1" colspan="1">9.4±1.2</td><td rowspan="1" colspan="1">(6.9-10.9)</td><td rowspan="1" colspan="1">8.8±1</td><td rowspan="1" colspan="1">(6.7-10.4)</td></tr><tr><td rowspan="1" colspan="1">
                  <bold>SW</bold>
                </td><td rowspan="1" colspan="1">15</td><td rowspan="1" colspan="1">17.7±1.3</td><td rowspan="1" colspan="1">(14.7-20.4)</td><td rowspan="1" colspan="1">17.5±1.3</td><td rowspan="1" colspan="1">(14.7-20.4)</td><td rowspan="1" colspan="1">17.6±1.5</td><td rowspan="1" colspan="1">(14.7-20.4)</td><td rowspan="1" colspan="1">17.5±1.1</td><td rowspan="1" colspan="1">(16-19.6)</td><td rowspan="1" colspan="1">17.8±1.3</td><td rowspan="1" colspan="1">(14.7-19.7)</td><td rowspan="1" colspan="1">17.4±1.6</td><td rowspan="1" colspan="1">(14.7-19.7)</td><td rowspan="1" colspan="1">18±1.1</td><td rowspan="1" colspan="1">(15.8-19.7)</td></tr><tr><td rowspan="1" colspan="1">
                  <bold>HW</bold>
                </td><td rowspan="1" colspan="1">45.2</td><td rowspan="1" colspan="1">49.8±3.1</td><td rowspan="1" colspan="1">(42.3-57.2)</td><td rowspan="1" colspan="1">51.1±3</td><td rowspan="1" colspan="1">(45.8-56.6)</td><td rowspan="1" colspan="1">51.5±3.4</td><td rowspan="1" colspan="1">(45.8-56.6)</td><td rowspan="1" colspan="1">50.6±2.3</td><td rowspan="1" colspan="1">(47.8-54.1)</td><td rowspan="1" colspan="1">48.5±2.7</td><td rowspan="1" colspan="1">(42.3-57.2)</td><td rowspan="1" colspan="1">48.8±3.5</td><td rowspan="1" colspan="1">(42.3-57.2)</td><td rowspan="1" colspan="1">48.3±2</td><td rowspan="1" colspan="1">(44.8-52.8)</td></tr><tr><td rowspan="1" colspan="1">
                  <bold>IOW</bold>
                </td><td rowspan="1" colspan="1">24.5</td><td rowspan="1" colspan="1">27±1.5</td><td rowspan="1" colspan="1">(22.8-31.5)</td><td rowspan="1" colspan="1">27.7±1.6</td><td rowspan="1" colspan="1">(23.6-31.5)</td><td rowspan="1" colspan="1">27.2±1.4</td><td rowspan="1" colspan="1">(23.6-29.7)</td><td rowspan="1" colspan="1">28.3±1.6</td><td rowspan="1" colspan="1">(25.4-31.5)</td><td rowspan="1" colspan="1">26.4±1.1</td><td rowspan="1" colspan="1">(22.8-28.8)</td><td rowspan="1" colspan="1">26.6±0.9</td><td rowspan="1" colspan="1">(25.4-28.8)</td><td rowspan="1" colspan="1">26.2±1.3</td><td rowspan="1" colspan="1">(22.8-28.5)</td></tr><tr><td rowspan="1" colspan="1">
                  <bold>INW</bold>
                </td><td rowspan="1" colspan="1">10.9</td><td rowspan="1" colspan="1">11.5±1.1</td><td rowspan="1" colspan="1">(9.2-13.5)</td><td rowspan="1" colspan="1">11.7±1</td><td rowspan="1" colspan="1">(9.8-13.5)</td><td rowspan="1" colspan="1">11.6±1.1</td><td rowspan="1" colspan="1">(9.8-13.3)</td><td rowspan="1" colspan="1">11.8±0.9</td><td rowspan="1" colspan="1">(10.6-13.5)</td><td rowspan="1" colspan="1">11.4±1.2</td><td rowspan="1" colspan="1">(9.2-13.5)</td><td rowspan="1" colspan="1">11.2±1</td><td rowspan="1" colspan="1">(10.1-13.3)</td><td rowspan="1" colspan="1">11.5±1.3</td><td rowspan="1" colspan="1">(9.2-13.5)</td></tr><tr><td rowspan="1" colspan="1">
                  <bold>LJW</bold>
                </td><td rowspan="1" colspan="1">14.7</td><td rowspan="1" colspan="1">12±1.9</td><td rowspan="1" colspan="1">(7.9-16)</td><td rowspan="1" colspan="1">12.4±2.3</td><td rowspan="1" colspan="1">(7.9-16)</td><td rowspan="1" colspan="1">12.5±2.2</td><td rowspan="1" colspan="1">(7.9-15.8)</td><td rowspan="1" colspan="1">12.4±2.5</td><td rowspan="1" colspan="1">(7.9-16)</td><td rowspan="1" colspan="1">11.6±1.2</td><td rowspan="1" colspan="1">(8.6-13.3)</td><td rowspan="1" colspan="1">11.4±1.3</td><td rowspan="1" colspan="1">(8.7-13.3)</td><td rowspan="1" colspan="1">11.8±1.2</td><td rowspan="1" colspan="1">(8.6-13.2)</td></tr><tr><td rowspan="1" colspan="1">
                  <bold>UJW</bold>
                </td><td rowspan="1" colspan="1">23.7</td><td rowspan="1" colspan="1">24±1.8</td><td rowspan="1" colspan="1">(20.3-30.3)</td><td rowspan="1" colspan="1">24.7±1.8</td><td rowspan="1" colspan="1">(21-30.3)</td><td rowspan="1" colspan="1">25.2±2</td><td rowspan="1" colspan="1">(21-30.3)</td><td rowspan="1" colspan="1">24.1±1.3</td><td rowspan="1" colspan="1">(22.1-26.8)</td><td rowspan="1" colspan="1">23.4±1.5</td><td rowspan="1" colspan="1">(20.3-26.5)</td><td rowspan="1" colspan="1">23.1±1.7</td><td rowspan="1" colspan="1">(20.3-26.5)</td><td rowspan="1" colspan="1">23.5±1.5</td><td rowspan="1" colspan="1">(21-26)</td></tr><tr><td rowspan="1" colspan="1">
                  <bold>MGR</bold>
                </td><td rowspan="1" colspan="1">14.3</td><td rowspan="1" colspan="1">14.5±2</td><td rowspan="1" colspan="1">(10.5-21.3)</td><td rowspan="1" colspan="1">15.8±1.9</td><td rowspan="1" colspan="1">(12.5-21.3)</td><td rowspan="1" colspan="1">16.3±1.8</td><td rowspan="1" colspan="1">(13.9-21.3)</td><td rowspan="1" colspan="1">15±1.8</td><td rowspan="1" colspan="1">(12.5-19.6)</td><td rowspan="1" colspan="1">13.2±1.2</td><td rowspan="1" colspan="1">(10.5-15)</td><td rowspan="1" colspan="1">13±1</td><td rowspan="1" colspan="1">(11.5-14.4)</td><td rowspan="1" colspan="1">13.3±1.4</td><td rowspan="1" colspan="1">(10.5-15)</td></tr><tr><td rowspan="1" colspan="1">
                  <bold>LGR</bold>
                </td><td rowspan="1" colspan="1">14.9</td><td rowspan="1" colspan="1">15.6±2.1</td><td rowspan="1" colspan="1">(12.3-22.6)</td><td rowspan="1" colspan="1">16.9±2</td><td rowspan="1" colspan="1">(12.8-22.6)</td><td rowspan="1" colspan="1">17.5±1.9</td><td rowspan="1" colspan="1">(15.4-22.6)</td><td rowspan="1" colspan="1">16.1±1.9</td><td rowspan="1" colspan="1">(12.8-19.6)</td><td rowspan="1" colspan="1">14.3±1.1</td><td rowspan="1" colspan="1">(12.3-16.4)</td><td rowspan="1" colspan="1">14.3±0.9</td><td rowspan="1" colspan="1">(12.7-15.5)</td><td rowspan="1" colspan="1">14.3±1.2</td><td rowspan="1" colspan="1">(12.3-16.4)</td></tr><tr><td rowspan="1" colspan="1">
                  <bold>UA</bold>
                </td><td rowspan="1" colspan="1">19</td><td rowspan="1" colspan="1">18.6±1.5</td><td rowspan="1" colspan="1">(15.7-22.6)</td><td rowspan="1" colspan="1">19.1±1.6</td><td rowspan="1" colspan="1">(16.1-22.6)</td><td rowspan="1" colspan="1">18.6±1.4</td><td rowspan="1" colspan="1">(16.1-21.2)</td><td rowspan="1" colspan="1">19.7±1.7</td><td rowspan="1" colspan="1">(17.3-22.6)</td><td rowspan="1" colspan="1">18.2±1.1</td><td rowspan="1" colspan="1">(15.7-20.1)</td><td rowspan="1" colspan="1">18±0.8</td><td rowspan="1" colspan="1">(16.7-19.4)</td><td rowspan="1" colspan="1">18.4±1.3</td><td rowspan="1" colspan="1">(15.7-20.1)</td></tr><tr><td rowspan="1" colspan="1">
                  <bold>LA</bold>
                </td><td rowspan="1" colspan="1">35.3</td><td rowspan="1" colspan="1">35.8±1.8</td><td rowspan="1" colspan="1">(32.5-41.3)</td><td rowspan="1" colspan="1">35.9±1.7</td><td rowspan="1" colspan="1">(32.5-41.3)</td><td rowspan="1" colspan="1">36.1±1.4</td><td rowspan="1" colspan="1">(34-38.6)</td><td rowspan="1" colspan="1">35.7±2.1</td><td rowspan="1" colspan="1">(32.5-41.3)</td><td rowspan="1" colspan="1">35.7±1.9</td><td rowspan="1" colspan="1">(32.9-39.8)</td><td rowspan="1" colspan="1">35.7±1.2</td><td rowspan="1" colspan="1">(33.4-37.3)</td><td rowspan="1" colspan="1">35.8±2.3</td><td rowspan="1" colspan="1">(32.9-39.8)</td></tr><tr><td rowspan="1" colspan="1">
                  <bold>Meristic characters</bold>
                </td><td rowspan="1" colspan="1"/><td rowspan="1" colspan="1">
                  <bold>Mode</bold>
                </td><td rowspan="1" colspan="1">
                  <bold>Range</bold>
                </td><td rowspan="1" colspan="1">
                  <bold>Mode</bold>
                </td><td rowspan="1" colspan="1">
                  <bold>Range</bold>
                </td><td rowspan="1" colspan="1">
                  <bold>Mode</bold>
                </td><td rowspan="1" colspan="1">
                  <bold>Range</bold>
                </td><td rowspan="1" colspan="1">
                  <bold>Mode</bold>
                </td><td rowspan="1" colspan="1">
                  <bold>Range</bold>
                </td><td rowspan="1" colspan="1">
                  <bold>Mode</bold>
                </td><td rowspan="1" colspan="1">
                  <bold>Range</bold>
                </td><td rowspan="1" colspan="1">
                  <bold>Mode</bold>
                </td><td rowspan="1" colspan="1">
                  <bold>Range</bold>
                </td><td rowspan="1" colspan="1">
                  <bold>Mode</bold>
                </td><td rowspan="1" colspan="1">
                  <bold>Range</bold>
                </td></tr><tr><td rowspan="1" colspan="1">
                  <bold>PelvF unbranched</bold>
                </td><td rowspan="1" colspan="1">1</td><td rowspan="1" colspan="1">1</td><td rowspan="1" colspan="1">(1-1)</td><td rowspan="1" colspan="1">1</td><td rowspan="1" colspan="1">(1-1)</td><td rowspan="1" colspan="1">1</td><td rowspan="1" colspan="1">(1-1)</td><td rowspan="1" colspan="1">1</td><td rowspan="1" colspan="1">(1-1)</td><td rowspan="1" colspan="1">1</td><td rowspan="1" colspan="1">(1-1)</td><td rowspan="1" colspan="1">1</td><td rowspan="1" colspan="1">(1-1)</td><td rowspan="1" colspan="1">1</td><td rowspan="1" colspan="1">(1-1)</td></tr><tr><td rowspan="1" colspan="1">
                  <bold>PelvF branched</bold>
                </td><td rowspan="1" colspan="1">11</td><td rowspan="1" colspan="1">10</td><td rowspan="1" colspan="1">(9-11)</td><td rowspan="1" colspan="1">10</td><td rowspan="1" colspan="1">(9-11)</td><td rowspan="1" colspan="1">10</td><td rowspan="1" colspan="1">(9-11)</td><td rowspan="1" colspan="1">10</td><td rowspan="1" colspan="1">(9-11)</td><td rowspan="1" colspan="1">10</td><td rowspan="1" colspan="1">(9-11)</td><td rowspan="1" colspan="1">10</td><td rowspan="1" colspan="1">(10-11)</td><td rowspan="1" colspan="1">10</td><td rowspan="1" colspan="1">(9-11)</td></tr><tr><td rowspan="1" colspan="1">
                  <bold>PecF unbranched</bold>
                </td><td rowspan="1" colspan="1">1</td><td rowspan="1" colspan="1">1</td><td rowspan="1" colspan="1">(1-1)</td><td rowspan="1" colspan="1">1</td><td rowspan="1" colspan="1">(1-1)</td><td rowspan="1" colspan="1">1</td><td rowspan="1" colspan="1">(1-1)</td><td rowspan="1" colspan="1">1</td><td rowspan="1" colspan="1">(1-1)</td><td rowspan="1" colspan="1">1</td><td rowspan="1" colspan="1">(1-1)</td><td rowspan="1" colspan="1">1</td><td rowspan="1" colspan="1">(1-1)</td><td rowspan="1" colspan="1">1</td><td rowspan="1" colspan="1">(1-1)</td></tr><tr><td rowspan="1" colspan="1">
                  <bold>PecF branched</bold>
                </td><td rowspan="1" colspan="1">16</td><td rowspan="1" colspan="1">16</td><td rowspan="1" colspan="1">(14-17)</td><td rowspan="1" colspan="1">16</td><td rowspan="1" colspan="1">(14-17)</td><td rowspan="1" colspan="1">16</td><td rowspan="1" colspan="1">(14-17)</td><td rowspan="1" colspan="1">16</td><td rowspan="1" colspan="1">(15-17)</td><td rowspan="1" colspan="1">16</td><td rowspan="1" colspan="1">(14-17)</td><td rowspan="1" colspan="1">16</td><td rowspan="1" colspan="1">(14-17)</td><td rowspan="1" colspan="1">16</td><td rowspan="1" colspan="1">(14-17)</td></tr><tr><td rowspan="1" colspan="1">
                  <bold>DF unbranched</bold>
                </td><td rowspan="1" colspan="1">4</td><td rowspan="1" colspan="1">4</td><td rowspan="1" colspan="1">(3-4)</td><td rowspan="1" colspan="1">4</td><td rowspan="1" colspan="1">(3-4)</td><td rowspan="1" colspan="1">4</td><td rowspan="1" colspan="1">(3-4)</td><td rowspan="1" colspan="1">4</td><td rowspan="1" colspan="1">(3-4)</td><td rowspan="1" colspan="1">4</td><td rowspan="1" colspan="1">(3-4)</td><td rowspan="1" colspan="1">4</td><td rowspan="1" colspan="1">(3-4)</td><td rowspan="1" colspan="1">4</td><td rowspan="1" colspan="1">(3-4)</td></tr><tr><td rowspan="1" colspan="1">
                  <bold>DF branched</bold>
                </td><td rowspan="1" colspan="1">10</td><td rowspan="1" colspan="1">10</td><td rowspan="1" colspan="1">(10-13)</td><td rowspan="1" colspan="1">10</td><td rowspan="1" colspan="1">(10-11)</td><td rowspan="1" colspan="1">10</td><td rowspan="1" colspan="1">(10-11)</td><td rowspan="1" colspan="1">10</td><td rowspan="1" colspan="1">(10-11)</td><td rowspan="1" colspan="1">11</td><td rowspan="1" colspan="1">(10-13)</td><td rowspan="1" colspan="1">11</td><td rowspan="1" colspan="1">(10-12)</td><td rowspan="1" colspan="1">11</td><td rowspan="1" colspan="1">(10-13)</td></tr><tr><td rowspan="1" colspan="1">
                  <bold>AF unbranched</bold>
                </td><td rowspan="1" colspan="1">3</td><td rowspan="1" colspan="1">3</td><td rowspan="1" colspan="1">(2-5)</td><td rowspan="1" colspan="1">3</td><td rowspan="1" colspan="1">(2-4)</td><td rowspan="1" colspan="1">3</td><td rowspan="1" colspan="1">(2-4)</td><td rowspan="1" colspan="1">2</td><td rowspan="1" colspan="1">(2-4)</td><td rowspan="1" colspan="1">4</td><td rowspan="1" colspan="1">(3-5)</td><td rowspan="1" colspan="1">3</td><td rowspan="1" colspan="1">(3-5)</td><td rowspan="1" colspan="1">4</td><td rowspan="1" colspan="1">(3-4)</td></tr><tr><td rowspan="1" colspan="1">
                  <bold>AF branched</bold>
                </td><td rowspan="1" colspan="1">12</td><td rowspan="1" colspan="1">12</td><td rowspan="1" colspan="1">(10-14)</td><td rowspan="1" colspan="1">12</td><td rowspan="1" colspan="1">(10-14)</td><td rowspan="1" colspan="1">12</td><td rowspan="1" colspan="1">(11-14)</td><td rowspan="1" colspan="1">12</td><td rowspan="1" colspan="1">(10-14)</td><td rowspan="1" colspan="1">12</td><td rowspan="1" colspan="1">(11-13)</td><td rowspan="1" colspan="1">12</td><td rowspan="1" colspan="1">(11-13)</td><td rowspan="1" colspan="1">12</td><td rowspan="1" colspan="1">(11-13)</td></tr><tr><td rowspan="1" colspan="1">
                  <bold>LS</bold>
                </td><td rowspan="1" colspan="1">82</td><td rowspan="1" colspan="1">86</td><td rowspan="1" colspan="1">(78-93)</td><td rowspan="1" colspan="1">86</td><td rowspan="1" colspan="1">(78-93)</td><td rowspan="1" colspan="1">85</td><td rowspan="1" colspan="1">(78-86)</td><td rowspan="1" colspan="1">86</td><td rowspan="1" colspan="1">(78-93)</td><td rowspan="1" colspan="1">86</td><td rowspan="1" colspan="1">(79-92)</td><td rowspan="1" colspan="1">86</td><td rowspan="1" colspan="1">(81-92)</td><td rowspan="1" colspan="1">86</td><td rowspan="1" colspan="1">(79-91)</td></tr><tr><td rowspan="1" colspan="1">
                  <bold>PDS</bold>
                </td><td rowspan="1" colspan="1">32</td><td rowspan="1" colspan="1">36</td><td rowspan="1" colspan="1">(30-44)</td><td rowspan="1" colspan="1">32</td><td rowspan="1" colspan="1">(30-44)</td><td rowspan="1" colspan="1">36</td><td rowspan="1" colspan="1">(30-40)</td><td rowspan="1" colspan="1">38</td><td rowspan="1" colspan="1">(31-44)</td><td rowspan="1" colspan="1">34</td><td rowspan="1" colspan="1">(30-40)</td><td rowspan="1" colspan="1">34</td><td rowspan="1" colspan="1">(30-38)</td><td rowspan="1" colspan="1">34</td><td rowspan="1" colspan="1">(33-40)</td></tr><tr><td rowspan="1" colspan="1">
                  <bold>TDS</bold>
                </td><td rowspan="1" colspan="1">10</td><td rowspan="1" colspan="1">9</td><td rowspan="1" colspan="1">(8-11)</td><td rowspan="1" colspan="1">9</td><td rowspan="1" colspan="1">(8-11)</td><td rowspan="1" colspan="1">9</td><td rowspan="1" colspan="1">(9-10)</td><td rowspan="1" colspan="1">10</td><td rowspan="1" colspan="1">(8-11)</td><td rowspan="1" colspan="1">10</td><td rowspan="1" colspan="1">(9-10)</td><td rowspan="1" colspan="1">10</td><td rowspan="1" colspan="1">(9-10)</td><td rowspan="1" colspan="1">10</td><td rowspan="1" colspan="1">(9-10)</td></tr><tr><td rowspan="1" colspan="1">
                  <bold>TAS</bold>
                </td><td rowspan="1" colspan="1">7</td><td rowspan="1" colspan="1">8</td><td rowspan="1" colspan="1">(7-10)</td><td rowspan="1" colspan="1">8</td><td rowspan="1" colspan="1">(7-9)</td><td rowspan="1" colspan="1">8</td><td rowspan="1" colspan="1">(7-9)</td><td rowspan="1" colspan="1">8</td><td rowspan="1" colspan="1">(7-9)</td><td rowspan="1" colspan="1">8</td><td rowspan="1" colspan="1">(7-9)</td><td rowspan="1" colspan="1">8</td><td rowspan="1" colspan="1">(8-9)</td><td rowspan="1" colspan="1">8</td><td rowspan="1" colspan="1">(7-9)</td></tr><tr><td rowspan="1" colspan="1">
                  <bold>TPS</bold>
                </td><td rowspan="1" colspan="1">8</td><td rowspan="1" colspan="1">9</td><td rowspan="1" colspan="1">(7-10)</td><td rowspan="1" colspan="1">9</td><td rowspan="1" colspan="1">(7-9)</td><td rowspan="1" colspan="1">9</td><td rowspan="1" colspan="1">(8-9)</td><td rowspan="1" colspan="1">9</td><td rowspan="1" colspan="1">(7-9)</td><td rowspan="1" colspan="1">9</td><td rowspan="1" colspan="1">(8-9)</td><td rowspan="1" colspan="1">9</td><td rowspan="1" colspan="1">(8-9)</td><td rowspan="1" colspan="1">9</td><td rowspan="1" colspan="1">(8-9)</td></tr><tr><td rowspan="1" colspan="1">
                  <bold>UGR</bold>
                </td><td rowspan="1" colspan="1">11</td><td rowspan="1" colspan="1">12</td><td rowspan="1" colspan="1">(10-16)</td><td rowspan="1" colspan="1">14</td><td rowspan="1" colspan="1">(10-16)</td><td rowspan="1" colspan="1">14</td><td rowspan="1" colspan="1">(12-16)</td><td rowspan="1" colspan="1">14</td><td rowspan="1" colspan="1">(10-15)</td><td rowspan="1" colspan="1">12</td><td rowspan="1" colspan="1">(11-15)</td><td rowspan="1" colspan="1">12</td><td rowspan="1" colspan="1">(11-14)</td><td rowspan="1" colspan="1">12</td><td rowspan="1" colspan="1">(11-15)</td></tr><tr><td rowspan="1" colspan="1">
                  <bold>LGR</bold>
                </td><td rowspan="1" colspan="1">22</td><td rowspan="1" colspan="1">24</td><td rowspan="1" colspan="1">(19-27)</td><td rowspan="1" colspan="1">24</td><td rowspan="1" colspan="1">(22-27)</td><td rowspan="1" colspan="1">24</td><td rowspan="1" colspan="1">(22-27)</td><td rowspan="1" colspan="1">24</td><td rowspan="1" colspan="1">(22-26)</td><td rowspan="1" colspan="1">22</td><td rowspan="1" colspan="1">(19-27)</td><td rowspan="1" colspan="1">22</td><td rowspan="1" colspan="1">(22-26)</td><td rowspan="1" colspan="1">24</td><td rowspan="1" colspan="1">(19-27)</td></tr><tr><td rowspan="1" colspan="1">
                  <bold>total GR</bold>
                </td><td rowspan="1" colspan="1">33</td><td rowspan="1" colspan="1">38</td><td rowspan="1" colspan="1">(32-43)</td><td rowspan="1" colspan="1">38</td><td rowspan="1" colspan="1">(32-43)</td><td rowspan="1" colspan="1">38</td><td rowspan="1" colspan="1">(34-43)</td><td rowspan="1" colspan="1">38</td><td rowspan="1" colspan="1">(32-40)</td><td rowspan="1" colspan="1">35</td><td rowspan="1" colspan="1">(32-40)</td><td rowspan="1" colspan="1">37</td><td rowspan="1" colspan="1">(33-38)</td><td rowspan="1" colspan="1">39</td><td rowspan="1" colspan="1">(32-40)</td></tr></tbody></table></table-wrap><table-wrap id="T10" position="float" orientation="portrait"><label>Table 10.</label><caption><p>The first- and second-best ratios retrieved from the LDA ratio extractor of either head or body characters (see Table <xref ref-type="table" rid="T1">1</xref>) alone or combined, used for pair-wise comparisons of all contemporary specimens from the six whitefish species of Lake Thun. For some comparisons only a subset of characters could be used (a-d); the respective characters that were excluded are listed at the end of the table. Only external characters were used for the LDA comparisons, since internal characters (gill raker and gill arch length) cannot be measured on live specimens, and are thus not informative to assign specimens to species in the field. Additionally, species were combined to find first- and second-best ratios that distinguish one species or a combination of species vs. all other species. For multi-species comparisons, only the comparisons that yielded distinguishing ratios are shown. δ is a measure of how good shape discriminates in comparison to size (i.e., the smaller δ the less allometry). Ratios marked with an asterisk * have very little (for the pairwise species comparisons not more than one specimen of one species overlaps with the other species) or no overlap and were thus eligible for use in the species key and the diagnoses.</p></caption><table id="TID0E4DBO" rules="all"><tbody><tr><th rowspan="1" colspan="1">Characters</th><th rowspan="1" colspan="1">Species comparison</th><th rowspan="1" colspan="1">Best ratios</th><th rowspan="1" colspan="1">Range species 1</th><th rowspan="1" colspan="1">Range species 2</th><th rowspan="1" colspan="1">Standard distance</th><th rowspan="1" colspan="1">δ (Shape vs. size)</th></tr><tr><td rowspan="2" colspan="1">head + body</td><td rowspan="2" colspan="1"><italic><tp:taxon-name>
                  <tp:taxon-name-part taxon-name-part-type="genus" reg="Coregonus">C.</tp:taxon-name-part> <tp:taxon-name-part taxon-name-part-type="species" reg="albellus">albellus</tp:taxon-name-part></tp:taxon-name></italic> vs. <italic><tp:taxon-name><tp:taxon-name-part taxon-name-part-type="genus" reg="Coregonus">C.</tp:taxon-name-part> <tp:taxon-name-part taxon-name-part-type="species" reg="alpinus">alpinus</tp:taxon-name-part></tp:taxon-name></italic></td><td rowspan="1" colspan="1">1: CD/UJ *</td><td rowspan="1" colspan="1">0.96–1.29</td><td rowspan="1" colspan="1">1.36–1.65</td><td rowspan="1" colspan="1">18.09</td><td rowspan="1" colspan="1">0.1</td></tr><tr><td rowspan="1" colspan="1">2: AdFB/ES</td><td rowspan="1" colspan="1">5.54–13.54</td><td rowspan="1" colspan="1">2.87–5.94</td><td rowspan="1" colspan="1">17.49</td><td rowspan="1" colspan="1">0.1</td></tr><tr><td rowspan="2" colspan="1">body</td><td rowspan="2" colspan="1"><italic><tp:taxon-name>
                  <tp:taxon-name-part taxon-name-part-type="genus" reg="Coregonus">C.</tp:taxon-name-part> <tp:taxon-name-part taxon-name-part-type="species" reg="albellus">albellus</tp:taxon-name-part></tp:taxon-name></italic> vs. <italic><tp:taxon-name><tp:taxon-name-part taxon-name-part-type="genus" reg="Coregonus">C.</tp:taxon-name-part> <tp:taxon-name-part taxon-name-part-type="species" reg="alpinus">alpinus</tp:taxon-name-part></tp:taxon-name></italic></td><td rowspan="1" colspan="1">1: CD/DHL *</td><td rowspan="1" colspan="1">0.44–0.54</td><td rowspan="1" colspan="1">0.54–0.62</td><td rowspan="1" colspan="1">5.98</td><td rowspan="1" colspan="1">0.26</td></tr><tr><td rowspan="1" colspan="1">2: DFB/AdFB</td><td rowspan="1" colspan="1">1.6–2.66</td><td rowspan="1" colspan="1">2.31–4.02</td><td rowspan="1" colspan="1">4.86</td><td rowspan="1" colspan="1">0.31</td></tr><tr><td rowspan="2" colspan="1">head</td><td rowspan="2" colspan="1"><italic><tp:taxon-name>
                  <tp:taxon-name-part taxon-name-part-type="genus" reg="Coregonus">C.</tp:taxon-name-part> <tp:taxon-name-part taxon-name-part-type="species" reg="albellus">albellus</tp:taxon-name-part></tp:taxon-name></italic> vs. <italic><tp:taxon-name><tp:taxon-name-part taxon-name-part-type="genus" reg="Coregonus">C.</tp:taxon-name-part> <tp:taxon-name-part taxon-name-part-type="species" reg="alpinus">alpinus</tp:taxon-name-part></tp:taxon-name></italic></td><td rowspan="1" colspan="1">1: UJ/ES</td><td rowspan="1" colspan="1">6.48–16.01</td><td rowspan="1" colspan="1">4.52–7.93</td><td rowspan="1" colspan="1">6</td><td rowspan="1" colspan="1">0.22</td></tr><tr><td rowspan="1" colspan="1">2: HL/UJ</td><td rowspan="1" colspan="1">2.88–3.47</td><td rowspan="1" colspan="1">3.33–4.11</td><td rowspan="1" colspan="1">5.26</td><td rowspan="1" colspan="1">0.25</td></tr><tr><td rowspan="2" colspan="1">head + body</td><td rowspan="2" colspan="1"><italic><tp:taxon-name>
                  <tp:taxon-name-part taxon-name-part-type="genus" reg="Coregonus">C.</tp:taxon-name-part> <tp:taxon-name-part taxon-name-part-type="species" reg="albellus">albellus</tp:taxon-name-part></tp:taxon-name></italic> vs. <italic><tp:taxon-name><tp:taxon-name-part taxon-name-part-type="genus" reg="Coregonus">C.</tp:taxon-name-part> <tp:taxon-name-part taxon-name-part-type="species" reg="fatioi">fatioi</tp:taxon-name-part></tp:taxon-name></italic></td><td rowspan="1" colspan="1">1: TL/EH</td><td rowspan="1" colspan="1">21.93–27.57</td><td rowspan="1" colspan="1">21.91–29.46</td><td rowspan="1" colspan="1">3.07</td><td rowspan="1" colspan="1">0.08</td></tr><tr><td rowspan="1" colspan="1">2: PelvF/PecF1</td><td rowspan="1" colspan="1">0.87–1.03</td><td rowspan="1" colspan="1">0.87–1.07</td><td rowspan="1" colspan="1">2.89</td><td rowspan="1" colspan="1">0.08</td></tr><tr><td rowspan="2" colspan="1">body</td><td rowspan="2" colspan="1"><italic><tp:taxon-name>
                  <tp:taxon-name-part taxon-name-part-type="genus" reg="Coregonus">C.</tp:taxon-name-part> <tp:taxon-name-part taxon-name-part-type="species" reg="albellus">albellus</tp:taxon-name-part></tp:taxon-name></italic> vs. <italic><tp:taxon-name><tp:taxon-name-part taxon-name-part-type="genus" reg="Coregonus">C.</tp:taxon-name-part> <tp:taxon-name-part taxon-name-part-type="species" reg="fatioi">fatioi</tp:taxon-name-part></tp:taxon-name></italic></td><td rowspan="1" colspan="1">1: PecF1/TL</td><td rowspan="1" colspan="1">0.12–0.16</td><td rowspan="1" colspan="1">0.11–0.15</td><td rowspan="1" colspan="1">1.4</td><td rowspan="1" colspan="1">0.19</td></tr><tr><td rowspan="1" colspan="1">2: DFAe/DFAd</td><td rowspan="1" colspan="1">0.88–1</td><td rowspan="1" colspan="1">0.9–0.98</td><td rowspan="1" colspan="1">1.18</td><td rowspan="1" colspan="1">0.21</td></tr><tr><td rowspan="2" colspan="1">head</td><td rowspan="2" colspan="1"><italic><tp:taxon-name>
                  <tp:taxon-name-part taxon-name-part-type="genus" reg="Coregonus">C.</tp:taxon-name-part> <tp:taxon-name-part taxon-name-part-type="species" reg="albellus">albellus</tp:taxon-name-part></tp:taxon-name></italic> vs. <italic><tp:taxon-name><tp:taxon-name-part taxon-name-part-type="genus" reg="Coregonus">C.</tp:taxon-name-part> <tp:taxon-name-part taxon-name-part-type="species" reg="fatioi">fatioi</tp:taxon-name-part></tp:taxon-name></italic></td><td rowspan="1" colspan="1">1: EH/HL</td><td rowspan="1" colspan="1">0.21–0.26</td><td rowspan="1" colspan="1">0.2–0.25</td><td rowspan="1" colspan="1">1.63</td><td rowspan="1" colspan="1">0.08</td></tr><tr><td rowspan="1" colspan="1">2: LJW/ES</td><td rowspan="1" colspan="1">2.14–7.79</td><td rowspan="1" colspan="1">1.59–8.18</td><td rowspan="1" colspan="1">1.35</td><td rowspan="1" colspan="1">0.1</td></tr><tr><td rowspan="2" colspan="1">head + body</td><td rowspan="2" colspan="1"><italic><tp:taxon-name>
                  <tp:taxon-name-part taxon-name-part-type="genus" reg="Coregonus">C.</tp:taxon-name-part> <tp:taxon-name-part taxon-name-part-type="species" reg="albellus">albellus</tp:taxon-name-part></tp:taxon-name></italic> vs. <italic><tp:taxon-name><tp:taxon-name-part taxon-name-part-type="genus" reg="Coregonus">C.</tp:taxon-name-part> <tp:taxon-name-part taxon-name-part-type="species" reg="steinmanni">steinmanni</tp:taxon-name-part></tp:taxon-name></italic></td><td rowspan="1" colspan="1">1: CD/UJ *</td><td rowspan="1" colspan="1">0.96–1.29</td><td rowspan="1" colspan="1">1.36–1.55</td><td rowspan="1" colspan="1">13.8</td><td rowspan="1" colspan="1">0.12</td></tr><tr><td rowspan="1" colspan="1">2: AdFB/ES</td><td rowspan="1" colspan="1">5.54–13.54</td><td rowspan="1" colspan="1">3.31–6.31</td><td rowspan="1" colspan="1">13</td><td rowspan="1" colspan="1">0.12</td></tr><tr><td rowspan="2" colspan="1">head</td><td rowspan="2" colspan="1"><italic><tp:taxon-name>
                  <tp:taxon-name-part taxon-name-part-type="genus" reg="Coregonus">C.</tp:taxon-name-part> <tp:taxon-name-part taxon-name-part-type="species" reg="albellus">albellus</tp:taxon-name-part></tp:taxon-name></italic> vs. <italic><tp:taxon-name><tp:taxon-name-part taxon-name-part-type="genus" reg="Coregonus">C.</tp:taxon-name-part> <tp:taxon-name-part taxon-name-part-type="species" reg="steinmanni">steinmanni</tp:taxon-name-part></tp:taxon-name></italic></td><td rowspan="1" colspan="1">1: HL/UJ</td><td rowspan="1" colspan="1">2.88–3.47</td><td rowspan="1" colspan="1">3.33–3.97</td><td rowspan="1" colspan="1">5.3</td><td rowspan="1" colspan="1">0.21</td></tr><tr><td rowspan="1" colspan="1">2: LJ/ES</td><td rowspan="1" colspan="1">8.25–20.33</td><td rowspan="1" colspan="1">6.65–12.45</td><td rowspan="1" colspan="1">4.59</td><td rowspan="1" colspan="1">0.23</td></tr><tr><td rowspan="2" colspan="1">head + body</td><td rowspan="2" colspan="1"><italic><tp:taxon-name>
                  <tp:taxon-name-part taxon-name-part-type="genus" reg="Coregonus">C.</tp:taxon-name-part> <tp:taxon-name-part taxon-name-part-type="species" reg="albellus">albellus</tp:taxon-name-part></tp:taxon-name></italic> vs. <italic><tp:taxon-name><tp:taxon-name-part taxon-name-part-type="genus" reg="Coregonus">C.</tp:taxon-name-part> <tp:taxon-name-part taxon-name-part-type="species" reg="profundus">profundus</tp:taxon-name-part></tp:taxon-name></italic></td><td rowspan="1" colspan="1">1: CL/EC *</td><td rowspan="1" colspan="1">1.97–2.87</td><td rowspan="1" colspan="1">1.56–2.09</td><td rowspan="1" colspan="1">13.19</td><td rowspan="1" colspan="1">0.03</td></tr><tr><td rowspan="1" colspan="1">2: DHL/M</td><td rowspan="1" colspan="1">2.77–3.53</td><td rowspan="1" colspan="1">3.21–3.79</td><td rowspan="1" colspan="1">12.79</td><td rowspan="1" colspan="1">0.03</td></tr><tr><td rowspan="2" colspan="1">body</td><td rowspan="2" colspan="1"><italic><tp:taxon-name>
                  <tp:taxon-name-part taxon-name-part-type="genus" reg="Coregonus">C.</tp:taxon-name-part> <tp:taxon-name-part taxon-name-part-type="species" reg="albellus">albellus</tp:taxon-name-part></tp:taxon-name></italic> vs. <italic><tp:taxon-name><tp:taxon-name-part taxon-name-part-type="genus" reg="Coregonus">C.</tp:taxon-name-part> <tp:taxon-name-part taxon-name-part-type="species" reg="profundus">profundus</tp:taxon-name-part></tp:taxon-name></italic></td><td rowspan="1" colspan="1">1: CL/DHL</td><td rowspan="1" colspan="1">0.75–1.04</td><td rowspan="1" colspan="1">0.61–0.82</td><td rowspan="1" colspan="1">4.43</td><td rowspan="1" colspan="1">0.06</td></tr><tr><td rowspan="1" colspan="1">2: CD/BD</td><td rowspan="1" colspan="1">0.26–0.31</td><td rowspan="1" colspan="1">0.28–0.34</td><td rowspan="1" colspan="1">3.38</td><td rowspan="1" colspan="1">0.07</td></tr><tr><td rowspan="2" colspan="1">head</td><td rowspan="2" colspan="1"><italic><tp:taxon-name>
                  <tp:taxon-name-part taxon-name-part-type="genus" reg="Coregonus">C.</tp:taxon-name-part> <tp:taxon-name-part taxon-name-part-type="species" reg="albellus">albellus</tp:taxon-name-part></tp:taxon-name></italic> vs. <italic><tp:taxon-name><tp:taxon-name-part taxon-name-part-type="genus" reg="Coregonus">C.</tp:taxon-name-part> <tp:taxon-name-part taxon-name-part-type="species" reg="profundus">profundus</tp:taxon-name-part></tp:taxon-name></italic></td><td rowspan="1" colspan="1">1: EC/UJ</td><td rowspan="1" colspan="1">0.74–0.95</td><td rowspan="1" colspan="1">0.87–1.05</td><td rowspan="1" colspan="1">5.02</td><td rowspan="1" colspan="1">0.1</td></tr><tr><td rowspan="1" colspan="1">2: SW/ES</td><td rowspan="1" colspan="1">3.22–9.67</td><td rowspan="1" colspan="1">2.31–5.26</td><td rowspan="1" colspan="1">4.05</td><td rowspan="1" colspan="1">0.12</td></tr><tr><td rowspan="2" colspan="1">head + body</td><td rowspan="2" colspan="1"><italic><tp:taxon-name>
                  <tp:taxon-name-part taxon-name-part-type="genus" reg="Coregonus">C.</tp:taxon-name-part> <tp:taxon-name-part taxon-name-part-type="species" reg="albellus">albellus</tp:taxon-name-part></tp:taxon-name></italic> vs. <italic><tp:taxon-name><tp:taxon-name-part taxon-name-part-type="genus" reg="Coregonus">C.</tp:taxon-name-part> <tp:taxon-name-part taxon-name-part-type="species" reg="acrinasus">acrinasus</tp:taxon-name-part></tp:taxon-name></italic></td><td rowspan="1" colspan="1">1: AdFB/ES</td><td rowspan="1" colspan="1">5.54–13.54</td><td rowspan="1" colspan="1">3.31–6.5</td><td rowspan="1" colspan="1">9.13</td><td rowspan="1" colspan="1">0.06</td></tr><tr><td rowspan="1" colspan="1">2: CD/UJW</td><td rowspan="1" colspan="1">1.14–1.79</td><td rowspan="1" colspan="1">1.4–2</td><td rowspan="1" colspan="1">8.69</td><td rowspan="1" colspan="1">0.07</td></tr><tr><td rowspan="2" colspan="1">body</td><td rowspan="2" colspan="1"><italic><tp:taxon-name>
                  <tp:taxon-name-part taxon-name-part-type="genus" reg="Coregonus">C.</tp:taxon-name-part> <tp:taxon-name-part taxon-name-part-type="species" reg="albellus">albellus</tp:taxon-name-part></tp:taxon-name></italic> vs. <italic><tp:taxon-name><tp:taxon-name-part taxon-name-part-type="genus" reg="Coregonus">C.</tp:taxon-name-part> <tp:taxon-name-part taxon-name-part-type="species" reg="acrinasus">acrinasus</tp:taxon-name-part></tp:taxon-name></italic></td><td rowspan="1" colspan="1">1: PecF1/CD</td><td rowspan="1" colspan="1">2.13–2.76</td><td rowspan="1" colspan="1">1.8–2.39</td><td rowspan="1" colspan="1">4.5</td><td rowspan="1" colspan="1">0.11</td></tr><tr><td rowspan="1" colspan="1">2: DFB/AdFB</td><td rowspan="1" colspan="1">1.6–2.66</td><td rowspan="1" colspan="1">1.98–3.45</td><td rowspan="1" colspan="1">3.88</td><td rowspan="1" colspan="1">0.13</td></tr><tr><td rowspan="2" colspan="1">head</td><td rowspan="2" colspan="1"><italic><tp:taxon-name>
                  <tp:taxon-name-part taxon-name-part-type="genus" reg="Coregonus">C.</tp:taxon-name-part> <tp:taxon-name-part taxon-name-part-type="species" reg="albellus">albellus</tp:taxon-name-part></tp:taxon-name></italic> vs. <italic><tp:taxon-name><tp:taxon-name-part taxon-name-part-type="genus" reg="Coregonus">C.</tp:taxon-name-part> <tp:taxon-name-part taxon-name-part-type="species" reg="acrinasus">acrinasus</tp:taxon-name-part></tp:taxon-name></italic></td><td rowspan="1" colspan="1">1: UJW/ES</td><td rowspan="1" colspan="1">5.27–13.65</td><td rowspan="1" colspan="1">3.22–7.96</td><td rowspan="1" colspan="1">4.19</td><td rowspan="1" colspan="1">0.14</td></tr><tr><td rowspan="1" colspan="1">2: ED/UJ</td><td rowspan="1" colspan="1">0.66–0.84</td><td rowspan="1" colspan="1">0.74–0.9</td><td rowspan="1" colspan="1">3.51</td><td rowspan="1" colspan="1">0.16</td></tr><tr><td rowspan="1" colspan="1">
                  <bold>Characters</bold>
                </td><td rowspan="1" colspan="1">
                  <bold>Species comparison</bold>
                </td><td rowspan="1" colspan="1">
                  <bold>Best ratios</bold>
                </td><td rowspan="1" colspan="1">
                  <bold>Range species 1</bold>
                </td><td rowspan="1" colspan="1">
                  <bold>Range species 2</bold>
                </td><td rowspan="1" colspan="1">
                  <bold>Standard distance</bold>
                </td><td rowspan="1" colspan="1">
                  <bold>δ (shape vs. Size)</bold>
                </td></tr><tr><td rowspan="2" colspan="1">head + body</td><td rowspan="2" colspan="1"><italic><tp:taxon-name>
                  <tp:taxon-name-part taxon-name-part-type="genus" reg="Coregonus">C.</tp:taxon-name-part> <tp:taxon-name-part taxon-name-part-type="species" reg="alpinus">alpinus</tp:taxon-name-part></tp:taxon-name></italic> vs. <italic><tp:taxon-name><tp:taxon-name-part taxon-name-part-type="genus" reg="Coregonus">C.</tp:taxon-name-part> <tp:taxon-name-part taxon-name-part-type="species" reg="fatioi">fatioi</tp:taxon-name-part></tp:taxon-name></italic></td><td rowspan="1" colspan="1">1: CD/PostD *</td><td rowspan="1" colspan="1">0.17–0.21</td><td rowspan="1" colspan="1">0.14–0.17</td><td rowspan="1" colspan="1">22.73</td><td rowspan="1" colspan="1">0.07</td></tr><tr><td rowspan="1" colspan="1">2: DFAe/UJ</td><td rowspan="1" colspan="1">3.14–3.93</td><td rowspan="1" colspan="1">2.43–3.41</td><td rowspan="1" colspan="1">22.33</td><td rowspan="1" colspan="1">0.07</td></tr><tr><td rowspan="2" colspan="1">body</td><td rowspan="2" colspan="1"><italic><tp:taxon-name>
                  <tp:taxon-name-part taxon-name-part-type="genus" reg="Coregonus">C.</tp:taxon-name-part> <tp:taxon-name-part taxon-name-part-type="species" reg="alpinus">alpinus</tp:taxon-name-part></tp:taxon-name></italic> vs. <italic><tp:taxon-name><tp:taxon-name-part taxon-name-part-type="genus" reg="Coregonus">C.</tp:taxon-name-part> <tp:taxon-name-part taxon-name-part-type="species" reg="fatioi">fatioi</tp:taxon-name-part></tp:taxon-name></italic></td><td rowspan="1" colspan="1">1: CD/PostD *</td><td rowspan="1" colspan="1">0.17–0.21</td><td rowspan="1" colspan="1">0.14–0.17</td><td rowspan="1" colspan="1">8.98</td><td rowspan="1" colspan="1">0.17</td></tr><tr><td rowspan="1" colspan="1">2: DFAe/DHL</td><td rowspan="1" colspan="1">1.26–1.55</td><td rowspan="1" colspan="1">1.02–1.36</td><td rowspan="1" colspan="1">7.9</td><td rowspan="1" colspan="1">0.19</td></tr><tr><td rowspan="2" colspan="1">head</td><td rowspan="2" colspan="1"><italic><tp:taxon-name>
                  <tp:taxon-name-part taxon-name-part-type="genus" reg="Coregonus">C.</tp:taxon-name-part> <tp:taxon-name-part taxon-name-part-type="species" reg="alpinus">alpinus</tp:taxon-name-part></tp:taxon-name></italic> vs. <italic><tp:taxon-name><tp:taxon-name-part taxon-name-part-type="genus" reg="Coregonus">C.</tp:taxon-name-part> <tp:taxon-name-part taxon-name-part-type="species" reg="fatioi">fatioi</tp:taxon-name-part></tp:taxon-name></italic></td><td rowspan="1" colspan="1">1: HD/UJ</td><td rowspan="1" colspan="1">2.34–2.9</td><td rowspan="1" colspan="1">2.13–2.57</td><td rowspan="1" colspan="1">3.86</td><td rowspan="1" colspan="1">0.3</td></tr><tr><td rowspan="1" colspan="1">2: MW/ES</td><td rowspan="1" colspan="1">1.47–3</td><td rowspan="1" colspan="1">1.82–6.16</td><td rowspan="1" colspan="1">3.15</td><td rowspan="1" colspan="1">0.34</td></tr><tr><td rowspan="2" colspan="1">head + body</td><td rowspan="2" colspan="1"><italic><tp:taxon-name>
                  <tp:taxon-name-part taxon-name-part-type="genus" reg="Coregonus">C.</tp:taxon-name-part> <tp:taxon-name-part taxon-name-part-type="species" reg="alpinus">alpinus</tp:taxon-name-part></tp:taxon-name></italic> vs. <italic><tp:taxon-name><tp:taxon-name-part taxon-name-part-type="genus" reg="Coregonus">C.</tp:taxon-name-part> <tp:taxon-name-part taxon-name-part-type="species" reg="steinmanni">steinmanni</tp:taxon-name-part></tp:taxon-name></italic> (a)</td><td rowspan="1" colspan="1">ED/EC</td><td rowspan="1" colspan="1">0.74–0.9</td><td rowspan="1" colspan="1">0.74–0.9</td><td rowspan="1" colspan="1">8.07</td><td rowspan="1" colspan="1">0.05</td></tr><tr><td rowspan="1" colspan="1">CD/CL</td><td rowspan="1" colspan="1">0.6–0.75</td><td rowspan="1" colspan="1">0.54–0.7</td><td rowspan="1" colspan="1">8.02</td><td rowspan="1" colspan="1">0.05</td></tr><tr><td rowspan="2" colspan="1">body</td><td rowspan="2" colspan="1"><italic><tp:taxon-name>
                  <tp:taxon-name-part taxon-name-part-type="genus" reg="Coregonus">C.</tp:taxon-name-part> <tp:taxon-name-part taxon-name-part-type="species" reg="alpinus">alpinus</tp:taxon-name-part></tp:taxon-name></italic> vs. <italic><tp:taxon-name><tp:taxon-name-part taxon-name-part-type="genus" reg="Coregonus">C.</tp:taxon-name-part> <tp:taxon-name-part taxon-name-part-type="species" reg="steinmanni">steinmanni</tp:taxon-name-part></tp:taxon-name></italic></td><td rowspan="1" colspan="1">1: DFAe/AFAe</td><td rowspan="1" colspan="1">1.5–1.83</td><td rowspan="1" colspan="1">1.43–1.62</td><td rowspan="1" colspan="1">5.7</td><td rowspan="1" colspan="1">0.06</td></tr><tr><td rowspan="1" colspan="1">2: PelvFS/DFAe</td><td rowspan="1" colspan="1">0.24–0.36</td><td rowspan="1" colspan="1">0.29–0.37</td><td rowspan="1" colspan="1">5.58</td><td rowspan="1" colspan="1">0.07</td></tr><tr><td rowspan="2" colspan="1">head</td><td rowspan="2" colspan="1"><italic><tp:taxon-name>
                  <tp:taxon-name-part taxon-name-part-type="genus" reg="Coregonus">C.</tp:taxon-name-part> <tp:taxon-name-part taxon-name-part-type="species" reg="alpinus">alpinus</tp:taxon-name-part></tp:taxon-name></italic> vs. <italic><tp:taxon-name><tp:taxon-name-part taxon-name-part-type="genus" reg="Coregonus">C.</tp:taxon-name-part> <tp:taxon-name-part taxon-name-part-type="species" reg="steinmanni">steinmanni</tp:taxon-name-part></tp:taxon-name></italic></td><td rowspan="1" colspan="1">1: EC/SW</td><td rowspan="1" colspan="1">1.47–2.13</td><td rowspan="1" colspan="1">1.43–1.7</td><td rowspan="1" colspan="1">2.45</td><td rowspan="1" colspan="1">0.16</td></tr><tr><td rowspan="1" colspan="1">2: ED/EC</td><td rowspan="1" colspan="1">0.74--0.9</td><td rowspan="1" colspan="1">0.79–0.9</td><td rowspan="1" colspan="1">2.2</td><td rowspan="1" colspan="1">0.18</td></tr><tr><td rowspan="2" colspan="1">head + body</td><td rowspan="2" colspan="1"><italic><tp:taxon-name>
                  <tp:taxon-name-part taxon-name-part-type="genus" reg="Coregonus">C.</tp:taxon-name-part> <tp:taxon-name-part taxon-name-part-type="species" reg="alpinus">alpinus</tp:taxon-name-part></tp:taxon-name></italic> vs. <italic><tp:taxon-name><tp:taxon-name-part taxon-name-part-type="genus" reg="Coregonus">C.</tp:taxon-name-part> <tp:taxon-name-part taxon-name-part-type="species" reg="profundus">profundus</tp:taxon-name-part></tp:taxon-name></italic></td><td rowspan="1" colspan="1">1: CD/DHL *</td><td rowspan="1" colspan="1">0.54–0.62</td><td rowspan="1" colspan="1">0.4–0.49</td><td rowspan="1" colspan="1">19.86</td><td rowspan="1" colspan="1">0.07</td></tr><tr><td rowspan="1" colspan="1">2: PecF2/CF</td><td rowspan="1" colspan="1">0.63–0.82</td><td rowspan="1" colspan="1">0.74–0.90</td><td rowspan="1" colspan="1">19.01</td><td rowspan="1" colspan="1">0.07</td></tr><tr><td rowspan="2" colspan="1">body</td><td rowspan="2" colspan="1"><italic><tp:taxon-name>
                  <tp:taxon-name-part taxon-name-part-type="genus" reg="Coregonus">C.</tp:taxon-name-part> <tp:taxon-name-part taxon-name-part-type="species" reg="alpinus">alpinus</tp:taxon-name-part></tp:taxon-name></italic> vs. <italic><tp:taxon-name><tp:taxon-name-part taxon-name-part-type="genus" reg="Coregonus">C.</tp:taxon-name-part> <tp:taxon-name-part taxon-name-part-type="species" reg="profundus">profundus</tp:taxon-name-part></tp:taxon-name></italic></td><td rowspan="1" colspan="1">1: CD/DHL *</td><td rowspan="1" colspan="1">0.54–0.62</td><td rowspan="1" colspan="1">0.4–0.49</td><td rowspan="1" colspan="1">9.31</td><td rowspan="1" colspan="1">0.15</td></tr><tr><td rowspan="1" colspan="1">2: PecF2/CF</td><td rowspan="1" colspan="1">0.63–0.82</td><td rowspan="1" colspan="1">0.74–0.90</td><td rowspan="1" colspan="1">7.32</td><td rowspan="1" colspan="1">0.19</td></tr><tr><td rowspan="2" colspan="1">head</td><td rowspan="2" colspan="1"><italic><tp:taxon-name>
                  <tp:taxon-name-part taxon-name-part-type="genus" reg="Coregonus">C.</tp:taxon-name-part> <tp:taxon-name-part taxon-name-part-type="species" reg="alpinus">alpinus</tp:taxon-name-part></tp:taxon-name></italic> vs. <italic><tp:taxon-name><tp:taxon-name-part taxon-name-part-type="genus" reg="Coregonus">C.</tp:taxon-name-part> <tp:taxon-name-part taxon-name-part-type="species" reg="profundus">profundus</tp:taxon-name-part></tp:taxon-name></italic></td><td rowspan="1" colspan="1">1: EH/PostD</td><td rowspan="1" colspan="1">0.09–0.11</td><td rowspan="1" colspan="1">0.11–0.15</td><td rowspan="1" colspan="1">4.32</td><td rowspan="1" colspan="1">0.21</td></tr><tr><td rowspan="1" colspan="1">2: SD/UJW</td><td rowspan="1" colspan="1">0.35–0.51</td><td rowspan="1" colspan="1">0.30–0.44</td><td rowspan="1" colspan="1">3.93</td><td rowspan="1" colspan="1">0.23</td></tr><tr><td rowspan="2" colspan="1">head + body</td><td rowspan="2" colspan="1"><italic><tp:taxon-name>
                  <tp:taxon-name-part taxon-name-part-type="genus" reg="Coregonus">C.</tp:taxon-name-part> <tp:taxon-name-part taxon-name-part-type="species" reg="alpinus">alpinus</tp:taxon-name-part></tp:taxon-name></italic> vs. <italic><tp:taxon-name><tp:taxon-name-part taxon-name-part-type="genus" reg="Coregonus">C.</tp:taxon-name-part> <tp:taxon-name-part taxon-name-part-type="species" reg="acrinasus">acrinasus</tp:taxon-name-part></tp:taxon-name></italic></td><td rowspan="1" colspan="1">1: CD/LJ</td><td rowspan="1" colspan="1">0.95–1.11</td><td rowspan="1" colspan="1">0.79–1</td><td rowspan="1" colspan="1">65.21</td><td rowspan="1" colspan="1">0.02</td></tr><tr><td rowspan="1" colspan="1">2: CF/M *</td><td rowspan="1" colspan="1">5.55–6.55</td><td rowspan="1" colspan="1">4.4–5.57</td><td rowspan="1" colspan="1">65.13</td><td rowspan="1" colspan="1">0.02</td></tr><tr><td rowspan="2" colspan="1">body</td><td rowspan="2" colspan="1"><italic><tp:taxon-name>
                  <tp:taxon-name-part taxon-name-part-type="genus" reg="Coregonus">C.</tp:taxon-name-part> <tp:taxon-name-part taxon-name-part-type="species" reg="alpinus">alpinus</tp:taxon-name-part></tp:taxon-name></italic> vs. <italic><tp:taxon-name><tp:taxon-name-part taxon-name-part-type="genus" reg="Coregonus">C.</tp:taxon-name-part> <tp:taxon-name-part taxon-name-part-type="species" reg="acrinasus">acrinasus</tp:taxon-name-part></tp:taxon-name></italic></td><td rowspan="1" colspan="1">1: CD/DHL</td><td rowspan="1" colspan="1">0.54–0.62</td><td rowspan="1" colspan="1">0.46–0.58</td><td rowspan="1" colspan="1">4.69</td><td rowspan="1" colspan="1">0.25</td></tr><tr><td rowspan="1" colspan="1">2: DFAe/DFPe</td><td rowspan="1" colspan="1">3.39–4.72</td><td rowspan="1" colspan="1">2.84–4.54</td><td rowspan="1" colspan="1">3.91</td><td rowspan="1" colspan="1">0.29</td></tr><tr><td rowspan="2" colspan="1">head</td><td rowspan="2" colspan="1"><italic><tp:taxon-name>
                  <tp:taxon-name-part taxon-name-part-type="genus" reg="Coregonus">C.</tp:taxon-name-part> <tp:taxon-name-part taxon-name-part-type="species" reg="alpinus">alpinus</tp:taxon-name-part></tp:taxon-name></italic> vs. <italic><tp:taxon-name><tp:taxon-name-part taxon-name-part-type="genus" reg="Coregonus">C.</tp:taxon-name-part> <tp:taxon-name-part taxon-name-part-type="species" reg="acrinasus">acrinasus</tp:taxon-name-part></tp:taxon-name></italic></td><td rowspan="1" colspan="1">1: PostO/M</td><td rowspan="1" colspan="1">2.4–3</td><td rowspan="1" colspan="1">2.17–2.56</td><td rowspan="1" colspan="1">4.26</td><td rowspan="1" colspan="1">0.21</td></tr><tr><td rowspan="1" colspan="1">2: HD/MW</td><td rowspan="1" colspan="1">6.57–8.7</td><td rowspan="1" colspan="1">6.02–8.87</td><td rowspan="1" colspan="1">3.65</td><td rowspan="1" colspan="1">0.24</td></tr><tr><td rowspan="1" colspan="1">
                  <bold>Characters</bold>
                </td><td rowspan="1" colspan="1">
                  <bold>Species comparison</bold>
                </td><td rowspan="1" colspan="1">
                  <bold>Best ratios</bold>
                </td><td rowspan="1" colspan="1">
                  <bold>Range species 1</bold>
                </td><td rowspan="1" colspan="1">
                  <bold>Range species 2</bold>
                </td><td rowspan="1" colspan="1">
                  <bold>Standard distance</bold>
                </td><td rowspan="1" colspan="1">
                  <bold>δ (shape vs. Size)</bold>
                </td></tr><tr><td rowspan="2" colspan="1">head + body</td><td rowspan="2" colspan="1"><italic><tp:taxon-name>
                  <tp:taxon-name-part taxon-name-part-type="genus" reg="Coregonus">C.</tp:taxon-name-part> <tp:taxon-name-part taxon-name-part-type="species" reg="fatioi">fatioi</tp:taxon-name-part></tp:taxon-name></italic> vs. <italic><tp:taxon-name><tp:taxon-name-part taxon-name-part-type="genus" reg="Coregonus">C.</tp:taxon-name-part> <tp:taxon-name-part taxon-name-part-type="species" reg="steinmanni">steinmanni</tp:taxon-name-part></tp:taxon-name></italic> (b)</td><td rowspan="1" colspan="1">1: CD/UJ *</td><td rowspan="1" colspan="1">1.02–1.34</td><td rowspan="1" colspan="1">1.36–1.55</td><td rowspan="1" colspan="1">33.96</td><td rowspan="1" colspan="1">0.04</td></tr><tr><td rowspan="1" colspan="1">2: PelvF/PAdC</td><td rowspan="1" colspan="1">0.73–1</td><td rowspan="1" colspan="1">0.84–0.1</td><td rowspan="1" colspan="1">33.71</td><td rowspan="1" colspan="1">0.04</td></tr><tr><td rowspan="2" colspan="1">body</td><td rowspan="2" colspan="1"><italic><tp:taxon-name>
                  <tp:taxon-name-part taxon-name-part-type="genus" reg="Coregonus">C.</tp:taxon-name-part> <tp:taxon-name-part taxon-name-part-type="species" reg="fatioi">fatioi</tp:taxon-name-part></tp:taxon-name></italic> vs. <italic><tp:taxon-name><tp:taxon-name-part taxon-name-part-type="genus" reg="Coregonus">C.</tp:taxon-name-part> <tp:taxon-name-part taxon-name-part-type="species" reg="steinmanni">steinmanni</tp:taxon-name-part></tp:taxon-name></italic></td><td rowspan="1" colspan="1">1: CD/PostD *</td><td rowspan="1" colspan="1">0.14–0.17</td><td rowspan="1" colspan="1">0.17–0.20</td><td rowspan="1" colspan="1">6.34</td><td rowspan="1" colspan="1">0.22</td></tr><tr><td rowspan="1" colspan="1">2: DHL/BD</td><td rowspan="1" colspan="1">0.5–0.7</td><td rowspan="1" colspan="1">0.45–0.58</td><td rowspan="1" colspan="1">5.37</td><td rowspan="1" colspan="1">0.25</td></tr><tr><td rowspan="2" colspan="1">head</td><td rowspan="2" colspan="1"><italic><tp:taxon-name>
                  <tp:taxon-name-part taxon-name-part-type="genus" reg="Coregonus">C.</tp:taxon-name-part> <tp:taxon-name-part taxon-name-part-type="species" reg="fatioi">fatioi</tp:taxon-name-part></tp:taxon-name></italic> vs. <italic><tp:taxon-name><tp:taxon-name-part taxon-name-part-type="genus" reg="Coregonus">C.</tp:taxon-name-part> <tp:taxon-name-part taxon-name-part-type="species" reg="steinmanni">steinmanni</tp:taxon-name-part></tp:taxon-name></italic></td><td rowspan="1" colspan="1">1: HD/UJ</td><td rowspan="1" colspan="1">2.13–2.57</td><td rowspan="1" colspan="1">2.42–2.83</td><td rowspan="1" colspan="1">4.41</td><td rowspan="1" colspan="1">0.23</td></tr><tr><td rowspan="1" colspan="1">2: HW/LJW</td><td rowspan="1" colspan="1">3.17–6.12</td><td rowspan="1" colspan="1">3.72–5.1</td><td rowspan="1" colspan="1">3.25</td><td rowspan="1" colspan="1">0.29</td></tr><tr><td rowspan="2" colspan="1">head + body</td><td rowspan="2" colspan="1"><italic><tp:taxon-name>
                  <tp:taxon-name-part taxon-name-part-type="genus" reg="Coregonus">C.</tp:taxon-name-part> <tp:taxon-name-part taxon-name-part-type="species" reg="fatioi">fatioi</tp:taxon-name-part></tp:taxon-name></italic> vs. <italic><tp:taxon-name><tp:taxon-name-part taxon-name-part-type="genus" reg="Coregonus">C.</tp:taxon-name-part> <tp:taxon-name-part taxon-name-part-type="species" reg="profundus">profundus</tp:taxon-name-part></tp:taxon-name></italic></td><td rowspan="1" colspan="1">1: CL/EC</td><td rowspan="1" colspan="1">1.84–2.98</td><td rowspan="1" colspan="1">1.56–2.09</td><td rowspan="1" colspan="1">10.03</td><td rowspan="1" colspan="1">0.02</td></tr><tr><td rowspan="1" colspan="1">2: DHL/UJ</td><td rowspan="1" colspan="1">2.11–2.70</td><td rowspan="1" colspan="1">2.32–2.92</td><td rowspan="1" colspan="1">9.54</td><td rowspan="1" colspan="1">0.02</td></tr><tr><td rowspan="2" colspan="1">body</td><td rowspan="2" colspan="1"><italic><tp:taxon-name>
                  <tp:taxon-name-part taxon-name-part-type="genus" reg="Coregonus">C.</tp:taxon-name-part> <tp:taxon-name-part taxon-name-part-type="species" reg="fatioi">fatioi</tp:taxon-name-part></tp:taxon-name></italic> vs. <italic><tp:taxon-name><tp:taxon-name-part taxon-name-part-type="genus" reg="Coregonus">C.</tp:taxon-name-part> <tp:taxon-name-part taxon-name-part-type="species" reg="profundus">profundus</tp:taxon-name-part></tp:taxon-name></italic></td><td rowspan="1" colspan="1">1: CL/DHL</td><td rowspan="1" colspan="1">0.76–1.04</td><td rowspan="1" colspan="1">0.61–0.82</td><td rowspan="1" colspan="1">4.44</td><td rowspan="1" colspan="1">&lt;0.01</td></tr><tr><td rowspan="1" colspan="1">2: DFPe/CD</td><td rowspan="1" colspan="1">0.56–0.87</td><td rowspan="1" colspan="1">0.56.0.82</td><td rowspan="1" colspan="1">3.2</td><td rowspan="1" colspan="1">&lt;0.01</td></tr><tr><td rowspan="2" colspan="1">head</td><td rowspan="2" colspan="1"><italic><tp:taxon-name>
                  <tp:taxon-name-part taxon-name-part-type="genus" reg="Coregonus">C.</tp:taxon-name-part> <tp:taxon-name-part taxon-name-part-type="species" reg="fatioi">fatioi</tp:taxon-name-part></tp:taxon-name></italic> vs. <italic><tp:taxon-name><tp:taxon-name-part taxon-name-part-type="genus" reg="Coregonus">C.</tp:taxon-name-part> <tp:taxon-name-part taxon-name-part-type="species" reg="profundus">profundus</tp:taxon-name-part></tp:taxon-name></italic></td><td rowspan="1" colspan="1">1: EC/SW</td><td rowspan="1" colspan="1">1.32–1.73</td><td rowspan="1" colspan="1">1.63–2.38</td><td rowspan="1" colspan="1">5.05</td><td rowspan="1" colspan="1">0.08</td></tr><tr><td rowspan="1" colspan="1">2: UJ/UJW</td><td rowspan="1" colspan="1">1.04–1.50</td><td rowspan="1" colspan="1">1–1.29</td><td rowspan="1" colspan="1">4.28</td><td rowspan="1" colspan="1">0.09</td></tr><tr><td rowspan="2" colspan="1">head + body</td><td rowspan="2" colspan="1"><italic><tp:taxon-name>
                  <tp:taxon-name-part taxon-name-part-type="genus" reg="Coregonus">C.</tp:taxon-name-part> <tp:taxon-name-part taxon-name-part-type="species" reg="fatioi">fatioi</tp:taxon-name-part></tp:taxon-name></italic> vs. <italic><tp:taxon-name><tp:taxon-name-part taxon-name-part-type="genus" reg="Coregonus">C.</tp:taxon-name-part> <tp:taxon-name-part taxon-name-part-type="species" reg="acrinasus">acrinasus</tp:taxon-name-part></tp:taxon-name></italic></td><td rowspan="1" colspan="1">1: CD/PostD</td><td rowspan="1" colspan="1">0.14–0.17</td><td rowspan="1" colspan="1">0.16–0.2</td><td rowspan="1" colspan="1">8.3</td><td rowspan="1" colspan="1">0.05</td></tr><tr><td rowspan="1" colspan="1">2: ED/SW</td><td rowspan="1" colspan="1">1.08–1.5</td><td rowspan="1" colspan="1">1.3–1.79</td><td rowspan="1" colspan="1">8</td><td rowspan="1" colspan="1">0.05</td></tr><tr><td rowspan="2" colspan="1">body</td><td rowspan="2" colspan="1"><italic><tp:taxon-name>
                  <tp:taxon-name-part taxon-name-part-type="genus" reg="Coregonus">C.</tp:taxon-name-part> <tp:taxon-name-part taxon-name-part-type="species" reg="fatioi">fatioi</tp:taxon-name-part></tp:taxon-name></italic> vs. <italic><tp:taxon-name><tp:taxon-name-part taxon-name-part-type="genus" reg="Coregonus">C.</tp:taxon-name-part> <tp:taxon-name-part taxon-name-part-type="species" reg="acrinasus">acrinasus</tp:taxon-name-part></tp:taxon-name></italic></td><td rowspan="1" colspan="1">1: CD/PostD</td><td rowspan="1" colspan="1">0.14–0.17</td><td rowspan="1" colspan="1">0.16–0.2</td><td rowspan="1" colspan="1">3.66</td><td rowspan="1" colspan="1">0.07</td></tr><tr><td rowspan="1" colspan="1">2: AFAe/DHL</td><td rowspan="1" colspan="1">0.69–0.9</td><td rowspan="1" colspan="1">0.61–0.93</td><td rowspan="1" colspan="1">2.93</td><td rowspan="1" colspan="1">0.09</td></tr><tr><td rowspan="2" colspan="1">head</td><td rowspan="2" colspan="1"><italic><tp:taxon-name>
                  <tp:taxon-name-part taxon-name-part-type="genus" reg="Coregonus">C.</tp:taxon-name-part> <tp:taxon-name-part taxon-name-part-type="species" reg="fatioi">fatioi</tp:taxon-name-part></tp:taxon-name></italic> vs. <italic><tp:taxon-name><tp:taxon-name-part taxon-name-part-type="genus" reg="Coregonus">C.</tp:taxon-name-part> <tp:taxon-name-part taxon-name-part-type="species" reg="acrinasus">acrinasus</tp:taxon-name-part></tp:taxon-name></italic></td><td rowspan="1" colspan="1">1: ED/SW</td><td rowspan="1" colspan="1">1.08–1.5</td><td rowspan="1" colspan="1">1.3–1.79</td><td rowspan="1" colspan="1">3.05</td><td rowspan="1" colspan="1">0.15</td></tr><tr><td rowspan="1" colspan="1">2: MW/ES</td><td rowspan="1" colspan="1">1.82–6.16</td><td rowspan="1" colspan="1">1.4–3.02</td><td rowspan="1" colspan="1">2.45</td><td rowspan="1" colspan="1">0.18</td></tr><tr><td rowspan="1" colspan="1">
                  <bold>Characters</bold>
                </td><td rowspan="1" colspan="1">
                  <bold>Species comparison</bold>
                </td><td rowspan="1" colspan="1">
                  <bold>Best ratios</bold>
                </td><td rowspan="1" colspan="1">
                  <bold>Range species 1</bold>
                </td><td rowspan="1" colspan="1">
                  <bold>Range species 2</bold>
                </td><td rowspan="1" colspan="1">
                  <bold>Standard distance</bold>
                </td><td rowspan="1" colspan="1">
                  <bold>δ (shape vs. Size)</bold>
                </td></tr><tr><td rowspan="2" colspan="1">head + body</td><td rowspan="2" colspan="1"><italic><tp:taxon-name>
                  <tp:taxon-name-part taxon-name-part-type="genus" reg="Coregonus">C.</tp:taxon-name-part> <tp:taxon-name-part taxon-name-part-type="species" reg="steinmanni">steinmanni</tp:taxon-name-part></tp:taxon-name></italic> vs. <italic><tp:taxon-name><tp:taxon-name-part taxon-name-part-type="genus" reg="Coregonus">C.</tp:taxon-name-part> <tp:taxon-name-part taxon-name-part-type="species" reg="profundus">profundus</tp:taxon-name-part></tp:taxon-name></italic> (c)</td><td rowspan="1" colspan="1">1: CD/DHL *</td><td rowspan="1" colspan="1">0.53–0.63</td><td rowspan="1" colspan="1">0.4–0.49</td><td rowspan="1" colspan="1">23.9</td><td rowspan="1" colspan="1">0.05</td></tr><tr><td rowspan="1" colspan="1">2: CL/IOW</td><td rowspan="1" colspan="1">2.05–2.69</td><td rowspan="1" colspan="1">1.69–2.28</td><td rowspan="1" colspan="1">23.3</td><td rowspan="1" colspan="1">0.05</td></tr><tr><td rowspan="2" colspan="1">body</td><td rowspan="2" colspan="1"><italic><tp:taxon-name>
                  <tp:taxon-name-part taxon-name-part-type="genus" reg="Coregonus">C.</tp:taxon-name-part> <tp:taxon-name-part taxon-name-part-type="species" reg="steinmanni">steinmanni</tp:taxon-name-part></tp:taxon-name></italic> vs. <italic><tp:taxon-name><tp:taxon-name-part taxon-name-part-type="genus" reg="Coregonus">C.</tp:taxon-name-part> <tp:taxon-name-part taxon-name-part-type="species" reg="profundus">profundus</tp:taxon-name-part></tp:taxon-name></italic></td><td rowspan="1" colspan="1">1: CD/DHL *</td><td rowspan="1" colspan="1">0.53–0.63</td><td rowspan="1" colspan="1">0.4–0.49</td><td rowspan="1" colspan="1">9.13</td><td rowspan="1" colspan="1">0.14</td></tr><tr><td rowspan="1" colspan="1">2: PecF2/DFAe</td><td rowspan="1" colspan="1">0.76–0.96</td><td rowspan="1" colspan="1">0.82–1.21</td><td rowspan="1" colspan="1">7.44</td><td rowspan="1" colspan="1">0.17</td></tr><tr><td rowspan="2" colspan="1">head</td><td rowspan="2" colspan="1"><italic><tp:taxon-name>
                  <tp:taxon-name-part taxon-name-part-type="genus" reg="Coregonus">C.</tp:taxon-name-part> <tp:taxon-name-part taxon-name-part-type="species" reg="steinmanni">steinmanni</tp:taxon-name-part></tp:taxon-name></italic> vs. <italic><tp:taxon-name><tp:taxon-name-part taxon-name-part-type="genus" reg="Coregonus">C.</tp:taxon-name-part> <tp:taxon-name-part taxon-name-part-type="species" reg="profundus">profundus</tp:taxon-name-part></tp:taxon-name></italic></td><td rowspan="1" colspan="1">1: SW/UJW</td><td rowspan="1" colspan="1">0.65–0.80</td><td rowspan="1" colspan="1">0.54–0.69</td><td rowspan="1" colspan="1">5.9</td><td rowspan="1" colspan="1">0.12</td></tr><tr><td rowspan="1" colspan="1">2: EH/PostO</td><td rowspan="1" colspan="1">0.36–0.47</td><td rowspan="1" colspan="1">0.41–0.52</td><td rowspan="1" colspan="1">5.37</td><td rowspan="1" colspan="1">0.13</td></tr><tr><td rowspan="2" colspan="1">head + body</td><td rowspan="2" colspan="1"><italic><tp:taxon-name>
                  <tp:taxon-name-part taxon-name-part-type="genus" reg="Coregonus">C.</tp:taxon-name-part> <tp:taxon-name-part taxon-name-part-type="species" reg="steinmanni">steinmanni</tp:taxon-name-part></tp:taxon-name></italic> vs. <italic><tp:taxon-name><tp:taxon-name-part taxon-name-part-type="genus" reg="Coregonus">C.</tp:taxon-name-part> <tp:taxon-name-part taxon-name-part-type="species" reg="acrinasus">acrinasus</tp:taxon-name-part></tp:taxon-name></italic> (d)</td><td rowspan="1" colspan="1">1: CD/M *</td><td rowspan="1" colspan="1">1.86–2.24</td><td rowspan="1" colspan="1">1.4–1.9</td><td rowspan="1" colspan="1">160.64</td><td rowspan="1" colspan="1">&lt;0.01</td></tr><tr><td rowspan="1" colspan="1">2: PostD/LJ</td><td rowspan="1" colspan="1">4.96–5.9</td><td rowspan="1" colspan="1">4.65–5.43</td><td rowspan="1" colspan="1">160.6</td><td rowspan="1" colspan="1">&lt;0.01</td></tr><tr><td rowspan="2" colspan="1">body</td><td rowspan="2" colspan="1"><italic><tp:taxon-name>
                  <tp:taxon-name-part taxon-name-part-type="genus" reg="Coregonus">C.</tp:taxon-name-part> <tp:taxon-name-part taxon-name-part-type="species" reg="steinmanni">steinmanni</tp:taxon-name-part></tp:taxon-name></italic> vs. <italic><tp:taxon-name><tp:taxon-name-part taxon-name-part-type="genus" reg="Coregonus">C.</tp:taxon-name-part> <tp:taxon-name-part taxon-name-part-type="species" reg="acrinasus">acrinasus</tp:taxon-name-part></tp:taxon-name></italic></td><td rowspan="1" colspan="1">1: CD/DHL</td><td rowspan="1" colspan="1">0.53–0.63</td><td rowspan="1" colspan="1">0.46–0.58</td><td rowspan="1" colspan="1">4.46</td><td rowspan="1" colspan="1">0.23</td></tr><tr><td rowspan="1" colspan="1">2: PelvF/DHL</td><td rowspan="1" colspan="1">1.08–1.26</td><td rowspan="1" colspan="1">0.95–1.16</td><td rowspan="1" colspan="1">3.83</td><td rowspan="1" colspan="1">0.26</td></tr><tr><td rowspan="2" colspan="1">head</td><td rowspan="2" colspan="1"><italic><tp:taxon-name>
                  <tp:taxon-name-part taxon-name-part-type="genus" reg="Coregonus">C.</tp:taxon-name-part> <tp:taxon-name-part taxon-name-part-type="species" reg="steinmanni">steinmanni</tp:taxon-name-part></tp:taxon-name></italic> vs. <italic><tp:taxon-name><tp:taxon-name-part taxon-name-part-type="genus" reg="Coregonus">C.</tp:taxon-name-part> <tp:taxon-name-part taxon-name-part-type="species" reg="acrinasus">acrinasus</tp:taxon-name-part></tp:taxon-name></italic></td><td rowspan="1" colspan="1">1: ED/HD</td><td rowspan="1" colspan="1">0.29–0.33</td><td rowspan="1" colspan="1">0.31–0.37</td><td rowspan="1" colspan="1">4.54</td><td rowspan="1" colspan="1">0.13</td></tr><tr><td rowspan="1" colspan="1">2: HL/M</td><td rowspan="1" colspan="1">4.6–5.53</td><td rowspan="1" colspan="1">4.21–5.17</td><td rowspan="1" colspan="1">3.41</td><td rowspan="1" colspan="1">0.17</td></tr><tr><td rowspan="1" colspan="1">
                  <bold>Characters</bold>
                </td><td rowspan="1" colspan="1">
                  <bold>Species comparison</bold>
                </td><td rowspan="1" colspan="1">
                  <bold>Best ratios</bold>
                </td><td rowspan="1" colspan="1">
                  <bold>Range species 1</bold>
                </td><td rowspan="1" colspan="1">
                  <bold>Range species 2</bold>
                </td><td rowspan="1" colspan="1">
                  <bold>Standard distance</bold>
                </td><td rowspan="1" colspan="1">
                  <bold>δ (shape vs. Size)</bold>
                </td></tr><tr><td rowspan="2" colspan="1">head + body</td><td rowspan="2" colspan="1"><italic><tp:taxon-name>
                  <tp:taxon-name-part taxon-name-part-type="genus" reg="Coregonus">C.</tp:taxon-name-part> <tp:taxon-name-part taxon-name-part-type="species" reg="profundus">profundus</tp:taxon-name-part></tp:taxon-name></italic> vs. <italic><tp:taxon-name><tp:taxon-name-part taxon-name-part-type="genus" reg="Coregonus">C.</tp:taxon-name-part> <tp:taxon-name-part taxon-name-part-type="species" reg="acrinasus">acrinasus</tp:taxon-name-part></tp:taxon-name></italic></td><td rowspan="1" colspan="1">1: PecF2/CD</td><td rowspan="1" colspan="1">2.37–3.16</td><td rowspan="1" colspan="1">1.91–2.59</td><td rowspan="1" colspan="1">13.46</td><td rowspan="1" colspan="1">0.01</td></tr><tr><td rowspan="1" colspan="1">2: LJ/UJW</td><td rowspan="1" colspan="1">1.34–1.86</td><td rowspan="1" colspan="1">1.54–2.27</td><td rowspan="1" colspan="1">13.12</td><td rowspan="1" colspan="1">0.01</td></tr><tr><td rowspan="2" colspan="1">body</td><td rowspan="2" colspan="1"><italic><tp:taxon-name>
                  <tp:taxon-name-part taxon-name-part-type="genus" reg="Coregonus">C.</tp:taxon-name-part> <tp:taxon-name-part taxon-name-part-type="species" reg="profundus">profundus</tp:taxon-name-part></tp:taxon-name></italic> vs. <italic><tp:taxon-name><tp:taxon-name-part taxon-name-part-type="genus" reg="Coregonus">C.</tp:taxon-name-part> <tp:taxon-name-part taxon-name-part-type="species" reg="acrinasus">acrinasus</tp:taxon-name-part></tp:taxon-name></italic></td><td rowspan="1" colspan="1">1: PecF2/CD</td><td rowspan="1" colspan="1">2.37–3.16</td><td rowspan="1" colspan="1">1.91–2.59</td><td rowspan="1" colspan="1">4.58</td><td rowspan="1" colspan="1">0.05</td></tr><tr><td rowspan="1" colspan="1">2: DHL/TL</td><td rowspan="1" colspan="1">0.13–0.15</td><td rowspan="1" colspan="1">0.12–0.13</td><td rowspan="1" colspan="1">3.48</td><td rowspan="1" colspan="1">0.06</td></tr><tr><td rowspan="2" colspan="1">head</td><td rowspan="2" colspan="1"><italic><tp:taxon-name>
                  <tp:taxon-name-part taxon-name-part-type="genus" reg="Coregonus">C.</tp:taxon-name-part> <tp:taxon-name-part taxon-name-part-type="species" reg="profundus">profundus</tp:taxon-name-part></tp:taxon-name></italic> vs. <italic><tp:taxon-name><tp:taxon-name-part taxon-name-part-type="genus" reg="Coregonus">C.</tp:taxon-name-part> <tp:taxon-name-part taxon-name-part-type="species" reg="acrinasus">acrinasus</tp:taxon-name-part></tp:taxon-name></italic></td><td rowspan="1" colspan="1">1: M/UJW</td><td rowspan="1" colspan="1">0.69–0.94</td><td rowspan="1" colspan="1">0.8–1.22</td><td rowspan="1" colspan="1">4.45</td><td rowspan="1" colspan="1">0.02</td></tr><tr><td rowspan="1" colspan="1">2: EC/LJ</td><td rowspan="1" colspan="1">0.66–0.81</td><td rowspan="1" colspan="1">0.58–0.72</td><td rowspan="1" colspan="1">3.88</td><td rowspan="1" colspan="1">0.02</td></tr><tr><td rowspan="1" colspan="1">
                  <bold>Characters</bold>
                </td><td rowspan="1" colspan="1">
                  <bold>Mulitple species comparison</bold>
                </td><td rowspan="1" colspan="1">
                  <bold>Best ratios</bold>
                </td><td rowspan="1" colspan="1">
                  <bold>Range group 1</bold>
                </td><td rowspan="1" colspan="1">
                  <bold>Range group 2</bold>
                </td><td rowspan="1" colspan="1">
                  <bold>Standard distance</bold>
                </td><td rowspan="1" colspan="1">
                  <bold>δ (shape vs. Size)</bold>
                </td></tr><tr><td rowspan="1" colspan="1">head + body</td><td rowspan="1" colspan="1"><italic><tp:taxon-name>
                  <tp:taxon-name-part taxon-name-part-type="genus" reg="Coregonus">C.</tp:taxon-name-part> <tp:taxon-name-part taxon-name-part-type="species" reg="alpinus">alpinus</tp:taxon-name-part></tp:taxon-name></italic> + <italic><tp:taxon-name><tp:taxon-name-part taxon-name-part-type="genus" reg="Coregonus">C.</tp:taxon-name-part> <tp:taxon-name-part taxon-name-part-type="species" reg="steinmanni">steinmanni</tp:taxon-name-part></tp:taxon-name></italic> vs. 4 other species</td><td rowspan="1" colspan="1">1: CD/UJ *</td><td rowspan="1" colspan="1">1.36–1.65</td><td rowspan="1" colspan="1">0.96–1.43</td><td rowspan="1" colspan="1">5.34</td><td rowspan="1" colspan="1">0.24</td></tr></tbody></table><table-wrap-foot><fn><p>(a) PelvFS, PecF1, DFAd, DFAe, DFPe, TL, SL, EH, SD, SW, INW, IOW (b) PelvFS, PecF1, DFAd, TL (c) PelvFS, PecF1, DFAd, TL,EH (d) PelvFS, PecF1, DFAd, TL, EH, ES, EC</p></fn></table-wrap-foot></table-wrap><table-wrap id="T7" position="float" orientation="portrait"><label>Table 7.</label><caption><p>Morphological and meristic data of <italic><tp:taxon-name><tp:taxon-name-part taxon-name-part-type="genus" reg="Coregonus">C.</tp:taxon-name-part> <tp:taxon-name-part taxon-name-part-type="species" reg="brienzii">brienzii</tp:taxon-name-part></tp:taxon-name></italic> from Lake Brienz, Switzerland, NMBE-1077126, female, holotype; paratypes N = 12. For females and for both sexes the range and the mean include the holotype.</p></caption><table id="TID0E2GJM" rules="all"><tbody><tr><td rowspan="4" colspan="1">
                  <bold>Morphological characters</bold>
                </td><td rowspan="1" colspan="1">
                  <bold><italic><tp:taxon-name>
                    <tp:taxon-name-part taxon-name-part-type="genus" reg="Coregonus">C.</tp:taxon-name-part> <tp:taxon-name-part taxon-name-part-type="species" reg="brienzii">brienzii</tp:taxon-name-part></tp:taxon-name></italic></bold>
                </td><td rowspan="1" colspan="6">
                  <bold>Lake Brienz</bold>
                </td></tr><tr><td rowspan="3" colspan="1">
                  <bold>Holotype</bold>
                </td><td rowspan="1" colspan="6">
                  <bold>Both sexes</bold>
                </td></tr><tr><td rowspan="1" colspan="2">
                  <bold><italic>N-total</italic> = 13</bold>
                </td><td rowspan="1" colspan="2">
                  <bold><italic>N-females</italic> = 4</bold>
                </td><td rowspan="1" colspan="2">
                  <bold><italic>N-males</italic> = 9</bold>
                </td></tr><tr><td rowspan="1" colspan="1">
                  <bold>Mean ± Stdev</bold>
                </td><td rowspan="1" colspan="1">
                  <bold>Range</bold>
                </td><td rowspan="1" colspan="1">
                  <bold>Mean ± Stdev</bold>
                </td><td rowspan="1" colspan="1">
                  <bold>Range</bold>
                </td><td rowspan="1" colspan="1">
                  <bold>Mean ± Stdev</bold>
                </td><td rowspan="1" colspan="1">
                  <bold>Range</bold>
                </td></tr><tr><td rowspan="1" colspan="1">
                  <bold>SL (mm)</bold>
                </td><td rowspan="1" colspan="1">223.0</td><td rowspan="1" colspan="1">181.5±37.0</td><td rowspan="1" colspan="1">(118–226)</td><td rowspan="1" colspan="1">187.8±47.4</td><td rowspan="1" colspan="1">(118–223)</td><td rowspan="1" colspan="1">178.7±34.3</td><td rowspan="1" colspan="1">(129–226)</td></tr><tr><td rowspan="1" colspan="8">
                  <bold>Percentage of standard length</bold>
                </td></tr><tr><td rowspan="1" colspan="1">
                  <bold>PelvFB</bold>
                </td><td rowspan="1" colspan="1">4.1</td><td rowspan="1" colspan="1">3.7±0.6</td><td rowspan="1" colspan="1">(2.8–4.8)</td><td rowspan="1" colspan="1">3.6±0.6</td><td rowspan="1" colspan="1">(2.8–4.2)</td><td rowspan="1" colspan="1">3.8±0.6</td><td rowspan="1" colspan="1">(2.9–4.8)</td></tr><tr><td rowspan="1" colspan="1">
                  <bold>PelvFS</bold>
                </td><td rowspan="1" colspan="1">6.1</td><td rowspan="1" colspan="1">6.1±0.8</td><td rowspan="1" colspan="1">(4.6–7.4)</td><td rowspan="1" colspan="1">5.8±0.4</td><td rowspan="1" colspan="1">(5.1–6.1)</td><td rowspan="1" colspan="1">6.3±0.9</td><td rowspan="1" colspan="1">(4.6–7.4)</td></tr><tr><td rowspan="1" colspan="1">
                  <bold>PelvF</bold>
                </td><td rowspan="1" colspan="1">15.2</td><td rowspan="1" colspan="1">15.6±1.1</td><td rowspan="1" colspan="1">(14–17.5)</td><td rowspan="1" colspan="1">15±0.5</td><td rowspan="1" colspan="1">(14.6–15.7)</td><td rowspan="1" colspan="1">15.9±1.2</td><td rowspan="1" colspan="1">(14–17.5)</td></tr><tr><td rowspan="1" colspan="1">
                  <bold>PecFB</bold>
                </td><td rowspan="1" colspan="1">3.1</td><td rowspan="1" colspan="1">3.1±0.2</td><td rowspan="1" colspan="1">(2.6–3.4)</td><td rowspan="1" colspan="1">3.0±0.3</td><td rowspan="1" colspan="1">(2.6–3.2)</td><td rowspan="1" colspan="1">3.1±0.2</td><td rowspan="1" colspan="1">(2.8–3.4)</td></tr><tr><td rowspan="1" colspan="1">
                  <bold>PecF1</bold>
                </td><td rowspan="1" colspan="1">16.0</td><td rowspan="1" colspan="1">15.9±1.6</td><td rowspan="1" colspan="1">(13.9–20.1)</td><td rowspan="1" colspan="1">15.4±0.7</td><td rowspan="1" colspan="1">(14.5–16.0)</td><td rowspan="1" colspan="1">16.2±1.8</td><td rowspan="1" colspan="1">(13.9–20.1)</td></tr><tr><td rowspan="1" colspan="1">
                  <bold>PecF2</bold>
                </td><td rowspan="1" colspan="1">17.0</td><td rowspan="1" colspan="1">16.8±1.6</td><td rowspan="1" colspan="1">(14–20.7)</td><td rowspan="1" colspan="1">16.4±0.7</td><td rowspan="1" colspan="1">(15.5–17)</td><td rowspan="1" colspan="1">17±1.9</td><td rowspan="1" colspan="1">(14–20.7)</td></tr><tr><td rowspan="1" colspan="1">
                  <bold>DFB</bold>
                </td><td rowspan="1" colspan="1">12.3</td><td rowspan="1" colspan="1">11.8±0.8</td><td rowspan="1" colspan="1">(10.4–12.9)</td><td rowspan="1" colspan="1">11.7±0.4</td><td rowspan="1" colspan="1">(11.3–12.3)</td><td rowspan="1" colspan="1">11.9±1.0</td><td rowspan="1" colspan="1">(10.4–12.9)</td></tr><tr><td rowspan="1" colspan="1">
                  <bold>DFAe</bold>
                </td><td rowspan="1" colspan="1">17.6</td><td rowspan="1" colspan="1">17.9±1.2</td><td rowspan="1" colspan="1">(15.5–19.8)</td><td rowspan="1" colspan="1">17.7±0.7</td><td rowspan="1" colspan="1">(16.9–18.6)</td><td rowspan="1" colspan="1">18.0±1.4</td><td rowspan="1" colspan="1">(15.5–19.8)</td></tr><tr><td rowspan="1" colspan="1">
                  <bold>DFAd</bold>
                </td><td rowspan="1" colspan="1">18.7</td><td rowspan="1" colspan="1">18.6±1.5</td><td rowspan="1" colspan="1">(15.3–20.8)</td><td rowspan="1" colspan="1">18.3±0.4</td><td rowspan="1" colspan="1">(17.8–18.7)</td><td rowspan="1" colspan="1">18.8±1.8</td><td rowspan="1" colspan="1">(15.3–20.8)</td></tr><tr><td rowspan="1" colspan="1">
                  <bold>DFPe</bold>
                </td><td rowspan="1" colspan="1">5.1</td><td rowspan="1" colspan="1">5.2±0.6</td><td rowspan="1" colspan="1">(4.2–6.5)</td><td rowspan="1" colspan="1">5.0±0.2</td><td rowspan="1" colspan="1">(4.7–5.2)</td><td rowspan="1" colspan="1">5.3±0.7</td><td rowspan="1" colspan="1">(4.2–6.5)</td></tr><tr><td rowspan="1" colspan="1">
                  <bold>AFB</bold>
                </td><td rowspan="1" colspan="1">13.7</td><td rowspan="1" colspan="1">12.4±0.9</td><td rowspan="1" colspan="1">(11.1–13.7)</td><td rowspan="1" colspan="1">12.9±1.1</td><td rowspan="1" colspan="1">(11.4–13.7)</td><td rowspan="1" colspan="1">12.2±0.7</td><td rowspan="1" colspan="1">(11.1–13.6)</td></tr><tr><td rowspan="1" colspan="1">
                  <bold>AFAe</bold>
                </td><td rowspan="1" colspan="1">11.1</td><td rowspan="1" colspan="1">11.2±1.0</td><td rowspan="1" colspan="1">(9.4–12.6)</td><td rowspan="1" colspan="1">11.2±0.5</td><td rowspan="1" colspan="1">(10.5–11.6)</td><td rowspan="1" colspan="1">11.2±1.2</td><td rowspan="1" colspan="1">(9.4–12.6)</td></tr><tr><td rowspan="1" colspan="1">
                  <bold>AdFB</bold>
                </td><td rowspan="1" colspan="1">5.1</td><td rowspan="1" colspan="1">5.5±0.8</td><td rowspan="1" colspan="1">(4.0–7.1)</td><td rowspan="1" colspan="1">5.2±0.3</td><td rowspan="1" colspan="1">(5.0–5.7)</td><td rowspan="1" colspan="1">5.6±0.9</td><td rowspan="1" colspan="1">(4.0–7.1)</td></tr><tr><td rowspan="1" colspan="1">
                  <bold>CF</bold>
                </td><td rowspan="1" colspan="1">23.8</td><td rowspan="1" colspan="1">24.1±1.1</td><td rowspan="1" colspan="1">(22.6–26.3)</td><td rowspan="1" colspan="1">23.2±0.5</td><td rowspan="1" colspan="1">(22.6–23.8)</td><td rowspan="1" colspan="1">24.5±1.1</td><td rowspan="1" colspan="1">(22.7–26.3)</td></tr><tr><td rowspan="1" colspan="1">
                  <bold>CD</bold>
                </td><td rowspan="1" colspan="1">7.3</td><td rowspan="1" colspan="1">7.3±0.3</td><td rowspan="1" colspan="1">(6.7–7.7)</td><td rowspan="1" colspan="1">7.1±0.4</td><td rowspan="1" colspan="1">(6.7–7.5)</td><td rowspan="1" colspan="1">7.4±0.2</td><td rowspan="1" colspan="1">(7.1–7.7)</td></tr><tr><td rowspan="1" colspan="1">
                  <bold>CL</bold>
                </td><td rowspan="1" colspan="1">13.9</td><td rowspan="1" colspan="1">13.8±1.0</td><td rowspan="1" colspan="1">(12.2–15.8)</td><td rowspan="1" colspan="1">14.0±0.4</td><td rowspan="1" colspan="1">(13.7–14.6)</td><td rowspan="1" colspan="1">13.7±1.1</td><td rowspan="1" colspan="1">(12.2–15.8)</td></tr><tr><td rowspan="1" colspan="1">
                  <bold>PAdC</bold>
                </td><td rowspan="1" colspan="1">18.8</td><td rowspan="1" colspan="1">19.1±0.7</td><td rowspan="1" colspan="1">(17.9–20.7)</td><td rowspan="1" colspan="1">19±0.4</td><td rowspan="1" colspan="1">(18.6–19.4)</td><td rowspan="1" colspan="1">19.1±0.9</td><td rowspan="1" colspan="1">(17.9–20.7)</td></tr><tr><td rowspan="1" colspan="1">
                  <bold>DHL</bold>
                </td><td rowspan="1" colspan="1">15.0</td><td rowspan="1" colspan="1">15.6±0.7</td><td rowspan="1" colspan="1">(14.6–16.8)</td><td rowspan="1" colspan="1">15.4±0.6</td><td rowspan="1" colspan="1">(15.0–16.3)</td><td rowspan="1" colspan="1">15.7±0.7</td><td rowspan="1" colspan="1">(14.6–16.8)</td></tr><tr><td rowspan="1" colspan="1">
                  <bold>PreP</bold>
                </td><td rowspan="1" colspan="1">48.6</td><td rowspan="1" colspan="1">51.1±1.7</td><td rowspan="1" colspan="1">(47.8–54.0)</td><td rowspan="1" colspan="1">50.9±1.8</td><td rowspan="1" colspan="1">(48.6–52.8)</td><td rowspan="1" colspan="1">51.2±1.8</td><td rowspan="1" colspan="1">(47.8–54.0)</td></tr><tr><td rowspan="1" colspan="1">
                  <bold>PreA</bold>
                </td><td rowspan="1" colspan="1">75.3</td><td rowspan="1" colspan="1">77.1±1.5</td><td rowspan="1" colspan="1">(74.3–79.5)</td><td rowspan="1" colspan="1">76.2±1.7</td><td rowspan="1" colspan="1">(74.3–78.2)</td><td rowspan="1" colspan="1">77.5±1.3</td><td rowspan="1" colspan="1">(75.4–79.5)</td></tr><tr><td rowspan="1" colspan="1">
                  <bold>PreD</bold>
                </td><td rowspan="1" colspan="1">46.2</td><td rowspan="1" colspan="1">47.5±1.7</td><td rowspan="1" colspan="1">(43.9–49.4)</td><td rowspan="1" colspan="1">47.2±1.1</td><td rowspan="1" colspan="1">(46.2–48.2)</td><td rowspan="1" colspan="1">47.6±2</td><td rowspan="1" colspan="1">(43.9–49.4)</td></tr><tr><td rowspan="1" colspan="1">
                  <bold>BD</bold>
                </td><td rowspan="1" colspan="1">24.6</td><td rowspan="1" colspan="1">22.6±1.7</td><td rowspan="1" colspan="1">(19.6–25.1)</td><td rowspan="1" colspan="1">22.7±2.5</td><td rowspan="1" colspan="1">(20.5–25.1)</td><td rowspan="1" colspan="1">22.6±1.5</td><td rowspan="1" colspan="1">(19.6–24.2)</td></tr><tr><td rowspan="1" colspan="1">
                  <bold>PostD</bold>
                </td><td rowspan="1" colspan="1">45.9</td><td rowspan="1" colspan="1">44.1±1.1</td><td rowspan="1" colspan="1">(42.4–45.9)</td><td rowspan="1" colspan="1">44.6±1.3</td><td rowspan="1" colspan="1">(43–45.9)</td><td rowspan="1" colspan="1">43.9±1.1</td><td rowspan="1" colspan="1">(42.4–45.5)</td></tr><tr><td rowspan="1" colspan="1">
                  <bold>TL</bold>
                </td><td rowspan="1" colspan="1">122.0</td><td rowspan="1" colspan="1">121.5±1.9</td><td rowspan="1" colspan="1">(117.8–124.4)</td><td rowspan="1" colspan="1">121.2±2.5</td><td rowspan="1" colspan="1">(117.8–123.8)</td><td rowspan="1" colspan="1">121.6±1.7</td><td rowspan="1" colspan="1">(119.2–124.4)</td></tr><tr><td rowspan="1" colspan="1">
                  <bold>HL (mm)</bold>
                </td><td rowspan="1" colspan="1">45.4</td><td rowspan="1" colspan="1">38.7±7.3</td><td rowspan="1" colspan="1">(26.7–47.4)</td><td rowspan="1" colspan="1">39.2±8.5</td><td rowspan="1" colspan="1">(26.7–45.4)</td><td rowspan="1" colspan="1">38.5±7.3</td><td rowspan="1" colspan="1">(28.3–47.4)</td></tr><tr><td rowspan="1" colspan="8">
                  <bold>Percentage of head length</bold>
                </td></tr><tr><td rowspan="1" colspan="1">
                  <bold>SN</bold>
                </td><td rowspan="1" colspan="1">25.6</td><td rowspan="1" colspan="1">23.3±1.8</td><td rowspan="1" colspan="1">(20.5–26.3)</td><td rowspan="1" colspan="1">23.6±2.1</td><td rowspan="1" colspan="1">(21.1–25.6)</td><td rowspan="1" colspan="1">23.2±1.7</td><td rowspan="1" colspan="1">(20.5–26.3)</td></tr><tr><td rowspan="1" colspan="1">
                  <bold>ED</bold>
                </td><td rowspan="1" colspan="1">24.4</td><td rowspan="1" colspan="1">25.3±1.6</td><td rowspan="1" colspan="1">(23.1–28.3)</td><td rowspan="1" colspan="1">25.2±1.6</td><td rowspan="1" colspan="1">(24.2–27.6)</td><td rowspan="1" colspan="1">25.3±1.7</td><td rowspan="1" colspan="1">(23.1–28.3)</td></tr><tr><td rowspan="1" colspan="1">
                  <bold>EC</bold>
                </td><td rowspan="1" colspan="1">27.8</td><td rowspan="1" colspan="1">29±2.3</td><td rowspan="1" colspan="1">(25.6–32.9)</td><td rowspan="1" colspan="1">28.8±3.1</td><td rowspan="1" colspan="1">(25.6–32.9)</td><td rowspan="1" colspan="1">29.1±2.1</td><td rowspan="1" colspan="1">(26.5–32.7)</td></tr><tr><td rowspan="1" colspan="1">
                  <bold>EH</bold>
                </td><td rowspan="1" colspan="1">22.0</td><td rowspan="1" colspan="1">24.4±1.4</td><td rowspan="1" colspan="1">(22–27.2)</td><td rowspan="1" colspan="1">23.9±1.7</td><td rowspan="1" colspan="1">(22–26.2)</td><td rowspan="1" colspan="1">24.7±1.3</td><td rowspan="1" colspan="1">(23–27.2)</td></tr><tr><td rowspan="1" colspan="1">
                  <bold>ES</bold>
                </td><td rowspan="1" colspan="1">3.5</td><td rowspan="1" colspan="1">4.7±1.2</td><td rowspan="1" colspan="1">(3.3–7.2)</td><td rowspan="1" colspan="1">4.8±1.4</td><td rowspan="1" colspan="1">(3.5–6.5)</td><td rowspan="1" colspan="1">4.7±1.2</td><td rowspan="1" colspan="1">(3.3–7.2)</td></tr><tr><td rowspan="1" colspan="1">
                  <bold>PostO</bold>
                </td><td rowspan="1" colspan="1">50.9</td><td rowspan="1" colspan="1">50.7±1.1</td><td rowspan="1" colspan="1">(48.2–52.3)</td><td rowspan="1" colspan="1">49.8±1.5</td><td rowspan="1" colspan="1">(48.2–51.1)</td><td rowspan="1" colspan="1">51.1±0.7</td><td rowspan="1" colspan="1">(50.3–52.3)</td></tr><tr><td rowspan="1" colspan="1">
                  <bold>HD</bold>
                </td><td rowspan="1" colspan="1">75.2</td><td rowspan="1" colspan="1">68.5±3.3</td><td rowspan="1" colspan="1">(64.4–75.2)</td><td rowspan="1" colspan="1">69.8±4.4</td><td rowspan="1" colspan="1">(65.2–75.2)</td><td rowspan="1" colspan="1">67.9±2.8</td><td rowspan="1" colspan="1">(64.4–73.1)</td></tr><tr><td rowspan="1" colspan="1">
                  <bold>MW</bold>
                </td><td rowspan="1" colspan="1">9.7</td><td rowspan="1" colspan="1">9.9±0.9</td><td rowspan="1" colspan="1">(8.5–10.9)</td><td rowspan="1" colspan="1">9.4±0.8</td><td rowspan="1" colspan="1">(8.5–10.3)</td><td rowspan="1" colspan="1">10.1±0.8</td><td rowspan="1" colspan="1">(8.6–10.9)</td></tr><tr><td rowspan="1" colspan="1">
                  <bold>UJ</bold>
                </td><td rowspan="1" colspan="1">30.2</td><td rowspan="1" colspan="1">29.5±1.6</td><td rowspan="1" colspan="1">(27.1–32)</td><td rowspan="1" colspan="1">29±1.8</td><td rowspan="1" colspan="1">(27.1–30.8)</td><td rowspan="1" colspan="1">29.6±1.6</td><td rowspan="1" colspan="1">(27.3–32)</td></tr><tr><td rowspan="1" colspan="1">
                  <bold>LJ</bold>
                </td><td rowspan="1" colspan="1">42.9</td><td rowspan="1" colspan="1">42.2±1.5</td><td rowspan="1" colspan="1">(40.5–45.7)</td><td rowspan="1" colspan="1">43.2±1.7</td><td rowspan="1" colspan="1">(42–45.7)</td><td rowspan="1" colspan="1">41.8±1.2</td><td rowspan="1" colspan="1">(40.5–43.7)</td></tr><tr><td rowspan="1" colspan="1">
                  <bold>M</bold>
                </td><td rowspan="1" colspan="1">23.4</td><td rowspan="1" colspan="1">21±2.4</td><td rowspan="1" colspan="1">(15.4–24)</td><td rowspan="1" colspan="1">21±3.9</td><td rowspan="1" colspan="1">(15.4–24)</td><td rowspan="1" colspan="1">21.1±1.7</td><td rowspan="1" colspan="1">(18.3–23.8)</td></tr><tr><td rowspan="1" colspan="1">
                  <bold>SD</bold>
                </td><td rowspan="1" colspan="1">7.0</td><td rowspan="1" colspan="1">8.8±1.4</td><td rowspan="1" colspan="1">(6.4–11.6)</td><td rowspan="1" colspan="1">7.4±0.9</td><td rowspan="1" colspan="1">(6.4–8.6)</td><td rowspan="1" colspan="1">9.4±1.2</td><td rowspan="1" colspan="1">(8–11.6)</td></tr><tr><td rowspan="1" colspan="1">
                  <bold>SW</bold>
                </td><td rowspan="1" colspan="1">18.0</td><td rowspan="1" colspan="1">17.8±1.2</td><td rowspan="1" colspan="1">(15.7–20.2)</td><td rowspan="1" colspan="1">17.6±0.6</td><td rowspan="1" colspan="1">(16.7–18)</td><td rowspan="1" colspan="1">17.8±1.4</td><td rowspan="1" colspan="1">(15.7–20.2)</td></tr><tr><td rowspan="1" colspan="1">
                  <bold>HW</bold>
                </td><td rowspan="1" colspan="1">52.1</td><td rowspan="1" colspan="1">48.1±3.1</td><td rowspan="1" colspan="1">(44.1–52.4)</td><td rowspan="1" colspan="1">48.5±4</td><td rowspan="1" colspan="1">(44.1–52.1)</td><td rowspan="1" colspan="1">47.9±2.9</td><td rowspan="1" colspan="1">(44.1–52.4)</td></tr><tr><td rowspan="1" colspan="1">
                  <bold>IOW</bold>
                </td><td rowspan="1" colspan="1">28.4</td><td rowspan="1" colspan="1">26.2±1.9</td><td rowspan="1" colspan="1">(22.8–30.7)</td><td rowspan="1" colspan="1">26.3±1.7</td><td rowspan="1" colspan="1">(25–28.4)</td><td rowspan="1" colspan="1">26.1±2.1</td><td rowspan="1" colspan="1">(22.8–30.7)</td></tr><tr><td rowspan="1" colspan="1">
                  <bold>INW</bold>
                </td><td rowspan="1" colspan="1">9.7</td><td rowspan="1" colspan="1">11.1±0.8</td><td rowspan="1" colspan="1">(9.7–12.6)</td><td rowspan="1" colspan="1">10.8±0.7</td><td rowspan="1" colspan="1">(9.7–11.2)</td><td rowspan="1" colspan="1">11.3±0.9</td><td rowspan="1" colspan="1">(10–12.6)</td></tr><tr><td rowspan="1" colspan="1">
                  <bold>LJW</bold>
                </td><td rowspan="1" colspan="1">14.1</td><td rowspan="1" colspan="1">11.5±1.2</td><td rowspan="1" colspan="1">(10.1–14.1)</td><td rowspan="1" colspan="1">11.9±2</td><td rowspan="1" colspan="1">(10.1–14.1)</td><td rowspan="1" colspan="1">11.3±0.6</td><td rowspan="1" colspan="1">(10.5–12.4)</td></tr><tr><td rowspan="1" colspan="1">
                  <bold>UJW</bold>
                </td><td rowspan="1" colspan="1">25.9</td><td rowspan="1" colspan="1">23.4±1.6</td><td rowspan="1" colspan="1">(20.2–26.1)</td><td rowspan="1" colspan="1">23.3±2.3</td><td rowspan="1" colspan="1">(20.2–25.9)</td><td rowspan="1" colspan="1">23.5±1.3</td><td rowspan="1" colspan="1">(21.4–26.1)</td></tr><tr><td rowspan="1" colspan="1">
                  <bold>MGR</bold>
                </td><td rowspan="1" colspan="1">13.5</td><td rowspan="1" colspan="1">13.5±1.3</td><td rowspan="1" colspan="1">(10.9–15.1)</td><td rowspan="1" colspan="1">13.7±1.6</td><td rowspan="1" colspan="1">(11.6–15.1)</td><td rowspan="1" colspan="1">13.3±1.3</td><td rowspan="1" colspan="1">(10.9–14.9)</td></tr><tr><td rowspan="1" colspan="1">
                  <bold>LGR</bold>
                </td><td rowspan="1" colspan="1">13.9</td><td rowspan="1" colspan="1">14 .7±1.6</td><td rowspan="1" colspan="1">(12.1–16.8)</td><td rowspan="1" colspan="1">14.8±2.2</td><td rowspan="1" colspan="1">(12.1–16.8)</td><td rowspan="1" colspan="1">14.7±1.4</td><td rowspan="1" colspan="1">(13–16.7)</td></tr><tr><td rowspan="1" colspan="1">
                  <bold>UA</bold>
                </td><td rowspan="1" colspan="1">20.4</td><td rowspan="1" colspan="1">18.5±1.7</td><td rowspan="1" colspan="1">(15.3–20.5)</td><td rowspan="1" colspan="1">19.6±0.8</td><td rowspan="1" colspan="1">(18.5–20.4)</td><td rowspan="1" colspan="1">18±1.7</td><td rowspan="1" colspan="1">(15.3–20.5)</td></tr><tr><td rowspan="1" colspan="1">
                  <bold>LA</bold>
                </td><td rowspan="1" colspan="1">40.4</td><td rowspan="1" colspan="1">35.5±2</td><td rowspan="1" colspan="1">(33–40.4)</td><td rowspan="1" colspan="1">37.2±2.5</td><td rowspan="1" colspan="1">(35–40.4)</td><td rowspan="1" colspan="1">34.8±1.4</td><td rowspan="1" colspan="1">(33–37.5)</td></tr><tr><td rowspan="1" colspan="2">
                  <bold>Meristic characters</bold>
                </td><td rowspan="1" colspan="1">
                  <bold>Mode</bold>
                </td><td rowspan="1" colspan="1">
                  <bold>Range</bold>
                </td><td rowspan="1" colspan="1">
                  <bold>Mode</bold>
                </td><td rowspan="1" colspan="1">
                  <bold>Range</bold>
                </td><td rowspan="1" colspan="1">
                  <bold>Mode</bold>
                </td><td rowspan="1" colspan="1">
                  <bold>Range</bold>
                </td></tr><tr><td rowspan="1" colspan="1">
                  <bold>PelvF unbranched</bold>
                </td><td rowspan="1" colspan="1">1</td><td rowspan="1" colspan="1">1</td><td rowspan="1" colspan="1">(1–1)</td><td rowspan="1" colspan="1">1</td><td rowspan="1" colspan="1">(1–1)</td><td rowspan="1" colspan="1">1</td><td rowspan="1" colspan="1">(1–1)</td></tr><tr><td rowspan="1" colspan="1">
                  <bold>PelvF branched</bold>
                </td><td rowspan="1" colspan="1">10</td><td rowspan="1" colspan="1">10</td><td rowspan="1" colspan="1">(9–11)</td><td rowspan="1" colspan="1">10</td><td rowspan="1" colspan="1">(9–10)</td><td rowspan="1" colspan="1">10</td><td rowspan="1" colspan="1">(10–11)</td></tr><tr><td rowspan="4" colspan="1">
                  <bold>Meristic characters</bold>
                </td><td rowspan="1" colspan="1">
                  <bold><italic><tp:taxon-name>
                    <tp:taxon-name-part taxon-name-part-type="genus" reg="Coregonus">C.</tp:taxon-name-part> <tp:taxon-name-part taxon-name-part-type="species" reg="brienzii">brienzii</tp:taxon-name-part></tp:taxon-name></italic></bold>
                </td><td rowspan="1" colspan="6">
                  <bold>Lake Brienz</bold>
                </td></tr><tr><td rowspan="3" colspan="1">
                  <bold>Holotype</bold>
                </td><td rowspan="1" colspan="6">
                  <bold>Both sexes</bold>
                </td></tr><tr><td rowspan="1" colspan="2">
                  <bold><italic>N-total</italic> = 13</bold>
                </td><td rowspan="1" colspan="2">
                  <bold><italic>N-females</italic> = 4</bold>
                </td><td rowspan="1" colspan="2">
                  <bold><italic>N-males</italic> = 9</bold>
                </td></tr><tr><td rowspan="1" colspan="1">
                  <bold>Mode</bold>
                </td><td rowspan="1" colspan="1">
                  <bold>Range</bold>
                </td><td rowspan="1" colspan="1">
                  <bold>Mode</bold>
                </td><td rowspan="1" colspan="1">
                  <bold>Range</bold>
                </td><td rowspan="1" colspan="1">
                  <bold>Mode</bold>
                </td><td rowspan="1" colspan="1">
                  <bold>Range</bold>
                </td></tr><tr><td rowspan="1" colspan="1">
                  <bold>PecF unbranched</bold>
                </td><td rowspan="1" colspan="1">1</td><td rowspan="1" colspan="1">1</td><td rowspan="1" colspan="1">(1–1)</td><td rowspan="1" colspan="1">1</td><td rowspan="1" colspan="1">(1–1)</td><td rowspan="1" colspan="1">1</td><td rowspan="1" colspan="1">(1–1)</td></tr><tr><td rowspan="1" colspan="1">
                  <bold>PecF branched</bold>
                </td><td rowspan="1" colspan="1">15</td><td rowspan="1" colspan="1">15</td><td rowspan="1" colspan="1">(15–17)</td><td rowspan="1" colspan="1">15</td><td rowspan="1" colspan="1">(15–17)</td><td rowspan="1" colspan="1">15</td><td rowspan="1" colspan="1">(15–17)</td></tr><tr><td rowspan="1" colspan="1">
                  <bold>DF unbranched</bold>
                </td><td rowspan="1" colspan="1">4</td><td rowspan="1" colspan="1">4</td><td rowspan="1" colspan="1">(3–4)</td><td rowspan="1" colspan="1">4</td><td rowspan="1" colspan="1">(4–4)</td><td rowspan="1" colspan="1">4</td><td rowspan="1" colspan="1">(3–4)</td></tr><tr><td rowspan="1" colspan="1">
                  <bold>DF branched</bold>
                </td><td rowspan="1" colspan="1">12</td><td rowspan="1" colspan="1">11</td><td rowspan="1" colspan="1">(10–13)</td><td rowspan="1" colspan="1">11</td><td rowspan="1" colspan="1">(10–12)</td><td rowspan="1" colspan="1">10</td><td rowspan="1" colspan="1">(10–13)</td></tr><tr><td rowspan="1" colspan="1">
                  <bold>AF unbranched</bold>
                </td><td rowspan="1" colspan="1">4</td><td rowspan="1" colspan="1">4</td><td rowspan="1" colspan="1">(3–4)</td><td rowspan="1" colspan="1">4</td><td rowspan="1" colspan="1">(4–4)</td><td rowspan="1" colspan="1">4</td><td rowspan="1" colspan="1">(3–4)</td></tr><tr><td rowspan="1" colspan="1">
                  <bold>AF branched</bold>
                </td><td rowspan="1" colspan="1">13</td><td rowspan="1" colspan="1">12</td><td rowspan="1" colspan="1">(11–13)</td><td rowspan="1" colspan="1">13</td><td rowspan="1" colspan="1">(11–13)</td><td rowspan="1" colspan="1">12</td><td rowspan="1" colspan="1">(12–12)</td></tr><tr><td rowspan="1" colspan="1">
                  <bold>LS</bold>
                </td><td rowspan="1" colspan="1">89</td><td rowspan="1" colspan="1">86</td><td rowspan="1" colspan="1">(80–91)</td><td rowspan="1" colspan="1">89</td><td rowspan="1" colspan="1">(80–91)</td><td rowspan="1" colspan="1">86</td><td rowspan="1" colspan="1">(80–88)</td></tr><tr><td rowspan="1" colspan="1">
                  <bold>PDS</bold>
                </td><td rowspan="1" colspan="1">36</td><td rowspan="1" colspan="1">35</td><td rowspan="1" colspan="1">(32–40)</td><td rowspan="1" colspan="1">na</td><td rowspan="1" colspan="1">(34–37)</td><td rowspan="1" colspan="1">32</td><td rowspan="1" colspan="1">(32–40)</td></tr><tr><td rowspan="1" colspan="1">
                  <bold>TDS</bold>
                </td><td rowspan="1" colspan="1">9</td><td rowspan="1" colspan="1">9</td><td rowspan="1" colspan="1">(7–10)</td><td rowspan="1" colspan="1">9</td><td rowspan="1" colspan="1">(7–9)</td><td rowspan="1" colspan="1">9</td><td rowspan="1" colspan="1">(8–10)</td></tr><tr><td rowspan="1" colspan="1">
                  <bold>TAS</bold>
                </td><td rowspan="1" colspan="1">8</td><td rowspan="1" colspan="1">8</td><td rowspan="1" colspan="1">(7–8)</td><td rowspan="1" colspan="1">8</td><td rowspan="1" colspan="1">(7–8)</td><td rowspan="1" colspan="1">8</td><td rowspan="1" colspan="1">(7–8)</td></tr><tr><td rowspan="1" colspan="1">
                  <bold>TPS</bold>
                </td><td rowspan="1" colspan="1">8</td><td rowspan="1" colspan="1">8</td><td rowspan="1" colspan="1">(8–9)</td><td rowspan="1" colspan="1">8</td><td rowspan="1" colspan="1">(8–8)</td><td rowspan="1" colspan="1">8</td><td rowspan="1" colspan="1">(8–9)</td></tr><tr><td rowspan="1" colspan="1">
                  <bold>UGR</bold>
                </td><td rowspan="1" colspan="1">14</td><td rowspan="1" colspan="1">14</td><td rowspan="1" colspan="1">(11–14)</td><td rowspan="1" colspan="1">13</td><td rowspan="1" colspan="1">(13–14)</td><td rowspan="1" colspan="1">12</td><td rowspan="1" colspan="1">(11–14)</td></tr><tr><td rowspan="1" colspan="1">
                  <bold>LGR</bold>
                </td><td rowspan="1" colspan="1">25</td><td rowspan="1" colspan="1">24</td><td rowspan="1" colspan="1">(20–25)</td><td rowspan="1" colspan="1">24</td><td rowspan="1" colspan="1">(24–25)</td><td rowspan="1" colspan="1">23</td><td rowspan="1" colspan="1">(20–25)</td></tr><tr><td rowspan="1" colspan="1">
                  <bold>total GR</bold>
                </td><td rowspan="1" colspan="1">39</td><td rowspan="1" colspan="1">37</td><td rowspan="1" colspan="1">(32–39)</td><td rowspan="1" colspan="1">37</td><td rowspan="1" colspan="1">(37–39)</td><td rowspan="1" colspan="1">32</td><td rowspan="1" colspan="1">(32–38)</td></tr></tbody></table></table-wrap><table-wrap id="T8" position="float" orientation="portrait"><label>Table 8.</label><caption><p>Morphological and meristic data of <italic><tp:taxon-name><tp:taxon-name-part taxon-name-part-type="genus" reg="Coregonus">C.</tp:taxon-name-part> <tp:taxon-name-part taxon-name-part-type="species" reg="profundus">profundus</tp:taxon-name-part></tp:taxon-name></italic> from Lake Thun, NMBE-1077208, male, holotype; paratypes N = 27. For ranges of males and for both sexes, the total range and mean include the holotype.</p></caption><table id="TID0EA2LM" rules="all"><tbody><tr><td rowspan="4" colspan="1">
                  <bold>Morphological characters</bold>
                </td><td rowspan="1" colspan="1">
                  <bold><italic><tp:taxon-name>
                    <tp:taxon-name-part taxon-name-part-type="genus" reg="Coregonus">C.</tp:taxon-name-part> <tp:taxon-name-part taxon-name-part-type="species" reg="profundus">profundus</tp:taxon-name-part></tp:taxon-name></italic></bold>
                </td><td rowspan="1" colspan="6">
                  <bold>Lake Thun</bold>
                </td></tr><tr><td rowspan="3" colspan="1">
                  <bold>Holotype</bold>
                </td><td rowspan="1" colspan="6">
                  <bold>Both sexes</bold>
                </td></tr><tr><td rowspan="1" colspan="2">
                  <bold><italic>N-total</italic> = 28</bold>
                </td><td rowspan="1" colspan="2">
                  <bold><italic>N-females = 6</italic></bold>
                </td><td rowspan="1" colspan="2">
                  <bold><italic>N-males</italic> = 22</bold>
                </td></tr><tr><td rowspan="1" colspan="1">
                  <bold>Mean ± Stdev</bold>
                </td><td rowspan="1" colspan="1">
                  <bold>Range</bold>
                </td><td rowspan="1" colspan="1">
                  <bold>Mean ± Stdev</bold>
                </td><td rowspan="1" colspan="1">
                  <bold>Range</bold>
                </td><td rowspan="1" colspan="1">
                  <bold>Mean ± Stdev</bold>
                </td><td rowspan="1" colspan="1">
                  <bold>Range</bold>
                </td></tr><tr><td rowspan="1" colspan="1">
                  <bold>SL (mm)</bold>
                </td><td rowspan="1" colspan="1">194.0</td><td rowspan="1" colspan="1">223.3±26.7</td><td rowspan="1" colspan="1">(188–316)</td><td rowspan="1" colspan="1">248.7±42.2</td><td rowspan="1" colspan="1">(188–316)</td><td rowspan="1" colspan="1">216.3±16</td><td rowspan="1" colspan="1">(188–241)</td></tr><tr><td rowspan="1" colspan="8">
                  <bold>Percentage of standard length</bold>
                </td></tr><tr><td rowspan="1" colspan="1">
                  <bold>PelvFB</bold>
                </td><td rowspan="1" colspan="1">4.4</td><td rowspan="1" colspan="1">4.2±0.3</td><td rowspan="1" colspan="1">(3.6–5.0)</td><td rowspan="1" colspan="1">4.2±0.2</td><td rowspan="1" colspan="1">(4–4.5)</td><td rowspan="1" colspan="1">4.2±0.4</td><td rowspan="1" colspan="1">(3.6–5)</td></tr><tr><td rowspan="1" colspan="1">
                  <bold>PelvFS</bold>
                </td><td rowspan="1" colspan="1">7.2</td><td rowspan="1" colspan="1">6.0±0.8</td><td rowspan="1" colspan="1">(4.0–7.2)</td><td rowspan="1" colspan="1">5.7±1</td><td rowspan="1" colspan="1">(4–6.8)</td><td rowspan="1" colspan="1">6.1±0.7</td><td rowspan="1" colspan="1">(4.8–7.2)</td></tr><tr><td rowspan="1" colspan="1">
                  <bold>PelvF</bold>
                </td><td rowspan="1" colspan="1">16.9</td><td rowspan="1" colspan="1">17.7±1.1</td><td rowspan="1" colspan="1">(15.1–19.6)</td><td rowspan="1" colspan="1">17.3±0.9</td><td rowspan="1" colspan="1">(16.5–18.9)</td><td rowspan="1" colspan="1">17.9±1.1</td><td rowspan="1" colspan="1">(15.1–19.6)</td></tr><tr><td rowspan="1" colspan="1">
                  <bold>PecFB</bold>
                </td><td rowspan="1" colspan="1">3.5</td><td rowspan="1" colspan="1">3.7±0.2</td><td rowspan="1" colspan="1">(3.2–4.3)</td><td rowspan="1" colspan="1">3.6±0.2</td><td rowspan="1" colspan="1">(3.2–3.8)</td><td rowspan="1" colspan="1">3.7±0.2</td><td rowspan="1" colspan="1">(3.4–4.3)</td></tr><tr><td rowspan="1" colspan="1">
                  <bold>PecF1</bold>
                </td><td rowspan="1" colspan="1">16.9</td><td rowspan="1" colspan="1">18.4±1.1</td><td rowspan="1" colspan="1">(16.6–21.0)</td><td rowspan="1" colspan="1">18.1±1.3</td><td rowspan="1" colspan="1">(16.6–19.8)</td><td rowspan="1" colspan="1">18.5±1</td><td rowspan="1" colspan="1">(16.8–21)</td></tr><tr><td rowspan="1" colspan="1">
                  <bold>PecF2</bold>
                </td><td rowspan="1" colspan="1">17.8</td><td rowspan="1" colspan="1">20.2±1.3</td><td rowspan="1" colspan="1">(17.7–23.2)</td><td rowspan="1" colspan="1">19.9±1.5</td><td rowspan="1" colspan="1">(17.7–22.1)</td><td rowspan="1" colspan="1">20.2±1.3</td><td rowspan="1" colspan="1">(17.8–23.2)</td></tr><tr><td rowspan="1" colspan="1">
                  <bold>DFB</bold>
                </td><td rowspan="1" colspan="1">12.6</td><td rowspan="1" colspan="1">12.5±0.9</td><td rowspan="1" colspan="1">(10.5–14.5)</td><td rowspan="1" colspan="1">12.3±0.7</td><td rowspan="1" colspan="1">(11.3–13.4)</td><td rowspan="1" colspan="1">12.5±1</td><td rowspan="1" colspan="1">(10.5–14.5)</td></tr><tr><td rowspan="1" colspan="1">
                  <bold>DFAe</bold>
                </td><td rowspan="1" colspan="1">18.7</td><td rowspan="1" colspan="1">19.5±1.4</td><td rowspan="1" colspan="1">(15.9–21.9)</td><td rowspan="1" colspan="1">18.7±1.9</td><td rowspan="1" colspan="1">(15.9–21.6)</td><td rowspan="1" colspan="1">19.7±1.2</td><td rowspan="1" colspan="1">(17–21.9)</td></tr><tr><td rowspan="1" colspan="1">
                  <bold>DFAd</bold>
                </td><td rowspan="1" colspan="1">20.6</td><td rowspan="1" colspan="1">20.7±1.3</td><td rowspan="1" colspan="1">(17.5–23.2)</td><td rowspan="1" colspan="1">19.9±1.4</td><td rowspan="1" colspan="1">(17.5–21.5)</td><td rowspan="1" colspan="1">20.9±1.2</td><td rowspan="1" colspan="1">(18.3–23.2)</td></tr><tr><td rowspan="1" colspan="1">
                  <bold>DFPe</bold>
                </td><td rowspan="1" colspan="1">5.1</td><td rowspan="1" colspan="1">5.0±0.5</td><td rowspan="1" colspan="1">(3.9–6.1)</td><td rowspan="1" colspan="1">5.1±0.4</td><td rowspan="1" colspan="1">(4.5–5.6)</td><td rowspan="1" colspan="1">5±0.6</td><td rowspan="1" colspan="1">(3.9–6.1)</td></tr><tr><td rowspan="1" colspan="1">
                  <bold>AFB</bold>
                </td><td rowspan="1" colspan="1">13.5</td><td rowspan="1" colspan="1">13.2±1.0</td><td rowspan="1" colspan="1">(10.8–15.3)</td><td rowspan="1" colspan="1">13.4±0.8</td><td rowspan="1" colspan="1">(12.1–14.4)</td><td rowspan="1" colspan="1">13.1±1.1</td><td rowspan="1" colspan="1">(10.8–15.3)</td></tr><tr><td rowspan="1" colspan="1">
                  <bold>AFAe</bold>
                </td><td rowspan="1" colspan="1">13.6</td><td rowspan="1" colspan="1">13.3±1.0</td><td rowspan="1" colspan="1">(10.9–14.7)</td><td rowspan="1" colspan="1">12.8±1</td><td rowspan="1" colspan="1">(10.9–13.9)</td><td rowspan="1" colspan="1">13.4±0.9</td><td rowspan="1" colspan="1">(11.3–14.7)</td></tr><tr><td rowspan="1" colspan="1">
                  <bold>AdFB</bold>
                </td><td rowspan="1" colspan="1">5.1</td><td rowspan="1" colspan="1">5.3±0.6</td><td rowspan="1" colspan="1">(3.8–6.3)</td><td rowspan="1" colspan="1">5.3±0.4</td><td rowspan="1" colspan="1">(4.6–5.8)</td><td rowspan="1" colspan="1">5.2±0.6</td><td rowspan="1" colspan="1">(3.8–6.3)</td></tr><tr><td rowspan="1" colspan="1">
                  <bold>CF</bold>
                </td><td rowspan="1" colspan="1">24.1</td><td rowspan="1" colspan="1">24.5±1.4</td><td rowspan="1" colspan="1">(21.8–27.8)</td><td rowspan="1" colspan="1">24.3±2</td><td rowspan="1" colspan="1">(21.8–27.8)</td><td rowspan="1" colspan="1">24.6±1.3</td><td rowspan="1" colspan="1">(22.2–27.8)</td></tr><tr><td rowspan="1" colspan="1">
                  <bold>CD</bold>
                </td><td rowspan="1" colspan="1">7.5</td><td rowspan="1" colspan="1">7.3±0.3</td><td rowspan="1" colspan="1">(6.5–7.9)</td><td rowspan="1" colspan="1">7.5±0.2</td><td rowspan="1" colspan="1">(7.2–7.8)</td><td rowspan="1" colspan="1">7.3±0.3</td><td rowspan="1" colspan="1">(6.5–7.9)</td></tr><tr><td rowspan="1" colspan="1">
                  <bold>CL</bold>
                </td><td rowspan="1" colspan="1">12.5</td><td rowspan="1" colspan="1">11.8±0.7</td><td rowspan="1" colspan="1">(10.2–13.0)</td><td rowspan="1" colspan="1">12±0.8</td><td rowspan="1" colspan="1">(10.9–13)</td><td rowspan="1" colspan="1">11.8±0.7</td><td rowspan="1" colspan="1">(10.2–13)</td></tr><tr><td rowspan="1" colspan="1">
                  <bold>PAdC</bold>
                </td><td rowspan="1" colspan="1">16.9</td><td rowspan="1" colspan="1">18.3±1.1</td><td rowspan="1" colspan="1">(15.8–20.1)</td><td rowspan="1" colspan="1">18.5±0.9</td><td rowspan="1" colspan="1">(17.1–19.6)</td><td rowspan="1" colspan="1">18.2±1.1</td><td rowspan="1" colspan="1">(15.8–20.1)</td></tr><tr><td rowspan="1" colspan="1">
                  <bold>DHL</bold>
                </td><td rowspan="1" colspan="1">16.4</td><td rowspan="1" colspan="1">16.4±0.6</td><td rowspan="1" colspan="1">(15.5–18.4)</td><td rowspan="1" colspan="1">16.2±0.5</td><td rowspan="1" colspan="1">(15.5–16.7)</td><td rowspan="1" colspan="1">16.5±0.6</td><td rowspan="1" colspan="1">(15.7–18.4)</td></tr><tr><td rowspan="1" colspan="1">
                  <bold>PreP</bold>
                </td><td rowspan="1" colspan="1">55.2</td><td rowspan="1" colspan="1">54.2±1.5</td><td rowspan="1" colspan="1">(51.2–58.1)</td><td rowspan="1" colspan="1">53.3±1.2</td><td rowspan="1" colspan="1">(51.2–54.1)</td><td rowspan="1" colspan="1">54.5±1.4</td><td rowspan="1" colspan="1">(52.1–58.1)</td></tr><tr><td rowspan="1" colspan="1">
                  <bold>PreA</bold>
                </td><td rowspan="1" colspan="1">79.2</td><td rowspan="1" colspan="1">78.4±1.4</td><td rowspan="1" colspan="1">(75.0–80.6)</td><td rowspan="1" colspan="1">77.8±1.3</td><td rowspan="1" colspan="1">(75.8–79.4)</td><td rowspan="1" colspan="1">78.6±1.4</td><td rowspan="1" colspan="1">(75–80.6)</td></tr><tr><td rowspan="1" colspan="1">
                  <bold>PreD</bold>
                </td><td rowspan="1" colspan="1">48.5</td><td rowspan="1" colspan="1">48.3±1.3</td><td rowspan="1" colspan="1">(45.8–51.1)</td><td rowspan="1" colspan="1">47.8±1.8</td><td rowspan="1" colspan="1">(45.8–50)</td><td rowspan="1" colspan="1">48.5±1.2</td><td rowspan="1" colspan="1">(46.9–51.1)</td></tr><tr><td rowspan="1" colspan="1">
                  <bold>BD</bold>
                </td><td rowspan="1" colspan="1">24.4</td><td rowspan="1" colspan="1">24.2±1.4</td><td rowspan="1" colspan="1">(22.1–27.6)</td><td rowspan="1" colspan="1">25.4±1.3</td><td rowspan="1" colspan="1">(24–27.6)</td><td rowspan="1" colspan="1">23.9±1.2</td><td rowspan="1" colspan="1">(22.1–26.6)</td></tr><tr><td rowspan="1" colspan="1">
                  <bold>PostD</bold>
                </td><td rowspan="1" colspan="1">40.6</td><td rowspan="1" colspan="1">42.5±1.5</td><td rowspan="1" colspan="1">(38.9–44.5)</td><td rowspan="1" colspan="1">43.2±1.4</td><td rowspan="1" colspan="1">(41.3–44.5)</td><td rowspan="1" colspan="1">42.3±1.5</td><td rowspan="1" colspan="1">(38.9–44.4)</td></tr><tr><td rowspan="1" colspan="1">
                  <bold>TL</bold>
                </td><td rowspan="1" colspan="1">122.2</td><td rowspan="1" colspan="1">121.3±1.7</td><td rowspan="1" colspan="1">(117.3–125.6)</td><td rowspan="1" colspan="1">120.5±1.1</td><td rowspan="1" colspan="1">(118.9–121.8)</td><td rowspan="1" colspan="1">121.5±1.8</td><td rowspan="1" colspan="1">(117.3–125.6)</td></tr><tr><td rowspan="1" colspan="1">
                  <bold>HL (mm)</bold>
                </td><td rowspan="1" colspan="1">41.2</td><td rowspan="1" colspan="1">48.9±5.5</td><td rowspan="1" colspan="1">(39.8–66.2)</td><td rowspan="1" colspan="1">54.1±8.7</td><td rowspan="1" colspan="1">(39.8–66.2)</td><td rowspan="1" colspan="1">47.4±3.2</td><td rowspan="1" colspan="1">(41.2–53.7)</td></tr><tr><td rowspan="1" colspan="8">
                  <bold>Percentage of head length</bold>
                </td></tr><tr><td rowspan="1" colspan="1">
                  <bold>SN</bold>
                </td><td rowspan="1" colspan="1">23.6</td><td rowspan="1" colspan="1">23.5±0.8</td><td rowspan="1" colspan="1">(21.8–24.8)</td><td rowspan="1" colspan="1">23.3±0.6</td><td rowspan="1" colspan="1">(22.5–24)</td><td rowspan="1" colspan="1">23.6±0.8</td><td rowspan="1" colspan="1">(21.8–24.8)</td></tr><tr><td rowspan="1" colspan="1">
                  <bold>ED</bold>
                </td><td rowspan="1" colspan="1">23.3</td><td rowspan="1" colspan="1">23.8±1.4</td><td rowspan="1" colspan="1">(21.3–26.2)</td><td rowspan="1" colspan="1">23.7±1.5</td><td rowspan="1" colspan="1">(21.9–25.7)</td><td rowspan="1" colspan="1">23.8±1.4</td><td rowspan="1" colspan="1">(21.3–26.2)</td></tr><tr><td rowspan="1" colspan="1">
                  <bold>EC</bold>
                </td><td rowspan="1" colspan="1">30.9</td><td rowspan="1" colspan="1">29.2±1.4</td><td rowspan="1" colspan="1">(26.2–32.1)</td><td rowspan="1" colspan="1">28.2±1.6</td><td rowspan="1" colspan="1">(26.2–31.1)</td><td rowspan="1" colspan="1">29.5±1.3</td><td rowspan="1" colspan="1">(26.9–32.1)</td></tr><tr><td rowspan="1" colspan="1">
                  <bold>EH</bold>
                </td><td rowspan="1" colspan="1">24.5</td><td rowspan="1" colspan="1">23.6±0.9</td><td rowspan="1" colspan="1">(21.8–25.5)</td><td rowspan="1" colspan="1">23.2±0.7</td><td rowspan="1" colspan="1">(21.9–23.9)</td><td rowspan="1" colspan="1">23.7±0.9</td><td rowspan="1" colspan="1">(21.8–25.5)</td></tr><tr><td rowspan="1" colspan="1">
                  <bold>ES</bold>
                </td><td rowspan="1" colspan="1">5.7</td><td rowspan="1" colspan="1">4.6±0.8</td><td rowspan="1" colspan="1">(3.0–5.9)</td><td rowspan="1" colspan="1">4.3±0.9</td><td rowspan="1" colspan="1">(3.5–5.9)</td><td rowspan="1" colspan="1">4.7±0.7</td><td rowspan="1" colspan="1">(3–5.7)</td></tr><tr><td rowspan="1" colspan="1">
                  <bold>PostO</bold>
                </td><td rowspan="1" colspan="1">51.1</td><td rowspan="1" colspan="1">50.9±1.4</td><td rowspan="1" colspan="1">(48–54)</td><td rowspan="1" colspan="1">52.2±1.8</td><td rowspan="1" colspan="1">(49.2–54)</td><td rowspan="1" colspan="1">50.6±1</td><td rowspan="1" colspan="1">(48–52.1)</td></tr><tr><td rowspan="1" colspan="1">
                  <bold>HD</bold>
                </td><td rowspan="1" colspan="1">78.3</td><td rowspan="1" colspan="1">71.8±2.8</td><td rowspan="1" colspan="1">(65.9–78.3)</td><td rowspan="1" colspan="1">73±2.1</td><td rowspan="1" colspan="1">(69.4–75.7)</td><td rowspan="1" colspan="1">71.5±2.9</td><td rowspan="1" colspan="1">(65.9–78.3)</td></tr><tr><td rowspan="1" colspan="1">
                  <bold>MW</bold>
                </td><td rowspan="1" colspan="1">11.2</td><td rowspan="1" colspan="1">10±0.8</td><td rowspan="1" colspan="1">(8.5–11.7)</td><td rowspan="1" colspan="1">10±0.5</td><td rowspan="1" colspan="1">(9.4–10.7)</td><td rowspan="1" colspan="1">10±0.9</td><td rowspan="1" colspan="1">(8.5–11.7)</td></tr><tr><td rowspan="1" colspan="1">
                  <bold>UJ</bold>
                </td><td rowspan="1" colspan="1">29.1</td><td rowspan="1" colspan="1">28.7±1.2</td><td rowspan="1" colspan="1">(26.4–30.6)</td><td rowspan="1" colspan="1">28.1±1.3</td><td rowspan="1" colspan="1">(26.4–30)</td><td rowspan="1" colspan="1">28.9±1.1</td><td rowspan="1" colspan="1">(26.8–30.6)</td></tr><tr><td rowspan="1" colspan="1">
                  <bold>LJ</bold>
                </td><td rowspan="1" colspan="1">41.4</td><td rowspan="1" colspan="1">39.9±1.7</td><td rowspan="1" colspan="1">(37–43.6)</td><td rowspan="1" colspan="1">39.1±1.4</td><td rowspan="1" colspan="1">(37–40.9)</td><td rowspan="1" colspan="1">40.1±1.8</td><td rowspan="1" colspan="1">(37.2–43.6)</td></tr><tr><td rowspan="1" colspan="1">
                  <bold>M</bold>
                </td><td rowspan="1" colspan="1">24</td><td rowspan="1" colspan="1">20.7±1.2</td><td rowspan="1" colspan="1">(17.3–24)</td><td rowspan="1" colspan="1">20.1±1.4</td><td rowspan="1" colspan="1">(17.3–21.2)</td><td rowspan="1" colspan="1">20.8±1.1</td><td rowspan="1" colspan="1">(18.7–24)</td></tr><tr><td rowspan="1" colspan="1">
                  <bold>SD</bold>
                </td><td rowspan="1" colspan="1">10.1</td><td rowspan="1" colspan="1">10±0.8</td><td rowspan="1" colspan="1">(8.1–11.3)</td><td rowspan="1" colspan="1">9.7±0.6</td><td rowspan="1" colspan="1">(8.8–10.7)</td><td rowspan="1" colspan="1">10±0.8</td><td rowspan="1" colspan="1">(8.1–11.3)</td></tr><tr><td rowspan="1" colspan="1">
                  <bold>SW</bold>
                </td><td rowspan="1" colspan="1">17.6</td><td rowspan="1" colspan="1">15.8±1.3</td><td rowspan="1" colspan="1">(12.5–17.8)</td><td rowspan="1" colspan="1">15.3±1.6</td><td rowspan="1" colspan="1">(13.7–17.3)</td><td rowspan="1" colspan="1">16±1.1</td><td rowspan="1" colspan="1">(12.5–17.8)</td></tr><tr><td rowspan="1" colspan="1">
                  <bold>HW</bold>
                </td><td rowspan="1" colspan="1">57.3</td><td rowspan="1" colspan="1">52.4±3.3</td><td rowspan="1" colspan="1">(46.7–58.6)</td><td rowspan="1" colspan="1">53.1±3.9</td><td rowspan="1" colspan="1">(46.7–58.6)</td><td rowspan="1" colspan="1">52.2±3.1</td><td rowspan="1" colspan="1">(47.4–57.7)</td></tr><tr><td rowspan="1" colspan="1">
                  <bold>IOW</bold>
                </td><td rowspan="1" colspan="1">28.7</td><td rowspan="1" colspan="1">28.1±1.2</td><td rowspan="1" colspan="1">(26.1–30.3)</td><td rowspan="1" colspan="1">28.9±1.4</td><td rowspan="1" colspan="1">(26.5–30.3)</td><td rowspan="1" colspan="1">27.9±1.1</td><td rowspan="1" colspan="1">(26.1–29.5)</td></tr><tr><td rowspan="1" colspan="1">
                  <bold>INW</bold>
                </td><td rowspan="1" colspan="1">11.1</td><td rowspan="1" colspan="1">11.1±1</td><td rowspan="1" colspan="1">(8.2–13.3)</td><td rowspan="1" colspan="1">11.7±1.1</td><td rowspan="1" colspan="1">(10.3–13.3)</td><td rowspan="1" colspan="1">10.9±1</td><td rowspan="1" colspan="1">(8.2–12.5)</td></tr><tr><td rowspan="1" colspan="1">
                  <bold>LJW</bold>
                </td><td rowspan="1" colspan="1">9.3</td><td rowspan="1" colspan="1">11.7±2.2</td><td rowspan="1" colspan="1">(7.8–16.2)</td><td rowspan="1" colspan="1">12.7±0.7</td><td rowspan="1" colspan="1">(11.4–13.6)</td><td rowspan="1" colspan="1">11.5±2.4</td><td rowspan="1" colspan="1">(7.8–16.2)</td></tr><tr><td rowspan="1" colspan="1">
                  <bold>UJW</bold>
                </td><td rowspan="1" colspan="1">28.9</td><td rowspan="1" colspan="1">26±1.7</td><td rowspan="1" colspan="1">(22.7–29.2)</td><td rowspan="1" colspan="1">25.2±1.5</td><td rowspan="1" colspan="1">(22.7–27.4)</td><td rowspan="1" colspan="1">26.2±1.7</td><td rowspan="1" colspan="1">(22.8–29.2)</td></tr><tr><td rowspan="1" colspan="1">
                  <bold>MGR</bold>
                </td><td rowspan="1" colspan="1">10</td><td rowspan="1" colspan="1">9.2±1.1</td><td rowspan="1" colspan="1">(7.6–11.7)</td><td rowspan="1" colspan="1">9.4±1.2</td><td rowspan="1" colspan="1">(7.6–10.9)</td><td rowspan="1" colspan="1">9.2±1.1</td><td rowspan="1" colspan="1">(8–11.7)</td></tr><tr><td rowspan="1" colspan="1">
                  <bold>LGR</bold>
                </td><td rowspan="1" colspan="1">10.7</td><td rowspan="1" colspan="1">10.1±1.2</td><td rowspan="1" colspan="1">(7.8–12.4)</td><td rowspan="1" colspan="1">10.5±1.6</td><td rowspan="1" colspan="1">(7.8–12.4)</td><td rowspan="1" colspan="1">9.9±1.1</td><td rowspan="1" colspan="1">(8.1–12.3)</td></tr><tr><td rowspan="1" colspan="1">
                  <bold>UA</bold>
                </td><td rowspan="1" colspan="1">19.6</td><td rowspan="1" colspan="1">18±1.8</td><td rowspan="1" colspan="1">(15.5–21.8)</td><td rowspan="1" colspan="1">18.7±2.4</td><td rowspan="1" colspan="1">(15.5–21.8)</td><td rowspan="1" colspan="1">17.8±1.6</td><td rowspan="1" colspan="1">(15.5–21.2)</td></tr><tr><td rowspan="1" colspan="1">
                  <bold>LA</bold>
                </td><td rowspan="1" colspan="1">35.8</td><td rowspan="1" colspan="1">34.3±1.8</td><td rowspan="1" colspan="1">(30.3–37.7)</td><td rowspan="1" colspan="1">35.1±2.1</td><td rowspan="1" colspan="1">(32.9–37.7)</td><td rowspan="1" colspan="1">34.1±1.7</td><td rowspan="1" colspan="1">(30.3–36.6)</td></tr><tr><td rowspan="1" colspan="2">
                  <bold>Meristic characters</bold>
                </td><td rowspan="1" colspan="1">
                  <bold>Mode</bold>
                </td><td rowspan="1" colspan="1">
                  <bold>Range</bold>
                </td><td rowspan="1" colspan="1"/><td rowspan="1" colspan="1"/><td rowspan="1" colspan="1"/><td rowspan="1" colspan="1"/></tr><tr><td rowspan="1" colspan="1">
                  <bold>PelvF unbranched</bold>
                </td><td rowspan="1" colspan="1">1</td><td rowspan="1" colspan="1">1</td><td rowspan="1" colspan="1">(1–1)</td><td rowspan="1" colspan="1">1</td><td rowspan="1" colspan="1">(1–1)</td><td rowspan="1" colspan="1">1</td><td rowspan="1" colspan="1">(1–1)</td></tr><tr><td rowspan="1" colspan="1">
                  <bold>PelvF branched</bold>
                </td><td rowspan="1" colspan="1">10</td><td rowspan="1" colspan="1">10</td><td rowspan="1" colspan="1">(9–11)</td><td rowspan="1" colspan="1">10</td><td rowspan="1" colspan="1">(10–11)</td><td rowspan="1" colspan="1">10</td><td rowspan="1" colspan="1">(9–11)</td></tr><tr><td rowspan="1" colspan="1">
                  <bold>PecF unbranched</bold>
                </td><td rowspan="1" colspan="1">1</td><td rowspan="1" colspan="1">1</td><td rowspan="1" colspan="1">(1–1)</td><td rowspan="1" colspan="1">1</td><td rowspan="1" colspan="1">(1–1)</td><td rowspan="1" colspan="1">1</td><td rowspan="1" colspan="1">(1–1)</td></tr><tr><td rowspan="4" colspan="1">
                  <bold>Meristic characters</bold>
                </td><td rowspan="1" colspan="1">
                  <bold><italic><tp:taxon-name>
                    <tp:taxon-name-part taxon-name-part-type="genus" reg="Coregonus">C.</tp:taxon-name-part> <tp:taxon-name-part taxon-name-part-type="species" reg="profundus">profundus</tp:taxon-name-part></tp:taxon-name></italic></bold>
                </td><td rowspan="1" colspan="6">
                  <bold>Lake Thun</bold>
                </td></tr><tr><td rowspan="3" colspan="1">
                  <bold>Holotype</bold>
                </td><td rowspan="1" colspan="6">
                  <bold>Both sexes</bold>
                </td></tr><tr><td rowspan="1" colspan="2">
                  <bold><italic>N-total</italic> = 28</bold>
                </td><td rowspan="1" colspan="2">
                  <bold><italic>N-females = 6</italic></bold>
                </td><td rowspan="1" colspan="2">
                  <bold><italic>N-males</italic> = 22</bold>
                </td></tr><tr><td rowspan="1" colspan="1">
                  <bold>Mode</bold>
                </td><td rowspan="1" colspan="1">
                  <bold>Range</bold>
                </td><td rowspan="1" colspan="1">
                  <bold>Mode</bold>
                </td><td rowspan="1" colspan="1">
                  <bold>Range</bold>
                </td><td rowspan="1" colspan="1">
                  <bold>Mode</bold>
                </td><td rowspan="1" colspan="1">
                  <bold>Range</bold>
                </td></tr><tr><td rowspan="1" colspan="1">
                  <bold>PecF branched</bold>
                </td><td rowspan="1" colspan="1">16</td><td rowspan="1" colspan="1">16</td><td rowspan="1" colspan="1">(13–17)</td><td rowspan="1" colspan="1">16</td><td rowspan="1" colspan="1">(16–16)</td><td rowspan="1" colspan="1">16</td><td rowspan="1" colspan="1">(13–17)</td></tr><tr><td rowspan="1" colspan="1">
                  <bold>DF unbranched</bold>
                </td><td rowspan="1" colspan="1">5</td><td rowspan="1" colspan="1">4</td><td rowspan="1" colspan="1">(3–5)</td><td rowspan="1" colspan="1">4</td><td rowspan="1" colspan="1">(3–4)</td><td rowspan="1" colspan="1">4</td><td rowspan="1" colspan="1">(3–5)</td></tr><tr><td rowspan="1" colspan="1">
                  <bold>DF branched</bold>
                </td><td rowspan="1" colspan="1">10</td><td rowspan="1" colspan="1">10</td><td rowspan="1" colspan="1">(9–12)</td><td rowspan="1" colspan="1">11</td><td rowspan="1" colspan="1">(10–12)</td><td rowspan="1" colspan="1">10</td><td rowspan="1" colspan="1">(9–11)</td></tr><tr><td rowspan="1" colspan="1">
                  <bold>AF unbranched</bold>
                </td><td rowspan="1" colspan="1">5</td><td rowspan="1" colspan="1">3</td><td rowspan="1" colspan="1">(2–5)</td><td rowspan="1" colspan="1">2</td><td rowspan="1" colspan="1">(2–4)</td><td rowspan="1" colspan="1">3</td><td rowspan="1" colspan="1">(2–5)</td></tr><tr><td rowspan="1" colspan="1">
                  <bold>AF branched</bold>
                </td><td rowspan="1" colspan="1">11</td><td rowspan="1" colspan="1">12</td><td rowspan="1" colspan="1">(11–14)</td><td rowspan="1" colspan="1">12</td><td rowspan="1" colspan="1">(12–14)</td><td rowspan="1" colspan="1">12</td><td rowspan="1" colspan="1">(11–13)</td></tr><tr><td rowspan="1" colspan="1">
                  <bold>LS</bold>
                </td><td rowspan="1" colspan="1">83</td><td rowspan="1" colspan="1">84</td><td rowspan="1" colspan="1">(76–90)</td><td rowspan="1" colspan="1">83</td><td rowspan="1" colspan="1">(80–89)</td><td rowspan="1" colspan="1">84</td><td rowspan="1" colspan="1">(76–90)</td></tr><tr><td rowspan="1" colspan="1">
                  <bold>PDS</bold>
                </td><td rowspan="1" colspan="1">34</td><td rowspan="1" colspan="1">34</td><td rowspan="1" colspan="1">(32–38)</td><td rowspan="1" colspan="1">32</td><td rowspan="1" colspan="1">(32–37)</td><td rowspan="1" colspan="1">34</td><td rowspan="1" colspan="1">(32–38)</td></tr><tr><td rowspan="1" colspan="1">
                  <bold>TDS</bold>
                </td><td rowspan="1" colspan="1">9</td><td rowspan="1" colspan="1">9</td><td rowspan="1" colspan="1">(8–10)</td><td rowspan="1" colspan="1">9</td><td rowspan="1" colspan="1">(8–10)</td><td rowspan="1" colspan="1">9</td><td rowspan="1" colspan="1">(8–10)</td></tr><tr><td rowspan="1" colspan="1">
                  <bold>TAS</bold>
                </td><td rowspan="1" colspan="1">8</td><td rowspan="1" colspan="1">8</td><td rowspan="1" colspan="1">(6–8)</td><td rowspan="1" colspan="1">8</td><td rowspan="1" colspan="1">(8–8)</td><td rowspan="1" colspan="1">8</td><td rowspan="1" colspan="1">(6–8)</td></tr><tr><td rowspan="1" colspan="1">
                  <bold>TPS</bold>
                </td><td rowspan="1" colspan="1">8</td><td rowspan="1" colspan="1">8</td><td rowspan="1" colspan="1">(7–9)</td><td rowspan="1" colspan="1">9</td><td rowspan="1" colspan="1">(8–9)</td><td rowspan="1" colspan="1">8</td><td rowspan="1" colspan="1">(7–9)</td></tr><tr><td rowspan="1" colspan="1">
                  <bold>UGR</bold>
                </td><td rowspan="1" colspan="1">8</td><td rowspan="1" colspan="1">9</td><td rowspan="1" colspan="1">(5–10)</td><td rowspan="1" colspan="1">7</td><td rowspan="1" colspan="1">(6–10)</td><td rowspan="1" colspan="1">9</td><td rowspan="1" colspan="1">(5–9)</td></tr><tr><td rowspan="1" colspan="1">
                  <bold>LGR</bold>
                </td><td rowspan="1" colspan="1">13</td><td rowspan="1" colspan="1">14</td><td rowspan="1" colspan="1">(10–18)</td><td rowspan="1" colspan="1">17</td><td rowspan="1" colspan="1">(11–18)</td><td rowspan="1" colspan="1">14</td><td rowspan="1" colspan="1">(10–18)</td></tr><tr><td rowspan="1" colspan="1">
                  <bold>total GR</bold>
                </td><td rowspan="1" colspan="1">21</td><td rowspan="1" colspan="1">21</td><td rowspan="1" colspan="1">(15–27)</td><td rowspan="1" colspan="1">na</td><td rowspan="1" colspan="1">(18–27)</td><td rowspan="1" colspan="1">21</td><td rowspan="1" colspan="1">(15–26)</td></tr></tbody></table></table-wrap><table-wrap id="T9" position="float" orientation="portrait"><label>Table 9.</label><caption><p>Morphological and meristic data of <italic><tp:taxon-name><tp:taxon-name-part taxon-name-part-type="genus" reg="Coregonus">C.</tp:taxon-name-part> <tp:taxon-name-part taxon-name-part-type="species" reg="acrinasus">acrinasus</tp:taxon-name-part></tp:taxon-name></italic> from Lake Thun, NMBE-1077271, male, holotype; paratypes N = 25. For males and for both sexes, the range and mean include the holotype.</p></caption><table id="TID0E2OOM" rules="all"><tbody><tr><td rowspan="4" colspan="1">
                  <bold>Morphological characters</bold>
                </td><td rowspan="1" colspan="1">
                  <bold><italic><tp:taxon-name>
                    <tp:taxon-name-part taxon-name-part-type="genus" reg="Coregonus">C.</tp:taxon-name-part> <tp:taxon-name-part taxon-name-part-type="species" reg="acrinasus">acrinasus</tp:taxon-name-part></tp:taxon-name></italic></bold>
                </td><td rowspan="1" colspan="6">
                  <bold>Lake Thun</bold>
                </td></tr><tr><td rowspan="3" colspan="1">
                  <bold>Holotype</bold>
                </td><td rowspan="1" colspan="6">
                  <bold>Both sexes</bold>
                </td></tr><tr><td rowspan="1" colspan="2">
                  <bold><italic>N-total</italic> = 26</bold>
                </td><td rowspan="1" colspan="2">
                  <bold><italic>N-females</italic> = 4</bold>
                </td><td rowspan="1" colspan="2">
                  <bold><italic>N-males</italic> = 22</bold>
                </td></tr><tr><td rowspan="1" colspan="1">
                  <bold>Mean±Stdev</bold>
                </td><td rowspan="1" colspan="1">
                  <bold>Range</bold>
                </td><td rowspan="1" colspan="1">
                  <bold>Mean±Stdev</bold>
                </td><td rowspan="1" colspan="1">
                  <bold>Range</bold>
                </td><td rowspan="1" colspan="1">
                  <bold>Mean±Stdev</bold>
                </td><td rowspan="1" colspan="1">
                  <bold>Range</bold>
                </td></tr><tr><td rowspan="1" colspan="1">
                  <bold>SL (mm)</bold>
                </td><td rowspan="1" colspan="1">239.5</td><td rowspan="1" colspan="1">237.3±21.2</td><td rowspan="1" colspan="1">(197–278)</td><td rowspan="1" colspan="1">235.5±26.5</td><td rowspan="1" colspan="1">(197–254)</td><td rowspan="1" colspan="1">237.6±20.8</td><td rowspan="1" colspan="1">(197–278)</td></tr><tr><td rowspan="1" colspan="8">
                  <bold>Percentage of standard length</bold>
                </td></tr><tr><td rowspan="1" colspan="1">
                  <bold>PelvFB</bold>
                </td><td rowspan="1" colspan="1">5.1</td><td rowspan="1" colspan="1">4.1±0.4</td><td rowspan="1" colspan="1">(3.5–5.1)</td><td rowspan="1" colspan="1">3.7±0.4</td><td rowspan="1" colspan="1">(3.5–4.3)</td><td rowspan="1" colspan="1">4.1±0.4</td><td rowspan="1" colspan="1">(3.5–5.1)</td></tr><tr><td rowspan="1" colspan="1">
                  <bold>PelvFS</bold>
                </td><td rowspan="1" colspan="1">7</td><td rowspan="1" colspan="1">6.2±0.7</td><td rowspan="1" colspan="1">(4.6–7.5)</td><td rowspan="1" colspan="1">6.2±0.3</td><td rowspan="1" colspan="1">(5.7–6.4)</td><td rowspan="1" colspan="1">6.2±0.7</td><td rowspan="1" colspan="1">(4.6–7.5)</td></tr><tr><td rowspan="1" colspan="1">
                  <bold>PelvF</bold>
                </td><td rowspan="1" colspan="1">17.4</td><td rowspan="1" colspan="1">16±0.9</td><td rowspan="1" colspan="1">(14.3–17.5)</td><td rowspan="1" colspan="1">15.6±1.2</td><td rowspan="1" colspan="1">(14.6–17.2)</td><td rowspan="1" colspan="1">16.1±0.8</td><td rowspan="1" colspan="1">(14.3–17.5)</td></tr><tr><td rowspan="1" colspan="1">
                  <bold>PecFB</bold>
                </td><td rowspan="1" colspan="1">3.6</td><td rowspan="1" colspan="1">3.4±0.2</td><td rowspan="1" colspan="1">(3.1–4.0)</td><td rowspan="1" colspan="1">3.2±0.1</td><td rowspan="1" colspan="1">(3.1–3.4)</td><td rowspan="1" colspan="1">3.5±0.2</td><td rowspan="1" colspan="1">(3.1–4)</td></tr><tr><td rowspan="1" colspan="1">
                  <bold>PecF1</bold>
                </td><td rowspan="1" colspan="1">17.4</td><td rowspan="1" colspan="1">15.9±1.1</td><td rowspan="1" colspan="1">(13.8–18.2)</td><td rowspan="1" colspan="1">15.6±1.8</td><td rowspan="1" colspan="1">(14.1–18.1)</td><td rowspan="1" colspan="1">16±1</td><td rowspan="1" colspan="1">(13.8–18.2)</td></tr><tr><td rowspan="1" colspan="1">
                  <bold>PecF2</bold>
                </td><td rowspan="1" colspan="1">18.6</td><td rowspan="1" colspan="1">16.9±1.3</td><td rowspan="1" colspan="1">(15–19.7)</td><td rowspan="1" colspan="1">16.5±2.2</td><td rowspan="1" colspan="1">(15–19.7)</td><td rowspan="1" colspan="1">17±1.1</td><td rowspan="1" colspan="1">(15–19)</td></tr><tr><td rowspan="1" colspan="1">
                  <bold>DFB</bold>
                </td><td rowspan="1" colspan="1">14.8</td><td rowspan="1" colspan="1">12.4±0.8</td><td rowspan="1" colspan="1">(11.2–14.8)</td><td rowspan="1" colspan="1">12.3±0.8</td><td rowspan="1" colspan="1">(11.5–13.4)</td><td rowspan="1" colspan="1">12.4±0.9</td><td rowspan="1" colspan="1">(11.2–14.8)</td></tr><tr><td rowspan="1" colspan="1">
                  <bold>DFAe</bold>
                </td><td rowspan="1" colspan="1">20.9</td><td rowspan="1" colspan="1">18.1±1.2</td><td rowspan="1" colspan="1">(15.7–20.9)</td><td rowspan="1" colspan="1">17.8±1.5</td><td rowspan="1" colspan="1">(15.8–19.1)</td><td rowspan="1" colspan="1">18.1±1.2</td><td rowspan="1" colspan="1">(15.7–20.9)</td></tr><tr><td rowspan="1" colspan="1">
                  <bold>DFAd</bold>
                </td><td rowspan="1" colspan="1">21.7</td><td rowspan="1" colspan="1">19.3±1.1</td><td rowspan="1" colspan="1">(17.0–21.7)</td><td rowspan="1" colspan="1">19.1±1.1</td><td rowspan="1" colspan="1">(18.0–20.3)</td><td rowspan="1" colspan="1">19.3±1.2</td><td rowspan="1" colspan="1">(17–21.7)</td></tr><tr><td rowspan="1" colspan="1">
                  <bold>DFPe</bold>
                </td><td rowspan="1" colspan="1">5.5</td><td rowspan="1" colspan="1">5.0±0.5</td><td rowspan="1" colspan="1">(4.0–6.1)</td><td rowspan="1" colspan="1">4.9±0.5</td><td rowspan="1" colspan="1">(4.2–5.3)</td><td rowspan="1" colspan="1">5±0.5</td><td rowspan="1" colspan="1">(4–6.1)</td></tr><tr><td rowspan="1" colspan="1">
                  <bold>AFB</bold>
                </td><td rowspan="1" colspan="1">13.6</td><td rowspan="1" colspan="1">12.6±0.6</td><td rowspan="1" colspan="1">(11.3–13.6)</td><td rowspan="1" colspan="1">12.6±0.6</td><td rowspan="1" colspan="1">(11.9–13.3)</td><td rowspan="1" colspan="1">12.6±0.6</td><td rowspan="1" colspan="1">(11.3–13.6)</td></tr><tr><td rowspan="1" colspan="1">
                  <bold>AFAe</bold>
                </td><td rowspan="1" colspan="1">13</td><td rowspan="1" colspan="1">11.6±0.8</td><td rowspan="1" colspan="1">(9.2–13.0)</td><td rowspan="1" colspan="1">11.4±0.5</td><td rowspan="1" colspan="1">(11.0–12.2)</td><td rowspan="1" colspan="1">11.7±0.9</td><td rowspan="1" colspan="1">(9.2–13)</td></tr><tr><td rowspan="1" colspan="1">
                  <bold>AdFB</bold>
                </td><td rowspan="1" colspan="1">4.5</td><td rowspan="1" colspan="1">4.7±0.7</td><td rowspan="1" colspan="1">(3.7–6.2)</td><td rowspan="1" colspan="1">4.8±0.6</td><td rowspan="1" colspan="1">(4.2–5.6)</td><td rowspan="1" colspan="1">4.7±0.7</td><td rowspan="1" colspan="1">(3.7–6.2)</td></tr><tr><td rowspan="1" colspan="1">
                  <bold>CF</bold>
                </td><td rowspan="1" colspan="1">24</td><td rowspan="1" colspan="1">23.3±0.9</td><td rowspan="1" colspan="1">(21.5–25.1)</td><td rowspan="1" colspan="1">23.2±0.2</td><td rowspan="1" colspan="1">(23–23.4)</td><td rowspan="1" colspan="1">23.4±1</td><td rowspan="1" colspan="1">(21.5–25.1)</td></tr><tr><td rowspan="1" colspan="1">
                  <bold>CD</bold>
                </td><td rowspan="1" colspan="1">7.5</td><td rowspan="1" colspan="1">7.6±0.4</td><td rowspan="1" colspan="1">(7.1–8.3)</td><td rowspan="1" colspan="1">7.8±0.3</td><td rowspan="1" colspan="1">(7.6–8.2)</td><td rowspan="1" colspan="1">7.6±0.4</td><td rowspan="1" colspan="1">(7.1–8.3)</td></tr><tr><td rowspan="1" colspan="1">
                  <bold>CL</bold>
                </td><td rowspan="1" colspan="1">11.7</td><td rowspan="1" colspan="1">12.8±0.6</td><td rowspan="1" colspan="1">(11.7–14.2)</td><td rowspan="1" colspan="1">12.4±0.4</td><td rowspan="1" colspan="1">(11.9–12.8)</td><td rowspan="1" colspan="1">12.9±0.6</td><td rowspan="1" colspan="1">(11.7–14.2)</td></tr><tr><td rowspan="1" colspan="1">
                  <bold>PAdC</bold>
                </td><td rowspan="1" colspan="1">15</td><td rowspan="1" colspan="1">18.1±1.2</td><td rowspan="1" colspan="1">(15–20.1)</td><td rowspan="1" colspan="1">17.6±1</td><td rowspan="1" colspan="1">(16.2–18.4)</td><td rowspan="1" colspan="1">18.2±1.2</td><td rowspan="1" colspan="1">(15–20.1)</td></tr><tr><td rowspan="1" colspan="1">
                  <bold>DHL</bold>
                </td><td rowspan="1" colspan="1">14.9</td><td rowspan="1" colspan="1">15.2±0.6</td><td rowspan="1" colspan="1">(13.8–16.1)</td><td rowspan="1" colspan="1">14.9±0.9</td><td rowspan="1" colspan="1">(14.0–15.9)</td><td rowspan="1" colspan="1">15.2±0.5</td><td rowspan="1" colspan="1">(13.8–16.1)</td></tr><tr><td rowspan="1" colspan="1">
                  <bold>PreP</bold>
                </td><td rowspan="1" colspan="1">50.3</td><td rowspan="1" colspan="1">52.6±1.6</td><td rowspan="1" colspan="1">(49.1–56.8)</td><td rowspan="1" colspan="1">51.9±0.5</td><td rowspan="1" colspan="1">(51.4–52.4)</td><td rowspan="1" colspan="1">52.7±1.8</td><td rowspan="1" colspan="1">(49.1–56.8)</td></tr><tr><td rowspan="1" colspan="1">
                  <bold>PreA</bold>
                </td><td rowspan="1" colspan="1">78.5</td><td rowspan="1" colspan="1">77.7±1.2</td><td rowspan="1" colspan="1">(75.3–80.3)</td><td rowspan="1" colspan="1">77.1±0.5</td><td rowspan="1" colspan="1">(76.5–77.6)</td><td rowspan="1" colspan="1">77.8±1.3</td><td rowspan="1" colspan="1">(75.3–80.3)</td></tr><tr><td rowspan="1" colspan="1">
                  <bold>PreD</bold>
                </td><td rowspan="1" colspan="1">45.4</td><td rowspan="1" colspan="1">47.5±1.4</td><td rowspan="1" colspan="1">(45–50.7)</td><td rowspan="1" colspan="1">47.5±1.1</td><td rowspan="1" colspan="1">(46.3–48.6)</td><td rowspan="1" colspan="1">47.5±1.4</td><td rowspan="1" colspan="1">(45–50.7)</td></tr><tr><td rowspan="1" colspan="1">
                  <bold>BD</bold>
                </td><td rowspan="1" colspan="1">25.6</td><td rowspan="1" colspan="1">24.7±1.6</td><td rowspan="1" colspan="1">(20.7–28.1)</td><td rowspan="1" colspan="1">26.1±1.6</td><td rowspan="1" colspan="1">(24.4–28.1)</td><td rowspan="1" colspan="1">24.4±1.5</td><td rowspan="1" colspan="1">(20.7–26.7)</td></tr><tr><td rowspan="1" colspan="1">
                  <bold>PostD</bold>
                </td><td rowspan="1" colspan="1">41.2</td><td rowspan="1" colspan="1">43±1.3</td><td rowspan="1" colspan="1">(40.3–45.6)</td><td rowspan="1" colspan="1">42.2±1.6</td><td rowspan="1" colspan="1">(41–44.3)</td><td rowspan="1" colspan="1">43.1±1.3</td><td rowspan="1" colspan="1">(40.3–45.6)</td></tr><tr><td rowspan="1" colspan="1">
                  <bold>TL</bold>
                </td><td rowspan="1" colspan="1">123.2</td><td rowspan="1" colspan="1">120.6±1.7</td><td rowspan="1" colspan="1">(116–123.2)</td><td rowspan="1" colspan="1">119±2.5</td><td rowspan="1" colspan="1">(116–121.5)</td><td rowspan="1" colspan="1">120.8±1.4</td><td rowspan="1" colspan="1">(118.2–123.2)</td></tr><tr><td rowspan="1" colspan="1">
                  <bold>HL (mm)</bold>
                </td><td rowspan="1" colspan="1">49</td><td rowspan="1" colspan="1">49.9±4</td><td rowspan="1" colspan="1">(41.5–58.4)</td><td rowspan="1" colspan="1">48.5±4.7</td><td rowspan="1" colspan="1">(41.5–51.3)</td><td rowspan="1" colspan="1">50.1±3.9</td><td rowspan="1" colspan="1">(41.5–58.4)</td></tr><tr><td rowspan="1" colspan="8">
                  <bold>Percentage of head length</bold>
                </td></tr><tr><td rowspan="1" colspan="1">
                  <bold>SN</bold>
                </td><td rowspan="1" colspan="1">23.4</td><td rowspan="1" colspan="1">23.9±1.4</td><td rowspan="1" colspan="1">(20.5–27)</td><td rowspan="1" colspan="1">22.6±1.8</td><td rowspan="1" colspan="1">(20.5–24.6)</td><td rowspan="1" colspan="1">24.1±1.3</td><td rowspan="1" colspan="1">(21.6–27)</td></tr><tr><td rowspan="1" colspan="1">
                  <bold>ED</bold>
                </td><td rowspan="1" colspan="1">23.2</td><td rowspan="1" colspan="1">23.7±0.8</td><td rowspan="1" colspan="1">(21.6–25.5)</td><td rowspan="1" colspan="1">23.8±0.8</td><td rowspan="1" colspan="1">(22.6–24.4)</td><td rowspan="1" colspan="1">23.7±0.9</td><td rowspan="1" colspan="1">(21.6–25.5)</td></tr><tr><td rowspan="1" colspan="1">
                  <bold>EC</bold>
                </td><td rowspan="1" colspan="1">27.4</td><td rowspan="1" colspan="1">27.7±1</td><td rowspan="1" colspan="1">(26–29.6)</td><td rowspan="1" colspan="1">28.6±1</td><td rowspan="1" colspan="1">(27.2–29.6)</td><td rowspan="1" colspan="1">27.6±0.9</td><td rowspan="1" colspan="1">(26–28.8)</td></tr><tr><td rowspan="1" colspan="1">
                  <bold>EH</bold>
                </td><td rowspan="1" colspan="1">22.8</td><td rowspan="1" colspan="1">22.9±0.9</td><td rowspan="1" colspan="1">(21.7–24.8)</td><td rowspan="1" colspan="1">23.6±1.1</td><td rowspan="1" colspan="1">(22.2–24.8)</td><td rowspan="1" colspan="1">22.8±0.8</td><td rowspan="1" colspan="1">(21.7–24.5)</td></tr><tr><td rowspan="1" colspan="1">
                  <bold>ES</bold>
                </td><td rowspan="1" colspan="1">4.9</td><td rowspan="1" colspan="1">4.7±0.8</td><td rowspan="1" colspan="1">(3.2–6.4)</td><td rowspan="1" colspan="1">5.6±0.9</td><td rowspan="1" colspan="1">(4.8–6.4)</td><td rowspan="1" colspan="1">4.5±0.6</td><td rowspan="1" colspan="1">(3.2–6.1)</td></tr><tr><td rowspan="1" colspan="1">
                  <bold>PostO</bold>
                </td><td rowspan="1" colspan="1">51</td><td rowspan="1" colspan="1">50.9±1.5</td><td rowspan="1" colspan="1">(48.5–54.1)</td><td rowspan="1" colspan="1">52±1.8</td><td rowspan="1" colspan="1">(49.8–54.1)</td><td rowspan="1" colspan="1">50.7±1.4</td><td rowspan="1" colspan="1">(48.5–53)</td></tr><tr><td rowspan="1" colspan="1">
                  <bold>HD</bold>
                </td><td rowspan="1" colspan="1">69.8</td><td rowspan="1" colspan="1">69.1±2.4</td><td rowspan="1" colspan="1">(65.1–74.9)</td><td rowspan="1" colspan="1">69.8±2</td><td rowspan="1" colspan="1">(67.8–72.5)</td><td rowspan="1" colspan="1">68.9±2.5</td><td rowspan="1" colspan="1">(65.1–74.9)</td></tr><tr><td rowspan="1" colspan="1">
                  <bold>MW</bold>
                </td><td rowspan="1" colspan="1">9.7</td><td rowspan="1" colspan="1">9.8±0.7</td><td rowspan="1" colspan="1">(8.1–11.4)</td><td rowspan="1" colspan="1">9.8±0.6</td><td rowspan="1" colspan="1">(8.8–10.3)</td><td rowspan="1" colspan="1">9.8±0.8</td><td rowspan="1" colspan="1">(8.1–11.4)</td></tr><tr><td rowspan="1" colspan="1">
                  <bold>UJ</bold>
                </td><td rowspan="1" colspan="1">28.8</td><td rowspan="1" colspan="1">29.4±1.2</td><td rowspan="1" colspan="1">(26.7–30.9)</td><td rowspan="1" colspan="1">30.1±0.8</td><td rowspan="1" colspan="1">(29.3–30.8)</td><td rowspan="1" colspan="1">29.2±1.3</td><td rowspan="1" colspan="1">(26.7–30.9)</td></tr><tr><td rowspan="1" colspan="1">
                  <bold>LJ</bold>
                </td><td rowspan="1" colspan="1">40.5</td><td rowspan="1" colspan="1">40.9±1.7</td><td rowspan="1" colspan="1">(38.6–47)</td><td rowspan="1" colspan="1">40.5±1.1</td><td rowspan="1" colspan="1">(39–41.5)</td><td rowspan="1" colspan="1">41±1.8</td><td rowspan="1" colspan="1">(38.6–47)</td></tr><tr><td rowspan="1" colspan="1">
                  <bold>M</bold>
                </td><td rowspan="1" colspan="1">21.1</td><td rowspan="1" colspan="1">21.8±1</td><td rowspan="1" colspan="1">(19.4–23.8)</td><td rowspan="1" colspan="1">21.9±0.9</td><td rowspan="1" colspan="1">(21.3–23.2)</td><td rowspan="1" colspan="1">21.8±1</td><td rowspan="1" colspan="1">(19.4–23.8)</td></tr><tr><td rowspan="1" colspan="1">
                  <bold>SD</bold>
                </td><td rowspan="1" colspan="1">9.8</td><td rowspan="1" colspan="1">8.6±1.3</td><td rowspan="1" colspan="1">(6–11.3)</td><td rowspan="1" colspan="1">9±1.1</td><td rowspan="1" colspan="1">(7.9–10.5)</td><td rowspan="1" colspan="1">8.6±1.3</td><td rowspan="1" colspan="1">(6–11.3)</td></tr><tr><td rowspan="1" colspan="1">
                  <bold>SW</bold>
                </td><td rowspan="1" colspan="1">17.1</td><td rowspan="1" colspan="1">16±1.5</td><td rowspan="1" colspan="1">(13.1–18.1)</td><td rowspan="1" colspan="1">16.2±1.3</td><td rowspan="1" colspan="1">(14.7–17.6)</td><td rowspan="1" colspan="1">15.9±1.5</td><td rowspan="1" colspan="1">(13.1–18.1)</td></tr><tr><td rowspan="1" colspan="1">
                  <bold>HW</bold>
                </td><td rowspan="1" colspan="1">53.8</td><td rowspan="1" colspan="1">49.6±3.2</td><td rowspan="1" colspan="1">(43.9–56.2)</td><td rowspan="1" colspan="1">51.1±2.4</td><td rowspan="1" colspan="1">(48.2–53.8)</td><td rowspan="1" colspan="1">49.4±3.3</td><td rowspan="1" colspan="1">(43.9–56.2)</td></tr><tr><td rowspan="1" colspan="1">
                  <bold>IOW</bold>
                </td><td rowspan="1" colspan="1">25.8</td><td rowspan="1" colspan="1">27±2.1</td><td rowspan="1" colspan="1">(21.3–31.5)</td><td rowspan="1" colspan="1">27.1±1.4</td><td rowspan="1" colspan="1">(25.1–28.1)</td><td rowspan="1" colspan="1">27±2.3</td><td rowspan="1" colspan="1">(21.3–31.5)</td></tr><tr><td rowspan="1" colspan="1">
                  <bold>INW</bold>
                </td><td rowspan="1" colspan="1">10.8</td><td rowspan="1" colspan="1">11.7±1</td><td rowspan="1" colspan="1">(9.5–13.4)</td><td rowspan="1" colspan="1">11.7±1.2</td><td rowspan="1" colspan="1">(10.5–13.3)</td><td rowspan="1" colspan="1">11.7±1</td><td rowspan="1" colspan="1">(9.5–13.4)</td></tr><tr><td rowspan="1" colspan="1">
                  <bold>LJW</bold>
                </td><td rowspan="1" colspan="1">12.4</td><td rowspan="1" colspan="1">12.2±1.2</td><td rowspan="1" colspan="1">(9.2–14.3)</td><td rowspan="1" colspan="1">12.5±1</td><td rowspan="1" colspan="1">(11–13.4)</td><td rowspan="1" colspan="1">12.1±1.2</td><td rowspan="1" colspan="1">(9.2–14.3)</td></tr><tr><td rowspan="1" colspan="1">
                  <bold>UJW</bold>
                </td><td rowspan="1" colspan="1">24</td><td rowspan="1" colspan="1">22.8±2.1</td><td rowspan="1" colspan="1">(18.2–27.5)</td><td rowspan="1" colspan="1">23.7±2.7</td><td rowspan="1" colspan="1">(20.4–26.3)</td><td rowspan="1" colspan="1">22.6±2</td><td rowspan="1" colspan="1">(18.2–27.5)</td></tr><tr><td rowspan="1" colspan="1">
                  <bold>MGR</bold>
                </td><td rowspan="1" colspan="1">13.1</td><td rowspan="1" colspan="1">13.4±1.6</td><td rowspan="1" colspan="1">(9.1–16.6)</td><td rowspan="1" colspan="1">14.4±1.9</td><td rowspan="1" colspan="1">(11.9–16.6)</td><td rowspan="1" colspan="1">13.2±1.6</td><td rowspan="1" colspan="1">(9.1–15.1)</td></tr><tr><td rowspan="1" colspan="1">
                  <bold>LGR</bold>
                </td><td rowspan="1" colspan="1">15</td><td rowspan="1" colspan="1">14.5±1.4</td><td rowspan="1" colspan="1">(11.4–16.9)</td><td rowspan="1" colspan="1">15.7±1.2</td><td rowspan="1" colspan="1">(14.4–16.9)</td><td rowspan="1" colspan="1">14.3±1.3</td><td rowspan="1" colspan="1">(11.4–16.3)</td></tr><tr><td rowspan="1" colspan="1">
                  <bold>UA</bold>
                </td><td rowspan="1" colspan="1">19.7</td><td rowspan="1" colspan="1">18.1±1.6</td><td rowspan="1" colspan="1">(13.5–20.3)</td><td rowspan="1" colspan="1">18.5±1.6</td><td rowspan="1" colspan="1">(16.2–19.8)</td><td rowspan="1" colspan="1">18.1±1.6</td><td rowspan="1" colspan="1">(13.5–20.3)</td></tr><tr><td rowspan="1" colspan="1">
                  <bold>LA</bold>
                </td><td rowspan="1" colspan="1">36.7</td><td rowspan="1" colspan="1">34.9±1.7</td><td rowspan="1" colspan="1">(32.3–38.9)</td><td rowspan="1" colspan="1">35.9±2.1</td><td rowspan="1" colspan="1">(34–38.9)</td><td rowspan="1" colspan="1">34.8±1.7</td><td rowspan="1" colspan="1">(32.3–38.4)</td></tr><tr><td rowspan="1" colspan="2">
                  <bold>Meristic characters</bold>
                </td><td rowspan="1" colspan="1">
                  <bold>Mode</bold>
                </td><td rowspan="1" colspan="1">
                  <bold>Range</bold>
                </td><td rowspan="1" colspan="1">
                  <bold>Mode</bold>
                </td><td rowspan="1" colspan="1">
                  <bold>Range</bold>
                </td><td rowspan="1" colspan="1">
                  <bold>Mode</bold>
                </td><td rowspan="1" colspan="1">
                  <bold>Range</bold>
                </td></tr><tr><td rowspan="1" colspan="1">
                  <bold>PelvF unbranched</bold>
                </td><td rowspan="1" colspan="1">1</td><td rowspan="1" colspan="1">1</td><td rowspan="1" colspan="1">(1–1)</td><td rowspan="1" colspan="1">1</td><td rowspan="1" colspan="1">(1–1)</td><td rowspan="1" colspan="1">1</td><td rowspan="1" colspan="1">(1–1)</td></tr><tr><td rowspan="1" colspan="1">
                  <bold>PelvF branched</bold>
                </td><td rowspan="1" colspan="1">11</td><td rowspan="1" colspan="1">10</td><td rowspan="1" colspan="1">(9–12)</td><td rowspan="1" colspan="1">10</td><td rowspan="1" colspan="1">(10–11)</td><td rowspan="1" colspan="1">11</td><td rowspan="1" colspan="1">(9–12)</td></tr><tr><td rowspan="1" colspan="1">
                  <bold>PecF unbranched</bold>
                </td><td rowspan="1" colspan="1">1</td><td rowspan="1" colspan="1">1</td><td rowspan="1" colspan="1">(1–1)</td><td rowspan="1" colspan="1">1</td><td rowspan="1" colspan="1">(1–1)</td><td rowspan="1" colspan="1">1</td><td rowspan="1" colspan="1">(1–1)</td></tr><tr><td rowspan="1" colspan="1">
                  <bold>PecF branched</bold>
                </td><td rowspan="1" colspan="1">15</td><td rowspan="1" colspan="1">15</td><td rowspan="1" colspan="1">(13–16)</td><td rowspan="1" colspan="1">16</td><td rowspan="1" colspan="1">(15–16)</td><td rowspan="1" colspan="1">15</td><td rowspan="1" colspan="1">(13–16)</td></tr><tr><td rowspan="4" colspan="1">
                  <bold>Meristic characters</bold>
                </td><td rowspan="1" colspan="1">
                  <bold><italic><tp:taxon-name>
                    <tp:taxon-name-part taxon-name-part-type="genus" reg="Coregonus">C.</tp:taxon-name-part> <tp:taxon-name-part taxon-name-part-type="species" reg="acrinasus">acrinasus</tp:taxon-name-part></tp:taxon-name></italic></bold>
                </td><td rowspan="1" colspan="6">
                  <bold>Lake Thun</bold>
                </td></tr><tr><td rowspan="3" colspan="1">
                  <bold>Holotype</bold>
                </td><td rowspan="1" colspan="6">
                  <bold>Both sexes</bold>
                </td></tr><tr><td rowspan="1" colspan="2">
                  <bold><italic>N-total</italic> = 26</bold>
                </td><td rowspan="1" colspan="2">
                  <bold><italic>N-females</italic> = 4</bold>
                </td><td rowspan="1" colspan="2">
                  <bold><italic>N-males</italic> = 22</bold>
                </td></tr><tr><td rowspan="1" colspan="1">
                  <bold>Mode</bold>
                </td><td rowspan="1" colspan="1">
                  <bold>Range</bold>
                </td><td rowspan="1" colspan="1">
                  <bold>Mode</bold>
                </td><td rowspan="1" colspan="1">
                  <bold>Range</bold>
                </td><td rowspan="1" colspan="1">
                  <bold>Mode</bold>
                </td><td rowspan="1" colspan="1">
                  <bold>Range</bold>
                </td></tr><tr><td rowspan="1" colspan="1">
                  <bold>DF unbranched</bold>
                </td><td rowspan="1" colspan="1">3</td><td rowspan="1" colspan="1">4</td><td rowspan="1" colspan="1">(3–4)</td><td rowspan="1" colspan="1">3</td><td rowspan="1" colspan="1">(3–4)</td><td rowspan="1" colspan="1">4</td><td rowspan="1" colspan="1">(3–4)</td></tr><tr><td rowspan="1" colspan="1">
                  <bold>DF branched</bold>
                </td><td rowspan="1" colspan="1">12</td><td rowspan="1" colspan="1">10</td><td rowspan="1" colspan="1">(9–12)</td><td rowspan="1" colspan="1">11</td><td rowspan="1" colspan="1">(10–12)</td><td rowspan="1" colspan="1">10</td><td rowspan="1" colspan="1">(9–12)</td></tr><tr><td rowspan="1" colspan="1">
                  <bold>AF unbranched</bold>
                </td><td rowspan="1" colspan="1">3</td><td rowspan="1" colspan="1">3</td><td rowspan="1" colspan="1">(2–4)</td><td rowspan="1" colspan="1">3</td><td rowspan="1" colspan="1">(3–3)</td><td rowspan="1" colspan="1">3</td><td rowspan="1" colspan="1">(2–4)</td></tr><tr><td rowspan="1" colspan="1">
                  <bold>AF branched</bold>
                </td><td rowspan="1" colspan="1">13</td><td rowspan="1" colspan="1">11</td><td rowspan="1" colspan="1">(11–13)</td><td rowspan="1" colspan="1">12</td><td rowspan="1" colspan="1">(11–13)</td><td rowspan="1" colspan="1">11</td><td rowspan="1" colspan="1">(11–13)</td></tr><tr><td rowspan="1" colspan="1">
                  <bold>LS</bold>
                </td><td rowspan="1" colspan="1">80</td><td rowspan="1" colspan="1">84</td><td rowspan="1" colspan="1">(79–88)</td><td rowspan="1" colspan="1">85</td><td rowspan="1" colspan="1">(84–85)</td><td rowspan="1" colspan="1">80</td><td rowspan="1" colspan="1">(79–88)</td></tr><tr><td rowspan="1" colspan="1">
                  <bold>PDS</bold>
                </td><td rowspan="1" colspan="1">34</td><td rowspan="1" colspan="1">34</td><td rowspan="1" colspan="1">(33–42)</td><td rowspan="1" colspan="1">34</td><td rowspan="1" colspan="1">(34–41)</td><td rowspan="1" colspan="1">35</td><td rowspan="1" colspan="1">(33–42)</td></tr><tr><td rowspan="1" colspan="1">
                  <bold>TDS</bold>
                </td><td rowspan="1" colspan="1">10</td><td rowspan="1" colspan="1">10</td><td rowspan="1" colspan="1">(9–10)</td><td rowspan="1" colspan="1">10</td><td rowspan="1" colspan="1">(9–10)</td><td rowspan="1" colspan="1">10</td><td rowspan="1" colspan="1">(9–10)</td></tr><tr><td rowspan="1" colspan="1">
                  <bold>TAS</bold>
                </td><td rowspan="1" colspan="1">8</td><td rowspan="1" colspan="1">8</td><td rowspan="1" colspan="1">(8–9)</td><td rowspan="1" colspan="1">8</td><td rowspan="1" colspan="1">(8–8)</td><td rowspan="1" colspan="1">8</td><td rowspan="1" colspan="1">(8–9)</td></tr><tr><td rowspan="1" colspan="1">
                  <bold>TPS</bold>
                </td><td rowspan="1" colspan="1">9</td><td rowspan="1" colspan="1">8</td><td rowspan="1" colspan="1">(8–9)</td><td rowspan="1" colspan="1">9</td><td rowspan="1" colspan="1">(8–9)</td><td rowspan="1" colspan="1">8</td><td rowspan="1" colspan="1">(8–9)</td></tr><tr><td rowspan="1" colspan="1">
                  <bold>UGR</bold>
                </td><td rowspan="1" colspan="1">13</td><td rowspan="1" colspan="1">13</td><td rowspan="1" colspan="1">(10–15)</td><td rowspan="1" colspan="1">na</td><td rowspan="1" colspan="1">(10–15)</td><td rowspan="1" colspan="1">13</td><td rowspan="1" colspan="1">(10–14)</td></tr><tr><td rowspan="1" colspan="1">
                  <bold>LGR</bold>
                </td><td rowspan="1" colspan="1">20</td><td rowspan="1" colspan="1">24</td><td rowspan="1" colspan="1">(20–26)</td><td rowspan="1" colspan="1">24</td><td rowspan="1" colspan="1">(21–24)</td><td rowspan="1" colspan="1">24</td><td rowspan="1" colspan="1">(20–26)</td></tr><tr><td rowspan="1" colspan="1">
                  <bold>total GR</bold>
                </td><td rowspan="1" colspan="1">33</td><td rowspan="1" colspan="1">36</td><td rowspan="1" colspan="1">(30–40)</td><td rowspan="1" colspan="1">35</td><td rowspan="1" colspan="1">(34–36)</td><td rowspan="1" colspan="1">36</td><td rowspan="1" colspan="1">(30–40)</td></tr></tbody></table></table-wrap><table-wrap id="T2" position="float" orientation="portrait"><label>Table 2.</label><caption><p>Meristic characters, their acronyms and a brief description of each character.</p></caption><table id="TID0EQQDI" rules="all"><tbody><tr><th rowspan="1" colspan="1">Mersitic characters</th><th rowspan="1" colspan="1">Acronym</th><th rowspan="1" colspan="1">Description</th></tr><tr><td rowspan="1" colspan="1">Pelvic fin rays</td><td rowspan="1" colspan="1">PelvFR</td><td rowspan="1" colspan="1">Number of unbranched and branched rays</td></tr><tr><td rowspan="1" colspan="1">Pectoral fin rays</td><td rowspan="1" colspan="1">PecFR</td><td rowspan="1" colspan="1">Number of unbranched and branched rays</td></tr><tr><td rowspan="1" colspan="1">Dorsal fin rays</td><td rowspan="1" colspan="1">DFR</td><td rowspan="1" colspan="1">Number of unbranched and branched rays; the posteriormost dorsal rays are often borne from a single pterygiophore (the bones on which the rays articulate), in such a case the two rays are acounted as 2 rays, rudimentary unbranched rays in front of the fin are counted</td></tr><tr><td rowspan="1" colspan="1">Anal fin rays</td><td rowspan="1" colspan="1">AFR</td><td rowspan="1" colspan="1">Number of unbranched and branched rays; the posteriormost anal rays are often borne from a single pterygiophore (the bones on which the rays articulate), in such a case the two rays are acounted as 2 rays, rudimentary unbranched rays in front of the fin are counted</td></tr><tr><td rowspan="1" colspan="1">Lateral line scales</td><td rowspan="1" colspan="1">LS</td><td rowspan="1" colspan="1">Scales bearing the lateral-line column canal from the head to the end of the hybpural plate of the caudal peduncle</td></tr><tr><td rowspan="1" colspan="1">Predorsal scales</td><td rowspan="1" colspan="1">PDS</td><td rowspan="1" colspan="1">Dorsal scales starting from the posterior end of the head to the anterior insertion of the dorsal fin</td></tr><tr><td rowspan="1" colspan="1">Transverse dorsal scales</td><td rowspan="1" colspan="1">TDS</td><td rowspan="1" colspan="1">"Number of scale rows between anterior insertion of the dorsal fin and the lateral line, not accounting for the lateral line scale and the scale on the dorsal midline (in front of the dorsal fin) "</td></tr><tr><td rowspan="1" colspan="1">Transverse anal scales</td><td rowspan="1" colspan="1">TAS</td><td rowspan="1" colspan="1">"Number of scale rows between anterior insertion of the anal fin and the lateral line, not accounting for the lateral line scale and the scale on the ventral midline (in front of the anal fin) "</td></tr><tr><td rowspan="1" colspan="1">Transverse pelvic scales</td><td rowspan="1" colspan="1">TPS</td><td rowspan="1" colspan="1">"Number of scale rows between anterior insertion of the pelvic fin and the lateral line, not accounting for the lateral line scale and the scale on the ventral midline (in front of the pelvic fin)"</td></tr><tr><td rowspan="1" colspan="1">Upper arch gill raker number</td><td rowspan="1" colspan="1">UGR</td><td rowspan="1" colspan="1">Number of gill rakers on first upper arch; all rakers including rudimentary developed rakers</td></tr><tr><td rowspan="1" colspan="1">Lower arch gill raker number</td><td rowspan="1" colspan="1">LGR</td><td rowspan="1" colspan="1">Number of gill rakers on first lower arch; all rakers including rudimentary developed rakers and the middle raker</td></tr><tr><td rowspan="1" colspan="1">Total gill raker number</td><td rowspan="1" colspan="1">total GR</td><td rowspan="1" colspan="1">Gill raker number of upper and lower arch combined</td></tr></tbody></table></table-wrap></tp:treatment-sec><ref-list><ref id="B54"><mixed-citation xmlns:xlink="http://www.w3.org/1999/xlink" xlink:type="simple"><person-group><name name-style="western"><surname>Rufli</surname><given-names>H</given-names></name></person-group> (<year>1978</year>) <article-title>Die heutigen sympatrischen Felchenpopulationen (<italic><tp:taxon-name><tp:taxon-name-part taxon-name-part-type="genus">Coregonus</tp:taxon-name-part></tp:taxon-name></italic> spp.) des Thuner- und Bielersees und ihre Morphologie.</article-title><source>Schweizerische Zeitung für Hydrologie</source><volume>40</volume>: <fpage>7</fpage>–<lpage>31</lpage>. <ext-link xlink:type="simple" ext-link-type="doi" xlink:href="10.1007/BF02502369">https://doi.org/10.1007/BF02502369</ext-link></mixed-citation></ref><ref id="B55"><mixed-citation xmlns:xlink="http://www.w3.org/1999/xlink" xlink:type="simple"><person-group><name name-style="western"><surname>Rufli</surname><given-names>H</given-names></name></person-group> (<year>1979</year>) <article-title>Ernährung und Wachstumder Felchen populationen (<italic><tp:taxon-name><tp:taxon-name-part taxon-name-part-type="genus">Coregonus</tp:taxon-name-part></tp:taxon-name></italic> spp.) des Thuner-und Bielersees.</article-title><source>Schweizerische Zeitschrift für Hydrologie</source><volume>41</volume>: <fpage>64</fpage>–<lpage>93</lpage>. <ext-link xlink:type="simple" ext-link-type="doi" xlink:href="10.1007/BF02551760">https://doi.org/10.1007/BF02551760</ext-link></mixed-citation></ref><ref id="B36"><mixed-citation xmlns:xlink="http://www.w3.org/1999/xlink" xlink:type="simple"><person-group><name name-style="western"><surname>Kirchhofer</surname><given-names>A</given-names></name><name name-style="western"><surname>Tschumi</surname><given-names>PA</given-names></name></person-group> (<year>1986</year>) <article-title>Age structure and growth of coregonid fish populations in Lake Thun.</article-title><source>Archiv für Hydrobiologie – Beiheft Ergebnisse der Limnologie</source><volume>22</volume>: <fpage>303</fpage>–<lpage>318</lpage>.</mixed-citation></ref><ref id="B35"><mixed-citation xmlns:xlink="http://www.w3.org/1999/xlink" xlink:type="simple"><person-group><name name-style="western"><surname>Kirchhofer</surname><given-names>A</given-names></name></person-group> (<year>1995</year>) <article-title>Growth characteristics of coregonid populations in three lakes with different trophic states and decreasing nutrient concentrations.</article-title><source>Archiv für Hydrobiologie Special Issues Advances in Limnology</source><volume>46</volume>: <fpage>61</fpage>–<lpage>70</lpage>.</mixed-citation></ref><ref id="B18"><mixed-citation xmlns:xlink="http://www.w3.org/1999/xlink" xlink:type="simple"><person-group><name name-style="western"><surname>Fatio</surname><given-names>V</given-names></name></person-group> (<year>1885</year>) Les corégones de la Suisse (féras diverses) classification et conditions de frai. Recueil Zoologie Suisse 1, 2: 649–665. [22, 23 pls]</mixed-citation></ref><ref id="B17"><mixed-citation xmlns:xlink="http://www.w3.org/1999/xlink" xlink:type="simple"><person-group><name name-style="western"><surname>Douglas</surname><given-names>MR</given-names></name><name name-style="western"><surname>Brunner</surname><given-names>PC</given-names></name><name name-style="western"><surname>Bernatchez</surname><given-names>L</given-names></name></person-group> (<year>2003</year>) Doassemblages of <italic><tp:taxon-name><tp:taxon-name-part taxon-name-part-type="genus">Coregonus</tp:taxon-name-part></tp:taxon-name></italic> (<tp:taxon-name><tp:taxon-name-part taxon-name-part-type="subclass">Teleostei</tp:taxon-name-part></tp:taxon-name>: <tp:taxon-name><tp:taxon-name-part taxon-name-part-type="order">Salmoniformes</tp:taxon-name-part></tp:taxon-name>) in the Central Alpine region of Europe represent species flocks? Molecular Ecology 8: 589–603. <ext-link xlink:type="simple" ext-link-type="doi" xlink:href="10.1046/j.1365-294x.1999.00581.x">https://doi.org/10.1046/j.1365-294x.1999.00581.x</ext-link></mixed-citation></ref><ref id="B16"><mixed-citation xmlns:xlink="http://www.w3.org/1999/xlink" xlink:type="simple"><person-group><name name-style="western"><surname>Douglas</surname><given-names>MR</given-names></name><name name-style="western"><surname>Brunner</surname><given-names>PC</given-names></name></person-group> (<year>2002</year>) Biodiversity of central alpine <italic><tp:taxon-name><tp:taxon-name-part taxon-name-part-type="genus">Coregonus</tp:taxon-name-part></tp:taxon-name></italic> (<tp:taxon-name><tp:taxon-name-part taxon-name-part-type="order">Salmoniformes</tp:taxon-name-part></tp:taxon-name>): impact of one-hundred years of management. Ecological Applications 12: 154–172. <ext-link xlink:type="simple" ext-link-type="doi" xlink:href="10.1890/1051-0761(2002)012[0154:BOCACS]2.0.CO;2">https://doi.org/10.1890/1051-0761(2002)012[0154:BOCACS]2.0.CO;2</ext-link></mixed-citation></ref><ref id="B23"><mixed-citation xmlns:xlink="http://www.w3.org/1999/xlink" xlink:type="simple"><person-group><name name-style="western"><surname>Heuscher</surname><given-names>J</given-names></name></person-group> (<year>1901</year>) <source>Thuner- und Brienzer-See. Ihre Biologischen und Fischerei-Verhältnisse. Druck E.</source><publisher-name>Zwingli</publisher-name>, <publisher-loc>Pfäffikon</publisher-loc>, <size units="page">104 pp</size>.</mixed-citation></ref><ref id="B58"><mixed-citation xmlns:xlink="http://www.w3.org/1999/xlink" xlink:type="simple"><person-group><name name-style="western"><surname>Surbeck</surname><given-names>G</given-names></name></person-group> (<year>1917</year>) Der Brienzlig (<italic><tp:taxon-name><tp:taxon-name-part taxon-name-part-type="genus">Coregonus</tp:taxon-name-part> <tp:taxon-name-part taxon-name-part-type="species">exiguus</tp:taxon-name-part></tp:taxon-name></italic> Klunz. var. <tp:taxon-name><tp:taxon-name-part taxon-name-part-type="genus"/><tp:taxon-name-part taxon-name-part-type="species"/><tp:taxon-name-part taxon-name-part-type="variety">albellus</tp:taxon-name-part></tp:taxon-name> Fatio). Neue Beobachtungen, Fang- und Zuchtversuche. Schweizerisches Departement des Innern. Inspektion für Forstwesen, Jagd und Fischerei. Buchdruckerei HNERI KUNZ, Pfäffikon.</mixed-citation></ref><ref id="B34"><mixed-citation xmlns:xlink="http://www.w3.org/1999/xlink" xlink:type="simple"><person-group><name name-style="western"><surname>Kirchhofer</surname><given-names>A</given-names></name></person-group> (<year>1990</year>) Limnologische und Ichtyologische Untersuchungen im Brienzersee unter besonderer Berücksichtigung der Differenzierung der sympatrischen Felchenpopulationen. Dissertation, Phil.-nat. Fakultät der Universität Bern.</mixed-citation></ref><ref id="B42"><mixed-citation xmlns:xlink="http://www.w3.org/1999/xlink" xlink:type="simple"><person-group><name name-style="western"><surname>Maurer</surname><given-names>V</given-names></name><name name-style="western"><surname>Guthruf</surname><given-names>K</given-names></name></person-group> (<year>2005</year>) Brienzerseefelchen – Magenanalysen – Schlussbericht. Bericht i.A. Fischereiinspektorat des Kantons Bern. HYDRA: 1–18.</mixed-citation></ref><ref id="B43"><mixed-citation xmlns:xlink="http://www.w3.org/1999/xlink" xlink:type="simple"><person-group><name name-style="western"><surname>Müller</surname><given-names>R</given-names></name><name name-style="western"><surname>Breitenstein</surname><given-names>M</given-names></name><name name-style="western"><surname>Bia</surname><given-names>MM</given-names></name><name name-style="western"><surname>Rellstab</surname><given-names>C</given-names></name><name name-style="western"><surname>Kirchhofer</surname><given-names>A</given-names></name></person-group> (<year>2007</year>) <article-title>Bottom-up control of whitefish populations in ultra- oligotrophic Lake Brienz.</article-title><source>Aquatic Sciences</source><volume>69</volume>: <fpage>271</fpage>–<lpage>288</lpage>. <ext-link xlink:type="simple" ext-link-type="doi" xlink:href="10.1007/s00027-007-0874-5">https://doi.org/10.1007/s00027-007-0874-5</ext-link></mixed-citation></ref><ref id="B57"><mixed-citation xmlns:xlink="http://www.w3.org/1999/xlink" xlink:type="simple"><person-group><name name-style="western"><surname>Steinmann</surname><given-names>P</given-names></name></person-group> (<year>1950</year>) <article-title>Monographie der schweizerischen Koregonen. Beitrag zum Problem der Entstehung neuer Arten. Spezieller Teil.</article-title><source>Schweizerische Zeitung für Hydrologie</source><volume>12</volume>: <fpage>340</fpage>–<lpage>491</lpage>. <ext-link xlink:type="simple" ext-link-type="doi" xlink:href="10.1007/BF02489885">https://doi.org/10.1007/BF02489885</ext-link></mixed-citation></ref><ref id="B19"><mixed-citation xmlns:xlink="http://www.w3.org/1999/xlink" xlink:type="simple"><person-group><name name-style="western"><surname>Fatio</surname><given-names>V</given-names></name></person-group> (<year>1890</year>) <source>Faune des Vertébrés de la Suisse (Vol.</source><publisher-name>V</publisher-name>, <publisher-loc>2partie). In: Georg H (Ed.) Genf und Basel</publisher-loc>, <size units="page">569 pp</size>. <ext-link xlink:type="simple" ext-link-type="doi" xlink:href="10.5962/bhl.title.124573">https://doi.org/10.5962/bhl.title.124573</ext-link></mixed-citation></ref><ref id="B28"><mixed-citation xmlns:xlink="http://www.w3.org/1999/xlink" xlink:type="simple"><person-group><name name-style="western"><surname>Hudson</surname><given-names>AG</given-names></name><name name-style="western"><surname>Vonlanthen</surname><given-names>P</given-names></name><name name-style="western"><surname>Seehausen</surname><given-names>O</given-names></name></person-group> (<year>2011</year>) <article-title>Rapid parallel adaptive radiation from a single hybridogenic ancestral population.</article-title><source>Proceedings of the Royal Society B: Biological Sciences</source><volume>278</volume>: <fpage>58</fpage>–<lpage>66</lpage>. <ext-link xlink:type="simple" ext-link-type="doi" xlink:href="10.1098/rspb.2010.0925">https://doi.org/10.1098/rspb.2010.0925</ext-link></mixed-citation></ref><ref id="B27"><mixed-citation xmlns:xlink="http://www.w3.org/1999/xlink" xlink:type="simple"><person-group><name name-style="western"><surname>Hudson</surname><given-names>AG</given-names></name><name name-style="western"><surname>Vonlanthen</surname><given-names>P</given-names></name><name name-style="western"><surname>Bezault</surname><given-names>E</given-names></name><name name-style="western"><surname>Seehausen</surname><given-names>O</given-names></name></person-group> (<year>2013</year>) <article-title>Genomic signatures of relaxed disruptive selection associated with speciation reversal in whitefish.</article-title><source>BMC Evolutionary Biology</source><volume>13</volume>: <fpage>1</fpage>–<lpage>108</lpage>. <ext-link xlink:type="simple" ext-link-type="doi" xlink:href="10.1186/1471-2148-13-108">https://doi.org/10.1186/1471-2148-13-108</ext-link></mixed-citation></ref><ref id="B26"><mixed-citation xmlns:xlink="http://www.w3.org/1999/xlink" xlink:type="simple"><person-group><name name-style="western"><surname>Hudson</surname><given-names>AG</given-names></name><name name-style="western"><surname>Lundsgaard-Hansen</surname><given-names>B</given-names></name><name name-style="western"><surname>Lucek</surname><given-names>K</given-names></name><name name-style="western"><surname>Vonlanthen</surname><given-names>P</given-names></name><name name-style="western"><surname>Seehausen</surname><given-names>O</given-names></name></person-group> (<year>2016</year>) <article-title>Managing cryptic biodiversity: fine- scale intralacustrine speciation along a benthic gradient in Alpine whitefish (<italic><tp:taxon-name><tp:taxon-name-part taxon-name-part-type="genus">Coregonus</tp:taxon-name-part></tp:taxon-name></italic> spp.).</article-title><source>Evolutionary Applications</source><volume>10</volume>: <fpage>251</fpage>–<lpage>266</lpage>. <ext-link xlink:type="simple" ext-link-type="doi" xlink:href="10.1111/eva.12446">https://doi.org/10.1111/eva.12446</ext-link></mixed-citation></ref><ref id="B30"><mixed-citation xmlns:xlink="http://www.w3.org/1999/xlink" xlink:type="simple"><person-group><name name-style="western"><surname>Ingram</surname><given-names>T</given-names></name><name name-style="western"><surname>Hudson</surname><given-names>AG</given-names></name><name name-style="western"><surname>Vonlanthen</surname><given-names>P</given-names></name><name name-style="western"><surname>Seehausen</surname><given-names>O</given-names></name></person-group> (<year>2012</year>) Does water depth or diet divergence predict progress towards ecological speciation in whitefish radiations? Evolutionary Ecology Research 14: 487–502.</mixed-citation></ref><ref id="B64"><mixed-citation xmlns:xlink="http://www.w3.org/1999/xlink" xlink:type="simple"><person-group><name name-style="western"><surname>Vonlanthen</surname><given-names>P</given-names></name><name name-style="western"><surname>Bittner</surname><given-names>D</given-names></name><name name-style="western"><surname>Hudson</surname><given-names>A</given-names></name><name name-style="western"><surname>Young</surname><given-names>KA</given-names></name><name name-style="western"><surname>Müller</surname><given-names>R</given-names></name><name name-style="western"><surname>Lundsgaard-Hansen</surname><given-names>B</given-names></name><name name-style="western"><surname>Roy</surname><given-names>D</given-names></name><name name-style="western"><surname>Di Piazza</surname><given-names>S</given-names></name><name name-style="western"><surname>Largiader</surname><given-names>CR</given-names></name><name name-style="western"><surname>Seehausen</surname><given-names>O</given-names></name></person-group> (<year>2012</year>) <article-title>Eutrophication causes speciation reversal in whitefish adaptive radiations.</article-title><source>Nature</source><volume>482</volume>: <fpage>357</fpage>–<lpage>363</lpage>. <ext-link xlink:type="simple" ext-link-type="doi" xlink:href="10.1038/nature10824">https://doi.org/10.1038/nature10824</ext-link></mixed-citation></ref><ref id="B63"><mixed-citation xmlns:xlink="http://www.w3.org/1999/xlink" xlink:type="simple"><person-group><name name-style="western"><surname>Vonlanthen</surname><given-names>P</given-names></name><name name-style="western"><surname>Périat</surname><given-names>G</given-names></name><name name-style="western"><surname>Dönz</surname><given-names>C</given-names></name><name name-style="western"><surname>Hellmann</surname><given-names>J</given-names></name><name name-style="western"><surname>Alexander</surname><given-names>TJ</given-names></name><name name-style="western"><surname>Seehausen</surname><given-names>O</given-names></name></person-group> (<year>2015</year>) <source>Artenvielfalt und Zusammensetzung der Fischpopulation im Thunersee.</source><publisher-name>Projet Lac</publisher-name>, <publisher-loc>Eawag, Kastanien- baum</publisher-loc>, <size units="page">41 pp</size>.</mixed-citation></ref><ref id="B41"><mixed-citation xmlns:xlink="http://www.w3.org/1999/xlink" xlink:type="simple"><person-group><name name-style="western"><surname>Lundsgaard-Hansen</surname><given-names>B</given-names></name><name name-style="western"><surname>Matthews</surname><given-names>B</given-names></name><name name-style="western"><surname>Vonlanthen</surname><given-names>P</given-names></name><name name-style="western"><surname>Taverna</surname><given-names>A</given-names></name><name name-style="western"><surname>Seehausen</surname><given-names>O</given-names></name></person-group> (<year>2013</year>) <article-title>Adaptive plasticity and genetic divergence in feeding efficiency during parallel adaptive radiation of whitefish (<italic><tp:taxon-name><tp:taxon-name-part taxon-name-part-type="genus">Coregonus</tp:taxon-name-part></tp:taxon-name></italic> spp.).</article-title><source>Journal of Evolutionary Biology</source><volume>26</volume>: <fpage>483</fpage>–<lpage>498</lpage>. <ext-link xlink:type="simple" ext-link-type="doi" xlink:href="10.1111/jeb.12063">https://doi.org/10.1111/jeb.12063</ext-link></mixed-citation></ref><ref id="B50"><mixed-citation xmlns:xlink="http://www.w3.org/1999/xlink" xlink:type="simple"><person-group><name name-style="western"><surname>Roesch</surname><given-names>C</given-names></name><name name-style="western"><surname>Lundsgaard-Hansen</surname><given-names>B</given-names></name><name name-style="western"><surname>Vonlanthen</surname><given-names>P</given-names></name><name name-style="western"><surname>Taverna</surname><given-names>A</given-names></name><name name-style="western"><surname>Seehausen</surname><given-names>O</given-names></name></person-group> (<year>2013</year>) <article-title>Experimental evidence for trait utility of gill raker number in adaptive radiation of a north temperate fish.</article-title><source>Journal of Evolutionary Biology</source><volume>26</volume>: <fpage>1578</fpage>–<lpage>1587</lpage>. <ext-link xlink:type="simple" ext-link-type="doi" xlink:href="10.1111/jeb.12166">https://doi.org/10.1111/jeb.12166</ext-link></mixed-citation></ref><ref id="B62"><mixed-citation xmlns:xlink="http://www.w3.org/1999/xlink" xlink:type="simple"><person-group><name name-style="western"><surname>Vonlanthen</surname><given-names>P</given-names></name><name name-style="western"><surname>Périat</surname><given-names>G</given-names></name></person-group> (<year>2013</year>) <source>Artenvielfalt und Zusammensetzung der Fischpopulation im Brienzersee.</source><publisher-name>ProjetLac</publisher-name>, <publisher-loc>Eawag, Kastanienbaum</publisher-loc>, <size units="page">44 pp</size>. [in Zusammenarbeit mit: Seehausen O, Dönz C, Rieder J, Brodersen J, Degiorgi F, Guillard J, Colon M]</mixed-citation></ref><ref id="B15"><mixed-citation xmlns:xlink="http://www.w3.org/1999/xlink" xlink:type="simple"><person-group><name name-style="western"><surname>Dönz</surname><given-names>CJ</given-names></name><name name-style="western"><surname>Bittner</surname><given-names>D</given-names></name><name name-style="western"><surname>Vonlanthen</surname><given-names>P</given-names></name><name name-style="western"><surname>Wagner</surname><given-names>CE</given-names></name><name name-style="western"><surname>Seehausen</surname><given-names>O</given-names></name></person-group> (<year>2018</year>) <article-title>Rapid buildup of sympatric species diversity in Alpine whitefish.</article-title><source>Ecology and Evolution</source><volume>2018</volume>: <fpage>1</fpage>–<lpage>15</lpage>. <ext-link xlink:type="simple" ext-link-type="doi" xlink:href="10.1002/ece3.4375">https://doi.org/10.1002/ece3.4375</ext-link></mixed-citation></ref><ref id="B56"><mixed-citation xmlns:xlink="http://www.w3.org/1999/xlink" xlink:type="simple"><person-group><name name-style="western"><surname>Selz</surname><given-names>OM</given-names></name></person-group> (<year>2008</year>) Building a link between dN and dC stable isotopes signatures and the ecological phenotypic forms of Whitefish (<italic><tp:taxon-name><tp:taxon-name-part taxon-name-part-type="genus">Coregonus</tp:taxon-name-part> <tp:taxon-name-part taxon-name-part-type="species">laveratus</tp:taxon-name-part></tp:taxon-name></italic> (L.)) in 4 Swiss Lakes. B.Sc. Thesis: University of Bern, Bern.</mixed-citation></ref><ref id="B25"><mixed-citation xmlns:xlink="http://www.w3.org/1999/xlink" xlink:type="simple"><person-group><name name-style="western"><surname>Hudson</surname><given-names>AG</given-names></name></person-group> (<year>2011</year>) Population genomics and ecology of parallel adaptive radiations: the Alpine lake whitefish. PhD Thesis, University of Bern, Bern.</mixed-citation></ref><ref id="B12"><mixed-citation xmlns:xlink="http://www.w3.org/1999/xlink" xlink:type="simple"><person-group><name name-style="western"><surname>Bittner</surname><given-names>D</given-names></name></person-group> (<year>2009</year>) Gonad deformations in whitefish (<italic><tp:taxon-name><tp:taxon-name-part taxon-name-part-type="genus">Coregonus</tp:taxon-name-part></tp:taxon-name></italic> spp.) from Lake Thun, Switzerland – A population genetic and transcriptomic approach. PhD Thesis, University of Bern, Bern.</mixed-citation></ref><ref id="B37"><mixed-citation xmlns:xlink="http://www.w3.org/1999/xlink" xlink:type="simple"><person-group><name name-style="western"><surname>Kottelat</surname><given-names>M</given-names></name></person-group> (<year>1997</year>) <article-title>European freshwater fishes. A heuristic checklist of the freshwater fishes of Europe (exclusive of former USSR), with an introduction for non-systematists and comments on nomenclature and conservation.</article-title><source>Biologia, Bratislava, Section Zoology</source><volume>52</volume>: <fpage>1</fpage>–<lpage>271</lpage>. [Suppl. material 1]</mixed-citation></ref><ref id="B38"><mixed-citation xmlns:xlink="http://www.w3.org/1999/xlink" xlink:type="simple"><person-group><name name-style="western"><surname>Kottelat</surname><given-names>M</given-names></name><name name-style="western"><surname>Freyhof</surname><given-names>J</given-names></name></person-group> (<year>2007</year>) <source>Handbook of European Freshwater Fishes.</source><publisher-name>Kottelat</publisher-name>, <publisher-loc>Cornol, and Freyhof, Berlin</publisher-loc>, <size units="page">646 pp</size>.</mixed-citation></ref></ref-list></tp:taxon-treatment>
