# Supplementary material for: A taxonomic revision of the whitefish of lakes Brienz and Thun, Switzerland, with descriptions of four new species (Teleostei, Coregonidae)
Source: Zookeys. 2020 Nov 9;989:79–162. doi: 10.3897/zookeys.989.32822 (PMC7669820; doi:10.3897/zookeys.989.32822)
Supplement: XML Treatment for Coregonus fatioi [file zookeys.989.32822-treatment3.xml]

<!DOCTYPE tp:taxon-treatment
  PUBLIC "-//TaxonX//DTD Taxonomic Treatment Publishing DTD v0 20100105//EN" "tax-treatment-NSO.dtd">
<tp:taxon-treatment xmlns:tp="http://www.plazi.org/taxpub"><tp:treatment-meta><kwd-group><label>Taxon classification</label><kwd><named-content xmlns:xlink="http://www.w3.org/1999/xlink" content-type="kingdom">Animalia</named-content></kwd><kwd><named-content xmlns:xlink="http://www.w3.org/1999/xlink" content-type="order">Teleostei</named-content></kwd><kwd><named-content xmlns:xlink="http://www.w3.org/1999/xlink" content-type="family">Coregonidae</named-content></kwd></kwd-group><mixed-citation publication-type="journal"><person-group><name><surname>Selz</surname><given-names>Oliver M.</given-names></name><name><surname>Dönz</surname><given-names>Carmela J.</given-names></name><name><surname>Vonlanthen</surname><given-names>Pascal</given-names></name><name><surname>Seehausen</surname><given-names>Ole</given-names></name></person-group><article-title>A taxonomic revision of the whitefish of lakes Brienz and Thun, Switzerland, with descriptions of four new species (<tp:taxon-name><tp:taxon-name-part taxon-name-part-type="subclass">Teleostei</tp:taxon-name-part></tp:taxon-name>, <tp:taxon-name><tp:taxon-name-part taxon-name-part-type="family">Coregonidae</tp:taxon-name-part></tp:taxon-name>)</article-title><source>Zookeys</source><day>09</day><month>11</month><year>2020</year><volume>989</volume><fpage>79</fpage><lpage>162</lpage><pub-id pub-id-type="doi">10.3897/zookeys.989.32822</pub-id></mixed-citation></tp:treatment-meta><tp:nomenclature><tp:taxon-name><object-id xmlns:xlink="http://www.w3.org/1999/xlink" content-type="arpha" xlink:type="simple">25F5D317-28F5-5A22-B2B2-1C9938656B6D</object-id>
              <tp:taxon-name-part taxon-name-part-type="genus" reg="Coregonus">Coregonus</tp:taxon-name-part>
              <tp:taxon-name-part taxon-name-part-type="species" reg="fatioi">fatioi</tp:taxon-name-part>
            </tp:taxon-name><tp:taxon-authority>, Kottelat, 1997</tp:taxon-authority><tp:nomenclature-citation-list><tp:nomenclature-citation><tp:taxon-name>
                  <tp:taxon-name-part taxon-name-part-type="genus" reg="Coregonus">Coregonus</tp:taxon-name-part>
                </tp:taxon-name><comment>"Albock": <xref ref-type="bibr" rid="B23">Heuscher 1901</xref></comment></tp:nomenclature-citation><tp:nomenclature-citation><tp:taxon-name>
                  <tp:taxon-name-part taxon-name-part-type="genus" reg="Coregonus">Coregonus</tp:taxon-name-part>
                </tp:taxon-name><comment>"Albock", "BRI1": Douglas et al. 1999, <xref ref-type="bibr" rid="B17">2003</xref>; <xref ref-type="bibr" rid="B16">Douglas and Brunner 2002</xref> (see also synonymy of <tp:taxon-name><tp:taxon-name-part taxon-name-part-type="genus" reg="Coregonus">C.</tp:taxon-name-part> <tp:taxon-name-part taxon-name-part-type="species" reg="acrinasus">acrinasus</tp:taxon-name-part></tp:taxon-name>)</comment></tp:nomenclature-citation><tp:nomenclature-citation><tp:taxon-name>
                  <tp:taxon-name-part taxon-name-part-type="genus" reg="Coregonus">Coregonus</tp:taxon-name-part>
                </tp:taxon-name><comment>"Felchen": <xref ref-type="bibr" rid="B34">Kirchhofer 1990</xref>; <xref ref-type="bibr" rid="B35">Kirchhofer 1995</xref> (see also synonymy of <tp:taxon-name><tp:taxon-name-part taxon-name-part-type="genus" reg="Coregonus">C.</tp:taxon-name-part> <tp:taxon-name-part taxon-name-part-type="species" reg="alpinus">alpinus</tp:taxon-name-part></tp:taxon-name> and <tp:taxon-name><tp:taxon-name-part taxon-name-part-type="genus" reg="Coregonus">C.</tp:taxon-name-part> <tp:taxon-name-part taxon-name-part-type="species" reg="brienzii">brienzii</tp:taxon-name-part></tp:taxon-name>)</comment></tp:nomenclature-citation><tp:nomenclature-citation><tp:taxon-name>
                  <tp:taxon-name-part taxon-name-part-type="genus" reg="Coregonus">Coregonus</tp:taxon-name-part>
                </tp:taxon-name><comment>"Large type": <xref ref-type="bibr" rid="B42">Maurer and Guthruf 2005</xref>; <xref ref-type="bibr" rid="B43">Müller et al. 2007</xref> (see also synonymy of <tp:taxon-name><tp:taxon-name-part taxon-name-part-type="genus" reg="Coregonus">C.</tp:taxon-name-part> <tp:taxon-name-part taxon-name-part-type="species" reg="alpinus">alpinus</tp:taxon-name-part></tp:taxon-name> and <tp:taxon-name><tp:taxon-name-part taxon-name-part-type="genus" reg="Coregonus">C.</tp:taxon-name-part> <tp:taxon-name-part taxon-name-part-type="species" reg="brienzii">brienzii</tp:taxon-name-part></tp:taxon-name>)</comment></tp:nomenclature-citation><tp:nomenclature-citation><tp:taxon-name>
                  <tp:taxon-name-part taxon-name-part-type="genus" reg="Coregonus">Coregonus</tp:taxon-name-part> <tp:taxon-name-part taxon-name-part-type="species" reg="lavaretus">lavaretus</tp:taxon-name-part> <tp:taxon-name-part taxon-name-part-type="subspecies" reg="wartmanni">wartmanni</tp:taxon-name-part></tp:taxon-name><comment>natio <tp:taxon-name><tp:taxon-name-part taxon-name-part-type="genus" reg="Coregonus"/><tp:taxon-name-part taxon-name-part-type="species" reg="fatioi">fatioi</tp:taxon-name-part></tp:taxon-name>: <xref ref-type="bibr" rid="B8">Berg 1932</xref></comment></tp:nomenclature-citation><tp:nomenclature-citation><tp:taxon-name>
                  <tp:taxon-name-part taxon-name-part-type="genus" reg="Coregonus">Coregonus</tp:taxon-name-part> <tp:taxon-name-part taxon-name-part-type="species" reg="lavaretus">lavaretus</tp:taxon-name-part></tp:taxon-name><comment>natio <italic>arurensis</italic>, oekot. <italic>pelagicus</italic>: <xref ref-type="bibr" rid="B57">Steinmann 1950</xref> (see also synonymy of <tp:taxon-name><tp:taxon-name-part taxon-name-part-type="genus" reg="Coregonus">C.</tp:taxon-name-part> <tp:taxon-name-part taxon-name-part-type="species" reg="steinmanni">steinmanni</tp:taxon-name-part></tp:taxon-name>)</comment></tp:nomenclature-citation><tp:nomenclature-citation><tp:taxon-name>
                  <tp:taxon-name-part taxon-name-part-type="genus" reg="Coregonus">Coregonus</tp:taxon-name-part> <tp:taxon-name-part taxon-name-part-type="species" reg="lavaretus">lavaretus</tp:taxon-name-part></tp:taxon-name><comment>natio <italic>arurensis</italic>, oekot. <italic>primigenius</italic>: <xref ref-type="bibr" rid="B57">Steinmann 1950</xref> (see also synonymy of <tp:taxon-name><tp:taxon-name-part taxon-name-part-type="genus" reg="Coregonus">C.</tp:taxon-name-part> <tp:taxon-name-part taxon-name-part-type="species" reg="steinmanni">steinmanni</tp:taxon-name-part></tp:taxon-name> and <tp:taxon-name><tp:taxon-name-part taxon-name-part-type="genus" reg="Coregonus">C.</tp:taxon-name-part> <tp:taxon-name-part taxon-name-part-type="species" reg="alpinus">alpinus</tp:taxon-name-part></tp:taxon-name>)</comment></tp:nomenclature-citation><tp:nomenclature-citation><tp:taxon-name>
                  <tp:taxon-name-part taxon-name-part-type="genus" reg="Coregonus">Coregonus</tp:taxon-name-part>
                </tp:taxon-name><comment>"Bodenalbock", "Albock", "Schwebalbock", "Wanderalbock": <xref ref-type="bibr" rid="B57">Steinmann 1950</xref> (see also synonymy of <tp:taxon-name><tp:taxon-name-part taxon-name-part-type="genus" reg="Coregonus">C.</tp:taxon-name-part> <tp:taxon-name-part taxon-name-part-type="species" reg="alpinus">alpinus</tp:taxon-name-part></tp:taxon-name>, <tp:taxon-name><tp:taxon-name-part taxon-name-part-type="genus" reg="Coregonus">C.</tp:taxon-name-part> <tp:taxon-name-part taxon-name-part-type="species" reg="steinmanni">steinmanni</tp:taxon-name-part></tp:taxon-name>)</comment></tp:nomenclature-citation><tp:nomenclature-citation><tp:taxon-name>
                  <tp:taxon-name-part taxon-name-part-type="genus" reg="Coregonus">Coregonus</tp:taxon-name-part>
                </tp:taxon-name><comment>sp. "Felchen": <xref ref-type="bibr" rid="B28">Hudson et al. 2011</xref>, <xref ref-type="bibr" rid="B27">2013</xref>, <xref ref-type="bibr" rid="B26">2016</xref>; <xref ref-type="bibr" rid="B30">Ingram et al. 2012</xref></comment></tp:nomenclature-citation><tp:nomenclature-citation><tp:taxon-name>
                  <tp:taxon-name-part taxon-name-part-type="genus" reg="Coregonus">Coregonus</tp:taxon-name-part>
                </tp:taxon-name><comment>sp. "Tiefenalbock": <xref ref-type="bibr" rid="B63">Vonlanthen et al. 2015</xref></comment></tp:nomenclature-citation><tp:nomenclature-citation><tp:taxon-name>
                  <tp:taxon-name-part taxon-name-part-type="genus" reg="Coregonus">Coregonus</tp:taxon-name-part> <tp:taxon-name-part taxon-name-part-type="species" reg="wartmanni">wartmanni</tp:taxon-name-part> <tp:taxon-name-part taxon-name-part-type="subspecies" reg="alpinus">alpinus</tp:taxon-name-part></tp:taxon-name><comment>: <xref ref-type="bibr" rid="B19">Fatio 1890</xref></comment></tp:nomenclature-citation></tp:nomenclature-citation-list></tp:nomenclature><tp:treatment-sec sec-type="material" id="SECID0E5WCI"><title>Material examined.</title><p><bold><italic>Lectotype</italic>.</bold> MHNG-809.059, Switzerland, Lake Thun (<named-content xmlns:xlink="http://www.w3.org/1999/xlink" content-type="dwc:verbatimCoordinates" xlink:type="simple"><named-content content-type="geo-json" specific-use="{&#34;type&#34;:&#34;Point&#34;,&#34;coordinates&#34;:[7.766667,46.666667]}" id="NCID0EMXCI" xlink:type="simple">46°40'N, 7°46'E</named-content></named-content>), 154.5 mm SL, sex unknown.</p><p><bold><italic>Non-types</italic>.</bold> NMBE-1077133, NMBE-1077180–1077185, NMBE-1077135– 1077157, Switzerland, Lake Thun (<named-content xmlns:xlink="http://www.w3.org/1999/xlink" content-type="dwc:verbatimCoordinates" xlink:type="simple"><named-content content-type="geo-json" specific-use="{&#34;type&#34;:&#34;Point&#34;,&#34;coordinates&#34;:[7.766667,46.666667]}" id="NCID0E2XCI" xlink:type="simple">46°40'N, 7°46'E</named-content></named-content>), N = 30, 191–288 mm SL; NMBE-1077342, NMBE-1077291–1077317, NMBE-1077266, NMBE-1077267, Switzerland, Lake Brienz (<named-content xmlns:xlink="http://www.w3.org/1999/xlink" content-type="dwc:verbatimCoordinates" xlink:type="simple"><named-content content-type="geo-json" specific-use="{&#34;type&#34;:&#34;Point&#34;,&#34;coordinates&#34;:[7.950000,46.716667]}" id="NCID0EJYCI" xlink:type="simple">46°43'N, 7°57'E</named-content></named-content>), N = 30, 132–244 mm SL.</p></tp:treatment-sec><tp:treatment-sec sec-type="diagnosis" id="SECID0EOYCI"><title>Diagnosis.</title><p><italic><tp:taxon-name>
                  <tp:taxon-name-part taxon-name-part-type="genus" reg="Coregonus">Coregonus</tp:taxon-name-part> <tp:taxon-name-part taxon-name-part-type="species" reg="fatioi">fatioi</tp:taxon-name-part></tp:taxon-name></italic> is a medium-sized whitefish with weak pigmentation of all fins and body; light to dark green colour on the flanks above the lateral line; moderate to many pigmented small dots on the scales along the flank and the dorsum; slender, elongated and slightly torpedo-like body; long head; tip of snout is fleshy and roundish; small eye with a thin and triangular to roundish eye socket for individuals from Lake Thun and a thick and triangular shaped eye socket for individuals from Lake Brienz; many and long gill rakers.</p></tp:treatment-sec><tp:treatment-sec sec-type="Differential diagnosis" id="SECID0EIZCI"><title>Differential diagnosis.</title><p>Differential diagnoses against <italic><tp:taxon-name><tp:taxon-name-part taxon-name-part-type="genus" reg="Coregonus">C.</tp:taxon-name-part> <tp:taxon-name-part taxon-name-part-type="species" reg="albellus">albellus</tp:taxon-name-part></tp:taxon-name></italic> and <italic><tp:taxon-name><tp:taxon-name-part taxon-name-part-type="genus" reg="Coregonus">C.</tp:taxon-name-part> <tp:taxon-name-part taxon-name-part-type="species" reg="alpinus">alpinus</tp:taxon-name-part></tp:taxon-name></italic> are given under those species’ accounts.</p><p>
              <bold><italic><tp:taxon-name>
                    <tp:taxon-name-part taxon-name-part-type="genus" reg="Coregonus">Coregonus</tp:taxon-name-part> <tp:taxon-name-part taxon-name-part-type="species" reg="fatioi">fatioi</tp:taxon-name-part></tp:taxon-name></italic>-<italic><tp:taxon-name><tp:taxon-name-part taxon-name-part-type="genus" reg="Coregonus">Coregonus</tp:taxon-name-part> <tp:taxon-name-part taxon-name-part-type="species" reg="brienzii">brienzii</tp:taxon-name-part></tp:taxon-name></italic></bold>
            </p><p>In Brienz <italic><tp:taxon-name><tp:taxon-name-part taxon-name-part-type="genus" reg="Coregonus">C.</tp:taxon-name-part> <tp:taxon-name-part taxon-name-part-type="species" reg="fatioi">fatioi</tp:taxon-name-part></tp:taxon-name></italic> can be differentiated from <italic><tp:taxon-name><tp:taxon-name-part taxon-name-part-type="genus" reg="Coregonus">C.</tp:taxon-name-part> <tp:taxon-name-part taxon-name-part-type="species" reg="brienzii">brienzii</tp:taxon-name-part></tp:taxon-name></italic> by being deeper bodied (22.1–26.2% SL, mean = 23.9 vs. 19.6–25.1% SL, mean = 22.6) and having a smaller eye (eye depth: 21.2–27.6% HL, mean = 24.8 vs. 23.1–28.3% SL, mean = 25.3) (Tables <xref ref-type="table" rid="T5">5</xref>, <xref ref-type="table" rid="T7">7</xref>, <xref ref-type="table" rid="T11">11</xref>).</p><p>
              <bold><italic><tp:taxon-name>
                    <tp:taxon-name-part taxon-name-part-type="genus" reg="Coregonus">Coregonus</tp:taxon-name-part> <tp:taxon-name-part taxon-name-part-type="species" reg="fatioi">fatioi</tp:taxon-name-part></tp:taxon-name></italic>-<italic><tp:taxon-name><tp:taxon-name-part taxon-name-part-type="genus" reg="Coregonus">Coregonus</tp:taxon-name-part> <tp:taxon-name-part taxon-name-part-type="species" reg="steinmanni">steinmanni</tp:taxon-name-part></tp:taxon-name></italic></bold>
            </p><p>The specimens of <italic><tp:taxon-name><tp:taxon-name-part taxon-name-part-type="genus" reg="Coregonus">C.</tp:taxon-name-part> <tp:taxon-name-part taxon-name-part-type="species" reg="fatioi">fatioi</tp:taxon-name-part></tp:taxon-name></italic> from Lake Thun differ from those of <italic><tp:taxon-name><tp:taxon-name-part taxon-name-part-type="genus" reg="Coregonus">C.</tp:taxon-name-part> <tp:taxon-name-part taxon-name-part-type="species" reg="steinmanni">steinmanni</tp:taxon-name-part></tp:taxon-name></italic> by having longer gill rakers (middle gill raker length: 12.5–21.3% HL, mean = 15.8 vs. 9.1–14.3% HL, mean = 11.5; longest gill raker length: 12.8–22.6% HL, mean = 16.9 vs. 10–14.4% HL, mean = 12.1), a longer and wider underjaw (under jaw length: 28–34.1% HL, mean = 30.5 vs. 25.2–30% HL, mean = 27.3; under jaw width: 21–30.3% HL, mean = 24.7 vs. 19.3–25% HL, mean = 23). Based on ratios <italic><tp:taxon-name><tp:taxon-name-part taxon-name-part-type="genus" reg="Coregonus">C.</tp:taxon-name-part> <tp:taxon-name-part taxon-name-part-type="species" reg="fatioi">fatioi</tp:taxon-name-part></tp:taxon-name></italic> can be differentiated from <italic><tp:taxon-name><tp:taxon-name-part taxon-name-part-type="genus" reg="Coregonus">C.</tp:taxon-name-part> <tp:taxon-name-part taxon-name-part-type="species" reg="steinmanni">steinmanni</tp:taxon-name-part></tp:taxon-name></italic> by having a smaller "caudal peduncle depth / upper jaw length" ratio (CD/UJ: 1.02–1.34 vs. 1.36–1.55) and "caudal peduncle depth / postdorsal length" ratio (CD/PostD: 0.14–0.17 vs. 0.17–0.20 (Tables <xref ref-type="table" rid="T5">5</xref>, <xref ref-type="table" rid="T6">6</xref>, <xref ref-type="table" rid="T10">10</xref>).</p><!--PageBreak--><!--PageBreak--><p>
              <bold><italic><tp:taxon-name>
                    <tp:taxon-name-part taxon-name-part-type="genus" reg="Coregonus">Coregonus</tp:taxon-name-part> <tp:taxon-name-part taxon-name-part-type="species" reg="fatioi">fatioi</tp:taxon-name-part></tp:taxon-name>–<tp:taxon-name><tp:taxon-name-part taxon-name-part-type="genus" reg="Coregonus">Coregonus</tp:taxon-name-part> <tp:taxon-name-part taxon-name-part-type="species" reg="profundus">profundus</tp:taxon-name-part></tp:taxon-name></italic></bold>
            </p><p><italic><tp:taxon-name>
                  <tp:taxon-name-part taxon-name-part-type="genus" reg="Coregonus">Coregonus</tp:taxon-name-part> <tp:taxon-name-part taxon-name-part-type="species" reg="fatioi">fatioi</tp:taxon-name-part></tp:taxon-name></italic> from Lake Thun can be distinguished from <italic><tp:taxon-name><tp:taxon-name-part taxon-name-part-type="genus" reg="Coregonus">C.</tp:taxon-name-part> <tp:taxon-name-part taxon-name-part-type="species" reg="profundus">profundus</tp:taxon-name-part></tp:taxon-name></italic> by having more and longer gill rakers (upper arch gill raker number: 10– 16, mode = 14 vs. 5–10, mode = 9; lower arch gill raker number: 22– 27, mode = 24 vs. 10–18, mode = 14; total gill raker number: 32–43, mode = 38 vs. 15–27, mode = 21; middle gill raker length: 12.5– 21.3% HL, mean = 15.8 vs. 7.6–11.7% HL, mean = 9.2; longest gill raker length: 12.8–22.6% HL, mean = 16.9 vs. 7.8–12.4% HL, mean = 10.1), shorter pectoral fin (pectoral fin 1 length: 13.3–18.9% SL, mean = 16.5 vs. 16.6–21% SL, mean = 18.4; pectoral fin 2 length: 13.8–20.6% SL, mean = 17.7 vs. 17.7–23.2% SL, mean = 20.2), a shorter head (13.6–16.2% SL, mean = 14.8 vs. 15.5–18.4% SL, mean = 16.4), a longer postdorsal length (41.6–50.7% SL, mean = 44.9 vs. 38.9–44.5% SL, mean = 42.5), and a longer upper jaw (28–34.1% HL, mean = 30.5 vs. 26.4–30.6% HL, mean = 28.7) (Tables <xref ref-type="table" rid="T5">5</xref>, <xref ref-type="table" rid="T8">8</xref>, Suppl. material 1: Table S6).</p><p>
              <bold><italic><tp:taxon-name>
                    <tp:taxon-name-part taxon-name-part-type="genus" reg="Coregonus">Coregonus</tp:taxon-name-part> <tp:taxon-name-part taxon-name-part-type="species" reg="fatioi">fatioi</tp:taxon-name-part></tp:taxon-name></italic>-<italic><tp:taxon-name><tp:taxon-name-part taxon-name-part-type="genus" reg="Coregonus">Coregonus</tp:taxon-name-part> <tp:taxon-name-part taxon-name-part-type="species" reg="acrinasus">acrinasus</tp:taxon-name-part></tp:taxon-name></italic></bold>
            </p><p><italic><tp:taxon-name>
                  <tp:taxon-name-part taxon-name-part-type="genus" reg="Coregonus">Coregonus</tp:taxon-name-part> <tp:taxon-name-part taxon-name-part-type="species" reg="fatioi">fatioi</tp:taxon-name-part></tp:taxon-name></italic> can be distinguished from <italic><tp:taxon-name><tp:taxon-name-part taxon-name-part-type="genus" reg="Coregonus">C.</tp:taxon-name-part> <tp:taxon-name-part taxon-name-part-type="species" reg="acrinasus">acrinasus</tp:taxon-name-part></tp:taxon-name></italic> by having a longer postdorsal length (41.6–50.7% SL, mean = 44.9 vs. 40.3– 45.6% SL, mean = 43) and longer gill rakers (middle gill raker length: 12.5–21.3% HL, mean = 15.8 vs. 9.1–16.6% HL, mean = 13.4; longest gill raker length: 12.8–22.6% HL, mean = 16.9 vs. 11.4–16.9% HL, mean = 14.5) (Tables <xref ref-type="table" rid="T5">5</xref>, <xref ref-type="table" rid="T9">9</xref>).</p></tp:treatment-sec><tp:treatment-sec sec-type="description" id="SECID0EHDDI"><title>Description.</title><p>General appearance is shown in Figure 6. Morphological and meristic characters of both sexes can be found in Table <xref ref-type="table" rid="T5">5</xref> and Suppl. material 1: Table S6 and first- and second-best ratios for both sexes combined can be found in Tables <xref ref-type="table" rid="T10">10</xref>, <xref ref-type="table" rid="T11">11</xref>. The description is valid for both sexes and both lakes; differences between the populations of lakes Thun and Brienz are mentioned.</p><p><bold><italic>Shape</italic></bold>: Elongated. Slender bodied with greatest body depth anterior of the dorsal fin resulting in a slightly torpedo-like form. Dorsal and ventral profile similar and slightly arched. Dorsal and ventral profile from tip of snout to interorbital area mostly straight and then slightly convex to dorsal and pelvic fin origin respectively. Head long. Very rarely does the snout have an approx. 40–50° angle to the body axis anterior of the eye, such that the profile from the tip of the snout to the vertical projection where the anterior part of the eye crosses the dorsal profile is straight and afterwards slightly convex. Mouth thick (i.e., width of upper and lower jaw), long and often terminal and only rarely slightly sub-terminal. Snout mostly wider than deep, not strongly pronounced, since the tip of the snout is often fleshy and roundish. Specimens from Lake Thun have a thin, roundish and rarely triangular shaped eye-socket, whereas specimens from Lake Brienz have an eye-socket that is thick and triangular (i.e., sickle-shaped). Pectoral fin moderately tapered. Anterior unbranched ray of the erected dorsal fin ranges from almost vertically straight to an approx. 60–80° angle to body axis and only bent slightly posteriorly at the end of the ray. Caudal peduncle narrow and elongated with caudal fin forked in specimens from both lakes and sometimes moderately asymmetrical (mostly the ventral part is longer) in specimens from Lake Thun but very rarely in specimens from Lake Brienz. Unbranched ray of anal fin straight and rarely bent posteriorly at the end of the ray. Anal fin longest anteriorly and progres<!--PageBreak-->sively shortening posteriorly with the outer margin of the anal fin ranging from being straight to slightly concave.</p><p><bold><italic>
                  Meristics
                </italic></bold>: Specimens of Lake Thun have many and long gill rakers, whereas specimens from Lake Brienz have a bit less and moderately long gill rakers.</p><p><bold><italic>Colour</italic></bold>: Pigmentation of fins and body overall weak in live specimens. In specimens from Lake Thun the pectoral fin is translucent, sometimes yellowish with faint pigmentation at the median to distal parts of the fin. In Thun the pelvic fin ranges from completely translucent to moderately pigmented and the dorsal, adipose, anal and caudal fins are moderately pigmented. Specimens from Lake Brienz have a fully translucent pectoral fin that sometimes has a faint pigmentation on the unbranched ray. Pelvic and anal fins range from fully transparent to moderately pigmented and dorsal, adipose and caudal fins are moderately pigmented. In both lakes fish have a silvery appearance along the flanks. Specimens from both lakes sometimes have many pigmented small dots on the scales along the flank and the dorsum, which is rare in specimens from Lake Thun and common in specimens from Lake Brienz. Distribution of the dots is bound to the scale patterning such that the dots are found at the edge of the scales or at the boundary point of two scales (as can be found for the species of <italic><tp:taxon-name><tp:taxon-name-part taxon-name-part-type="genus" reg="Coregonus">C.</tp:taxon-name-part> <tp:taxon-name-part taxon-name-part-type="species" reg="alpinus">alpinus</tp:taxon-name-part></tp:taxon-name></italic>, <italic><tp:taxon-name><tp:taxon-name-part taxon-name-part-type="genus" reg="Coregonus">C.</tp:taxon-name-part> <tp:taxon-name-part taxon-name-part-type="species" reg="brienzii">brienzii</tp:taxon-name-part></tp:taxon-name></italic> and <italic><tp:taxon-name><tp:taxon-name-part taxon-name-part-type="genus" reg="Coregonus">C.</tp:taxon-name-part> <tp:taxon-name-part taxon-name-part-type="species" reg="steinmanni">steinmanni</tp:taxon-name-part></tp:taxon-name></italic>). Colouration on the dorsum above the lateral line of specimens from Lake Thun ranges from a light green colouration (e.g., RGB (136, 245, 205)) to an olive-green colouration (e.g., RGB (176, 192, 125)), where the former is more common. In specimens from Lake Brienz the upper dorsum is light greenish in colouration (e.g., RGB (136, 245, 205)). For a comparison to the main colouration found in the other species see Suppl. material 1: Figure S8. The dorsal part of the head of specimens of Lake Brienz is weakly pigmented, whereas that of specimens from Lake Thun is moderately pigmented. The snout around the nostrils is weakly (Lake Brienz) to moderately (Lake Thun) pigmented with a gap of very weak (Brienz) to moderate (Thun) pigmentation posteriorly of the nostrils up to the height of the middle of the eyes. Operculum and pre-operculum are silvery with one black dot on the lower margin of the pre-operculum. Preserved specimens are pale in colouration with similar pigmentation as described for live specimens. Silvery, translucent, not coloured or unpigmented parts of the body become brown-yellowish (e.g., RGB (239, 210, 40)), whereas the pigmented parts are conserved and the coloured parts (dorsally above the lateral line) become brownish (e.g., RGB (186, 140, 100)).</p></tp:treatment-sec><tp:treatment-sec sec-type="distribution" id="SECID0E1HDI"><title>Distribution and notes on biology.</title><p><italic><tp:taxon-name>
                  <tp:taxon-name-part taxon-name-part-type="genus" reg="Coregonus">Coregonus</tp:taxon-name-part> <tp:taxon-name-part taxon-name-part-type="species" reg="fatioi">fatioi</tp:taxon-name-part></tp:taxon-name></italic> is found in the lakes Thun (<named-content xmlns:xlink="http://www.w3.org/1999/xlink" content-type="dwc:verbatimCoordinates" xlink:type="simple"><named-content content-type="geo-json" specific-use="{&#34;type&#34;:&#34;Point&#34;,&#34;coordinates&#34;:[7.766667,46.666667]}" id="NCID0ERIDI" xlink:type="simple">46°40'N, 7°46'E</named-content></named-content>) and Brienz (<named-content xmlns:xlink="http://www.w3.org/1999/xlink" content-type="dwc:verbatimCoordinates" xlink:type="simple"><named-content content-type="geo-json" specific-use="{&#34;type&#34;:&#34;Point&#34;,&#34;coordinates&#34;:[7.950000,46.716667]}" id="NCID0E6IDI" xlink:type="simple">46°43'N, 7°57'E</named-content></named-content>) that are connected through the river Aare at Interlaken. Based on isotopic signatures <italic><tp:taxon-name><tp:taxon-name-part taxon-name-part-type="genus" reg="Coregonus">C.</tp:taxon-name-part> <tp:taxon-name-part taxon-name-part-type="species" reg="fatioi">fatioi</tp:taxon-name-part></tp:taxon-name></italic> feeds predominantly on zooplankton (<xref ref-type="bibr" rid="B56">Selz 2008</xref>; <xref ref-type="bibr" rid="B25">Hudson 2011</xref>; <xref ref-type="bibr" rid="B30">Ingram et al. 2012</xref>). Stomach content analyses of specimens of <italic><tp:taxon-name><tp:taxon-name-part taxon-name-part-type="genus" reg="Coregonus">C.</tp:taxon-name-part> <tp:taxon-name-part taxon-name-part-type="species" reg="fatioi">fatioi</tp:taxon-name-part></tp:taxon-name></italic> from Lake Brienz suggest that <italic><tp:taxon-name><tp:taxon-name-part taxon-name-part-type="genus" reg="Coregonus">C.</tp:taxon-name-part> <tp:taxon-name-part taxon-name-part-type="species" reg="fatioi">fatioi</tp:taxon-name-part></tp:taxon-name></italic> feeds on a mix of zooplankton and benthic prey (<xref ref-type="bibr" rid="B42">Maurer and Guthruf 2005</xref>; <xref ref-type="bibr" rid="B43">Müller et al. 2007</xref>). <italic><tp:taxon-name><tp:taxon-name-part taxon-name-part-type="genus" reg="Coregonus">Coregonus</tp:taxon-name-part> <tp:taxon-name-part taxon-name-part-type="species" reg="fatioi">fatioi</tp:taxon-name-part></tp:taxon-name></italic> has a moderately fast growth rate (Both lakes: <xref ref-type="bibr" rid="B35">Kirchhofer 1995</xref>; Bittner et al. unpublished; Lake Brienz: <xref ref-type="bibr" rid="B43">Müller et al. 2007</xref>). It has to be noted that the work by <xref ref-type="bibr" rid="B35">Kirchhofer (1995)</xref>, <xref ref-type="bibr" rid="B42">Maurer and Guthruf (2005)</xref> and <xref ref-type="bibr" rid="B43">Müller et al. (2007)</xref> did not <!--PageBreak-->distinguish between all species in lakes Thun or Brienz and thus lumped different species together into few groups. <xref ref-type="bibr" rid="B42">Maurer and Guthruf (2005)</xref> and <xref ref-type="bibr" rid="B43">Müller et al. (2007)</xref> differentiated between "small-type" and "large-type" whitefish based on cohort-specific threshold values for length-at-age. Based on morphology and ecology <xref ref-type="bibr" rid="B35">Kirchhofer (1995)</xref> differentiated in Lake Thun between "Albock" (comprising most likely of <italic><tp:taxon-name><tp:taxon-name-part taxon-name-part-type="genus" reg="Coregonus">C.</tp:taxon-name-part> <tp:taxon-name-part taxon-name-part-type="species" reg="alpinus">alpinus</tp:taxon-name-part></tp:taxon-name></italic>, <italic><tp:taxon-name><tp:taxon-name-part taxon-name-part-type="genus" reg="Coregonus">C.</tp:taxon-name-part> <tp:taxon-name-part taxon-name-part-type="species" reg="steinmanni">steinmanni</tp:taxon-name-part></tp:taxon-name></italic> and <italic><tp:taxon-name><tp:taxon-name-part taxon-name-part-type="genus" reg="Coregonus">C.</tp:taxon-name-part> <tp:taxon-name-part taxon-name-part-type="species" reg="acrinasus">acrinasus</tp:taxon-name-part></tp:taxon-name></italic>), "Brienzlig" (comprising most likely of <italic><tp:taxon-name><tp:taxon-name-part taxon-name-part-type="genus" reg="Coregonus">C.</tp:taxon-name-part> <tp:taxon-name-part taxon-name-part-type="species" reg="albellus">albellus</tp:taxon-name-part></tp:taxon-name></italic> and <italic><tp:taxon-name><tp:taxon-name-part taxon-name-part-type="genus" reg="Coregonus">C.</tp:taxon-name-part> <tp:taxon-name-part taxon-name-part-type="species" reg="fatioi">fatioi</tp:taxon-name-part></tp:taxon-name></italic>) and "Kropfer" (<italic><tp:taxon-name><tp:taxon-name-part taxon-name-part-type="genus" reg="Coregonus">C.</tp:taxon-name-part> <tp:taxon-name-part taxon-name-part-type="species" reg="profundus">profundus</tp:taxon-name-part></tp:taxon-name></italic>) and in Lake Brienz between "Felchen" (comprising most likely of <italic><tp:taxon-name><tp:taxon-name-part taxon-name-part-type="genus" reg="Coregonus">C.</tp:taxon-name-part> <tp:taxon-name-part taxon-name-part-type="species" reg="alpinus">alpinus</tp:taxon-name-part></tp:taxon-name></italic>, <italic><tp:taxon-name><tp:taxon-name-part taxon-name-part-type="genus" reg="Coregonus">C.</tp:taxon-name-part> <tp:taxon-name-part taxon-name-part-type="species" reg="fatioi">fatioi</tp:taxon-name-part></tp:taxon-name></italic> and <italic><tp:taxon-name><tp:taxon-name-part taxon-name-part-type="genus" reg="Coregonus">C.</tp:taxon-name-part> <tp:taxon-name-part taxon-name-part-type="species" reg="brienzii">brienzii</tp:taxon-name-part></tp:taxon-name></italic>) and "Brienzlig" and "Winter-Brienzlig" (comprising of summer- and winter-spawning specimens of <italic><tp:taxon-name><tp:taxon-name-part taxon-name-part-type="genus" reg="Coregonus">C.</tp:taxon-name-part> <tp:taxon-name-part taxon-name-part-type="species" reg="albellus">albellus</tp:taxon-name-part></tp:taxon-name></italic>). The gill raker number and length of <italic><tp:taxon-name><tp:taxon-name-part taxon-name-part-type="genus" reg="Coregonus">C.</tp:taxon-name-part> <tp:taxon-name-part taxon-name-part-type="species" reg="fatioi">fatioi</tp:taxon-name-part></tp:taxon-name></italic> (many and long gill rakers) suggests, based on the functional properties of the number of gill rakers (<xref ref-type="bibr" rid="B41">Lundsgaard-Hansen et al. 2013</xref>; <xref ref-type="bibr" rid="B50">Roesch et al. 2013</xref>), that <italic><tp:taxon-name><tp:taxon-name-part taxon-name-part-type="genus" reg="Coregonus">C.</tp:taxon-name-part> <tp:taxon-name-part taxon-name-part-type="species" reg="fatioi">fatioi</tp:taxon-name-part></tp:taxon-name></italic> feeds more on zooplankton and less on benthic prey. However, this assumption needs to be verified with stomach content analyses that distinguish between the different species within a lake. Habitat stratified random sampling of Lake Thun (mid-October 2013; <xref ref-type="bibr" rid="B63">Vonlanthen et al. 2015</xref>) and Brienz (mid-September 2011; Vonlanthen et al. 2013) shows, that <italic><tp:taxon-name><tp:taxon-name-part taxon-name-part-type="genus" reg="Coregonus">C.</tp:taxon-name-part> <tp:taxon-name-part taxon-name-part-type="species" reg="fatioi">fatioi</tp:taxon-name-part></tp:taxon-name></italic> occupies the moderately shallow (Brienz: approx. 1–48 m, <italic>N</italic> = 9; Thun: approx. 25–140 m, <italic>N</italic> = 4) to the deepest waters of the benthic habitat in both lakes (down to 217 m and 261 m in lakes Thun and Brienz, respectively) (<xref ref-type="bibr" rid="B15">Dönz et al. 2018</xref>). In the pelagic habitat <italic><tp:taxon-name><tp:taxon-name-part taxon-name-part-type="genus" reg="Coregonus">C.</tp:taxon-name-part> <tp:taxon-name-part taxon-name-part-type="species" reg="fatioi">fatioi</tp:taxon-name-part></tp:taxon-name></italic> aggregates in lakes Thun and Brienz in moderate water depths (Brienz: approx. 1–100 m, <italic>N</italic> = 10; Thun: approx. 10–40 m, <italic>N</italic> = 9) (<xref ref-type="bibr" rid="B15">Dönz et al. 2018</xref>). Note that the habitat-stratified random sampling data for both lakes only covers a short period of time (one month in late summer) and it is thus not clear how the species are distributed spatially through the rest of the year. Furthermore, the habitat-stratified random sampling in the both lakes did not distinguish between ripe and unripe specimens, and thus in the case of <italic><tp:taxon-name><tp:taxon-name-part taxon-name-part-type="genus" reg="Coregonus">C.</tp:taxon-name-part> <tp:taxon-name-part taxon-name-part-type="species" reg="fatioi">fatioi</tp:taxon-name-part></tp:taxon-name></italic> the distribution pattern along the depth in the benthic zone is biased by the spawning aggregation of this species since the sampling period in both lakes coincides partially with the spawning season of this species. <italic><tp:taxon-name><tp:taxon-name-part taxon-name-part-type="genus" reg="Coregonus">Coregonus</tp:taxon-name-part> <tp:taxon-name-part taxon-name-part-type="species" reg="fatioi">fatioi</tp:taxon-name-part></tp:taxon-name></italic> resembles phenotypically <italic><tp:taxon-name><tp:taxon-name-part taxon-name-part-type="genus" reg="Coregonus">C.</tp:taxon-name-part> <tp:taxon-name-part taxon-name-part-type="species" reg="albellus">albellus</tp:taxon-name-part></tp:taxon-name></italic> and to some extent <italic><tp:taxon-name><tp:taxon-name-part taxon-name-part-type="genus" reg="Coregonus">C.</tp:taxon-name-part> <tp:taxon-name-part taxon-name-part-type="species" reg="profundus">profundus</tp:taxon-name-part></tp:taxon-name></italic>. Interestingly, <xref ref-type="bibr" rid="B57">Steinmann (1950)</xref> already mentioned for Lake Thun that the ecotype "<italic><tp:taxon-name><tp:taxon-name-part taxon-name-part-type="genus" reg="Coregonus">Coregonus</tp:taxon-name-part> <tp:taxon-name-part taxon-name-part-type="species" reg="lavaretus">lavaretus</tp:taxon-name-part></tp:taxon-name> L. nat. arurenis</italic>, <italic>oekot. nanus</italic>" (most likely <italic><tp:taxon-name><tp:taxon-name-part taxon-name-part-type="genus" reg="Coregonus">C.</tp:taxon-name-part> <tp:taxon-name-part taxon-name-part-type="species" reg="albellus">albellus</tp:taxon-name-part></tp:taxon-name></italic>) should be grouped based on its ecology closely to the ecotype "<italic><tp:taxon-name><tp:taxon-name-part taxon-name-part-type="genus" reg="Coregonus">Coregonus</tp:taxon-name-part> <tp:taxon-name-part taxon-name-part-type="species" reg="lavaretus">lavaretus</tp:taxon-name-part></tp:taxon-name> L. nat. arurenis</italic>, <italic>oekot. pelagicus</italic>" (most likely <italic><tp:taxon-name><tp:taxon-name-part taxon-name-part-type="genus" reg="Coregonus">C.</tp:taxon-name-part> <tp:taxon-name-part taxon-name-part-type="species" reg="fatioi">fatioi</tp:taxon-name-part></tp:taxon-name></italic>). Steinmann mentions the German name "Schwebalbock" for the ecotype "pelagicus", which means verbally translated the "floating whitefish" and mentions that the "nanus" ecotype seems to be a small species with similar ecological properties. For the large whitefish species in Lake Thun, <xref ref-type="bibr" rid="B57">Steinmann (1950)</xref> defined one central ecotype, the "primigenius" ecotoype, which he places – based on the size – with two other ecotypes namely the "litoralis" ecotoype (most likely <italic><tp:taxon-name><tp:taxon-name-part taxon-name-part-type="genus" reg="Coregonus">C.</tp:taxon-name-part> <tp:taxon-name-part taxon-name-part-type="species" reg="alpinus">alpinus</tp:taxon-name-part></tp:taxon-name></italic>) and the "pelagicus" ecotype (most likely <italic><tp:taxon-name><tp:taxon-name-part taxon-name-part-type="genus" reg="Coregonus">C.</tp:taxon-name-part> <tp:taxon-name-part taxon-name-part-type="species" reg="fatioi">fatioi</tp:taxon-name-part></tp:taxon-name></italic>). Besides referring to a "primigenius" ecotype, <xref ref-type="bibr" rid="B57">Steinmann (1950)</xref> also refers to a "primigenius"-group, which most likely comprises of the "pelagicus" and "litoralis" ecotypes. A further indication of this is that he also mentions that yet another ecotype, namely the "<tp:taxon-name><tp:taxon-name-part taxon-name-part-type="genus" reg="Coregonus"/><tp:taxon-name-part taxon-name-part-type="species" reg="profundus">profundus</tp:taxon-name-part></tp:taxon-name>" ecotype, can be directly deduced from the <!--PageBreak-->"primigenius" ecotype. <xref ref-type="bibr" rid="B57">Steinmann (1950)</xref> further mentions that specimens, which he places in the "primigenius"-group, used to migrate before the construction of water gates (see below) upstream from Lake Thun into the river Aare, which connects Lake Thun with Lake Brienz. <xref ref-type="bibr" rid="B57">Steinmann (1950)</xref> mentions that these fish belong to the "primigenius"-group, but did not specify if the migrating population constituted of individuals of the "litoralis" or the "pelagicus" ecotype or both. This migrating population was referred to as "Wanderalbock" (i.e. migrating whitefish) in German and historically migrated from Lake Thun into Lake Brienz during the spawning season, before migration became impossible due to the construction of water gates in 1856 (<xref ref-type="bibr" rid="B19">Fatio 1890</xref>; <xref ref-type="bibr" rid="B15">Dönz et al. 2018</xref>). <xref ref-type="bibr" rid="B19">Fatio (1890)</xref> mentioned that a large part of the population of <italic><tp:taxon-name><tp:taxon-name-part taxon-name-part-type="genus" reg="Coregonus">C.</tp:taxon-name-part> <tp:taxon-name-part taxon-name-part-type="species" reg="fatioi">fatioi</tp:taxon-name-part></tp:taxon-name></italic> "disappeared" at the beginning of the spawning season in late August and was caught by fishermen in the river Aare downstream (near the city of Thun or Bern) or upstream (near the city of Interlaken) of Lake Thun before and after the construction of the water gate. We compared six whitefish specimens from the museum collections of the MHNG and NMBE, which had no species designation but where it was mentioned that they were caught in the river Aare near the city of Bern (in the years 1881 and 1895), Thun (in the year 1950) and Interlaken (in the year 1945), to the contemporary specimens of Lake Thun including the type specimens of <italic><tp:taxon-name><tp:taxon-name-part taxon-name-part-type="genus" reg="Coregonus">C.</tp:taxon-name-part> <tp:taxon-name-part taxon-name-part-type="species" reg="albellus">albellus</tp:taxon-name-part></tp:taxon-name></italic>, <italic><tp:taxon-name><tp:taxon-name-part taxon-name-part-type="genus" reg="Coregonus">C.</tp:taxon-name-part> <tp:taxon-name-part taxon-name-part-type="species" reg="fatio">fatio</tp:taxon-name-part></tp:taxon-name></italic>i and <italic><tp:taxon-name><tp:taxon-name-part taxon-name-part-type="genus" reg="Coregonus">C.</tp:taxon-name-part> <tp:taxon-name-part taxon-name-part-type="species" reg="alpinus">alpinus</tp:taxon-name-part></tp:taxon-name></italic>. All the specimens were caught after the construction of the water gate, when free movement between the lakes was already constrained. All six specimens from the river Aare group in morphospace within the range or adjacent to the range of the contemporary specimens of <italic><tp:taxon-name><tp:taxon-name-part taxon-name-part-type="genus" reg="Coregonus">C.</tp:taxon-name-part> <tp:taxon-name-part taxon-name-part-type="species" reg="fatioi">fatioi</tp:taxon-name-part></tp:taxon-name></italic> including the type specimen (Suppl. material 1: Figure S11a–c), suggesting that the historically migrating population of whitefish from Lake Thun most likely belonged to the species <italic><tp:taxon-name><tp:taxon-name-part taxon-name-part-type="genus" reg="Coregonus">C.</tp:taxon-name-part> <tp:taxon-name-part taxon-name-part-type="species" reg="fatioi">fatioi</tp:taxon-name-part></tp:taxon-name></italic>. <xref ref-type="bibr" rid="B12">Bittner (2009)</xref> sampled and genotyped individuals of a population of whitefish spawning in the river Aare near Interlaken. <xref ref-type="bibr" rid="B15">Dönz et al. (2018)</xref> re-analysed those individuals and was able to assign 4 individuals with high assignment probability (&gt;70%) to several different contemporary species of Lake Thun, namely <italic><tp:taxon-name><tp:taxon-name-part taxon-name-part-type="genus" reg="Coregonus">C.</tp:taxon-name-part> <tp:taxon-name-part taxon-name-part-type="species" reg="alpinus">alpinus</tp:taxon-name-part></tp:taxon-name></italic> (individual assignment probability of THL15N18 = 86%), <italic><tp:taxon-name><tp:taxon-name-part taxon-name-part-type="genus" reg="Coregonus">C.</tp:taxon-name-part> <tp:taxon-name-part taxon-name-part-type="species" reg="acrinasus">acrinasus</tp:taxon-name-part></tp:taxon-name></italic> (ind. assign. prob. of THL15N07 and THL15N23 = 77% and 80%, respectively) and <italic><tp:taxon-name><tp:taxon-name-part taxon-name-part-type="genus" reg="Coregonus">C.</tp:taxon-name-part> <tp:taxon-name-part taxon-name-part-type="species" reg="fatioi">fatioi</tp:taxon-name-part></tp:taxon-name></italic> (ind. assign. prob. of THL15NfS1124 = 92%). This suggest either that historically more species than just <italic><tp:taxon-name><tp:taxon-name-part taxon-name-part-type="genus" reg="Coregonus">C.</tp:taxon-name-part> <tp:taxon-name-part taxon-name-part-type="species" reg="fatioi">fatioi</tp:taxon-name-part></tp:taxon-name></italic> migrated to the river Aare for spawning and were missed both by <xref ref-type="bibr" rid="B19">Fatio (1890)</xref> and <xref ref-type="bibr" rid="B57">Steinmann (1950)</xref> and are thus not represented in our PCA morphospace of Aare river whitefish (Suppl. material 1: Figure S11 a–c). Or the historical migratory population consisted – as has been suggested by <xref ref-type="bibr" rid="B19">Fatio (1890)</xref> and <xref ref-type="bibr" rid="B57">Steinmann (1950)</xref> – of individuals of <italic><tp:taxon-name><tp:taxon-name-part taxon-name-part-type="genus" reg="Coregonus">C.</tp:taxon-name-part> <tp:taxon-name-part taxon-name-part-type="species" reg="fatioi">fatioi</tp:taxon-name-part></tp:taxon-name></italic>. The average size (total length) at 3 years of age for specimens in this study is 266±15 mm (mean and standard deviation, N = 14) and 244±14 mm (N = 16) for lakes Thun and Brienz respectively (Suppl. material 1: Figures S4–S6). In Lake Brienz the size of 3-year-old specimens of <italic><tp:taxon-name><tp:taxon-name-part taxon-name-part-type="genus" reg="Coregonus">C.</tp:taxon-name-part> <tp:taxon-name-part taxon-name-part-type="species" reg="fatioi">fatioi</tp:taxon-name-part></tp:taxon-name></italic> is considerably larger than that of <italic><tp:taxon-name><tp:taxon-name-part taxon-name-part-type="genus" reg="Coregonus">C.</tp:taxon-name-part> <tp:taxon-name-part taxon-name-part-type="species" reg="albellus">albellus</tp:taxon-name-part></tp:taxon-name></italic> and similar to that of <italic><tp:taxon-name><tp:taxon-name-part taxon-name-part-type="genus" reg="Coregonus">C.</tp:taxon-name-part> <tp:taxon-name-part taxon-name-part-type="species" reg="alpinus">alpinus</tp:taxon-name-part></tp:taxon-name></italic> and <italic><tp:taxon-name><tp:taxon-name-part taxon-name-part-type="genus" reg="Coregonus">C.</tp:taxon-name-part> <tp:taxon-name-part taxon-name-part-type="species" reg="brienzii">brienzii</tp:taxon-name-part></tp:taxon-name></italic>, whereas in Lake Thun it is similar to that of <italic><tp:taxon-name><tp:taxon-name-part taxon-name-part-type="genus" reg="Coregonus">C.</tp:taxon-name-part> <tp:taxon-name-part taxon-name-part-type="species" reg="profundus">profundus</tp:taxon-name-part></tp:taxon-name></italic> and <italic><tp:taxon-name><tp:taxon-name-part taxon-name-part-type="genus" reg="Coregonus">C.</tp:taxon-name-part> <tp:taxon-name-part taxon-name-part-type="species" reg="albellus">albellus</tp:taxon-name-part></tp:taxon-name></italic> and smaller than that of <italic><tp:taxon-name><tp:taxon-name-part taxon-name-part-type="genus" reg="Coregonus">C.</tp:taxon-name-part> <tp:taxon-name-part taxon-name-part-type="species" reg="alpinus">alpinus</tp:taxon-name-part></tp:taxon-name></italic>, <italic><tp:taxon-name><tp:taxon-name-part taxon-name-part-type="genus" reg="Coregonus">C.</tp:taxon-name-part> <tp:taxon-name-part taxon-name-part-type="species" reg="steinmanni">steinmanni</tp:taxon-name-part></tp:taxon-name></italic>, and <italic><tp:taxon-name><tp:taxon-name-part taxon-name-part-type="genus" reg="Coregonus">C.</tp:taxon-name-part> <tp:taxon-name-part taxon-name-part-type="species" reg="acrinasus">acrinasus</tp:taxon-name-part></tp:taxon-name></italic> (Suppl. material 1: Figure S6). <italic><tp:taxon-name><tp:taxon-name-part taxon-name-part-type="genus" reg="Coregonus">Coregonus</tp:taxon-name-part> <tp:taxon-name-part taxon-name-part-type="species" reg="fatioi">fatioi</tp:taxon-name-part></tp:taxon-name></italic> has a long spawning season with two peaks. One spawn<!--PageBreak-->ing peak is in late summer/early autumn from August to October, which seems more common in Lake Thun than Lake Brienz, and the second peak is in early to late winter from December to March (Suppl. material 1: Figure S3; <xref ref-type="bibr" rid="B12">Bittner 2009</xref>; <xref ref-type="bibr" rid="B15">Dönz et al. 2018</xref>). Spawning depth varies with spawning season and can range from approx. 40 m down to the max. depth of 210 m and 261 m in lakes Thun and Brienz, respectively (Suppl. material 1: Figure S3; <xref ref-type="bibr" rid="B12">Bittner 2009</xref>; <xref ref-type="bibr" rid="B15">Dönz et al. 2018</xref>). Occasionally <italic><tp:taxon-name><tp:taxon-name-part taxon-name-part-type="genus" reg="Coregonus">C.</tp:taxon-name-part> <tp:taxon-name-part taxon-name-part-type="species" reg="fatioi">fatioi</tp:taxon-name-part></tp:taxon-name></italic> can be found spawning shallower (up to 10 m), but generally it spawns in deeper waters. The spawning season and depth of <italic><tp:taxon-name><tp:taxon-name-part taxon-name-part-type="genus" reg="Coregonus">C.</tp:taxon-name-part> <tp:taxon-name-part taxon-name-part-type="species" reg="fatioi">fatioi</tp:taxon-name-part></tp:taxon-name></italic> partially overlaps with that of <italic><tp:taxon-name><tp:taxon-name-part taxon-name-part-type="genus" reg="Coregonus">C.</tp:taxon-name-part> <tp:taxon-name-part taxon-name-part-type="species" reg="steinmanni">steinmanni</tp:taxon-name-part></tp:taxon-name></italic>, <italic><tp:taxon-name><tp:taxon-name-part taxon-name-part-type="genus" reg="Coregonus">C.</tp:taxon-name-part> <tp:taxon-name-part taxon-name-part-type="species" reg="albellus">albellus</tp:taxon-name-part></tp:taxon-name></italic>, <tp:taxon-name><tp:taxon-name-part taxon-name-part-type="genus" reg="Coregonus">C.</tp:taxon-name-part> <tp:taxon-name-part taxon-name-part-type="species" reg="acrinasus">acrinasus</tp:taxon-name-part></tp:taxon-name>, and <italic><tp:taxon-name><tp:taxon-name-part taxon-name-part-type="genus" reg="Coregonus">C.</tp:taxon-name-part> <tp:taxon-name-part taxon-name-part-type="species" reg="profundus">profundus</tp:taxon-name-part></tp:taxon-name></italic> in Lake Thun and with that of <italic><tp:taxon-name><tp:taxon-name-part taxon-name-part-type="genus" reg="Coregonus">C.</tp:taxon-name-part> <tp:taxon-name-part taxon-name-part-type="species" reg="albellus">albellus</tp:taxon-name-part></tp:taxon-name></italic> and <italic><tp:taxon-name><tp:taxon-name-part taxon-name-part-type="genus" reg="Coregonus">C.</tp:taxon-name-part> <tp:taxon-name-part taxon-name-part-type="species" reg="brienzii">brienzii</tp:taxon-name-part></tp:taxon-name></italic> in Lake Brienz.</p></tp:treatment-sec><tp:treatment-sec sec-type="etymology" id="SECID0EEFAK"><title>Etymology.</title><p>The name given to this species by <xref ref-type="bibr" rid="B19">Fatio (1890)</xref> was preoccupied by another species described by <xref ref-type="bibr" rid="B18">Fatio (1885)</xref>. <xref ref-type="bibr" rid="B37">Kottelat (1997)</xref> proposed <italic><tp:taxon-name><tp:taxon-name-part taxon-name-part-type="genus" reg="Coregonus">C.</tp:taxon-name-part> <tp:taxon-name-part taxon-name-part-type="species" reg="fatioi">fatioi</tp:taxon-name-part></tp:taxon-name></italic> as a replacement name. The specific epithet <italic><tp:taxon-name><tp:taxon-name-part taxon-name-part-type="genus" reg="Coregonus"/><tp:taxon-name-part taxon-name-part-type="species" reg="fatioi">fatioi</tp:taxon-name-part></tp:taxon-name></italic> is the genitive of <italic>Fatio</italic>. It was named by <xref ref-type="bibr" rid="B37">Kottelat (1997)</xref> after the late researcher Viktor Fatio, a zoologist from Switzerland who wrote a standard reference work on the Swiss vertebrates entitled "Faune des Vertébrés de la Suisse Partie 1–3"and in which he also described part of the whitefish species diversity of Switzerland.</p></tp:treatment-sec><tp:treatment-sec sec-type="Common name" id="SECID0ERGAK"><title>Common name.</title><p>Tiefenalbock in Lake Thun and Felchen in Lake Brienz.</p></tp:treatment-sec><tp:treatment-sec><!--Section generated to contain objects referenced in tp:taxon-treatment.--><table-wrap id="T5" position="float" orientation="portrait"><label>Table 5.</label><caption><p>Morphological and meristic data of <italic><tp:taxon-name><tp:taxon-name-part taxon-name-part-type="genus" reg="Coregonus">C.</tp:taxon-name-part> <tp:taxon-name-part taxon-name-part-type="species" reg="fatioi">fatioi</tp:taxon-name-part></tp:taxon-name></italic> Kottelat, 1997 from lakes Thun and Brienz, MHNG-809.059 lectotype from Lake Thun; non-type material N = 30 from Lake Thun and N = 30 from Lake Brienz.</p></caption><table id="TID0EBACM" rules="all"><tbody><tr><td rowspan="4" colspan="1">
                  <bold>Morphological characters</bold>
                </td><td rowspan="1" colspan="1">
                  <bold><italic><tp:taxon-name>
                    <tp:taxon-name-part taxon-name-part-type="genus" reg="Coregonus">C.</tp:taxon-name-part> <tp:taxon-name-part taxon-name-part-type="species" reg="fatioi">fatioi</tp:taxon-name-part></tp:taxon-name></italic></bold>
                </td><td rowspan="1" colspan="2">
                  <bold>Both lakes</bold>
                </td><td rowspan="1" colspan="6">
                  <bold>Lake Thun</bold>
                </td><td rowspan="1" colspan="6">
                  <bold>Lake Brienz</bold>
                </td></tr><tr><td rowspan="3" colspan="1">
                  <bold>Lectotype</bold>
                </td><td rowspan="1" colspan="2">
                  <bold>Non-types both sexes</bold>
                </td><td rowspan="1" colspan="6">
                  <bold>Non-types</bold>
                </td><td rowspan="1" colspan="6">
                  <bold>Non-types</bold>
                </td></tr><tr><td rowspan="1" colspan="2">
                  <bold><italic>
                  Ntotal
                </italic> = 60</bold>
                </td><td rowspan="1" colspan="2">
                  <bold><italic>
                  Ntotal
                </italic> = 30</bold>
                </td><td rowspan="1" colspan="2">
                  <bold><italic>Nfemales</italic> = 17</bold>
                </td><td rowspan="1" colspan="2">
                  <bold><italic>Nmales</italic> = 13</bold>
                </td><td rowspan="1" colspan="2">
                  <bold><italic>
                  Ntotal
                </italic> = 30</bold>
                </td><td rowspan="1" colspan="2">
                  <bold><italic>Nfemales</italic> = 12</bold>
                </td><td rowspan="1" colspan="2">
                  <bold><italic>Nmales</italic> = 18</bold>
                </td></tr><tr><td rowspan="1" colspan="1">
                  <bold>Mean ± StDev</bold>
                </td><td rowspan="1" colspan="1">
                  <bold>Range</bold>
                </td><td rowspan="1" colspan="1">
                  <bold>Mean ± StDev</bold>
                </td><td rowspan="1" colspan="1">
                  <bold>Range</bold>
                </td><td rowspan="1" colspan="1">
                  <bold>Mean ± StDev</bold>
                </td><td rowspan="1" colspan="1">
                  <bold>Range</bold>
                </td><td rowspan="1" colspan="1">
                  <bold>Mean ± StDev</bold>
                </td><td rowspan="1" colspan="1">
                  <bold>Range</bold>
                </td><td rowspan="1" colspan="1">
                  <bold>Mean ± StDev</bold>
                </td><td rowspan="1" colspan="1">
                  <bold>Range</bold>
                </td><td rowspan="1" colspan="1">
                  <bold>Mean ± StDev</bold>
                </td><td rowspan="1" colspan="1">
                  <bold>Range</bold>
                </td><td rowspan="1" colspan="1">
                  <bold>Mean ± StDev</bold>
                </td><td rowspan="1" colspan="1">
                  <bold>Range</bold>
                </td></tr><tr><td rowspan="1" colspan="1">
                  <bold>SL (mm)</bold>
                </td><td rowspan="1" colspan="1">154.5</td><td rowspan="1" colspan="1">207.5±35.2</td><td rowspan="1" colspan="1">(132-288)</td><td rowspan="1" colspan="1">230.2±21.2</td><td rowspan="1" colspan="1">(191-288)</td><td rowspan="1" colspan="1">226.6±14.3</td><td rowspan="1" colspan="1">(191-245)</td><td rowspan="1" colspan="1">234.9±27.8</td><td rowspan="1" colspan="1">(202-288)</td><td rowspan="1" colspan="1">184.8±31.7</td><td rowspan="1" colspan="1">(132-244)</td><td rowspan="1" colspan="1">195.9±29.7</td><td rowspan="1" colspan="1">(141-244)</td><td rowspan="1" colspan="1">177.3±31.6</td><td rowspan="1" colspan="1">(132-225)</td></tr><tr><td rowspan="1" colspan="16">
                  <bold>Percentage of standard length</bold>
                </td></tr><tr><td rowspan="1" colspan="1">
                  <bold>PelvFB</bold>
                </td><td rowspan="1" colspan="1">3.6</td><td rowspan="1" colspan="1">3.8±0.4</td><td rowspan="1" colspan="1">(3.1-4.8)</td><td rowspan="1" colspan="1">4.0±0.4</td><td rowspan="1" colspan="1">(3.2-4.8)</td><td rowspan="1" colspan="1">3.9±0.3</td><td rowspan="1" colspan="1">(3.3-4.4)</td><td rowspan="1" colspan="1">4.0±0.4</td><td rowspan="1" colspan="1">(3.2-4.8)</td><td rowspan="1" colspan="1">3.7±0.4</td><td rowspan="1" colspan="1">(3.1-4.6)</td><td rowspan="1" colspan="1">3.7±0.3</td><td rowspan="1" colspan="1">(3.1-4.1)</td><td rowspan="1" colspan="1">3.7±0.4</td><td rowspan="1" colspan="1">(3.2-4.6)</td></tr><tr><td rowspan="1" colspan="1">
                  <bold>PelvFS</bold>
                </td><td rowspan="1" colspan="1">5.4</td><td rowspan="1" colspan="1">6.2±0.8</td><td rowspan="1" colspan="1">(3.9-8.0)</td><td rowspan="1" colspan="1">6.2±0.9</td><td rowspan="1" colspan="1">(3.9-8.0)</td><td rowspan="1" colspan="1">6.3±0.8</td><td rowspan="1" colspan="1">(4.6-7.4)</td><td rowspan="1" colspan="1">6.1±1.0</td><td rowspan="1" colspan="1">(3.9-8.0)</td><td rowspan="1" colspan="1">6.2±0.8</td><td rowspan="1" colspan="1">(3.9-7.4)</td><td rowspan="1" colspan="1">6.2±0.8</td><td rowspan="1" colspan="1">(3.9-7.0)</td><td rowspan="1" colspan="1">6.2±0.9</td><td rowspan="1" colspan="1">(3.9-7.4)</td></tr><tr><td rowspan="1" colspan="1">
                  <bold>PelvF</bold>
                </td><td rowspan="1" colspan="1">17.4</td><td rowspan="1" colspan="1">16.1±1</td><td rowspan="1" colspan="1">(13.7-19.3)</td><td rowspan="1" colspan="1">16.4±1.2</td><td rowspan="1" colspan="1">(13.7-19.3)</td><td rowspan="1" colspan="1">16.6±1</td><td rowspan="1" colspan="1">(15.1-19.3)</td><td rowspan="1" colspan="1">16.1±1.4</td><td rowspan="1" colspan="1">(13.7-18.6)</td><td rowspan="1" colspan="1">15.8±0.8</td><td rowspan="1" colspan="1">(14.6-17.4)</td><td rowspan="1" colspan="1">15.8±0.7</td><td rowspan="1" colspan="1">(14.7-17.1)</td><td rowspan="1" colspan="1">15.9±0.8</td><td rowspan="1" colspan="1">(14.6-17.4)</td></tr><tr><td rowspan="1" colspan="1">
                  <bold>PecFB</bold>
                </td><td rowspan="1" colspan="1">3.1</td><td rowspan="1" colspan="1">3.2±0.3</td><td rowspan="1" colspan="1">(2.7-3.8)</td><td rowspan="1" colspan="1">3.3±0.3</td><td rowspan="1" colspan="1">(2.8-3.8)</td><td rowspan="1" colspan="1">3.2±0.3</td><td rowspan="1" colspan="1">(2.8-3.7)</td><td rowspan="1" colspan="1">3.4±0.3</td><td rowspan="1" colspan="1">(2.9-3.8)</td><td rowspan="1" colspan="1">3.1±0.2</td><td rowspan="1" colspan="1">(2.7-3.4)</td><td rowspan="1" colspan="1">3.0±0.2</td><td rowspan="1" colspan="1">(2.7-3.4)</td><td rowspan="1" colspan="1">3.1±0.2</td><td rowspan="1" colspan="1">(2.7-3.4)</td></tr><tr><td rowspan="1" colspan="1">
                  <bold>PecF1</bold>
                </td><td rowspan="1" colspan="1">17.8</td><td rowspan="1" colspan="1">16.2±1.3</td><td rowspan="1" colspan="1">(13.3-18.9)</td><td rowspan="1" colspan="1">16.5±1.4</td><td rowspan="1" colspan="1">(13.3-18.9)</td><td rowspan="1" colspan="1">16.8±1.2</td><td rowspan="1" colspan="1">(14.7-18.9)</td><td rowspan="1" colspan="1">16.1±1.5</td><td rowspan="1" colspan="1">(13.3-18.4)</td><td rowspan="1" colspan="1">16.0±1.1</td><td rowspan="1" colspan="1">(14.1-18.7)</td><td rowspan="1" colspan="1">15.8±1.0</td><td rowspan="1" colspan="1">(14.2-17.3)</td><td rowspan="1" colspan="1">16.0±1.2</td><td rowspan="1" colspan="1">(14.1-18.7)</td></tr><tr><td rowspan="1" colspan="1">
                  <bold>PecF2</bold>
                </td><td rowspan="1" colspan="1">18.4</td><td rowspan="1" colspan="1">17.2±1.4</td><td rowspan="1" colspan="1">(13.8-20.6)</td><td rowspan="1" colspan="1">17.7±1.5</td><td rowspan="1" colspan="1">(13.8-20.6)</td><td rowspan="1" colspan="1">18±1.4</td><td rowspan="1" colspan="1">(15.5-20.6)</td><td rowspan="1" colspan="1">17.2±1.7</td><td rowspan="1" colspan="1">(13.8-19.8)</td><td rowspan="1" colspan="1">16.8±1.1</td><td rowspan="1" colspan="1">(14.9-19.7)</td><td rowspan="1" colspan="1">16.5±0.9</td><td rowspan="1" colspan="1">(14.9-17.9)</td><td rowspan="1" colspan="1">17±1.2</td><td rowspan="1" colspan="1">(15.3-19.7)</td></tr><tr><td rowspan="1" colspan="1">
                  <bold>DFB</bold>
                </td><td rowspan="1" colspan="1">11.4</td><td rowspan="1" colspan="1">11.9±0.7</td><td rowspan="1" colspan="1">(10.3-13.3)</td><td rowspan="1" colspan="1">11.8±0.7</td><td rowspan="1" colspan="1">(10.3-13.1)</td><td rowspan="1" colspan="1">11.6±0.7</td><td rowspan="1" colspan="1">(10.3-12.9)</td><td rowspan="1" colspan="1">12.0±0.6</td><td rowspan="1" colspan="1">(11.2-13.1)</td><td rowspan="1" colspan="1">12.0±0.7</td><td rowspan="1" colspan="1">(10.3-13.3)</td><td rowspan="1" colspan="1">12.0±0.4</td><td rowspan="1" colspan="1">(11.3-12.6)</td><td rowspan="1" colspan="1">12.0±0.9</td><td rowspan="1" colspan="1">(10.3-13.3)</td></tr><tr><td rowspan="1" colspan="1">
                  <bold>DFAe</bold>
                </td><td rowspan="1" colspan="1">na</td><td rowspan="1" colspan="1">17.9±1.3</td><td rowspan="1" colspan="1">(15.4-21.9)</td><td rowspan="1" colspan="1">18.0±1.4</td><td rowspan="1" colspan="1">(15.4-21.9)</td><td rowspan="1" colspan="1">18.4±1.4</td><td rowspan="1" colspan="1">(15.4-21.9)</td><td rowspan="1" colspan="1">17.4±1.2</td><td rowspan="1" colspan="1">(15.8-19.8)</td><td rowspan="1" colspan="1">17.8±1.1</td><td rowspan="1" colspan="1">(15.7-20.0)</td><td rowspan="1" colspan="1">17.6±1.0</td><td rowspan="1" colspan="1">(15.7-19.4)</td><td rowspan="1" colspan="1">18.0±1.2</td><td rowspan="1" colspan="1">(16.5-20.0)</td></tr><tr><td rowspan="1" colspan="1">
                  <bold>DFAd</bold>
                </td><td rowspan="1" colspan="1">19.1</td><td rowspan="1" colspan="1">19.1±1.3</td><td rowspan="1" colspan="1">(16.7-23.5)</td><td rowspan="1" colspan="1">19.3±1.4</td><td rowspan="1" colspan="1">(16.7-23.5)</td><td rowspan="1" colspan="1">19.7±1.4</td><td rowspan="1" colspan="1">(16.7-23.5)</td><td rowspan="1" colspan="1">18.8±1.3</td><td rowspan="1" colspan="1">(17.0-21.3)</td><td rowspan="1" colspan="1">18.8±1.1</td><td rowspan="1" colspan="1">(17.1-21.1)</td><td rowspan="1" colspan="1">18.8±0.9</td><td rowspan="1" colspan="1">(17.1-20.3)</td><td rowspan="1" colspan="1">18.8±1.3</td><td rowspan="1" colspan="1">(17.1-21.1)</td></tr><tr><td rowspan="1" colspan="1">
                  <bold>DFPe</bold>
                </td><td rowspan="1" colspan="1">6.3</td><td rowspan="1" colspan="1">5.1±0.6</td><td rowspan="1" colspan="1">(3.9-7.0)</td><td rowspan="1" colspan="1">5.0±0.7</td><td rowspan="1" colspan="1">(3.9-6.9)</td><td rowspan="1" colspan="1">5.1±0.7</td><td rowspan="1" colspan="1">(3.9-6.9)</td><td rowspan="1" colspan="1">4.8±0.7</td><td rowspan="1" colspan="1">(4.1-6.3)</td><td rowspan="1" colspan="1">5.3±0.5</td><td rowspan="1" colspan="1">(4.3-7.0)</td><td rowspan="1" colspan="1">5.3±0.5</td><td rowspan="1" colspan="1">(4.7-6.3)</td><td rowspan="1" colspan="1">5.3±0.6</td><td rowspan="1" colspan="1">(4.3-7.0)</td></tr><tr><td rowspan="1" colspan="1">
                  <bold>AFB</bold>
                </td><td rowspan="1" colspan="1">12.1</td><td rowspan="1" colspan="1">12.3±0.9</td><td rowspan="1" colspan="1">(10.6-15.1)</td><td rowspan="1" colspan="1">12.6±1.0</td><td rowspan="1" colspan="1">(10.7-15.1)</td><td rowspan="1" colspan="1">12.5±1.0</td><td rowspan="1" colspan="1">(10.7-14.0)</td><td rowspan="1" colspan="1">12.8±1.1</td><td rowspan="1" colspan="1">(11.7-15.1)</td><td rowspan="1" colspan="1">11.9±0.8</td><td rowspan="1" colspan="1">(10.6-13.3)</td><td rowspan="1" colspan="1">12.0±0.6</td><td rowspan="1" colspan="1">(11.4-13.0)</td><td rowspan="1" colspan="1">11.9±0.8</td><td rowspan="1" colspan="1">(10.6-13.3)</td></tr><tr><td rowspan="1" colspan="1">
                  <bold>AFAe</bold>
                </td><td rowspan="1" colspan="1">na</td><td rowspan="1" colspan="1">11.5±0.9</td><td rowspan="1" colspan="1">(9.8-13.9)</td><td rowspan="1" colspan="1">11.9±0.9</td><td rowspan="1" colspan="1">(10.2-13.9)</td><td rowspan="1" colspan="1">12.1±0.9</td><td rowspan="1" colspan="1">(10.5-13.9)</td><td rowspan="1" colspan="1">11.7±1.0</td><td rowspan="1" colspan="1">(10.2-13.3)</td><td rowspan="1" colspan="1">11.1±0.6</td><td rowspan="1" colspan="1">(9.8-12.7)</td><td rowspan="1" colspan="1">11.0±0.5</td><td rowspan="1" colspan="1">(9.8-11.9)</td><td rowspan="1" colspan="1">11.1±0.7</td><td rowspan="1" colspan="1">(10.2-12.7)</td></tr><tr><td rowspan="1" colspan="1">
                  <bold>AdFB</bold>
                </td><td rowspan="1" colspan="1">5.7</td><td rowspan="1" colspan="1">5.5±0.8</td><td rowspan="1" colspan="1">(4.0-8.1)</td><td rowspan="1" colspan="1">5.6±0.7</td><td rowspan="1" colspan="1">(4.6-8.1)</td><td rowspan="1" colspan="1">5.7±0.7</td><td rowspan="1" colspan="1">(4.8-8.1)</td><td rowspan="1" colspan="1">5.4±0.6</td><td rowspan="1" colspan="1">(4.6-6.9)</td><td rowspan="1" colspan="1">5.5±0.8</td><td rowspan="1" colspan="1">(4.0-7.7)</td><td rowspan="1" colspan="1">5.5±0.7</td><td rowspan="1" colspan="1">(4.3-6.7)</td><td rowspan="1" colspan="1">5.5±0.9</td><td rowspan="1" colspan="1">(4.0-7.7)</td></tr><tr><td rowspan="1" colspan="1">
                  <bold>CF</bold>
                </td><td rowspan="1" colspan="1">na</td><td rowspan="1" colspan="1">23.8±1.3</td><td rowspan="1" colspan="1">(19.6-27.2)</td><td rowspan="1" colspan="1">23.6±1.3</td><td rowspan="1" colspan="1">(19.6-26.6)</td><td rowspan="1" colspan="1">23.9±1.1</td><td rowspan="1" colspan="1">(22.1-26.4)</td><td rowspan="1" colspan="1">23.3±1.6</td><td rowspan="1" colspan="1">(19.6-26.6)</td><td rowspan="1" colspan="1">24±1.2</td><td rowspan="1" colspan="1">(22.4-27.2)</td><td rowspan="1" colspan="1">23.8±1.3</td><td rowspan="1" colspan="1">(22.4-27.2)</td><td rowspan="1" colspan="1">24.1±1.1</td><td rowspan="1" colspan="1">(22.7-26.4)</td></tr><tr><td rowspan="1" colspan="1">
                  <bold>CD</bold>
                </td><td rowspan="1" colspan="1">7.7</td><td rowspan="1" colspan="1">7.2±0.3</td><td rowspan="1" colspan="1">(6.7-8.5)</td><td rowspan="1" colspan="1">7.1±0.3</td><td rowspan="1" colspan="1">(6.7-8.5)</td><td rowspan="1" colspan="1">7.1±0.4</td><td rowspan="1" colspan="1">(6.7-8.5)</td><td rowspan="1" colspan="1">7.2±0.2</td><td rowspan="1" colspan="1">(6.9-7.7)</td><td rowspan="1" colspan="1">7.3±0.3</td><td rowspan="1" colspan="1">(6.8-8)</td><td rowspan="1" colspan="1">7.3±0.3</td><td rowspan="1" colspan="1">(6.8-7.8)</td><td rowspan="1" colspan="1">7.4±0.3</td><td rowspan="1" colspan="1">(6.9-8)</td></tr><tr><td rowspan="1" colspan="1">
                  <bold>CL</bold>
                </td><td rowspan="1" colspan="1">13.9</td><td rowspan="1" colspan="1">13.7±0.9</td><td rowspan="1" colspan="1">(11.5-16.1)</td><td rowspan="1" colspan="1">13.3±0.8</td><td rowspan="1" colspan="1">(11.5-14.7)</td><td rowspan="1" colspan="1">13.1±0.8</td><td rowspan="1" colspan="1">(11.5-14.7)</td><td rowspan="1" colspan="1">13.5±0.6</td><td rowspan="1" colspan="1">(12.6-14.6)</td><td rowspan="1" colspan="1">14.2±0.8</td><td rowspan="1" colspan="1">(13.1-16.1)</td><td rowspan="1" colspan="1">13.9±0.7</td><td rowspan="1" colspan="1">(13.1-15.5)</td><td rowspan="1" colspan="1">14.3±0.8</td><td rowspan="1" colspan="1">(13.2-16.1)</td></tr><tr><td rowspan="1" colspan="1">
                  <bold>PAdC</bold>
                </td><td rowspan="1" colspan="1">19.1</td><td rowspan="1" colspan="1">18.9±1</td><td rowspan="1" colspan="1">(16.8-22.2)</td><td rowspan="1" colspan="1">18.8±1</td><td rowspan="1" colspan="1">(16.8-22.2)</td><td rowspan="1" colspan="1">18.6±1.1</td><td rowspan="1" colspan="1">(16.8-22.2)</td><td rowspan="1" colspan="1">19±0.8</td><td rowspan="1" colspan="1">(17.8-20)</td><td rowspan="1" colspan="1">19±1.1</td><td rowspan="1" colspan="1">(16.9-20.8)</td><td rowspan="1" colspan="1">18.7±1.1</td><td rowspan="1" colspan="1">(16.9-20.4)</td><td rowspan="1" colspan="1">19.1±1.1</td><td rowspan="1" colspan="1">(17.2-20.8)</td></tr><tr><td rowspan="1" colspan="1">
                  <bold>DHL</bold>
                </td><td rowspan="1" colspan="1">15.9</td><td rowspan="1" colspan="1">15.2±0.8</td><td rowspan="1" colspan="1">(13.6-16.8)</td><td rowspan="1" colspan="1">14.8±0.7</td><td rowspan="1" colspan="1">(13.6-16.2)</td><td rowspan="1" colspan="1">14.9±0.6</td><td rowspan="1" colspan="1">(13.9-16.1)</td><td rowspan="1" colspan="1">14.6±0.9</td><td rowspan="1" colspan="1">(13.6-16.2)</td><td rowspan="1" colspan="1">15.7±0.7</td><td rowspan="1" colspan="1">(14.5-16.8)</td><td rowspan="1" colspan="1">15.4±0.8</td><td rowspan="1" colspan="1">(14.5-16.8)</td><td rowspan="1" colspan="1">15.8±0.6</td><td rowspan="1" colspan="1">(14.7-16.7)</td></tr><tr><td rowspan="1" colspan="1">
                  <bold>PreP</bold>
                </td><td rowspan="1" colspan="1">52.1</td><td rowspan="1" colspan="1">52.0±1.5</td><td rowspan="1" colspan="1">(47.5-55.5)</td><td rowspan="1" colspan="1">51.8±1.7</td><td rowspan="1" colspan="1">(47.5-55.1)</td><td rowspan="1" colspan="1">52.2±1.7</td><td rowspan="1" colspan="1">(47.5-55.1)</td><td rowspan="1" colspan="1">51.3±1.6</td><td rowspan="1" colspan="1">(48.5-53.8)</td><td rowspan="1" colspan="1">52.1±1.3</td><td rowspan="1" colspan="1">(48.8-55.5)</td><td rowspan="1" colspan="1">52.7±1.4</td><td rowspan="1" colspan="1">(51.3-55.5)</td><td rowspan="1" colspan="1">51.8±1.1</td><td rowspan="1" colspan="1">(48.8-53.9)</td></tr><tr><td rowspan="1" colspan="1">
                  <bold>PreA</bold>
                </td><td rowspan="1" colspan="1">78.8</td><td rowspan="1" colspan="1">77.0±1.3</td><td rowspan="1" colspan="1">(74.4-80.2)</td><td rowspan="1" colspan="1">76.9±1.5</td><td rowspan="1" colspan="1">(74.4-80.2)</td><td rowspan="1" colspan="1">77.4±1.6</td><td rowspan="1" colspan="1">(74.7-80.2)</td><td rowspan="1" colspan="1">76.3±1.1</td><td rowspan="1" colspan="1">(74.4-78.1)</td><td rowspan="1" colspan="1">77.1±1.0</td><td rowspan="1" colspan="1">(75.2-79.2)</td><td rowspan="1" colspan="1">77.4±0.9</td><td rowspan="1" colspan="1">(76.4-79.2)</td><td rowspan="1" colspan="1">76.8±1.0</td><td rowspan="1" colspan="1">(75.2-78.6)</td></tr><tr><td rowspan="1" colspan="1">
                  <bold>PreD</bold>
                </td><td rowspan="1" colspan="1">48.4</td><td rowspan="1" colspan="1">46.8±1.3</td><td rowspan="1" colspan="1">(41.5-49.1)</td><td rowspan="1" colspan="1">46.8±1.5</td><td rowspan="1" colspan="1">(41.5-49.1)</td><td rowspan="1" colspan="1">46.5±1.7</td><td rowspan="1" colspan="1">(41.5-48.8)</td><td rowspan="1" colspan="1">47.2±1.1</td><td rowspan="1" colspan="1">(44.8-49.1)</td><td rowspan="1" colspan="1">46.8±1</td><td rowspan="1" colspan="1">(43.4-49)</td><td rowspan="1" colspan="1">46.7±1.4</td><td rowspan="1" colspan="1">(43.4-49)</td><td rowspan="1" colspan="1">46.9±0.7</td><td rowspan="1" colspan="1">(45.9-48)</td></tr><tr><td rowspan="1" colspan="1">
                  <bold>BD</bold>
                </td><td rowspan="1" colspan="1">24.9</td><td rowspan="1" colspan="1">24.4±1.4</td><td rowspan="1" colspan="1">(22.1-28.1)</td><td rowspan="1" colspan="1">24.9±1.4</td><td rowspan="1" colspan="1">(22.7-28.1)</td><td rowspan="1" colspan="1">25.3±1.3</td><td rowspan="1" colspan="1">(23.2-28.1)</td><td rowspan="1" colspan="1">24.4±1.4</td><td rowspan="1" colspan="1">(22.7-28.1)</td><td rowspan="1" colspan="1">23.9±1.2</td><td rowspan="1" colspan="1">(22.1-26.2)</td><td rowspan="1" colspan="1">24.7±1.1</td><td rowspan="1" colspan="1">(22.4-26.2)</td><td rowspan="1" colspan="1">23.4±0.9</td><td rowspan="1" colspan="1">(22.1-24.9)</td></tr><tr><td rowspan="1" colspan="1">
                  <bold>PostD</bold>
                </td><td rowspan="1" colspan="1">45.4</td><td rowspan="1" colspan="1">44.5±1.4</td><td rowspan="1" colspan="1">(41.6-50.7)</td><td rowspan="1" colspan="1">44.9±1.7</td><td rowspan="1" colspan="1">(41.6-50.7)</td><td rowspan="1" colspan="1">44.5±2</td><td rowspan="1" colspan="1">(41.6-50.7)</td><td rowspan="1" colspan="1">45.3±1.2</td><td rowspan="1" colspan="1">(43.4-47.1)</td><td rowspan="1" colspan="1">44.2±0.9</td><td rowspan="1" colspan="1">(42.5-45.8)</td><td rowspan="1" colspan="1">44±0.8</td><td rowspan="1" colspan="1">(42.5-45.6)</td><td rowspan="1" colspan="1">44.3±1</td><td rowspan="1" colspan="1">(42.5-45.8)</td></tr><tr><td rowspan="1" colspan="1">
                  <bold>TL</bold>
                </td><td rowspan="1" colspan="1">na</td><td rowspan="1" colspan="1">121.1±1.8</td><td rowspan="1" colspan="1">(117.3-126)</td><td rowspan="1" colspan="1">120.7±1.9</td><td rowspan="1" colspan="1">(117.3-124.2)</td><td rowspan="1" colspan="1">121.3±1.7</td><td rowspan="1" colspan="1">(117.3-124)</td><td rowspan="1" colspan="1">120±1.9</td><td rowspan="1" colspan="1">(117.4-124.2)</td><td rowspan="1" colspan="1">121.5±1.8</td><td rowspan="1" colspan="1">(118.8-126)</td><td rowspan="1" colspan="1">121.3±2.1</td><td rowspan="1" colspan="1">(119-126)</td><td rowspan="1" colspan="1">121.6±1.5</td><td rowspan="1" colspan="1">(118.8-124.2)</td></tr><tr><td rowspan="1" colspan="1">
                  <bold>HL (mm)</bold>
                </td><td rowspan="1" colspan="1">35.1</td><td rowspan="1" colspan="1">43.5±6.5</td><td rowspan="1" colspan="1">(27.9-55.9)</td><td rowspan="1" colspan="1">47.5±3.4</td><td rowspan="1" colspan="1">(42-55.9)</td><td rowspan="1" colspan="1">47.4±2.8</td><td rowspan="1" colspan="1">(42.6-50.9)</td><td rowspan="1" colspan="1">47.7±4.2</td><td rowspan="1" colspan="1">(42-55.9)</td><td rowspan="1" colspan="1">39.5±6.3</td><td rowspan="1" colspan="1">(27.9-48.8)</td><td rowspan="1" colspan="1">41.3±5.1</td><td rowspan="1" colspan="1">(31.4-48.2)</td><td rowspan="1" colspan="1">38.3±6.9</td><td rowspan="1" colspan="1">(27.9-48.8)</td></tr><tr><td rowspan="1" colspan="16">
                  <bold>Percentage of head length</bold>
                </td></tr><tr><td rowspan="1" colspan="1">
                  <bold>SN</bold>
                </td><td rowspan="1" colspan="1">19.9</td><td rowspan="1" colspan="1">23.6±1.9</td><td rowspan="1" colspan="1">(18.2-27)</td><td rowspan="1" colspan="1">24.3±1.6</td><td rowspan="1" colspan="1">(18.2-27)</td><td rowspan="1" colspan="1">24.2±2</td><td rowspan="1" colspan="1">(18.2-27)</td><td rowspan="1" colspan="1">24.5±1.1</td><td rowspan="1" colspan="1">(23-26.5)</td><td rowspan="1" colspan="1">22.8±1.9</td><td rowspan="1" colspan="1">(18.5-26.4)</td><td rowspan="1" colspan="1">23.2±1.4</td><td rowspan="1" colspan="1">(21.4-25.5)</td><td rowspan="1" colspan="1">22.5±2.2</td><td rowspan="1" colspan="1">(18.5-26.4)</td></tr><tr><td rowspan="1" colspan="1">
                  <bold>ED</bold>
                </td><td rowspan="1" colspan="1">25.8</td><td rowspan="1" colspan="1">23.6±2</td><td rowspan="1" colspan="1">(19.9-27.6)</td><td rowspan="1" colspan="1">22.4±1.4</td><td rowspan="1" colspan="1">(19.9-25.9)</td><td rowspan="1" colspan="1">22.8±1.3</td><td rowspan="1" colspan="1">(20.9-25.9)</td><td rowspan="1" colspan="1">22±1.5</td><td rowspan="1" colspan="1">(19.9-24.7)</td><td rowspan="1" colspan="1">24.8±1.7</td><td rowspan="1" colspan="1">(21.2-27.6)</td><td rowspan="1" colspan="1">24.9±1</td><td rowspan="1" colspan="1">(22.9-26.6)</td><td rowspan="1" colspan="1">24.8±2.1</td><td rowspan="1" colspan="1">(21.2-27.6)</td></tr><tr><td rowspan="1" colspan="1">
                  <bold>EC</bold>
                </td><td rowspan="1" colspan="1">31.8</td><td rowspan="1" colspan="1">27.6±2.2</td><td rowspan="1" colspan="1">(23.2-33)</td><td rowspan="1" colspan="1">26.3±1.6</td><td rowspan="1" colspan="1">(23.2-29)</td><td rowspan="1" colspan="1">26.6±1.5</td><td rowspan="1" colspan="1">(23.6-29)</td><td rowspan="1" colspan="1">25.9±1.7</td><td rowspan="1" colspan="1">(23.2-28.6)</td><td rowspan="1" colspan="1">29±1.9</td><td rowspan="1" colspan="1">(25.3-33)</td><td rowspan="1" colspan="1">29.1±0.9</td><td rowspan="1" colspan="1">(27.5-30.6)</td><td rowspan="1" colspan="1">28.9±2.4</td><td rowspan="1" colspan="1">(25.3-33)</td></tr><tr><td rowspan="1" colspan="1">
                  <bold>EH</bold>
                </td><td rowspan="1" colspan="1">25.8</td><td rowspan="1" colspan="1">23.4±1.6</td><td rowspan="1" colspan="1">(19.7-26.3)</td><td rowspan="1" colspan="1">22.4±1.3</td><td rowspan="1" colspan="1">(19.7-25.3)</td><td rowspan="1" colspan="1">22.6±1.2</td><td rowspan="1" colspan="1">(20.8-25.3)</td><td rowspan="1" colspan="1">22.1±1.4</td><td rowspan="1" colspan="1">(19.7-25)</td><td rowspan="1" colspan="1">24.4±1.3</td><td rowspan="1" colspan="1">(22.1-26.3)</td><td rowspan="1" colspan="1">24.4±1.2</td><td rowspan="1" colspan="1">(22.8-26.2)</td><td rowspan="1" colspan="1">24.4±1.4</td><td rowspan="1" colspan="1">(22.1-26.3)</td></tr><tr><td rowspan="1" colspan="1">
                  <bold>ES</bold>
                </td><td rowspan="1" colspan="1">3.6</td><td rowspan="1" colspan="1">4.3±1.2</td><td rowspan="1" colspan="1">(1.7-6.8)</td><td rowspan="1" colspan="1">3.6±1.1</td><td rowspan="1" colspan="1">(1.7-5.9)</td><td rowspan="1" colspan="1">3.3±0.9</td><td rowspan="1" colspan="1">(1.7-5.2)</td><td rowspan="1" colspan="1">4.1±1.1</td><td rowspan="1" colspan="1">(2.1-5.9)</td><td rowspan="1" colspan="1">4.9±0.9</td><td rowspan="1" colspan="1">(3.4-6.8)</td><td rowspan="1" colspan="1">4.9±0.8</td><td rowspan="1" colspan="1">(4.0-6.8)</td><td rowspan="1" colspan="1">4.9±1.1</td><td rowspan="1" colspan="1">(3.4-6.5)</td></tr><tr><td rowspan="1" colspan="1">
                  <bold>PostO</bold>
                </td><td rowspan="1" colspan="1">49.8</td><td rowspan="1" colspan="1">51.3±1.8</td><td rowspan="1" colspan="1">(46.8-54.8)</td><td rowspan="1" colspan="1">52.2±1.4</td><td rowspan="1" colspan="1">(48.7-54.8)</td><td rowspan="1" colspan="1">52±1.6</td><td rowspan="1" colspan="1">(48.7-54.1)</td><td rowspan="1" colspan="1">52.5±1.1</td><td rowspan="1" colspan="1">(51.4-54.8)</td><td rowspan="1" colspan="1">50.5±1.7</td><td rowspan="1" colspan="1">(46.8-54)</td><td rowspan="1" colspan="1">50.7±1</td><td rowspan="1" colspan="1">(49.8-53)</td><td rowspan="1" colspan="1">50.3±2.1</td><td rowspan="1" colspan="1">(46.8-54)</td></tr><tr><td rowspan="1" colspan="1">
                  <bold>HD</bold>
                </td><td rowspan="1" colspan="1">68.3</td><td rowspan="1" colspan="1">69.6±3.1</td><td rowspan="1" colspan="1">(63.6-78.6)</td><td rowspan="1" colspan="1">70.7±3.3</td><td rowspan="1" colspan="1">(65.5-78.6)</td><td rowspan="1" colspan="1">70.6±3.7</td><td rowspan="1" colspan="1">(65.5-78.6)</td><td rowspan="1" colspan="1">70.8±2.7</td><td rowspan="1" colspan="1">(66.3-74.8)</td><td rowspan="1" colspan="1">68.5±2.6</td><td rowspan="1" colspan="1">(63.6-73.2)</td><td rowspan="1" colspan="1">68.8±2.8</td><td rowspan="1" colspan="1">(65.7-73.2)</td><td rowspan="1" colspan="1">68.3±2.5</td><td rowspan="1" colspan="1">(63.6-72.2)</td></tr><tr><td rowspan="1" colspan="1">
                  <bold>MW</bold>
                </td><td rowspan="1" colspan="1">11.5</td><td rowspan="1" colspan="1">10.1±0.8</td><td rowspan="1" colspan="1">(8.2-12.1)</td><td rowspan="1" colspan="1">10±0.9</td><td rowspan="1" colspan="1">(8.2-12.1)</td><td rowspan="1" colspan="1">10.1±0.9</td><td rowspan="1" colspan="1">(8.5-12.1)</td><td rowspan="1" colspan="1">9.8±0.9</td><td rowspan="1" colspan="1">(8.2-11)</td><td rowspan="1" colspan="1">10.1±0.8</td><td rowspan="1" colspan="1">(8.5-11.4)</td><td rowspan="1" colspan="1">10±0.9</td><td rowspan="1" colspan="1">(8.5-11.4)</td><td rowspan="1" colspan="1">10.2±0.8</td><td rowspan="1" colspan="1">(8.6-11.4)</td></tr><tr><td rowspan="1" colspan="1">
                  <bold>UJ</bold>
                </td><td rowspan="1" colspan="1">30.5</td><td rowspan="1" colspan="1">30±1.4</td><td rowspan="1" colspan="1">(27.6-34.1)</td><td rowspan="1" colspan="1">30.5±1.5</td><td rowspan="1" colspan="1">(28-34.1)</td><td rowspan="1" colspan="1">30.8±1.6</td><td rowspan="1" colspan="1">(28-34.1)</td><td rowspan="1" colspan="1">30.2±1.3</td><td rowspan="1" colspan="1">(28.2-33.1)</td><td rowspan="1" colspan="1">29.5±1.3</td><td rowspan="1" colspan="1">(27.6-32)</td><td rowspan="1" colspan="1">29.4±1.2</td><td rowspan="1" colspan="1">(28.1-31.2)</td><td rowspan="1" colspan="1">29.6±1.3</td><td rowspan="1" colspan="1">(27.6-32)</td></tr><tr><td rowspan="1" colspan="1">
                  <bold>LJ</bold>
                </td><td rowspan="1" colspan="1">38.4</td><td rowspan="1" colspan="1">41.6±2.6</td><td rowspan="1" colspan="1">(36.9-48.4)</td><td rowspan="1" colspan="1">40.7±2.1</td><td rowspan="1" colspan="1">(36.9-46.1)</td><td rowspan="1" colspan="1">41.3±2.1</td><td rowspan="1" colspan="1">(37.4-46.1)</td><td rowspan="1" colspan="1">39.8±1.8</td><td rowspan="1" colspan="1">(36.9-42.3)</td><td rowspan="1" colspan="1">42.6±2.6</td><td rowspan="1" colspan="1">(37.6-48.4)</td><td rowspan="1" colspan="1">43.1±2.3</td><td rowspan="1" colspan="1">(40.6-47.8)</td><td rowspan="1" colspan="1">42.2±2.9</td><td rowspan="1" colspan="1">(37.6-48.4)</td></tr><tr><td rowspan="1" colspan="1">
                  <bold>M</bold>
                </td><td rowspan="1" colspan="1">26.6</td><td rowspan="1" colspan="1">21.8±1.3</td><td rowspan="1" colspan="1">(18.5-25.6)</td><td rowspan="1" colspan="1">21.8±1.6</td><td rowspan="1" colspan="1">(18.5-25.6)</td><td rowspan="1" colspan="1">22.1±1.4</td><td rowspan="1" colspan="1">(19.8-25.6)</td><td rowspan="1" colspan="1">21.5±1.7</td><td rowspan="1" colspan="1">(18.5-25.1)</td><td rowspan="1" colspan="1">21.7±1</td><td rowspan="1" colspan="1">(18.7-24.2)</td><td rowspan="1" colspan="1">22±0.8</td><td rowspan="1" colspan="1">(21-23.8)</td><td rowspan="1" colspan="1">21.5±1.1</td><td rowspan="1" colspan="1">(18.7-24.2)</td></tr><tr><td rowspan="1" colspan="1">
                  <bold>SD</bold>
                </td><td rowspan="1" colspan="1">8.1</td><td rowspan="1" colspan="1">9.3±1.2</td><td rowspan="1" colspan="1">(6.7-12.4)</td><td rowspan="1" colspan="1">9.5±1.2</td><td rowspan="1" colspan="1">(6.7-12.4)</td><td rowspan="1" colspan="1">9±1</td><td rowspan="1" colspan="1">(6.7-10.5)</td><td rowspan="1" colspan="1">10.1±1.1</td><td rowspan="1" colspan="1">(8.7-12.4)</td><td rowspan="1" colspan="1">9±1.1</td><td rowspan="1" colspan="1">(6.7-10.9)</td><td rowspan="1" colspan="1">9.4±1.2</td><td rowspan="1" colspan="1">(6.9-10.9)</td><td rowspan="1" colspan="1">8.8±1</td><td rowspan="1" colspan="1">(6.7-10.4)</td></tr><tr><td rowspan="1" colspan="1">
                  <bold>SW</bold>
                </td><td rowspan="1" colspan="1">15</td><td rowspan="1" colspan="1">17.7±1.3</td><td rowspan="1" colspan="1">(14.7-20.4)</td><td rowspan="1" colspan="1">17.5±1.3</td><td rowspan="1" colspan="1">(14.7-20.4)</td><td rowspan="1" colspan="1">17.6±1.5</td><td rowspan="1" colspan="1">(14.7-20.4)</td><td rowspan="1" colspan="1">17.5±1.1</td><td rowspan="1" colspan="1">(16-19.6)</td><td rowspan="1" colspan="1">17.8±1.3</td><td rowspan="1" colspan="1">(14.7-19.7)</td><td rowspan="1" colspan="1">17.4±1.6</td><td rowspan="1" colspan="1">(14.7-19.7)</td><td rowspan="1" colspan="1">18±1.1</td><td rowspan="1" colspan="1">(15.8-19.7)</td></tr><tr><td rowspan="1" colspan="1">
                  <bold>HW</bold>
                </td><td rowspan="1" colspan="1">45.2</td><td rowspan="1" colspan="1">49.8±3.1</td><td rowspan="1" colspan="1">(42.3-57.2)</td><td rowspan="1" colspan="1">51.1±3</td><td rowspan="1" colspan="1">(45.8-56.6)</td><td rowspan="1" colspan="1">51.5±3.4</td><td rowspan="1" colspan="1">(45.8-56.6)</td><td rowspan="1" colspan="1">50.6±2.3</td><td rowspan="1" colspan="1">(47.8-54.1)</td><td rowspan="1" colspan="1">48.5±2.7</td><td rowspan="1" colspan="1">(42.3-57.2)</td><td rowspan="1" colspan="1">48.8±3.5</td><td rowspan="1" colspan="1">(42.3-57.2)</td><td rowspan="1" colspan="1">48.3±2</td><td rowspan="1" colspan="1">(44.8-52.8)</td></tr><tr><td rowspan="1" colspan="1">
                  <bold>IOW</bold>
                </td><td rowspan="1" colspan="1">24.5</td><td rowspan="1" colspan="1">27±1.5</td><td rowspan="1" colspan="1">(22.8-31.5)</td><td rowspan="1" colspan="1">27.7±1.6</td><td rowspan="1" colspan="1">(23.6-31.5)</td><td rowspan="1" colspan="1">27.2±1.4</td><td rowspan="1" colspan="1">(23.6-29.7)</td><td rowspan="1" colspan="1">28.3±1.6</td><td rowspan="1" colspan="1">(25.4-31.5)</td><td rowspan="1" colspan="1">26.4±1.1</td><td rowspan="1" colspan="1">(22.8-28.8)</td><td rowspan="1" colspan="1">26.6±0.9</td><td rowspan="1" colspan="1">(25.4-28.8)</td><td rowspan="1" colspan="1">26.2±1.3</td><td rowspan="1" colspan="1">(22.8-28.5)</td></tr><tr><td rowspan="1" colspan="1">
                  <bold>INW</bold>
                </td><td rowspan="1" colspan="1">10.9</td><td rowspan="1" colspan="1">11.5±1.1</td><td rowspan="1" colspan="1">(9.2-13.5)</td><td rowspan="1" colspan="1">11.7±1</td><td rowspan="1" colspan="1">(9.8-13.5)</td><td rowspan="1" colspan="1">11.6±1.1</td><td rowspan="1" colspan="1">(9.8-13.3)</td><td rowspan="1" colspan="1">11.8±0.9</td><td rowspan="1" colspan="1">(10.6-13.5)</td><td rowspan="1" colspan="1">11.4±1.2</td><td rowspan="1" colspan="1">(9.2-13.5)</td><td rowspan="1" colspan="1">11.2±1</td><td rowspan="1" colspan="1">(10.1-13.3)</td><td rowspan="1" colspan="1">11.5±1.3</td><td rowspan="1" colspan="1">(9.2-13.5)</td></tr><tr><td rowspan="1" colspan="1">
                  <bold>LJW</bold>
                </td><td rowspan="1" colspan="1">14.7</td><td rowspan="1" colspan="1">12±1.9</td><td rowspan="1" colspan="1">(7.9-16)</td><td rowspan="1" colspan="1">12.4±2.3</td><td rowspan="1" colspan="1">(7.9-16)</td><td rowspan="1" colspan="1">12.5±2.2</td><td rowspan="1" colspan="1">(7.9-15.8)</td><td rowspan="1" colspan="1">12.4±2.5</td><td rowspan="1" colspan="1">(7.9-16)</td><td rowspan="1" colspan="1">11.6±1.2</td><td rowspan="1" colspan="1">(8.6-13.3)</td><td rowspan="1" colspan="1">11.4±1.3</td><td rowspan="1" colspan="1">(8.7-13.3)</td><td rowspan="1" colspan="1">11.8±1.2</td><td rowspan="1" colspan="1">(8.6-13.2)</td></tr><tr><td rowspan="1" colspan="1">
                  <bold>UJW</bold>
                </td><td rowspan="1" colspan="1">23.7</td><td rowspan="1" colspan="1">24±1.8</td><td rowspan="1" colspan="1">(20.3-30.3)</td><td rowspan="1" colspan="1">24.7±1.8</td><td rowspan="1" colspan="1">(21-30.3)</td><td rowspan="1" colspan="1">25.2±2</td><td rowspan="1" colspan="1">(21-30.3)</td><td rowspan="1" colspan="1">24.1±1.3</td><td rowspan="1" colspan="1">(22.1-26.8)</td><td rowspan="1" colspan="1">23.4±1.5</td><td rowspan="1" colspan="1">(20.3-26.5)</td><td rowspan="1" colspan="1">23.1±1.7</td><td rowspan="1" colspan="1">(20.3-26.5)</td><td rowspan="1" colspan="1">23.5±1.5</td><td rowspan="1" colspan="1">(21-26)</td></tr><tr><td rowspan="1" colspan="1">
                  <bold>MGR</bold>
                </td><td rowspan="1" colspan="1">14.3</td><td rowspan="1" colspan="1">14.5±2</td><td rowspan="1" colspan="1">(10.5-21.3)</td><td rowspan="1" colspan="1">15.8±1.9</td><td rowspan="1" colspan="1">(12.5-21.3)</td><td rowspan="1" colspan="1">16.3±1.8</td><td rowspan="1" colspan="1">(13.9-21.3)</td><td rowspan="1" colspan="1">15±1.8</td><td rowspan="1" colspan="1">(12.5-19.6)</td><td rowspan="1" colspan="1">13.2±1.2</td><td rowspan="1" colspan="1">(10.5-15)</td><td rowspan="1" colspan="1">13±1</td><td rowspan="1" colspan="1">(11.5-14.4)</td><td rowspan="1" colspan="1">13.3±1.4</td><td rowspan="1" colspan="1">(10.5-15)</td></tr><tr><td rowspan="1" colspan="1">
                  <bold>LGR</bold>
                </td><td rowspan="1" colspan="1">14.9</td><td rowspan="1" colspan="1">15.6±2.1</td><td rowspan="1" colspan="1">(12.3-22.6)</td><td rowspan="1" colspan="1">16.9±2</td><td rowspan="1" colspan="1">(12.8-22.6)</td><td rowspan="1" colspan="1">17.5±1.9</td><td rowspan="1" colspan="1">(15.4-22.6)</td><td rowspan="1" colspan="1">16.1±1.9</td><td rowspan="1" colspan="1">(12.8-19.6)</td><td rowspan="1" colspan="1">14.3±1.1</td><td rowspan="1" colspan="1">(12.3-16.4)</td><td rowspan="1" colspan="1">14.3±0.9</td><td rowspan="1" colspan="1">(12.7-15.5)</td><td rowspan="1" colspan="1">14.3±1.2</td><td rowspan="1" colspan="1">(12.3-16.4)</td></tr><tr><td rowspan="1" colspan="1">
                  <bold>UA</bold>
                </td><td rowspan="1" colspan="1">19</td><td rowspan="1" colspan="1">18.6±1.5</td><td rowspan="1" colspan="1">(15.7-22.6)</td><td rowspan="1" colspan="1">19.1±1.6</td><td rowspan="1" colspan="1">(16.1-22.6)</td><td rowspan="1" colspan="1">18.6±1.4</td><td rowspan="1" colspan="1">(16.1-21.2)</td><td rowspan="1" colspan="1">19.7±1.7</td><td rowspan="1" colspan="1">(17.3-22.6)</td><td rowspan="1" colspan="1">18.2±1.1</td><td rowspan="1" colspan="1">(15.7-20.1)</td><td rowspan="1" colspan="1">18±0.8</td><td rowspan="1" colspan="1">(16.7-19.4)</td><td rowspan="1" colspan="1">18.4±1.3</td><td rowspan="1" colspan="1">(15.7-20.1)</td></tr><tr><td rowspan="1" colspan="1">
                  <bold>LA</bold>
                </td><td rowspan="1" colspan="1">35.3</td><td rowspan="1" colspan="1">35.8±1.8</td><td rowspan="1" colspan="1">(32.5-41.3)</td><td rowspan="1" colspan="1">35.9±1.7</td><td rowspan="1" colspan="1">(32.5-41.3)</td><td rowspan="1" colspan="1">36.1±1.4</td><td rowspan="1" colspan="1">(34-38.6)</td><td rowspan="1" colspan="1">35.7±2.1</td><td rowspan="1" colspan="1">(32.5-41.3)</td><td rowspan="1" colspan="1">35.7±1.9</td><td rowspan="1" colspan="1">(32.9-39.8)</td><td rowspan="1" colspan="1">35.7±1.2</td><td rowspan="1" colspan="1">(33.4-37.3)</td><td rowspan="1" colspan="1">35.8±2.3</td><td rowspan="1" colspan="1">(32.9-39.8)</td></tr><tr><td rowspan="1" colspan="1">
                  <bold>Meristic characters</bold>
                </td><td rowspan="1" colspan="1"/><td rowspan="1" colspan="1">
                  <bold>Mode</bold>
                </td><td rowspan="1" colspan="1">
                  <bold>Range</bold>
                </td><td rowspan="1" colspan="1">
                  <bold>Mode</bold>
                </td><td rowspan="1" colspan="1">
                  <bold>Range</bold>
                </td><td rowspan="1" colspan="1">
                  <bold>Mode</bold>
                </td><td rowspan="1" colspan="1">
                  <bold>Range</bold>
                </td><td rowspan="1" colspan="1">
                  <bold>Mode</bold>
                </td><td rowspan="1" colspan="1">
                  <bold>Range</bold>
                </td><td rowspan="1" colspan="1">
                  <bold>Mode</bold>
                </td><td rowspan="1" colspan="1">
                  <bold>Range</bold>
                </td><td rowspan="1" colspan="1">
                  <bold>Mode</bold>
                </td><td rowspan="1" colspan="1">
                  <bold>Range</bold>
                </td><td rowspan="1" colspan="1">
                  <bold>Mode</bold>
                </td><td rowspan="1" colspan="1">
                  <bold>Range</bold>
                </td></tr><tr><td rowspan="1" colspan="1">
                  <bold>PelvF unbranched</bold>
                </td><td rowspan="1" colspan="1">1</td><td rowspan="1" colspan="1">1</td><td rowspan="1" colspan="1">(1-1)</td><td rowspan="1" colspan="1">1</td><td rowspan="1" colspan="1">(1-1)</td><td rowspan="1" colspan="1">1</td><td rowspan="1" colspan="1">(1-1)</td><td rowspan="1" colspan="1">1</td><td rowspan="1" colspan="1">(1-1)</td><td rowspan="1" colspan="1">1</td><td rowspan="1" colspan="1">(1-1)</td><td rowspan="1" colspan="1">1</td><td rowspan="1" colspan="1">(1-1)</td><td rowspan="1" colspan="1">1</td><td rowspan="1" colspan="1">(1-1)</td></tr><tr><td rowspan="1" colspan="1">
                  <bold>PelvF branched</bold>
                </td><td rowspan="1" colspan="1">11</td><td rowspan="1" colspan="1">10</td><td rowspan="1" colspan="1">(9-11)</td><td rowspan="1" colspan="1">10</td><td rowspan="1" colspan="1">(9-11)</td><td rowspan="1" colspan="1">10</td><td rowspan="1" colspan="1">(9-11)</td><td rowspan="1" colspan="1">10</td><td rowspan="1" colspan="1">(9-11)</td><td rowspan="1" colspan="1">10</td><td rowspan="1" colspan="1">(9-11)</td><td rowspan="1" colspan="1">10</td><td rowspan="1" colspan="1">(10-11)</td><td rowspan="1" colspan="1">10</td><td rowspan="1" colspan="1">(9-11)</td></tr><tr><td rowspan="1" colspan="1">
                  <bold>PecF unbranched</bold>
                </td><td rowspan="1" colspan="1">1</td><td rowspan="1" colspan="1">1</td><td rowspan="1" colspan="1">(1-1)</td><td rowspan="1" colspan="1">1</td><td rowspan="1" colspan="1">(1-1)</td><td rowspan="1" colspan="1">1</td><td rowspan="1" colspan="1">(1-1)</td><td rowspan="1" colspan="1">1</td><td rowspan="1" colspan="1">(1-1)</td><td rowspan="1" colspan="1">1</td><td rowspan="1" colspan="1">(1-1)</td><td rowspan="1" colspan="1">1</td><td rowspan="1" colspan="1">(1-1)</td><td rowspan="1" colspan="1">1</td><td rowspan="1" colspan="1">(1-1)</td></tr><tr><td rowspan="1" colspan="1">
                  <bold>PecF branched</bold>
                </td><td rowspan="1" colspan="1">16</td><td rowspan="1" colspan="1">16</td><td rowspan="1" colspan="1">(14-17)</td><td rowspan="1" colspan="1">16</td><td rowspan="1" colspan="1">(14-17)</td><td rowspan="1" colspan="1">16</td><td rowspan="1" colspan="1">(14-17)</td><td rowspan="1" colspan="1">16</td><td rowspan="1" colspan="1">(15-17)</td><td rowspan="1" colspan="1">16</td><td rowspan="1" colspan="1">(14-17)</td><td rowspan="1" colspan="1">16</td><td rowspan="1" colspan="1">(14-17)</td><td rowspan="1" colspan="1">16</td><td rowspan="1" colspan="1">(14-17)</td></tr><tr><td rowspan="1" colspan="1">
                  <bold>DF unbranched</bold>
                </td><td rowspan="1" colspan="1">4</td><td rowspan="1" colspan="1">4</td><td rowspan="1" colspan="1">(3-4)</td><td rowspan="1" colspan="1">4</td><td rowspan="1" colspan="1">(3-4)</td><td rowspan="1" colspan="1">4</td><td rowspan="1" colspan="1">(3-4)</td><td rowspan="1" colspan="1">4</td><td rowspan="1" colspan="1">(3-4)</td><td rowspan="1" colspan="1">4</td><td rowspan="1" colspan="1">(3-4)</td><td rowspan="1" colspan="1">4</td><td rowspan="1" colspan="1">(3-4)</td><td rowspan="1" colspan="1">4</td><td rowspan="1" colspan="1">(3-4)</td></tr><tr><td rowspan="1" colspan="1">
                  <bold>DF branched</bold>
                </td><td rowspan="1" colspan="1">10</td><td rowspan="1" colspan="1">10</td><td rowspan="1" colspan="1">(10-13)</td><td rowspan="1" colspan="1">10</td><td rowspan="1" colspan="1">(10-11)</td><td rowspan="1" colspan="1">10</td><td rowspan="1" colspan="1">(10-11)</td><td rowspan="1" colspan="1">10</td><td rowspan="1" colspan="1">(10-11)</td><td rowspan="1" colspan="1">11</td><td rowspan="1" colspan="1">(10-13)</td><td rowspan="1" colspan="1">11</td><td rowspan="1" colspan="1">(10-12)</td><td rowspan="1" colspan="1">11</td><td rowspan="1" colspan="1">(10-13)</td></tr><tr><td rowspan="1" colspan="1">
                  <bold>AF unbranched</bold>
                </td><td rowspan="1" colspan="1">3</td><td rowspan="1" colspan="1">3</td><td rowspan="1" colspan="1">(2-5)</td><td rowspan="1" colspan="1">3</td><td rowspan="1" colspan="1">(2-4)</td><td rowspan="1" colspan="1">3</td><td rowspan="1" colspan="1">(2-4)</td><td rowspan="1" colspan="1">2</td><td rowspan="1" colspan="1">(2-4)</td><td rowspan="1" colspan="1">4</td><td rowspan="1" colspan="1">(3-5)</td><td rowspan="1" colspan="1">3</td><td rowspan="1" colspan="1">(3-5)</td><td rowspan="1" colspan="1">4</td><td rowspan="1" colspan="1">(3-4)</td></tr><tr><td rowspan="1" colspan="1">
                  <bold>AF branched</bold>
                </td><td rowspan="1" colspan="1">12</td><td rowspan="1" colspan="1">12</td><td rowspan="1" colspan="1">(10-14)</td><td rowspan="1" colspan="1">12</td><td rowspan="1" colspan="1">(10-14)</td><td rowspan="1" colspan="1">12</td><td rowspan="1" colspan="1">(11-14)</td><td rowspan="1" colspan="1">12</td><td rowspan="1" colspan="1">(10-14)</td><td rowspan="1" colspan="1">12</td><td rowspan="1" colspan="1">(11-13)</td><td rowspan="1" colspan="1">12</td><td rowspan="1" colspan="1">(11-13)</td><td rowspan="1" colspan="1">12</td><td rowspan="1" colspan="1">(11-13)</td></tr><tr><td rowspan="1" colspan="1">
                  <bold>LS</bold>
                </td><td rowspan="1" colspan="1">82</td><td rowspan="1" colspan="1">86</td><td rowspan="1" colspan="1">(78-93)</td><td rowspan="1" colspan="1">86</td><td rowspan="1" colspan="1">(78-93)</td><td rowspan="1" colspan="1">85</td><td rowspan="1" colspan="1">(78-86)</td><td rowspan="1" colspan="1">86</td><td rowspan="1" colspan="1">(78-93)</td><td rowspan="1" colspan="1">86</td><td rowspan="1" colspan="1">(79-92)</td><td rowspan="1" colspan="1">86</td><td rowspan="1" colspan="1">(81-92)</td><td rowspan="1" colspan="1">86</td><td rowspan="1" colspan="1">(79-91)</td></tr><tr><td rowspan="1" colspan="1">
                  <bold>PDS</bold>
                </td><td rowspan="1" colspan="1">32</td><td rowspan="1" colspan="1">36</td><td rowspan="1" colspan="1">(30-44)</td><td rowspan="1" colspan="1">32</td><td rowspan="1" colspan="1">(30-44)</td><td rowspan="1" colspan="1">36</td><td rowspan="1" colspan="1">(30-40)</td><td rowspan="1" colspan="1">38</td><td rowspan="1" colspan="1">(31-44)</td><td rowspan="1" colspan="1">34</td><td rowspan="1" colspan="1">(30-40)</td><td rowspan="1" colspan="1">34</td><td rowspan="1" colspan="1">(30-38)</td><td rowspan="1" colspan="1">34</td><td rowspan="1" colspan="1">(33-40)</td></tr><tr><td rowspan="1" colspan="1">
                  <bold>TDS</bold>
                </td><td rowspan="1" colspan="1">10</td><td rowspan="1" colspan="1">9</td><td rowspan="1" colspan="1">(8-11)</td><td rowspan="1" colspan="1">9</td><td rowspan="1" colspan="1">(8-11)</td><td rowspan="1" colspan="1">9</td><td rowspan="1" colspan="1">(9-10)</td><td rowspan="1" colspan="1">10</td><td rowspan="1" colspan="1">(8-11)</td><td rowspan="1" colspan="1">10</td><td rowspan="1" colspan="1">(9-10)</td><td rowspan="1" colspan="1">10</td><td rowspan="1" colspan="1">(9-10)</td><td rowspan="1" colspan="1">10</td><td rowspan="1" colspan="1">(9-10)</td></tr><tr><td rowspan="1" colspan="1">
                  <bold>TAS</bold>
                </td><td rowspan="1" colspan="1">7</td><td rowspan="1" colspan="1">8</td><td rowspan="1" colspan="1">(7-10)</td><td rowspan="1" colspan="1">8</td><td rowspan="1" colspan="1">(7-9)</td><td rowspan="1" colspan="1">8</td><td rowspan="1" colspan="1">(7-9)</td><td rowspan="1" colspan="1">8</td><td rowspan="1" colspan="1">(7-9)</td><td rowspan="1" colspan="1">8</td><td rowspan="1" colspan="1">(7-9)</td><td rowspan="1" colspan="1">8</td><td rowspan="1" colspan="1">(8-9)</td><td rowspan="1" colspan="1">8</td><td rowspan="1" colspan="1">(7-9)</td></tr><tr><td rowspan="1" colspan="1">
                  <bold>TPS</bold>
                </td><td rowspan="1" colspan="1">8</td><td rowspan="1" colspan="1">9</td><td rowspan="1" colspan="1">(7-10)</td><td rowspan="1" colspan="1">9</td><td rowspan="1" colspan="1">(7-9)</td><td rowspan="1" colspan="1">9</td><td rowspan="1" colspan="1">(8-9)</td><td rowspan="1" colspan="1">9</td><td rowspan="1" colspan="1">(7-9)</td><td rowspan="1" colspan="1">9</td><td rowspan="1" colspan="1">(8-9)</td><td rowspan="1" colspan="1">9</td><td rowspan="1" colspan="1">(8-9)</td><td rowspan="1" colspan="1">9</td><td rowspan="1" colspan="1">(8-9)</td></tr><tr><td rowspan="1" colspan="1">
                  <bold>UGR</bold>
                </td><td rowspan="1" colspan="1">11</td><td rowspan="1" colspan="1">12</td><td rowspan="1" colspan="1">(10-16)</td><td rowspan="1" colspan="1">14</td><td rowspan="1" colspan="1">(10-16)</td><td rowspan="1" colspan="1">14</td><td rowspan="1" colspan="1">(12-16)</td><td rowspan="1" colspan="1">14</td><td rowspan="1" colspan="1">(10-15)</td><td rowspan="1" colspan="1">12</td><td rowspan="1" colspan="1">(11-15)</td><td rowspan="1" colspan="1">12</td><td rowspan="1" colspan="1">(11-14)</td><td rowspan="1" colspan="1">12</td><td rowspan="1" colspan="1">(11-15)</td></tr><tr><td rowspan="1" colspan="1">
                  <bold>LGR</bold>
                </td><td rowspan="1" colspan="1">22</td><td rowspan="1" colspan="1">24</td><td rowspan="1" colspan="1">(19-27)</td><td rowspan="1" colspan="1">24</td><td rowspan="1" colspan="1">(22-27)</td><td rowspan="1" colspan="1">24</td><td rowspan="1" colspan="1">(22-27)</td><td rowspan="1" colspan="1">24</td><td rowspan="1" colspan="1">(22-26)</td><td rowspan="1" colspan="1">22</td><td rowspan="1" colspan="1">(19-27)</td><td rowspan="1" colspan="1">22</td><td rowspan="1" colspan="1">(22-26)</td><td rowspan="1" colspan="1">24</td><td rowspan="1" colspan="1">(19-27)</td></tr><tr><td rowspan="1" colspan="1">
                  <bold>total GR</bold>
                </td><td rowspan="1" colspan="1">33</td><td rowspan="1" colspan="1">38</td><td rowspan="1" colspan="1">(32-43)</td><td rowspan="1" colspan="1">38</td><td rowspan="1" colspan="1">(32-43)</td><td rowspan="1" colspan="1">38</td><td rowspan="1" colspan="1">(34-43)</td><td rowspan="1" colspan="1">38</td><td rowspan="1" colspan="1">(32-40)</td><td rowspan="1" colspan="1">35</td><td rowspan="1" colspan="1">(32-40)</td><td rowspan="1" colspan="1">37</td><td rowspan="1" colspan="1">(33-38)</td><td rowspan="1" colspan="1">39</td><td rowspan="1" colspan="1">(32-40)</td></tr></tbody></table></table-wrap><table-wrap id="T7" position="float" orientation="portrait"><label>Table 7.</label><caption><p>Morphological and meristic data of <italic><tp:taxon-name><tp:taxon-name-part taxon-name-part-type="genus" reg="Coregonus">C.</tp:taxon-name-part> <tp:taxon-name-part taxon-name-part-type="species" reg="brienzii">brienzii</tp:taxon-name-part></tp:taxon-name></italic> from Lake Brienz, Switzerland, NMBE-1077126, female, holotype; paratypes N = 12. For females and for both sexes the range and the mean include the holotype.</p></caption><table id="TID0E2GJM" rules="all"><tbody><tr><td rowspan="4" colspan="1">
                  <bold>Morphological characters</bold>
                </td><td rowspan="1" colspan="1">
                  <bold><italic><tp:taxon-name>
                    <tp:taxon-name-part taxon-name-part-type="genus" reg="Coregonus">C.</tp:taxon-name-part> <tp:taxon-name-part taxon-name-part-type="species" reg="brienzii">brienzii</tp:taxon-name-part></tp:taxon-name></italic></bold>
                </td><td rowspan="1" colspan="6">
                  <bold>Lake Brienz</bold>
                </td></tr><tr><td rowspan="3" colspan="1">
                  <bold>Holotype</bold>
                </td><td rowspan="1" colspan="6">
                  <bold>Both sexes</bold>
                </td></tr><tr><td rowspan="1" colspan="2">
                  <bold><italic>N-total</italic> = 13</bold>
                </td><td rowspan="1" colspan="2">
                  <bold><italic>N-females</italic> = 4</bold>
                </td><td rowspan="1" colspan="2">
                  <bold><italic>N-males</italic> = 9</bold>
                </td></tr><tr><td rowspan="1" colspan="1">
                  <bold>Mean ± Stdev</bold>
                </td><td rowspan="1" colspan="1">
                  <bold>Range</bold>
                </td><td rowspan="1" colspan="1">
                  <bold>Mean ± Stdev</bold>
                </td><td rowspan="1" colspan="1">
                  <bold>Range</bold>
                </td><td rowspan="1" colspan="1">
                  <bold>Mean ± Stdev</bold>
                </td><td rowspan="1" colspan="1">
                  <bold>Range</bold>
                </td></tr><tr><td rowspan="1" colspan="1">
                  <bold>SL (mm)</bold>
                </td><td rowspan="1" colspan="1">223.0</td><td rowspan="1" colspan="1">181.5±37.0</td><td rowspan="1" colspan="1">(118–226)</td><td rowspan="1" colspan="1">187.8±47.4</td><td rowspan="1" colspan="1">(118–223)</td><td rowspan="1" colspan="1">178.7±34.3</td><td rowspan="1" colspan="1">(129–226)</td></tr><tr><td rowspan="1" colspan="8">
                  <bold>Percentage of standard length</bold>
                </td></tr><tr><td rowspan="1" colspan="1">
                  <bold>PelvFB</bold>
                </td><td rowspan="1" colspan="1">4.1</td><td rowspan="1" colspan="1">3.7±0.6</td><td rowspan="1" colspan="1">(2.8–4.8)</td><td rowspan="1" colspan="1">3.6±0.6</td><td rowspan="1" colspan="1">(2.8–4.2)</td><td rowspan="1" colspan="1">3.8±0.6</td><td rowspan="1" colspan="1">(2.9–4.8)</td></tr><tr><td rowspan="1" colspan="1">
                  <bold>PelvFS</bold>
                </td><td rowspan="1" colspan="1">6.1</td><td rowspan="1" colspan="1">6.1±0.8</td><td rowspan="1" colspan="1">(4.6–7.4)</td><td rowspan="1" colspan="1">5.8±0.4</td><td rowspan="1" colspan="1">(5.1–6.1)</td><td rowspan="1" colspan="1">6.3±0.9</td><td rowspan="1" colspan="1">(4.6–7.4)</td></tr><tr><td rowspan="1" colspan="1">
                  <bold>PelvF</bold>
                </td><td rowspan="1" colspan="1">15.2</td><td rowspan="1" colspan="1">15.6±1.1</td><td rowspan="1" colspan="1">(14–17.5)</td><td rowspan="1" colspan="1">15±0.5</td><td rowspan="1" colspan="1">(14.6–15.7)</td><td rowspan="1" colspan="1">15.9±1.2</td><td rowspan="1" colspan="1">(14–17.5)</td></tr><tr><td rowspan="1" colspan="1">
                  <bold>PecFB</bold>
                </td><td rowspan="1" colspan="1">3.1</td><td rowspan="1" colspan="1">3.1±0.2</td><td rowspan="1" colspan="1">(2.6–3.4)</td><td rowspan="1" colspan="1">3.0±0.3</td><td rowspan="1" colspan="1">(2.6–3.2)</td><td rowspan="1" colspan="1">3.1±0.2</td><td rowspan="1" colspan="1">(2.8–3.4)</td></tr><tr><td rowspan="1" colspan="1">
                  <bold>PecF1</bold>
                </td><td rowspan="1" colspan="1">16.0</td><td rowspan="1" colspan="1">15.9±1.6</td><td rowspan="1" colspan="1">(13.9–20.1)</td><td rowspan="1" colspan="1">15.4±0.7</td><td rowspan="1" colspan="1">(14.5–16.0)</td><td rowspan="1" colspan="1">16.2±1.8</td><td rowspan="1" colspan="1">(13.9–20.1)</td></tr><tr><td rowspan="1" colspan="1">
                  <bold>PecF2</bold>
                </td><td rowspan="1" colspan="1">17.0</td><td rowspan="1" colspan="1">16.8±1.6</td><td rowspan="1" colspan="1">(14–20.7)</td><td rowspan="1" colspan="1">16.4±0.7</td><td rowspan="1" colspan="1">(15.5–17)</td><td rowspan="1" colspan="1">17±1.9</td><td rowspan="1" colspan="1">(14–20.7)</td></tr><tr><td rowspan="1" colspan="1">
                  <bold>DFB</bold>
                </td><td rowspan="1" colspan="1">12.3</td><td rowspan="1" colspan="1">11.8±0.8</td><td rowspan="1" colspan="1">(10.4–12.9)</td><td rowspan="1" colspan="1">11.7±0.4</td><td rowspan="1" colspan="1">(11.3–12.3)</td><td rowspan="1" colspan="1">11.9±1.0</td><td rowspan="1" colspan="1">(10.4–12.9)</td></tr><tr><td rowspan="1" colspan="1">
                  <bold>DFAe</bold>
                </td><td rowspan="1" colspan="1">17.6</td><td rowspan="1" colspan="1">17.9±1.2</td><td rowspan="1" colspan="1">(15.5–19.8)</td><td rowspan="1" colspan="1">17.7±0.7</td><td rowspan="1" colspan="1">(16.9–18.6)</td><td rowspan="1" colspan="1">18.0±1.4</td><td rowspan="1" colspan="1">(15.5–19.8)</td></tr><tr><td rowspan="1" colspan="1">
                  <bold>DFAd</bold>
                </td><td rowspan="1" colspan="1">18.7</td><td rowspan="1" colspan="1">18.6±1.5</td><td rowspan="1" colspan="1">(15.3–20.8)</td><td rowspan="1" colspan="1">18.3±0.4</td><td rowspan="1" colspan="1">(17.8–18.7)</td><td rowspan="1" colspan="1">18.8±1.8</td><td rowspan="1" colspan="1">(15.3–20.8)</td></tr><tr><td rowspan="1" colspan="1">
                  <bold>DFPe</bold>
                </td><td rowspan="1" colspan="1">5.1</td><td rowspan="1" colspan="1">5.2±0.6</td><td rowspan="1" colspan="1">(4.2–6.5)</td><td rowspan="1" colspan="1">5.0±0.2</td><td rowspan="1" colspan="1">(4.7–5.2)</td><td rowspan="1" colspan="1">5.3±0.7</td><td rowspan="1" colspan="1">(4.2–6.5)</td></tr><tr><td rowspan="1" colspan="1">
                  <bold>AFB</bold>
                </td><td rowspan="1" colspan="1">13.7</td><td rowspan="1" colspan="1">12.4±0.9</td><td rowspan="1" colspan="1">(11.1–13.7)</td><td rowspan="1" colspan="1">12.9±1.1</td><td rowspan="1" colspan="1">(11.4–13.7)</td><td rowspan="1" colspan="1">12.2±0.7</td><td rowspan="1" colspan="1">(11.1–13.6)</td></tr><tr><td rowspan="1" colspan="1">
                  <bold>AFAe</bold>
                </td><td rowspan="1" colspan="1">11.1</td><td rowspan="1" colspan="1">11.2±1.0</td><td rowspan="1" colspan="1">(9.4–12.6)</td><td rowspan="1" colspan="1">11.2±0.5</td><td rowspan="1" colspan="1">(10.5–11.6)</td><td rowspan="1" colspan="1">11.2±1.2</td><td rowspan="1" colspan="1">(9.4–12.6)</td></tr><tr><td rowspan="1" colspan="1">
                  <bold>AdFB</bold>
                </td><td rowspan="1" colspan="1">5.1</td><td rowspan="1" colspan="1">5.5±0.8</td><td rowspan="1" colspan="1">(4.0–7.1)</td><td rowspan="1" colspan="1">5.2±0.3</td><td rowspan="1" colspan="1">(5.0–5.7)</td><td rowspan="1" colspan="1">5.6±0.9</td><td rowspan="1" colspan="1">(4.0–7.1)</td></tr><tr><td rowspan="1" colspan="1">
                  <bold>CF</bold>
                </td><td rowspan="1" colspan="1">23.8</td><td rowspan="1" colspan="1">24.1±1.1</td><td rowspan="1" colspan="1">(22.6–26.3)</td><td rowspan="1" colspan="1">23.2±0.5</td><td rowspan="1" colspan="1">(22.6–23.8)</td><td rowspan="1" colspan="1">24.5±1.1</td><td rowspan="1" colspan="1">(22.7–26.3)</td></tr><tr><td rowspan="1" colspan="1">
                  <bold>CD</bold>
                </td><td rowspan="1" colspan="1">7.3</td><td rowspan="1" colspan="1">7.3±0.3</td><td rowspan="1" colspan="1">(6.7–7.7)</td><td rowspan="1" colspan="1">7.1±0.4</td><td rowspan="1" colspan="1">(6.7–7.5)</td><td rowspan="1" colspan="1">7.4±0.2</td><td rowspan="1" colspan="1">(7.1–7.7)</td></tr><tr><td rowspan="1" colspan="1">
                  <bold>CL</bold>
                </td><td rowspan="1" colspan="1">13.9</td><td rowspan="1" colspan="1">13.8±1.0</td><td rowspan="1" colspan="1">(12.2–15.8)</td><td rowspan="1" colspan="1">14.0±0.4</td><td rowspan="1" colspan="1">(13.7–14.6)</td><td rowspan="1" colspan="1">13.7±1.1</td><td rowspan="1" colspan="1">(12.2–15.8)</td></tr><tr><td rowspan="1" colspan="1">
                  <bold>PAdC</bold>
                </td><td rowspan="1" colspan="1">18.8</td><td rowspan="1" colspan="1">19.1±0.7</td><td rowspan="1" colspan="1">(17.9–20.7)</td><td rowspan="1" colspan="1">19±0.4</td><td rowspan="1" colspan="1">(18.6–19.4)</td><td rowspan="1" colspan="1">19.1±0.9</td><td rowspan="1" colspan="1">(17.9–20.7)</td></tr><tr><td rowspan="1" colspan="1">
                  <bold>DHL</bold>
                </td><td rowspan="1" colspan="1">15.0</td><td rowspan="1" colspan="1">15.6±0.7</td><td rowspan="1" colspan="1">(14.6–16.8)</td><td rowspan="1" colspan="1">15.4±0.6</td><td rowspan="1" colspan="1">(15.0–16.3)</td><td rowspan="1" colspan="1">15.7±0.7</td><td rowspan="1" colspan="1">(14.6–16.8)</td></tr><tr><td rowspan="1" colspan="1">
                  <bold>PreP</bold>
                </td><td rowspan="1" colspan="1">48.6</td><td rowspan="1" colspan="1">51.1±1.7</td><td rowspan="1" colspan="1">(47.8–54.0)</td><td rowspan="1" colspan="1">50.9±1.8</td><td rowspan="1" colspan="1">(48.6–52.8)</td><td rowspan="1" colspan="1">51.2±1.8</td><td rowspan="1" colspan="1">(47.8–54.0)</td></tr><tr><td rowspan="1" colspan="1">
                  <bold>PreA</bold>
                </td><td rowspan="1" colspan="1">75.3</td><td rowspan="1" colspan="1">77.1±1.5</td><td rowspan="1" colspan="1">(74.3–79.5)</td><td rowspan="1" colspan="1">76.2±1.7</td><td rowspan="1" colspan="1">(74.3–78.2)</td><td rowspan="1" colspan="1">77.5±1.3</td><td rowspan="1" colspan="1">(75.4–79.5)</td></tr><tr><td rowspan="1" colspan="1">
                  <bold>PreD</bold>
                </td><td rowspan="1" colspan="1">46.2</td><td rowspan="1" colspan="1">47.5±1.7</td><td rowspan="1" colspan="1">(43.9–49.4)</td><td rowspan="1" colspan="1">47.2±1.1</td><td rowspan="1" colspan="1">(46.2–48.2)</td><td rowspan="1" colspan="1">47.6±2</td><td rowspan="1" colspan="1">(43.9–49.4)</td></tr><tr><td rowspan="1" colspan="1">
                  <bold>BD</bold>
                </td><td rowspan="1" colspan="1">24.6</td><td rowspan="1" colspan="1">22.6±1.7</td><td rowspan="1" colspan="1">(19.6–25.1)</td><td rowspan="1" colspan="1">22.7±2.5</td><td rowspan="1" colspan="1">(20.5–25.1)</td><td rowspan="1" colspan="1">22.6±1.5</td><td rowspan="1" colspan="1">(19.6–24.2)</td></tr><tr><td rowspan="1" colspan="1">
                  <bold>PostD</bold>
                </td><td rowspan="1" colspan="1">45.9</td><td rowspan="1" colspan="1">44.1±1.1</td><td rowspan="1" colspan="1">(42.4–45.9)</td><td rowspan="1" colspan="1">44.6±1.3</td><td rowspan="1" colspan="1">(43–45.9)</td><td rowspan="1" colspan="1">43.9±1.1</td><td rowspan="1" colspan="1">(42.4–45.5)</td></tr><tr><td rowspan="1" colspan="1">
                  <bold>TL</bold>
                </td><td rowspan="1" colspan="1">122.0</td><td rowspan="1" colspan="1">121.5±1.9</td><td rowspan="1" colspan="1">(117.8–124.4)</td><td rowspan="1" colspan="1">121.2±2.5</td><td rowspan="1" colspan="1">(117.8–123.8)</td><td rowspan="1" colspan="1">121.6±1.7</td><td rowspan="1" colspan="1">(119.2–124.4)</td></tr><tr><td rowspan="1" colspan="1">
                  <bold>HL (mm)</bold>
                </td><td rowspan="1" colspan="1">45.4</td><td rowspan="1" colspan="1">38.7±7.3</td><td rowspan="1" colspan="1">(26.7–47.4)</td><td rowspan="1" colspan="1">39.2±8.5</td><td rowspan="1" colspan="1">(26.7–45.4)</td><td rowspan="1" colspan="1">38.5±7.3</td><td rowspan="1" colspan="1">(28.3–47.4)</td></tr><tr><td rowspan="1" colspan="8">
                  <bold>Percentage of head length</bold>
                </td></tr><tr><td rowspan="1" colspan="1">
                  <bold>SN</bold>
                </td><td rowspan="1" colspan="1">25.6</td><td rowspan="1" colspan="1">23.3±1.8</td><td rowspan="1" colspan="1">(20.5–26.3)</td><td rowspan="1" colspan="1">23.6±2.1</td><td rowspan="1" colspan="1">(21.1–25.6)</td><td rowspan="1" colspan="1">23.2±1.7</td><td rowspan="1" colspan="1">(20.5–26.3)</td></tr><tr><td rowspan="1" colspan="1">
                  <bold>ED</bold>
                </td><td rowspan="1" colspan="1">24.4</td><td rowspan="1" colspan="1">25.3±1.6</td><td rowspan="1" colspan="1">(23.1–28.3)</td><td rowspan="1" colspan="1">25.2±1.6</td><td rowspan="1" colspan="1">(24.2–27.6)</td><td rowspan="1" colspan="1">25.3±1.7</td><td rowspan="1" colspan="1">(23.1–28.3)</td></tr><tr><td rowspan="1" colspan="1">
                  <bold>EC</bold>
                </td><td rowspan="1" colspan="1">27.8</td><td rowspan="1" colspan="1">29±2.3</td><td rowspan="1" colspan="1">(25.6–32.9)</td><td rowspan="1" colspan="1">28.8±3.1</td><td rowspan="1" colspan="1">(25.6–32.9)</td><td rowspan="1" colspan="1">29.1±2.1</td><td rowspan="1" colspan="1">(26.5–32.7)</td></tr><tr><td rowspan="1" colspan="1">
                  <bold>EH</bold>
                </td><td rowspan="1" colspan="1">22.0</td><td rowspan="1" colspan="1">24.4±1.4</td><td rowspan="1" colspan="1">(22–27.2)</td><td rowspan="1" colspan="1">23.9±1.7</td><td rowspan="1" colspan="1">(22–26.2)</td><td rowspan="1" colspan="1">24.7±1.3</td><td rowspan="1" colspan="1">(23–27.2)</td></tr><tr><td rowspan="1" colspan="1">
                  <bold>ES</bold>
                </td><td rowspan="1" colspan="1">3.5</td><td rowspan="1" colspan="1">4.7±1.2</td><td rowspan="1" colspan="1">(3.3–7.2)</td><td rowspan="1" colspan="1">4.8±1.4</td><td rowspan="1" colspan="1">(3.5–6.5)</td><td rowspan="1" colspan="1">4.7±1.2</td><td rowspan="1" colspan="1">(3.3–7.2)</td></tr><tr><td rowspan="1" colspan="1">
                  <bold>PostO</bold>
                </td><td rowspan="1" colspan="1">50.9</td><td rowspan="1" colspan="1">50.7±1.1</td><td rowspan="1" colspan="1">(48.2–52.3)</td><td rowspan="1" colspan="1">49.8±1.5</td><td rowspan="1" colspan="1">(48.2–51.1)</td><td rowspan="1" colspan="1">51.1±0.7</td><td rowspan="1" colspan="1">(50.3–52.3)</td></tr><tr><td rowspan="1" colspan="1">
                  <bold>HD</bold>
                </td><td rowspan="1" colspan="1">75.2</td><td rowspan="1" colspan="1">68.5±3.3</td><td rowspan="1" colspan="1">(64.4–75.2)</td><td rowspan="1" colspan="1">69.8±4.4</td><td rowspan="1" colspan="1">(65.2–75.2)</td><td rowspan="1" colspan="1">67.9±2.8</td><td rowspan="1" colspan="1">(64.4–73.1)</td></tr><tr><td rowspan="1" colspan="1">
                  <bold>MW</bold>
                </td><td rowspan="1" colspan="1">9.7</td><td rowspan="1" colspan="1">9.9±0.9</td><td rowspan="1" colspan="1">(8.5–10.9)</td><td rowspan="1" colspan="1">9.4±0.8</td><td rowspan="1" colspan="1">(8.5–10.3)</td><td rowspan="1" colspan="1">10.1±0.8</td><td rowspan="1" colspan="1">(8.6–10.9)</td></tr><tr><td rowspan="1" colspan="1">
                  <bold>UJ</bold>
                </td><td rowspan="1" colspan="1">30.2</td><td rowspan="1" colspan="1">29.5±1.6</td><td rowspan="1" colspan="1">(27.1–32)</td><td rowspan="1" colspan="1">29±1.8</td><td rowspan="1" colspan="1">(27.1–30.8)</td><td rowspan="1" colspan="1">29.6±1.6</td><td rowspan="1" colspan="1">(27.3–32)</td></tr><tr><td rowspan="1" colspan="1">
                  <bold>LJ</bold>
                </td><td rowspan="1" colspan="1">42.9</td><td rowspan="1" colspan="1">42.2±1.5</td><td rowspan="1" colspan="1">(40.5–45.7)</td><td rowspan="1" colspan="1">43.2±1.7</td><td rowspan="1" colspan="1">(42–45.7)</td><td rowspan="1" colspan="1">41.8±1.2</td><td rowspan="1" colspan="1">(40.5–43.7)</td></tr><tr><td rowspan="1" colspan="1">
                  <bold>M</bold>
                </td><td rowspan="1" colspan="1">23.4</td><td rowspan="1" colspan="1">21±2.4</td><td rowspan="1" colspan="1">(15.4–24)</td><td rowspan="1" colspan="1">21±3.9</td><td rowspan="1" colspan="1">(15.4–24)</td><td rowspan="1" colspan="1">21.1±1.7</td><td rowspan="1" colspan="1">(18.3–23.8)</td></tr><tr><td rowspan="1" colspan="1">
                  <bold>SD</bold>
                </td><td rowspan="1" colspan="1">7.0</td><td rowspan="1" colspan="1">8.8±1.4</td><td rowspan="1" colspan="1">(6.4–11.6)</td><td rowspan="1" colspan="1">7.4±0.9</td><td rowspan="1" colspan="1">(6.4–8.6)</td><td rowspan="1" colspan="1">9.4±1.2</td><td rowspan="1" colspan="1">(8–11.6)</td></tr><tr><td rowspan="1" colspan="1">
                  <bold>SW</bold>
                </td><td rowspan="1" colspan="1">18.0</td><td rowspan="1" colspan="1">17.8±1.2</td><td rowspan="1" colspan="1">(15.7–20.2)</td><td rowspan="1" colspan="1">17.6±0.6</td><td rowspan="1" colspan="1">(16.7–18)</td><td rowspan="1" colspan="1">17.8±1.4</td><td rowspan="1" colspan="1">(15.7–20.2)</td></tr><tr><td rowspan="1" colspan="1">
                  <bold>HW</bold>
                </td><td rowspan="1" colspan="1">52.1</td><td rowspan="1" colspan="1">48.1±3.1</td><td rowspan="1" colspan="1">(44.1–52.4)</td><td rowspan="1" colspan="1">48.5±4</td><td rowspan="1" colspan="1">(44.1–52.1)</td><td rowspan="1" colspan="1">47.9±2.9</td><td rowspan="1" colspan="1">(44.1–52.4)</td></tr><tr><td rowspan="1" colspan="1">
                  <bold>IOW</bold>
                </td><td rowspan="1" colspan="1">28.4</td><td rowspan="1" colspan="1">26.2±1.9</td><td rowspan="1" colspan="1">(22.8–30.7)</td><td rowspan="1" colspan="1">26.3±1.7</td><td rowspan="1" colspan="1">(25–28.4)</td><td rowspan="1" colspan="1">26.1±2.1</td><td rowspan="1" colspan="1">(22.8–30.7)</td></tr><tr><td rowspan="1" colspan="1">
                  <bold>INW</bold>
                </td><td rowspan="1" colspan="1">9.7</td><td rowspan="1" colspan="1">11.1±0.8</td><td rowspan="1" colspan="1">(9.7–12.6)</td><td rowspan="1" colspan="1">10.8±0.7</td><td rowspan="1" colspan="1">(9.7–11.2)</td><td rowspan="1" colspan="1">11.3±0.9</td><td rowspan="1" colspan="1">(10–12.6)</td></tr><tr><td rowspan="1" colspan="1">
                  <bold>LJW</bold>
                </td><td rowspan="1" colspan="1">14.1</td><td rowspan="1" colspan="1">11.5±1.2</td><td rowspan="1" colspan="1">(10.1–14.1)</td><td rowspan="1" colspan="1">11.9±2</td><td rowspan="1" colspan="1">(10.1–14.1)</td><td rowspan="1" colspan="1">11.3±0.6</td><td rowspan="1" colspan="1">(10.5–12.4)</td></tr><tr><td rowspan="1" colspan="1">
                  <bold>UJW</bold>
                </td><td rowspan="1" colspan="1">25.9</td><td rowspan="1" colspan="1">23.4±1.6</td><td rowspan="1" colspan="1">(20.2–26.1)</td><td rowspan="1" colspan="1">23.3±2.3</td><td rowspan="1" colspan="1">(20.2–25.9)</td><td rowspan="1" colspan="1">23.5±1.3</td><td rowspan="1" colspan="1">(21.4–26.1)</td></tr><tr><td rowspan="1" colspan="1">
                  <bold>MGR</bold>
                </td><td rowspan="1" colspan="1">13.5</td><td rowspan="1" colspan="1">13.5±1.3</td><td rowspan="1" colspan="1">(10.9–15.1)</td><td rowspan="1" colspan="1">13.7±1.6</td><td rowspan="1" colspan="1">(11.6–15.1)</td><td rowspan="1" colspan="1">13.3±1.3</td><td rowspan="1" colspan="1">(10.9–14.9)</td></tr><tr><td rowspan="1" colspan="1">
                  <bold>LGR</bold>
                </td><td rowspan="1" colspan="1">13.9</td><td rowspan="1" colspan="1">14 .7±1.6</td><td rowspan="1" colspan="1">(12.1–16.8)</td><td rowspan="1" colspan="1">14.8±2.2</td><td rowspan="1" colspan="1">(12.1–16.8)</td><td rowspan="1" colspan="1">14.7±1.4</td><td rowspan="1" colspan="1">(13–16.7)</td></tr><tr><td rowspan="1" colspan="1">
                  <bold>UA</bold>
                </td><td rowspan="1" colspan="1">20.4</td><td rowspan="1" colspan="1">18.5±1.7</td><td rowspan="1" colspan="1">(15.3–20.5)</td><td rowspan="1" colspan="1">19.6±0.8</td><td rowspan="1" colspan="1">(18.5–20.4)</td><td rowspan="1" colspan="1">18±1.7</td><td rowspan="1" colspan="1">(15.3–20.5)</td></tr><tr><td rowspan="1" colspan="1">
                  <bold>LA</bold>
                </td><td rowspan="1" colspan="1">40.4</td><td rowspan="1" colspan="1">35.5±2</td><td rowspan="1" colspan="1">(33–40.4)</td><td rowspan="1" colspan="1">37.2±2.5</td><td rowspan="1" colspan="1">(35–40.4)</td><td rowspan="1" colspan="1">34.8±1.4</td><td rowspan="1" colspan="1">(33–37.5)</td></tr><tr><td rowspan="1" colspan="2">
                  <bold>Meristic characters</bold>
                </td><td rowspan="1" colspan="1">
                  <bold>Mode</bold>
                </td><td rowspan="1" colspan="1">
                  <bold>Range</bold>
                </td><td rowspan="1" colspan="1">
                  <bold>Mode</bold>
                </td><td rowspan="1" colspan="1">
                  <bold>Range</bold>
                </td><td rowspan="1" colspan="1">
                  <bold>Mode</bold>
                </td><td rowspan="1" colspan="1">
                  <bold>Range</bold>
                </td></tr><tr><td rowspan="1" colspan="1">
                  <bold>PelvF unbranched</bold>
                </td><td rowspan="1" colspan="1">1</td><td rowspan="1" colspan="1">1</td><td rowspan="1" colspan="1">(1–1)</td><td rowspan="1" colspan="1">1</td><td rowspan="1" colspan="1">(1–1)</td><td rowspan="1" colspan="1">1</td><td rowspan="1" colspan="1">(1–1)</td></tr><tr><td rowspan="1" colspan="1">
                  <bold>PelvF branched</bold>
                </td><td rowspan="1" colspan="1">10</td><td rowspan="1" colspan="1">10</td><td rowspan="1" colspan="1">(9–11)</td><td rowspan="1" colspan="1">10</td><td rowspan="1" colspan="1">(9–10)</td><td rowspan="1" colspan="1">10</td><td rowspan="1" colspan="1">(10–11)</td></tr><tr><td rowspan="4" colspan="1">
                  <bold>Meristic characters</bold>
                </td><td rowspan="1" colspan="1">
                  <bold><italic><tp:taxon-name>
                    <tp:taxon-name-part taxon-name-part-type="genus" reg="Coregonus">C.</tp:taxon-name-part> <tp:taxon-name-part taxon-name-part-type="species" reg="brienzii">brienzii</tp:taxon-name-part></tp:taxon-name></italic></bold>
                </td><td rowspan="1" colspan="6">
                  <bold>Lake Brienz</bold>
                </td></tr><tr><td rowspan="3" colspan="1">
                  <bold>Holotype</bold>
                </td><td rowspan="1" colspan="6">
                  <bold>Both sexes</bold>
                </td></tr><tr><td rowspan="1" colspan="2">
                  <bold><italic>N-total</italic> = 13</bold>
                </td><td rowspan="1" colspan="2">
                  <bold><italic>N-females</italic> = 4</bold>
                </td><td rowspan="1" colspan="2">
                  <bold><italic>N-males</italic> = 9</bold>
                </td></tr><tr><td rowspan="1" colspan="1">
                  <bold>Mode</bold>
                </td><td rowspan="1" colspan="1">
                  <bold>Range</bold>
                </td><td rowspan="1" colspan="1">
                  <bold>Mode</bold>
                </td><td rowspan="1" colspan="1">
                  <bold>Range</bold>
                </td><td rowspan="1" colspan="1">
                  <bold>Mode</bold>
                </td><td rowspan="1" colspan="1">
                  <bold>Range</bold>
                </td></tr><tr><td rowspan="1" colspan="1">
                  <bold>PecF unbranched</bold>
                </td><td rowspan="1" colspan="1">1</td><td rowspan="1" colspan="1">1</td><td rowspan="1" colspan="1">(1–1)</td><td rowspan="1" colspan="1">1</td><td rowspan="1" colspan="1">(1–1)</td><td rowspan="1" colspan="1">1</td><td rowspan="1" colspan="1">(1–1)</td></tr><tr><td rowspan="1" colspan="1">
                  <bold>PecF branched</bold>
                </td><td rowspan="1" colspan="1">15</td><td rowspan="1" colspan="1">15</td><td rowspan="1" colspan="1">(15–17)</td><td rowspan="1" colspan="1">15</td><td rowspan="1" colspan="1">(15–17)</td><td rowspan="1" colspan="1">15</td><td rowspan="1" colspan="1">(15–17)</td></tr><tr><td rowspan="1" colspan="1">
                  <bold>DF unbranched</bold>
                </td><td rowspan="1" colspan="1">4</td><td rowspan="1" colspan="1">4</td><td rowspan="1" colspan="1">(3–4)</td><td rowspan="1" colspan="1">4</td><td rowspan="1" colspan="1">(4–4)</td><td rowspan="1" colspan="1">4</td><td rowspan="1" colspan="1">(3–4)</td></tr><tr><td rowspan="1" colspan="1">
                  <bold>DF branched</bold>
                </td><td rowspan="1" colspan="1">12</td><td rowspan="1" colspan="1">11</td><td rowspan="1" colspan="1">(10–13)</td><td rowspan="1" colspan="1">11</td><td rowspan="1" colspan="1">(10–12)</td><td rowspan="1" colspan="1">10</td><td rowspan="1" colspan="1">(10–13)</td></tr><tr><td rowspan="1" colspan="1">
                  <bold>AF unbranched</bold>
                </td><td rowspan="1" colspan="1">4</td><td rowspan="1" colspan="1">4</td><td rowspan="1" colspan="1">(3–4)</td><td rowspan="1" colspan="1">4</td><td rowspan="1" colspan="1">(4–4)</td><td rowspan="1" colspan="1">4</td><td rowspan="1" colspan="1">(3–4)</td></tr><tr><td rowspan="1" colspan="1">
                  <bold>AF branched</bold>
                </td><td rowspan="1" colspan="1">13</td><td rowspan="1" colspan="1">12</td><td rowspan="1" colspan="1">(11–13)</td><td rowspan="1" colspan="1">13</td><td rowspan="1" colspan="1">(11–13)</td><td rowspan="1" colspan="1">12</td><td rowspan="1" colspan="1">(12–12)</td></tr><tr><td rowspan="1" colspan="1">
                  <bold>LS</bold>
                </td><td rowspan="1" colspan="1">89</td><td rowspan="1" colspan="1">86</td><td rowspan="1" colspan="1">(80–91)</td><td rowspan="1" colspan="1">89</td><td rowspan="1" colspan="1">(80–91)</td><td rowspan="1" colspan="1">86</td><td rowspan="1" colspan="1">(80–88)</td></tr><tr><td rowspan="1" colspan="1">
                  <bold>PDS</bold>
                </td><td rowspan="1" colspan="1">36</td><td rowspan="1" colspan="1">35</td><td rowspan="1" colspan="1">(32–40)</td><td rowspan="1" colspan="1">na</td><td rowspan="1" colspan="1">(34–37)</td><td rowspan="1" colspan="1">32</td><td rowspan="1" colspan="1">(32–40)</td></tr><tr><td rowspan="1" colspan="1">
                  <bold>TDS</bold>
                </td><td rowspan="1" colspan="1">9</td><td rowspan="1" colspan="1">9</td><td rowspan="1" colspan="1">(7–10)</td><td rowspan="1" colspan="1">9</td><td rowspan="1" colspan="1">(7–9)</td><td rowspan="1" colspan="1">9</td><td rowspan="1" colspan="1">(8–10)</td></tr><tr><td rowspan="1" colspan="1">
                  <bold>TAS</bold>
                </td><td rowspan="1" colspan="1">8</td><td rowspan="1" colspan="1">8</td><td rowspan="1" colspan="1">(7–8)</td><td rowspan="1" colspan="1">8</td><td rowspan="1" colspan="1">(7–8)</td><td rowspan="1" colspan="1">8</td><td rowspan="1" colspan="1">(7–8)</td></tr><tr><td rowspan="1" colspan="1">
                  <bold>TPS</bold>
                </td><td rowspan="1" colspan="1">8</td><td rowspan="1" colspan="1">8</td><td rowspan="1" colspan="1">(8–9)</td><td rowspan="1" colspan="1">8</td><td rowspan="1" colspan="1">(8–8)</td><td rowspan="1" colspan="1">8</td><td rowspan="1" colspan="1">(8–9)</td></tr><tr><td rowspan="1" colspan="1">
                  <bold>UGR</bold>
                </td><td rowspan="1" colspan="1">14</td><td rowspan="1" colspan="1">14</td><td rowspan="1" colspan="1">(11–14)</td><td rowspan="1" colspan="1">13</td><td rowspan="1" colspan="1">(13–14)</td><td rowspan="1" colspan="1">12</td><td rowspan="1" colspan="1">(11–14)</td></tr><tr><td rowspan="1" colspan="1">
                  <bold>LGR</bold>
                </td><td rowspan="1" colspan="1">25</td><td rowspan="1" colspan="1">24</td><td rowspan="1" colspan="1">(20–25)</td><td rowspan="1" colspan="1">24</td><td rowspan="1" colspan="1">(24–25)</td><td rowspan="1" colspan="1">23</td><td rowspan="1" colspan="1">(20–25)</td></tr><tr><td rowspan="1" colspan="1">
                  <bold>total GR</bold>
                </td><td rowspan="1" colspan="1">39</td><td rowspan="1" colspan="1">37</td><td rowspan="1" colspan="1">(32–39)</td><td rowspan="1" colspan="1">37</td><td rowspan="1" colspan="1">(37–39)</td><td rowspan="1" colspan="1">32</td><td rowspan="1" colspan="1">(32–38)</td></tr></tbody></table></table-wrap><table-wrap id="T11" position="float" orientation="portrait"><label>Table 11.</label><caption><p>The first- and second-best ratios retrieved from the LDA ratio extractor of either head or body characters (see Table <xref ref-type="table" rid="T1">1</xref>) alone or combined, used for pair-wise comparisons of all contemporary specimens from the four whitefish species of Lake Brienz. For some species comparisons only a subset of characters could be used (a-l); the respective characters that were excluded are listed at the end of the table. Only external characters were used for the LDA comparisons, since internal characters (gill raker and gill arch length) cannot be measured on live specimens, and are thus not informative to assign specimens to species in the field. Due to large size differences between the species the LDA ratios were calculated with three different datasets; once each with individuals larger or smaller than 163.5mm standard length and once with the full size ranges of all species. For the multi-species comparisons, only the comparisons that yielded distinguishing ratios are shown. δ is a measure of how good shape discriminates in comparison to size (i.e., the smaller the less allometry). Ratios marked with an asterisk * have very little (for the pairwise species comparisons not more than one specimen of one species overlaps with that of the other species) or no overlap and were thus eligible for use in the species key and the diagnoses.</p></caption><table id="TID0EG5DO" rules="all"><tbody><tr><th rowspan="1" colspan="1">Characters</th><th rowspan="1" colspan="1">Species comparison</th><th rowspan="1" colspan="1">Size range</th><th rowspan="1" colspan="1">Best ratios</th><th rowspan="1" colspan="1">Range species 1</th><th rowspan="1" colspan="1">Range species 2</th><th rowspan="1" colspan="1">Standard distance</th><th rowspan="1" colspan="1">δ (Shape vs. size)</th></tr><tr><td rowspan="2" colspan="1">head + body</td><td rowspan="2" colspan="1">
                  <italic><tp:taxon-name>
                  <tp:taxon-name-part taxon-name-part-type="genus" reg="Coregonus">C.</tp:taxon-name-part> <tp:taxon-name-part taxon-name-part-type="species" reg="albellus">albellus</tp:taxon-name-part></tp:taxon-name> vs. <tp:taxon-name><tp:taxon-name-part taxon-name-part-type="genus" reg="Coregonus">C.</tp:taxon-name-part> <tp:taxon-name-part taxon-name-part-type="species" reg="alpinus">alpinus</tp:taxon-name-part></tp:taxon-name> (a)</italic>
                </td><td rowspan="2" colspan="1">&lt;163.5mm</td><td rowspan="1" colspan="1">1: PreA/LJ *</td><td rowspan="1" colspan="1">6.33-7.44</td><td rowspan="1" colspan="1">9.24-9.97</td><td rowspan="1" colspan="1">27.13</td><td rowspan="1" colspan="1">0.04</td></tr><tr><td rowspan="1" colspan="1">2: AFAe/M</td><td rowspan="1" colspan="1">1.65-2.25</td><td rowspan="1" colspan="1">2.58-2.63</td><td rowspan="1" colspan="1">25.94</td><td rowspan="1" colspan="1">0.04</td></tr><tr><td rowspan="2" colspan="1">body</td><td rowspan="2" colspan="1">
                  <italic><tp:taxon-name>
                  <tp:taxon-name-part taxon-name-part-type="genus" reg="Coregonus">C.</tp:taxon-name-part> <tp:taxon-name-part taxon-name-part-type="species" reg="albellus">albellus</tp:taxon-name-part></tp:taxon-name> vs. <tp:taxon-name><tp:taxon-name-part taxon-name-part-type="genus" reg="Coregonus">C.</tp:taxon-name-part> <tp:taxon-name-part taxon-name-part-type="species" reg="alpinus">alpinus</tp:taxon-name-part></tp:taxon-name></italic>
                </td><td rowspan="2" colspan="1">&lt;163.5mm</td><td rowspan="1" colspan="1">1: PecF2/DFAd *</td><td rowspan="1" colspan="1">0.81-1.06</td><td rowspan="1" colspan="1">0.78-0.8</td><td rowspan="1" colspan="1">9.97</td><td rowspan="1" colspan="1">0.14</td></tr><tr><td rowspan="1" colspan="1">2: DHL/PreD</td><td rowspan="1" colspan="1">0.34-0.42</td><td rowspan="1" colspan="1">0.32-0.34</td><td rowspan="1" colspan="1">9.4</td><td rowspan="1" colspan="1">0.15</td></tr><tr><td rowspan="2" colspan="1">head</td><td rowspan="2" colspan="1">
                  <italic><tp:taxon-name>
                  <tp:taxon-name-part taxon-name-part-type="genus" reg="Coregonus">C.</tp:taxon-name-part> <tp:taxon-name-part taxon-name-part-type="species" reg="albellus">albellus</tp:taxon-name-part></tp:taxon-name> vs. <tp:taxon-name><tp:taxon-name-part taxon-name-part-type="genus" reg="Coregonus">C.</tp:taxon-name-part> <tp:taxon-name-part taxon-name-part-type="species" reg="alpinus">alpinus</tp:taxon-name-part></tp:taxon-name></italic>
                </td><td rowspan="2" colspan="1">&lt;163.5mm</td><td rowspan="1" colspan="1">1: HD/LJ</td><td rowspan="1" colspan="1">1.30-1.55</td><td rowspan="1" colspan="1">1.77-1.92</td><td rowspan="1" colspan="1">15.43</td><td rowspan="1" colspan="1">0.02</td></tr><tr><td rowspan="1" colspan="1">2: IOW/UJW</td><td rowspan="1" colspan="1">0.89-1.30</td><td rowspan="1" colspan="1">1.20-1.26</td><td rowspan="1" colspan="1">14.14</td><td rowspan="1" colspan="1">0.02</td></tr><tr><td rowspan="2" colspan="1">head + body</td><td rowspan="2" colspan="1">
                  <italic><tp:taxon-name>
                  <tp:taxon-name-part taxon-name-part-type="genus" reg="Coregonus">C.</tp:taxon-name-part> <tp:taxon-name-part taxon-name-part-type="species" reg="albellus">albellus</tp:taxon-name-part></tp:taxon-name> vs. <tp:taxon-name><tp:taxon-name-part taxon-name-part-type="genus" reg="Coregonus">C.</tp:taxon-name-part> <tp:taxon-name-part taxon-name-part-type="species" reg="fatioi">fatioi</tp:taxon-name-part></tp:taxon-name></italic>
                </td><td rowspan="2" colspan="1">&lt;163.5mm</td><td rowspan="1" colspan="1">1: PecF2/PreA *</td><td rowspan="1" colspan="1">0.22-0.28</td><td rowspan="1" colspan="1">0.2-0.22</td><td rowspan="1" colspan="1">5.78</td><td rowspan="1" colspan="1">0.16</td></tr><tr><td rowspan="1" colspan="1">2: DHL/PreP</td><td rowspan="1" colspan="1">0.31-0.38</td><td rowspan="1" colspan="1">0.30-0.32</td><td rowspan="1" colspan="1">4.49</td><td rowspan="1" colspan="1">0.2</td></tr><tr><td rowspan="2" colspan="1">body</td><td rowspan="2" colspan="1">
                  <italic><tp:taxon-name>
                  <tp:taxon-name-part taxon-name-part-type="genus" reg="Coregonus">C.</tp:taxon-name-part> <tp:taxon-name-part taxon-name-part-type="species" reg="albellus">albellus</tp:taxon-name-part></tp:taxon-name> vs. <tp:taxon-name><tp:taxon-name-part taxon-name-part-type="genus" reg="Coregonus">C.</tp:taxon-name-part> <tp:taxon-name-part taxon-name-part-type="species" reg="fatioi">fatioi</tp:taxon-name-part></tp:taxon-name></italic>
                </td><td rowspan="2" colspan="1">&lt;163.5mm</td><td rowspan="1" colspan="1">1: PecF2/PreA *</td><td rowspan="1" colspan="1">0.22-0.28</td><td rowspan="1" colspan="1">0.2-0.22</td><td rowspan="1" colspan="1">6.76</td><td rowspan="1" colspan="1">0.17</td></tr><tr><td rowspan="1" colspan="1">2: DHL/TL</td><td rowspan="1" colspan="1">0.13-0.18</td><td rowspan="1" colspan="1">0.13-0.14</td><td rowspan="1" colspan="1">5.7</td><td rowspan="1" colspan="1">0.19</td></tr><tr><td rowspan="2" colspan="1">head</td><td rowspan="2" colspan="1">
                  <italic><tp:taxon-name>
                  <tp:taxon-name-part taxon-name-part-type="genus" reg="Coregonus">C.</tp:taxon-name-part> <tp:taxon-name-part taxon-name-part-type="species" reg="albellus">albellus</tp:taxon-name-part></tp:taxon-name> vs. <tp:taxon-name><tp:taxon-name-part taxon-name-part-type="genus" reg="Coregonus">C.</tp:taxon-name-part> <tp:taxon-name-part taxon-name-part-type="species" reg="fatioi">fatioi</tp:taxon-name-part></tp:taxon-name></italic>
                </td><td rowspan="2" colspan="1">&lt;163.5mm</td><td rowspan="1" colspan="1">1: UJ/ES *</td><td rowspan="1" colspan="1">6.81-12.42</td><td rowspan="1" colspan="1">4.51-6.15</td><td rowspan="1" colspan="1">8.63</td><td rowspan="1" colspan="1">0.12</td></tr><tr><td rowspan="1" colspan="1">2: EH/HL *</td><td rowspan="1" colspan="1">0.27-0.31</td><td rowspan="1" colspan="1">0.23-0.27</td><td rowspan="1" colspan="1">7.3</td><td rowspan="1" colspan="1">0.14</td></tr><tr><td rowspan="2" colspan="1">head + body</td><td rowspan="2" colspan="1">
                  <italic><tp:taxon-name>
                  <tp:taxon-name-part taxon-name-part-type="genus" reg="Coregonus">C.</tp:taxon-name-part> <tp:taxon-name-part taxon-name-part-type="species" reg="albellus">albellus</tp:taxon-name-part></tp:taxon-name> vs. <tp:taxon-name><tp:taxon-name-part taxon-name-part-type="genus" reg="Coregonus">C.</tp:taxon-name-part> <tp:taxon-name-part taxon-name-part-type="species" reg="brienzii">brienzii</tp:taxon-name-part></tp:taxon-name> (b)</italic>
                </td><td rowspan="2" colspan="1">&lt;163.5mm</td><td rowspan="1" colspan="1">1: PreD/LJ *</td><td rowspan="1" colspan="1">3.99-4.68</td><td rowspan="1" colspan="1">5.05-5.57</td><td rowspan="1" colspan="1">47.9</td><td rowspan="1" colspan="1">0.01</td></tr><tr><td rowspan="1" colspan="1">2: M/ES *</td><td rowspan="1" colspan="1">5.35-9.76</td><td rowspan="1" colspan="1">3.31-4.37</td><td rowspan="1" colspan="1">47.63</td><td rowspan="1" colspan="1">0.01</td></tr><tr><td rowspan="2" colspan="1">body</td><td rowspan="2" colspan="1">
                  <italic><tp:taxon-name>
                  <tp:taxon-name-part taxon-name-part-type="genus" reg="Coregonus">C.</tp:taxon-name-part> <tp:taxon-name-part taxon-name-part-type="species" reg="albellus">albellus</tp:taxon-name-part></tp:taxon-name> vs. <tp:taxon-name><tp:taxon-name-part taxon-name-part-type="genus" reg="Coregonus">C.</tp:taxon-name-part> <tp:taxon-name-part taxon-name-part-type="species" reg="brienzii">brienzii</tp:taxon-name-part></tp:taxon-name></italic>
                </td><td rowspan="2" colspan="1">&lt;163.5mm</td><td rowspan="1" colspan="1">1: PecF2/PreD *</td><td rowspan="1" colspan="1">0.36-0.45</td><td rowspan="1" colspan="1">0.29-0.32</td><td rowspan="1" colspan="1">15.95</td><td rowspan="1" colspan="1">0.06</td></tr><tr><td rowspan="1" colspan="1">2: DHL/TL</td><td rowspan="1" colspan="1">0.13-0.18</td><td rowspan="1" colspan="1">0.13-0.14</td><td rowspan="1" colspan="1">9.91</td><td rowspan="1" colspan="1">0.05</td></tr><tr><td rowspan="2" colspan="1">head</td><td rowspan="2" colspan="1">
                  <italic><tp:taxon-name>
                  <tp:taxon-name-part taxon-name-part-type="genus" reg="Coregonus">C.</tp:taxon-name-part> <tp:taxon-name-part taxon-name-part-type="species" reg="albellus">albellus</tp:taxon-name-part></tp:taxon-name> vs. <tp:taxon-name><tp:taxon-name-part taxon-name-part-type="genus" reg="Coregonus">C.</tp:taxon-name-part> <tp:taxon-name-part taxon-name-part-type="species" reg="brienzii">brienzii</tp:taxon-name-part></tp:taxon-name></italic>
                </td><td rowspan="2" colspan="1">&lt;163.5mm</td><td rowspan="1" colspan="1">1: LJ/ES *</td><td rowspan="1" colspan="1">9.62-17.28</td><td rowspan="1" colspan="1">6.01-6.49</td><td rowspan="1" colspan="1">12.51</td><td rowspan="1" colspan="1">0.05</td></tr><tr><td rowspan="1" colspan="1">2: HL/UJ</td><td rowspan="1" colspan="1">2.87-3.5</td><td rowspan="1" colspan="1">3.19-3.6</td><td rowspan="1" colspan="1">8.87</td><td rowspan="1" colspan="1">0.04</td></tr><tr><td rowspan="1" colspan="1">
                  <bold>Characters</bold>
                </td><td rowspan="1" colspan="1">
                  <bold>Species comparison</bold>
                </td><td rowspan="1" colspan="1">
                  <bold>Size range</bold>
                </td><td rowspan="1" colspan="1">
                  <bold>Best ratios</bold>
                </td><td rowspan="1" colspan="1">
                  <bold>Range species 1</bold>
                </td><td rowspan="1" colspan="1">
                  <bold>Range species 2</bold>
                </td><td rowspan="1" colspan="1">
                  <bold>Standard distance</bold>
                </td><td rowspan="1" colspan="1">
                  <bold>δ (Shape vs. size)</bold>
                </td></tr><tr><td rowspan="2" colspan="1">head + body</td><td rowspan="2" colspan="1">
                  <italic><tp:taxon-name>
                  <tp:taxon-name-part taxon-name-part-type="genus" reg="Coregonus">C.</tp:taxon-name-part> <tp:taxon-name-part taxon-name-part-type="species" reg="alpinus">alpinus</tp:taxon-name-part></tp:taxon-name> vs. <tp:taxon-name><tp:taxon-name-part taxon-name-part-type="genus" reg="Coregonus">C.</tp:taxon-name-part> <tp:taxon-name-part taxon-name-part-type="species" reg="fatioi">fatioi</tp:taxon-name-part></tp:taxon-name> (b)</italic>
                </td><td rowspan="2" colspan="1">&gt;163.5mm</td><td rowspan="1" colspan="1">1: AFAe/UJ *</td><td rowspan="1" colspan="1">1.96-2.5</td><td rowspan="1" colspan="1">1.66-1.96</td><td rowspan="1" colspan="1">26.08</td><td rowspan="1" colspan="1">0.04</td></tr><tr><td rowspan="1" colspan="1">2: CL/PreA</td><td rowspan="1" colspan="1">0.14-0.18</td><td rowspan="1" colspan="1">0.17-0.21</td><td rowspan="1" colspan="1">26.46</td><td rowspan="1" colspan="1">0.04</td></tr><tr><td rowspan="2" colspan="1">body</td><td rowspan="2" colspan="1">
                  <italic><tp:taxon-name>
                  <tp:taxon-name-part taxon-name-part-type="genus" reg="Coregonus">C.</tp:taxon-name-part> <tp:taxon-name-part taxon-name-part-type="species" reg="alpinus">alpinus</tp:taxon-name-part></tp:taxon-name> vs. <tp:taxon-name><tp:taxon-name-part taxon-name-part-type="genus" reg="Coregonus">C.</tp:taxon-name-part> <tp:taxon-name-part taxon-name-part-type="species" reg="fatioi">fatioi</tp:taxon-name-part></tp:taxon-name></italic>
                </td><td rowspan="2" colspan="1">&gt;163.5mm</td><td rowspan="1" colspan="1">1: AFae/TL</td><td rowspan="1" colspan="1">0.1-0.11</td><td rowspan="1" colspan="1">0.09-0.1</td><td rowspan="1" colspan="1">13.41</td><td rowspan="1" colspan="1">0.11</td></tr><tr><td rowspan="1" colspan="1">2: CL/PreA</td><td rowspan="1" colspan="1">0.14-0.18</td><td rowspan="1" colspan="1">0.17-0.21</td><td rowspan="1" colspan="1">13.41</td><td rowspan="1" colspan="1">0.11</td></tr><tr><td rowspan="2" colspan="1">head</td><td rowspan="2" colspan="1">
                  <italic><tp:taxon-name>
                  <tp:taxon-name-part taxon-name-part-type="genus" reg="Coregonus">C.</tp:taxon-name-part> <tp:taxon-name-part taxon-name-part-type="species" reg="alpinus">alpinus</tp:taxon-name-part></tp:taxon-name> vs. <tp:taxon-name><tp:taxon-name-part taxon-name-part-type="genus" reg="Coregonus">C.</tp:taxon-name-part> <tp:taxon-name-part taxon-name-part-type="species" reg="fatioi">fatioi</tp:taxon-name-part></tp:taxon-name></italic>
                </td><td rowspan="2" colspan="1">&gt;163.5mm</td><td rowspan="1" colspan="1">1: HL/UJ *</td><td rowspan="1" colspan="1">3.55-3.93</td><td rowspan="1" colspan="1">3.13-3.55</td><td rowspan="1" colspan="1">11.51</td><td rowspan="1" colspan="1">0.07</td></tr><tr><td rowspan="1" colspan="1">2: LJW/UJW</td><td rowspan="1" colspan="1">0.33-0.44</td><td rowspan="1" colspan="1">0.38-0.55</td><td rowspan="1" colspan="1">11.02</td><td rowspan="1" colspan="1">0.07</td></tr><tr><td rowspan="2" colspan="1">head + body</td><td rowspan="2" colspan="1">
                  <italic><tp:taxon-name>
                  <tp:taxon-name-part taxon-name-part-type="genus" reg="Coregonus">C.</tp:taxon-name-part> <tp:taxon-name-part taxon-name-part-type="species" reg="alpinus">alpinus</tp:taxon-name-part></tp:taxon-name> vs. <tp:taxon-name><tp:taxon-name-part taxon-name-part-type="genus" reg="Coregonus">C.</tp:taxon-name-part> <tp:taxon-name-part taxon-name-part-type="species" reg="brienzii">brienzii</tp:taxon-name-part></tp:taxon-name> (c)</italic>
                </td><td rowspan="2" colspan="1">&gt;163.5mm</td><td rowspan="1" colspan="1">1: CD/SW *</td><td rowspan="1" colspan="1">2.25-2.64</td><td rowspan="1" colspan="1">1.82-2.04</td><td rowspan="1" colspan="1">34.25</td><td rowspan="1" colspan="1">0.02</td></tr><tr><td rowspan="1" colspan="1">2: LJW/UJW *</td><td rowspan="1" colspan="1">0.33-0.44</td><td rowspan="1" colspan="1">0.45-0.55</td><td rowspan="1" colspan="1">33.91</td><td rowspan="1" colspan="1">0.02</td></tr><tr><td rowspan="2" colspan="1">body</td><td rowspan="2" colspan="1">
                  <italic><tp:taxon-name>
                  <tp:taxon-name-part taxon-name-part-type="genus" reg="Coregonus">C.</tp:taxon-name-part> <tp:taxon-name-part taxon-name-part-type="species" reg="alpinus">alpinus</tp:taxon-name-part></tp:taxon-name> vs. <tp:taxon-name><tp:taxon-name-part taxon-name-part-type="genus" reg="Coregonus">C.</tp:taxon-name-part> <tp:taxon-name-part taxon-name-part-type="species" reg="brienzii">brienzii</tp:taxon-name-part></tp:taxon-name> (d)</italic>
                </td><td rowspan="2" colspan="1">&gt;163.5mm</td><td rowspan="1" colspan="1">1: DFAe/PAdC *</td><td rowspan="1" colspan="1">1.11-1.32</td><td rowspan="1" colspan="1">0.96-1.16</td><td rowspan="1" colspan="1">18.53</td><td rowspan="1" colspan="1">0.07</td></tr><tr><td rowspan="1" colspan="1">2: CD/AFB</td><td rowspan="1" colspan="1">0.61-0.68</td><td rowspan="1" colspan="1">0.52-0.62</td><td rowspan="1" colspan="1">18.31</td><td rowspan="1" colspan="1">0.07</td></tr><tr><td rowspan="2" colspan="1">head</td><td rowspan="2" colspan="1">
                  <italic><tp:taxon-name>
                  <tp:taxon-name-part taxon-name-part-type="genus" reg="Coregonus">C.</tp:taxon-name-part> <tp:taxon-name-part taxon-name-part-type="species" reg="alpinus">alpinus</tp:taxon-name-part></tp:taxon-name> vs. <tp:taxon-name><tp:taxon-name-part taxon-name-part-type="genus" reg="Coregonus">C.</tp:taxon-name-part> <tp:taxon-name-part taxon-name-part-type="species" reg="brienzii">brienzii</tp:taxon-name-part></tp:taxon-name> (e)</italic>
                </td><td rowspan="2" colspan="1">&gt;163.5mm</td><td rowspan="1" colspan="1">1: LJW/UJW *</td><td rowspan="1" colspan="1">0.33-0.44</td><td rowspan="1" colspan="1">0.45-0.55</td><td rowspan="1" colspan="1">7.44</td><td rowspan="1" colspan="1">0.08</td></tr><tr><td rowspan="1" colspan="1">2: PostO/UJ</td><td rowspan="1" colspan="1">1.8-2.12</td><td rowspan="1" colspan="1">1.57-1.86</td><td rowspan="1" colspan="1">6.78</td><td rowspan="1" colspan="1">0.08</td></tr><tr><td rowspan="1" colspan="1">
                  <bold>Characters</bold>
                </td><td rowspan="1" colspan="1">
                  <bold>Species comparison</bold>
                </td><td rowspan="1" colspan="1">
                  <bold>Size range</bold>
                </td><td rowspan="1" colspan="1">
                  <bold>Best ratios</bold>
                </td><td rowspan="1" colspan="1">
                  <bold>Range species 1</bold>
                </td><td rowspan="1" colspan="1">
                  <bold>Range species 2</bold>
                </td><td rowspan="1" colspan="1">
                  <bold>Standard distance</bold>
                </td><td rowspan="1" colspan="1">
                  <bold>δ (Shape vs. size)</bold>
                </td></tr><tr><td rowspan="2" colspan="1">head + body</td><td rowspan="2" colspan="1">
                  <italic><tp:taxon-name>
                  <tp:taxon-name-part taxon-name-part-type="genus" reg="Coregonus">C.</tp:taxon-name-part> <tp:taxon-name-part taxon-name-part-type="species" reg="fatioi">fatioi</tp:taxon-name-part></tp:taxon-name> vs. <tp:taxon-name><tp:taxon-name-part taxon-name-part-type="genus" reg="Coregonus">C.</tp:taxon-name-part> <tp:taxon-name-part taxon-name-part-type="species" reg="brienzii">brienzii</tp:taxon-name-part></tp:taxon-name> (f)</italic>
                </td><td rowspan="2" colspan="1">&gt;163.5mm</td><td rowspan="1" colspan="1">1: CL/PAdC</td><td rowspan="1" colspan="1">0.71-0.86</td><td rowspan="1" colspan="1">0.66-0.76</td><td rowspan="1" colspan="1">7.46</td><td rowspan="1" colspan="1">0.08</td></tr><tr><td rowspan="1" colspan="1">2: BD/LJ</td><td rowspan="1" colspan="1">2.44-3.05</td><td rowspan="1" colspan="1">2.31-2.82</td><td rowspan="1" colspan="1">7.36</td><td rowspan="1" colspan="1">0.08</td></tr><tr><td rowspan="2" colspan="1">body</td><td rowspan="2" colspan="1">
                  <italic><tp:taxon-name>
                  <tp:taxon-name-part taxon-name-part-type="genus" reg="Coregonus">C.</tp:taxon-name-part> <tp:taxon-name-part taxon-name-part-type="species" reg="fatioi">fatioi</tp:taxon-name-part></tp:taxon-name> vs. <tp:taxon-name><tp:taxon-name-part taxon-name-part-type="genus" reg="Coregonus">C.</tp:taxon-name-part> <tp:taxon-name-part taxon-name-part-type="species" reg="brienzii">brienzii</tp:taxon-name-part></tp:taxon-name></italic>
                </td><td rowspan="2" colspan="1">&gt;163.5mm</td><td rowspan="1" colspan="1">1: CL/PAdC</td><td rowspan="1" colspan="1">0.71-0.86</td><td rowspan="1" colspan="1">0.66-0.76</td><td rowspan="1" colspan="1">6.04</td><td rowspan="1" colspan="1">0.1</td></tr><tr><td rowspan="1" colspan="1">2: CF/BD</td><td rowspan="1" colspan="1">0.87-1.13</td><td rowspan="1" colspan="1">0.93-1.12</td><td rowspan="1" colspan="1">5.92</td><td rowspan="1" colspan="1">0.1</td></tr><tr><td rowspan="2" colspan="1">head</td><td rowspan="2" colspan="1">
                  <italic><tp:taxon-name>
                  <tp:taxon-name-part taxon-name-part-type="genus" reg="Coregonus">C.</tp:taxon-name-part> <tp:taxon-name-part taxon-name-part-type="species" reg="fatioi">fatioi</tp:taxon-name-part></tp:taxon-name> vs. <tp:taxon-name><tp:taxon-name-part taxon-name-part-type="genus" reg="Coregonus">C.</tp:taxon-name-part> <tp:taxon-name-part taxon-name-part-type="species" reg="brienzii">brienzii</tp:taxon-name-part></tp:taxon-name></italic>
                </td><td rowspan="2" colspan="1">&gt;163.5mm</td><td rowspan="1" colspan="1">1: ED/M</td><td rowspan="1" colspan="1">1.03-1.19</td><td rowspan="1" colspan="1">1.04-1.57</td><td rowspan="1" colspan="1">3.58</td><td rowspan="1" colspan="1">0.18</td></tr><tr><td rowspan="1" colspan="1">2: HW/UJW</td><td rowspan="1" colspan="1">1.89-2.23</td><td rowspan="1" colspan="1">1.88-2.33</td><td rowspan="1" colspan="1">3.38</td><td rowspan="1" colspan="1">0.19</td></tr><tr><td rowspan="1" colspan="1">
                  <bold>Characters</bold>
                </td><td rowspan="1" colspan="1">
                  <bold>Species comparison</bold>
                </td><td rowspan="1" colspan="1">
                  <bold>Size range</bold>
                </td><td rowspan="1" colspan="1">
                  <bold>Best ratios</bold>
                </td><td rowspan="1" colspan="1">
                  <bold>Range species 1</bold>
                </td><td rowspan="1" colspan="1">
                  <bold>Range species 2</bold>
                </td><td rowspan="1" colspan="1">
                  <bold>Standard distance</bold>
                </td><td rowspan="1" colspan="1">
                  <bold>δ (Shape vs. size)</bold>
                </td></tr><tr><td rowspan="2" colspan="1">head + body</td><td rowspan="2" colspan="1">
                  <italic><tp:taxon-name>
                  <tp:taxon-name-part taxon-name-part-type="genus" reg="Coregonus">C.</tp:taxon-name-part> <tp:taxon-name-part taxon-name-part-type="species" reg="alpinus">alpinus</tp:taxon-name-part></tp:taxon-name> vs. other 3 species</italic>
                </td><td rowspan="2" colspan="1">&lt;163.5mm</td><td rowspan="1" colspan="1">1: DFAd/LJ *</td><td rowspan="1" colspan="1">2.57-2.58</td><td rowspan="1" colspan="1">1.6-2.1</td><td rowspan="1" colspan="1">23.47</td><td rowspan="1" colspan="1">0.03</td></tr><tr><td rowspan="1" colspan="1">2: AdFB/PAdC</td><td rowspan="1" colspan="1">0.26-0.28</td><td rowspan="1" colspan="1">0.21-0.42</td><td rowspan="1" colspan="1">22.66</td><td rowspan="1" colspan="1">0.03</td></tr><tr><td rowspan="2" colspan="1">head + body</td><td rowspan="2" colspan="1">
                  <italic><tp:taxon-name>
                  <tp:taxon-name-part taxon-name-part-type="genus" reg="Coregonus">C.</tp:taxon-name-part> <tp:taxon-name-part taxon-name-part-type="species" reg="albellus">albellus</tp:taxon-name-part></tp:taxon-name> vs. other 3 species</italic>
                </td><td rowspan="2" colspan="1">&lt;163.5mm</td><td rowspan="1" colspan="1">1: PostD/EH *</td><td rowspan="1" colspan="1">5.47-6.93</td><td rowspan="1" colspan="1">7.5-8.9</td><td rowspan="1" colspan="1">48.36</td><td rowspan="1" colspan="1">0.02</td></tr><tr><td rowspan="1" colspan="1">2: UJW/ES</td><td rowspan="1" colspan="1">4.88-9.3</td><td rowspan="1" colspan="1">3.41-5.31</td><td rowspan="1" colspan="1">48.13</td><td rowspan="1" colspan="1">0.02</td></tr><tr><td rowspan="2" colspan="1">head + body</td><td rowspan="2" colspan="1">
                  <italic><tp:taxon-name>
                  <tp:taxon-name-part taxon-name-part-type="genus" reg="Coregonus">C.</tp:taxon-name-part> <tp:taxon-name-part taxon-name-part-type="species" reg="alpinus">alpinus</tp:taxon-name-part></tp:taxon-name> vs. <tp:taxon-name><tp:taxon-name-part taxon-name-part-type="genus" reg="Coregonus">C.</tp:taxon-name-part> <tp:taxon-name-part taxon-name-part-type="species" reg="fatioi">fatioi</tp:taxon-name-part></tp:taxon-name> + <tp:taxon-name><tp:taxon-name-part taxon-name-part-type="genus" reg="Coregonus">C.</tp:taxon-name-part> <tp:taxon-name-part taxon-name-part-type="species" reg="brienzii">brienzii</tp:taxon-name-part></tp:taxon-name> (g)</italic>
                </td><td rowspan="2" colspan="1">&gt;163.5mm</td><td rowspan="1" colspan="1">1: DFAe/UJ *</td><td rowspan="1" colspan="1">3.28-4.1</td><td rowspan="1" colspan="1">2.58-3.19</td><td rowspan="1" colspan="1">24.71</td><td rowspan="1" colspan="1">0.05</td></tr><tr><td rowspan="1" colspan="1">2: CD/SW *</td><td rowspan="1" colspan="1">2.25-2.64</td><td rowspan="1" colspan="1">1.76-2.27</td><td rowspan="1" colspan="1">24.37</td><td rowspan="1" colspan="1">0.05</td></tr><tr><td rowspan="1" colspan="1">
                  <bold>Characters</bold>
                </td><td rowspan="1" colspan="1">
                  <bold>Species comparison</bold>
                </td><td rowspan="1" colspan="1">
                  <bold>Size range</bold>
                </td><td rowspan="1" colspan="1">
                  <bold>Best ratios</bold>
                </td><td rowspan="1" colspan="1">
                  <bold>Range species 1</bold>
                </td><td rowspan="1" colspan="1">
                  <bold>Range species 2</bold>
                </td><td rowspan="1" colspan="1">
                  <bold>Standard distance</bold>
                </td><td rowspan="1" colspan="1">
                  <bold>δ (Shape vs. size)</bold>
                </td></tr><tr><td rowspan="2" colspan="1">head + body</td><td rowspan="2" colspan="1">
                  <italic><tp:taxon-name>
                  <tp:taxon-name-part taxon-name-part-type="genus" reg="Coregonus">C.</tp:taxon-name-part> <tp:taxon-name-part taxon-name-part-type="species" reg="albellus">albellus</tp:taxon-name-part></tp:taxon-name> vs. <tp:taxon-name><tp:taxon-name-part taxon-name-part-type="genus" reg="Coregonus">C.</tp:taxon-name-part> <tp:taxon-name-part taxon-name-part-type="species" reg="alpinus">alpinus</tp:taxon-name-part></tp:taxon-name> (h)</italic>
                </td><td rowspan="2" colspan="1">100-290</td><td rowspan="1" colspan="1">1: PreD/LJ *</td><td rowspan="1" colspan="1">3.99-4.68</td><td rowspan="1" colspan="1">5.6-6.81</td><td rowspan="1" colspan="1">22.86</td><td rowspan="1" colspan="1">0.13</td></tr><tr><td rowspan="1" colspan="1">2: DFAe/UJ *</td><td rowspan="1" colspan="1">2.14-2.79</td><td rowspan="1" colspan="1">3.25-4.1</td><td rowspan="1" colspan="1">21.65</td><td rowspan="1" colspan="1">0.14</td></tr><tr><td rowspan="2" colspan="1">head</td><td rowspan="2" colspan="1">
                  <italic><tp:taxon-name>
                  <tp:taxon-name-part taxon-name-part-type="genus" reg="Coregonus">C.</tp:taxon-name-part> <tp:taxon-name-part taxon-name-part-type="species" reg="albellus">albellus</tp:taxon-name-part></tp:taxon-name> vs. <tp:taxon-name><tp:taxon-name-part taxon-name-part-type="genus" reg="Coregonus">C.</tp:taxon-name-part> <tp:taxon-name-part taxon-name-part-type="species" reg="alpinus">alpinus</tp:taxon-name-part></tp:taxon-name></italic>
                </td><td rowspan="2" colspan="1">100-290</td><td rowspan="1" colspan="1">1: HD/UJ *</td><td rowspan="1" colspan="1">1.87-2.2</td><td rowspan="1" colspan="1">2.38-2.78</td><td rowspan="1" colspan="1">14.39</td><td rowspan="1" colspan="1">0.18</td></tr><tr><td rowspan="1" colspan="1">2: LJ/IOW *</td><td rowspan="1" colspan="1">1.53-1.99</td><td rowspan="1" colspan="1">1.33-1.57</td><td rowspan="1" colspan="1">13.25</td><td rowspan="1" colspan="1">0.19</td></tr><tr><td rowspan="2" colspan="1">head + body</td><td rowspan="2" colspan="1">
                  <italic><tp:taxon-name>
                  <tp:taxon-name-part taxon-name-part-type="genus" reg="Coregonus">C.</tp:taxon-name-part> <tp:taxon-name-part taxon-name-part-type="species" reg="albellus">albellus</tp:taxon-name-part></tp:taxon-name> vs. <tp:taxon-name><tp:taxon-name-part taxon-name-part-type="genus" reg="Coregonus">C.</tp:taxon-name-part> <tp:taxon-name-part taxon-name-part-type="species" reg="fatioi">fatioi</tp:taxon-name-part></tp:taxon-name></italic>
                </td><td rowspan="2" colspan="1">100-290</td><td rowspan="1" colspan="1">1: PreP/EH *</td><td rowspan="1" colspan="1">6.56-7.98</td><td rowspan="1" colspan="1">8.94-11.43</td><td rowspan="1" colspan="1">15.95</td><td rowspan="1" colspan="1">0.13</td></tr><tr><td rowspan="1" colspan="1">2: CL/UJ</td><td rowspan="1" colspan="1">1.44-2.02</td><td rowspan="1" colspan="1">1.93-2.72</td><td rowspan="1" colspan="1">15.09</td><td rowspan="1" colspan="1">0.14</td></tr><tr><td rowspan="2" colspan="1">head + body</td><td rowspan="2" colspan="1">
                  <italic><tp:taxon-name>
                  <tp:taxon-name-part taxon-name-part-type="genus" reg="Coregonus">C.</tp:taxon-name-part> <tp:taxon-name-part taxon-name-part-type="species" reg="albellus">albellus</tp:taxon-name-part></tp:taxon-name> vs. <tp:taxon-name><tp:taxon-name-part taxon-name-part-type="genus" reg="Coregonus">C.</tp:taxon-name-part> <tp:taxon-name-part taxon-name-part-type="species" reg="brienzii">brienzii</tp:taxon-name-part></tp:taxon-name> (i)</italic>
                </td><td rowspan="2" colspan="1">100-290</td><td rowspan="1" colspan="1">1: PreD/EH *</td><td rowspan="1" colspan="1">6.1-7.58</td><td rowspan="1" colspan="1">8.12-10.32</td><td rowspan="1" colspan="1">50.86</td><td rowspan="1" colspan="1">0.04</td></tr><tr><td rowspan="1" colspan="1">2: CL/LJ</td><td rowspan="1" colspan="1">0.99-1.45</td><td rowspan="1" colspan="1">1.38-1.65</td><td rowspan="1" colspan="1">50.6</td><td rowspan="1" colspan="1">0.04</td></tr><tr><td rowspan="2" colspan="1">head</td><td rowspan="2" colspan="1">
                  <italic><tp:taxon-name>
                  <tp:taxon-name-part taxon-name-part-type="genus" reg="Coregonus">C.</tp:taxon-name-part> <tp:taxon-name-part taxon-name-part-type="species" reg="albellus">albellus</tp:taxon-name-part></tp:taxon-name> vs. <tp:taxon-name><tp:taxon-name-part taxon-name-part-type="genus" reg="Coregonus">C.</tp:taxon-name-part> <tp:taxon-name-part taxon-name-part-type="species" reg="brienzii">brienzii</tp:taxon-name-part></tp:taxon-name></italic>
                </td><td rowspan="2" colspan="1">100-290</td><td rowspan="1" colspan="1">1: EH/HL *</td><td rowspan="1" colspan="1">0.27-0.31</td><td rowspan="1" colspan="1">0.22-0.27</td><td rowspan="1" colspan="1">9.33</td><td rowspan="1" colspan="1">0.18</td></tr><tr><td rowspan="1" colspan="1">2: LJ/ES</td><td rowspan="1" colspan="1">9.62-17.28</td><td rowspan="1" colspan="1">6.08-12.43</td><td rowspan="1" colspan="1">8.57</td><td rowspan="1" colspan="1">0.22</td></tr><tr><td rowspan="1" colspan="1">
                  <bold>Characters</bold>
                </td><td rowspan="1" colspan="1">
                  <bold>Species comparison</bold>
                </td><td rowspan="1" colspan="1">
                  <bold>Size range</bold>
                </td><td rowspan="1" colspan="1">
                  <bold>Best ratios</bold>
                </td><td rowspan="1" colspan="1">
                  <bold>Range species 1</bold>
                </td><td rowspan="1" colspan="1">
                  <bold>Range species 2</bold>
                </td><td rowspan="1" colspan="1">
                  <bold>Standard distance</bold>
                </td><td rowspan="1" colspan="1">
                  <bold>δ (Shape vs. size)</bold>
                </td></tr><tr><td rowspan="2" colspan="1">head + body</td><td rowspan="2" colspan="1">
                  <italic><tp:taxon-name>
                  <tp:taxon-name-part taxon-name-part-type="genus" reg="Coregonus">C.</tp:taxon-name-part> <tp:taxon-name-part taxon-name-part-type="species" reg="alpinus">alpinus</tp:taxon-name-part></tp:taxon-name> vs. <tp:taxon-name><tp:taxon-name-part taxon-name-part-type="genus" reg="Coregonus">C.</tp:taxon-name-part> <tp:taxon-name-part taxon-name-part-type="species" reg="brienzii">brienzii</tp:taxon-name-part></tp:taxon-name> (j)</italic>
                </td><td rowspan="2" colspan="1">100-290</td><td rowspan="1" colspan="1">1: DFAd/LJW *</td><td rowspan="1" colspan="1">9.84-14.82</td><td rowspan="1" colspan="1">6.05-8.91</td><td rowspan="1" colspan="1">20.72</td><td rowspan="1" colspan="1">0.03</td></tr><tr><td rowspan="1" colspan="1">2: DHL/LJ *</td><td rowspan="1" colspan="1">1.84-2.22</td><td rowspan="1" colspan="1">1.63-1.82</td><td rowspan="1" colspan="1">20.47</td><td rowspan="1" colspan="1">0.02</td></tr><tr><td rowspan="2" colspan="1">body</td><td rowspan="2" colspan="1">
                  <italic><tp:taxon-name>
                  <tp:taxon-name-part taxon-name-part-type="genus" reg="Coregonus">C.</tp:taxon-name-part> <tp:taxon-name-part taxon-name-part-type="species" reg="alpinus">alpinus</tp:taxon-name-part></tp:taxon-name> vs. <tp:taxon-name><tp:taxon-name-part taxon-name-part-type="genus" reg="Coregonus">C.</tp:taxon-name-part> <tp:taxon-name-part taxon-name-part-type="species" reg="brienzii">brienzii</tp:taxon-name-part></tp:taxon-name> (k)</italic>
                </td><td rowspan="2" colspan="1">100-290</td><td rowspan="1" colspan="1">1: PecF2/DFAd *</td><td rowspan="1" colspan="1">0.74-0.85</td><td rowspan="1" colspan="1">0.85-1.03</td><td rowspan="1" colspan="1">87.52</td><td rowspan="1" colspan="1">&lt;0.01</td></tr><tr><td rowspan="1" colspan="1">2: CD/PostD</td><td rowspan="1" colspan="1">0.17-0.2</td><td rowspan="1" colspan="1">0.15-0.18</td><td rowspan="1" colspan="1">87.48</td><td rowspan="1" colspan="1">&lt;0.01</td></tr><tr><td rowspan="2" colspan="1">head</td><td rowspan="2" colspan="1">
                  <italic><tp:taxon-name>
                  <tp:taxon-name-part taxon-name-part-type="genus" reg="Coregonus">C.</tp:taxon-name-part> <tp:taxon-name-part taxon-name-part-type="species" reg="alpinus">alpinus</tp:taxon-name-part></tp:taxon-name> vs. <tp:taxon-name><tp:taxon-name-part taxon-name-part-type="genus" reg="Coregonus">C.</tp:taxon-name-part> <tp:taxon-name-part taxon-name-part-type="species" reg="brienzii">brienzii</tp:taxon-name-part></tp:taxon-name></italic>
                </td><td rowspan="2" colspan="1">100-290</td><td rowspan="1" colspan="1">1: HD/LJW *</td><td rowspan="1" colspan="1">6.72-9.39</td><td rowspan="1" colspan="1">5.23-6.66</td><td rowspan="1" colspan="1">11.94</td><td rowspan="1" colspan="1">0.04</td></tr><tr><td rowspan="1" colspan="1">2: HL/LJ *</td><td rowspan="1" colspan="1">2.54-2.96</td><td rowspan="1" colspan="1">2.19-2.47</td><td rowspan="1" colspan="1">11.61</td><td rowspan="1" colspan="1">0.04</td></tr><tr><td rowspan="2" colspan="1">head + body</td><td rowspan="2" colspan="1">
                  <italic><tp:taxon-name>
                  <tp:taxon-name-part taxon-name-part-type="genus" reg="Coregonus">C.</tp:taxon-name-part> <tp:taxon-name-part taxon-name-part-type="species" reg="alpinus">alpinus</tp:taxon-name-part></tp:taxon-name> vs. <tp:taxon-name><tp:taxon-name-part taxon-name-part-type="genus" reg="Coregonus">C.</tp:taxon-name-part> <tp:taxon-name-part taxon-name-part-type="species" reg="fatioi">fatioi</tp:taxon-name-part></tp:taxon-name> (h)</italic>
                </td><td rowspan="2" colspan="1">100-290</td><td rowspan="1" colspan="1">1: DFAe/UJ *</td><td rowspan="1" colspan="1">3.25-4.1</td><td rowspan="1" colspan="1">2.45-3.17</td><td rowspan="1" colspan="1">18.98</td><td rowspan="1" colspan="1">0.03</td></tr><tr><td rowspan="1" colspan="1">2: PecF2/AFAe</td><td rowspan="1" colspan="1">1.24-1.47</td><td rowspan="1" colspan="1">1.37-1.63</td><td rowspan="1" colspan="1">18.63</td><td rowspan="1" colspan="1">0.03</td></tr><tr><td rowspan="2" colspan="1">body</td><td rowspan="2" colspan="1">
                  <italic><tp:taxon-name>
                  <tp:taxon-name-part taxon-name-part-type="genus" reg="Coregonus">C.</tp:taxon-name-part> <tp:taxon-name-part taxon-name-part-type="species" reg="alpinus">alpinus</tp:taxon-name-part></tp:taxon-name> vs. <tp:taxon-name><tp:taxon-name-part taxon-name-part-type="genus" reg="Coregonus">C.</tp:taxon-name-part> <tp:taxon-name-part taxon-name-part-type="species" reg="fatioi">fatioi</tp:taxon-name-part></tp:taxon-name></italic>
                </td><td rowspan="2" colspan="1">100-290</td><td rowspan="1" colspan="1">1: PecF2/DFAe</td><td rowspan="1" colspan="1">0.77-0.89</td><td rowspan="1" colspan="1">0.87-1.02</td><td rowspan="1" colspan="1">9.25</td><td rowspan="1" colspan="1">0.08</td></tr><tr><td rowspan="1" colspan="1">2: AFAe/PostD</td><td rowspan="1" colspan="1">0.27-0.32</td><td rowspan="1" colspan="1">0.22-0.29</td><td rowspan="1" colspan="1">8.71</td><td rowspan="1" colspan="1">0.08</td></tr><tr><td rowspan="2" colspan="1">head</td><td rowspan="2" colspan="1">
                  <italic><tp:taxon-name>
                  <tp:taxon-name-part taxon-name-part-type="genus" reg="Coregonus">C.</tp:taxon-name-part> <tp:taxon-name-part taxon-name-part-type="species" reg="alpinus">alpinus</tp:taxon-name-part></tp:taxon-name> vs. <tp:taxon-name><tp:taxon-name-part taxon-name-part-type="genus" reg="Coregonus">C.</tp:taxon-name-part> <tp:taxon-name-part taxon-name-part-type="species" reg="fatioi">fatioi</tp:taxon-name-part></tp:taxon-name></italic>
                </td><td rowspan="2" colspan="1">100-290</td><td rowspan="1" colspan="1">1: LJW/UJW</td><td rowspan="1" colspan="1">0.33-0.47</td><td rowspan="1" colspan="1">0.37-0.55</td><td rowspan="1" colspan="1">5.62</td><td rowspan="1" colspan="1">0.08</td></tr><tr><td rowspan="1" colspan="1">2: HL/UJ</td><td rowspan="1" colspan="1">3.43-3.93</td><td rowspan="1" colspan="1">3.13-3.63</td><td rowspan="1" colspan="1">4.98</td><td rowspan="1" colspan="1">0.08</td></tr><tr><td rowspan="1" colspan="1">
                  <bold>Characters</bold>
                </td><td rowspan="1" colspan="1">
                  <bold>Species comparison</bold>
                </td><td rowspan="1" colspan="1">
                  <bold>Size range</bold>
                </td><td rowspan="1" colspan="1">
                  <bold>Best ratios</bold>
                </td><td rowspan="1" colspan="1">
                  <bold>Range species 1</bold>
                </td><td rowspan="1" colspan="1">
                  <bold>Range species 2</bold>
                </td><td rowspan="1" colspan="1">
                  <bold>Standard distance</bold>
                </td><td rowspan="1" colspan="1">
                  <bold>δ (Shape vs. size)</bold>
                </td></tr><tr><td rowspan="2" colspan="1">head + body</td><td rowspan="2" colspan="1">
                  <italic><tp:taxon-name>
                  <tp:taxon-name-part taxon-name-part-type="genus" reg="Coregonus">C.</tp:taxon-name-part> <tp:taxon-name-part taxon-name-part-type="species" reg="fatioi">fatioi</tp:taxon-name-part></tp:taxon-name> vs. <tp:taxon-name><tp:taxon-name-part taxon-name-part-type="genus" reg="Coregonus">C.</tp:taxon-name-part> <tp:taxon-name-part taxon-name-part-type="species" reg="brienzii">brienzii</tp:taxon-name-part></tp:taxon-name> (l)</italic>
                </td><td rowspan="2" colspan="1">100-290</td><td rowspan="1" colspan="1">1: AFB/BD</td><td rowspan="1" colspan="1">0.45-0.67</td><td rowspan="1" colspan="1">0.44-0.58</td><td rowspan="1" colspan="1">28.19</td><td rowspan="1" colspan="1">&lt;0.01</td></tr><tr><td rowspan="1" colspan="1">2: PreD/M</td><td rowspan="1" colspan="1">8.87-14.85</td><td rowspan="1" colspan="1">9.13-11.41</td><td rowspan="1" colspan="1">28.16</td><td rowspan="1" colspan="1">&lt;0.01</td></tr><tr><td rowspan="2" colspan="1">body</td><td rowspan="2" colspan="1">
                  <italic><tp:taxon-name>
                  <tp:taxon-name-part taxon-name-part-type="genus" reg="Coregonus">C.</tp:taxon-name-part> <tp:taxon-name-part taxon-name-part-type="species" reg="fatioi">fatioi</tp:taxon-name-part></tp:taxon-name> vs. <tp:taxon-name><tp:taxon-name-part taxon-name-part-type="genus" reg="Coregonus">C.</tp:taxon-name-part> <tp:taxon-name-part taxon-name-part-type="species" reg="brienzii">brienzii</tp:taxon-name-part></tp:taxon-name></italic>
                </td><td rowspan="2" colspan="1">100-290</td><td rowspan="1" colspan="1">1: AFB/BD</td><td rowspan="1" colspan="1">0.45-0.67</td><td rowspan="1" colspan="1">0.44-0.58</td><td rowspan="1" colspan="1">2.76</td><td rowspan="1" colspan="1">0.05</td></tr><tr><td rowspan="1" colspan="1">2: PreP/PreA</td><td rowspan="1" colspan="1">0.58-0.65</td><td rowspan="1" colspan="1">0.57-0.64</td><td rowspan="1" colspan="1">2.51</td><td rowspan="1" colspan="1">0.05</td></tr><tr><td rowspan="2" colspan="1">head</td><td rowspan="2" colspan="1">
                  <italic><tp:taxon-name>
                  <tp:taxon-name-part taxon-name-part-type="genus" reg="Coregonus">C.</tp:taxon-name-part> <tp:taxon-name-part taxon-name-part-type="species" reg="fatioi">fatioi</tp:taxon-name-part></tp:taxon-name> vs. <tp:taxon-name><tp:taxon-name-part taxon-name-part-type="genus" reg="Coregonus">C.</tp:taxon-name-part> <tp:taxon-name-part taxon-name-part-type="species" reg="brienzii">brienzii</tp:taxon-name-part></tp:taxon-name></italic>
                </td><td rowspan="2" colspan="1">100-290</td><td rowspan="1" colspan="1">1: ED/M</td><td rowspan="1" colspan="1">1.04-1.57</td><td rowspan="1" colspan="1">1.03-1.28</td><td rowspan="1" colspan="1">1.72</td><td rowspan="1" colspan="1">0.1</td></tr><tr><td rowspan="1" colspan="1">2: SN/MW</td><td rowspan="1" colspan="1">2.09-2.63</td><td rowspan="1" colspan="1">1.78-2.87</td><td rowspan="1" colspan="1">1.52</td><td rowspan="1" colspan="1">0.1</td></tr><tr><td rowspan="1" colspan="1">
                  <bold>Characters</bold>
                </td><td rowspan="1" colspan="1">
                  <bold>Species comparison</bold>
                </td><td rowspan="1" colspan="1">
                  <bold>Size range</bold>
                </td><td rowspan="1" colspan="1">
                  <bold>Best ratios</bold>
                </td><td rowspan="1" colspan="1">
                  <bold>Range species 1</bold>
                </td><td rowspan="1" colspan="1">
                  <bold>Range species 2</bold>
                </td><td rowspan="1" colspan="1">
                  <bold>Standard distance</bold>
                </td><td rowspan="1" colspan="1">
                  <bold>δ (Shape vs. size)</bold>
                </td></tr><tr><td rowspan="2" colspan="1">head + body</td><td rowspan="2" colspan="1">
                  <italic><tp:taxon-name>
                  <tp:taxon-name-part taxon-name-part-type="genus" reg="Coregonus">C.</tp:taxon-name-part>
                </tp:taxon-name><tp:taxon-name>
                  <tp:taxon-name-part taxon-name-part-type="genus" reg="Coregonus"/>
                  <tp:taxon-name-part taxon-name-part-type="species" reg="albellus">albellus</tp:taxon-name-part>
                </tp:taxon-name> vs. other 3 species</italic>
                </td><td rowspan="2" colspan="1">100-290</td><td rowspan="1" colspan="1">1: PreD/EH *</td><td rowspan="1" colspan="1">6.1-7.58</td><td rowspan="1" colspan="1">8.12-10.5</td><td rowspan="1" colspan="1">10.89</td><td rowspan="1" colspan="1">0.16</td></tr><tr><td rowspan="1" colspan="1">2: CL/UJ</td><td rowspan="1" colspan="1">1.44-2.02</td><td rowspan="1" colspan="1">1.85-2.72</td><td rowspan="1" colspan="1">9.79</td><td rowspan="1" colspan="1">0.17</td></tr><tr><td rowspan="2" colspan="1">head + body</td><td rowspan="2" colspan="1">
                  <italic><tp:taxon-name>
                  <tp:taxon-name-part taxon-name-part-type="genus" reg="Coregonus">C.</tp:taxon-name-part>
                </tp:taxon-name><tp:taxon-name>
                  <tp:taxon-name-part taxon-name-part-type="genus" reg="Coregonus"/>
                  <tp:taxon-name-part taxon-name-part-type="species" reg="alpinus">alpinus</tp:taxon-name-part>
                </tp:taxon-name> vs. other 3 species</italic>
                </td><td rowspan="2" colspan="1">100-290</td><td rowspan="1" colspan="1">1: DFAe/UJ *</td><td rowspan="1" colspan="1">3.25-4.1</td><td rowspan="1" colspan="1">2.14-3.19</td><td rowspan="1" colspan="1">9.59</td><td rowspan="1" colspan="1">0.11</td></tr><tr><td rowspan="1" colspan="1">2: LJW/UJW</td><td rowspan="1" colspan="1">0.33-0.47</td><td rowspan="1" colspan="1">0.34-0.55</td><td rowspan="1" colspan="1">8.98</td><td rowspan="1" colspan="1">0.12</td></tr></tbody></table><table-wrap-foot><fn><p>(a) PelvS, PecF1, DFAd, DFAe, DFPe, TL, SL, EH, SD, SW, INW, IOW (b) PelvFS, PelvFB, PecFB, DFPe, TL, EH, ED, SD, IOW (c) PelvFB, PelvFS, PelvF, PecF1, DFB, DFAe, DFPe, AFB, AFAe, AdFB, CF, PAdC, PreP, PreA, SL, TL, BD, PostD, DHL, ED, EH, ES, PostO, HD, MW, SN, SD, SW, IOW, INW (d) PecFB, PelvFB, PelvF, PelvFS, PecF1, DFAe, DFPe, AFAe, AdFB, PreP, CF, TL, PostD (e) ED, EH, HD, SD, SW, INW (f) PelvFB, PelvFS, PelvF, PecFB, DFAe, DFAd, DFPe, CF, PreP, SL, TL, ED, EH, MW, SD, SW, IOW, INW, ES (g) PelvFS, PecF1, PecFB, DFAd, DFPe, SL, TL, ED, EH, INW, CF (h) PelvS, PecF1, DFAd, DFAe, DFPe, TL, SL, EH, SD, SW, INW, IOW (i) PelvFS (j) PelvFB, PelvFS, PelvF, PecF1,DFAe, DFPe, AFB, AFAe,CF, SL, TL, BD, ED, EH, ES, PostO, HD, MW, SN, SD, SW, IOW, INW (k) PelvFS, PecF1, CF, SL, TL (l) PelvS, TL, INW</p></fn></table-wrap-foot></table-wrap><table-wrap id="T1" position="float" orientation="portrait"><label>Table 1.</label><caption><p>Morphological characters, their acronyms and a brief description of each character.</p></caption><table id="TID0EYXCI" rules="all"><tbody><tr><th rowspan="1" colspan="1">Morphological characters</th><th rowspan="1" colspan="1">Acronym</th><th rowspan="1" colspan="1">Description</th></tr><tr><td rowspan="1" colspan="3">
                  <bold>Body</bold>
                </td></tr><tr><td rowspan="1" colspan="1">Pelvic fin base</td><td rowspan="1" colspan="1">PelvFB</td><td rowspan="1" colspan="1">Length between insertions of fin</td></tr><tr><td rowspan="1" colspan="1">Pelvic fin "spine" length</td><td rowspan="1" colspan="1">PelvFS</td><td rowspan="1" colspan="1">Length from upper insertion point of fin to tip of spine; the spine is actually an elongated scale structure</td></tr><tr><td rowspan="1" colspan="1">Pelvic fin length</td><td rowspan="1" colspan="1">PelvF</td><td rowspan="1" colspan="1">Length from upper insertion point of fin to tip of longest branched ray</td></tr><tr><td rowspan="1" colspan="1">Pectoral fin base</td><td rowspan="1" colspan="1">PecFB</td><td rowspan="1" colspan="1">Length between insertions of fin</td></tr><tr><td rowspan="1" colspan="1">Pectoral fin 1 length</td><td rowspan="1" colspan="1">PecF1</td><td rowspan="1" colspan="1">Length from upper insertion point of fin to tip of unbranched ray</td></tr><tr><td rowspan="1" colspan="1">Pectoral fin 2 length</td><td rowspan="1" colspan="1">PecF2</td><td rowspan="1" colspan="1">Length from upper insertion point of fin to tip of longest branched ray</td></tr><tr><td rowspan="1" colspan="1">Dorsal fin base</td><td rowspan="1" colspan="1">DFB</td><td rowspan="1" colspan="1">Length between insertions of fin</td></tr><tr><td rowspan="1" colspan="1">Length of anterior part of dorsal fin erected</td><td rowspan="1" colspan="1">DFAe</td><td rowspan="1" colspan="1">Length from anterior insertion point of fin to tip of longest unbranched ray, when fin is fully erected</td></tr><tr><td rowspan="1" colspan="1">Length of anterior part of dorsal fin depressed</td><td rowspan="1" colspan="1">DFAd</td><td rowspan="1" colspan="1">Length from anterior insertion point of fin to tip of longest unbranched ray, when fin is depressed</td></tr><tr><td rowspan="1" colspan="1">Length of posterior part of dorsal fin erected</td><td rowspan="1" colspan="1">DFPe</td><td rowspan="1" colspan="1">Length from posterior insertion point of fin to tip of most posterior branched ray, when fin is erected</td></tr><tr><td rowspan="1" colspan="1">Anal fin base</td><td rowspan="1" colspan="1">AFB</td><td rowspan="1" colspan="1">Length between insertions of fin</td></tr><tr><td rowspan="1" colspan="1">Length of anterior part of the anal fin</td><td rowspan="1" colspan="1">AFAe</td><td rowspan="1" colspan="1">Length from anterior insertion point of fin to tip of longest branched ray, when fin is fully erected</td></tr><tr><td rowspan="1" colspan="1">Adipose fin base</td><td rowspan="1" colspan="1">AdFB</td><td rowspan="1" colspan="1">Length between insertions of fin</td></tr><tr><td rowspan="1" colspan="1">Caudal fin length</td><td rowspan="1" colspan="1">CF</td><td rowspan="1" colspan="1">Length from the middle of hypural plate of the caudal fin (internally this is the expanded bones at the end of the backbone that support the caudal fin, externally where the lateral line scales end) to the tip of the longest unbranched ray either being on the dorsal or ventral part of the caudal fin</td></tr><tr><td rowspan="1" colspan="1">Caudal peduncle depth</td><td rowspan="1" colspan="1">CD</td><td rowspan="1" colspan="1">Vertical distance between dorsal and ventral margins of the caudal peduncle at its narrowest part</td></tr><tr><td rowspan="1" colspan="1">Caudal peduncle length</td><td rowspan="1" colspan="1">CL</td><td rowspan="1" colspan="1">Length from posterior insertion point of anal fin to the middle of the hypural plate of the caudal fin</td></tr><tr><td rowspan="1" colspan="1">Length from anterior part of adipose fin to caudal fin base</td><td rowspan="1" colspan="1">PAdC</td><td rowspan="1" colspan="1">Length from anterior insertion point of adipose fin to the middle of the hypural plate of the caudal fin</td></tr><tr><td rowspan="1" colspan="1">Dorsal head length</td><td rowspan="1" colspan="1">DHL</td><td rowspan="1" colspan="1">Length from tip of snout to most posterior part of the frontal head bone</td></tr><tr><td rowspan="1" colspan="1">Prepelvic length</td><td rowspan="1" colspan="1">PreP</td><td rowspan="1" colspan="1">Length from tip of snout to anterior insertion point of pelvic fin</td></tr><tr><td rowspan="1" colspan="1">Preanal length</td><td rowspan="1" colspan="1">PreA</td><td rowspan="1" colspan="1">Length from tip of snout to anterior insertion point of anal fin</td></tr><tr><td rowspan="1" colspan="1">Standard length</td><td rowspan="1" colspan="1">SL</td><td rowspan="1" colspan="1">Length from tip of snout to the middle of the hypural plate of the caudal fin</td></tr><tr><td rowspan="1" colspan="1">Total length</td><td rowspan="1" colspan="1">TL</td><td rowspan="1" colspan="1">Length from tip of snout to the tip of longest unbranched ray either being on the dorsal or ventral part of the caudal fin</td></tr><tr><td rowspan="1" colspan="1">Predorsal length</td><td rowspan="1" colspan="1">PreD</td><td rowspan="1" colspan="1">Length from tip of snout to anterior insertion point of dorsal fin</td></tr><tr><td rowspan="1" colspan="1">Body depth</td><td rowspan="1" colspan="1">BD</td><td rowspan="1" colspan="1">Vertical distance between dorsal and ventral margins of body from anterior insertion point of dorsal fin to anterior insertion of pelvic fin: not necessarily the greatest body depth</td></tr><tr><td rowspan="1" colspan="1">Postdorsal length</td><td rowspan="1" colspan="1">PostD</td><td rowspan="1" colspan="1">Length from posterior insertion point of dorsal fin to middle of hypural plate of the caudal fin</td></tr><tr><td rowspan="1" colspan="3">
                  <bold>Head</bold>
                </td></tr><tr><td rowspan="1" colspan="1">Eye diameter</td><td rowspan="1" colspan="1">ED</td><td rowspan="1" colspan="1">Horizontal distance across the midline of the eye from the anterior to the posterior margin of the soft eye tissue</td></tr><tr><td rowspan="1" colspan="1">Eye cavity</td><td rowspan="1" colspan="1">EC</td><td rowspan="1" colspan="1">Horizontal distance across the midline of the eye from the anterior margin of the eye socket to the posterior margin of the eye cavity</td></tr><tr><td rowspan="1" colspan="1">Eye height</td><td rowspan="1" colspan="1">EH</td><td rowspan="1" colspan="1">Vertical distance across the midline of the eye from the dorsal margin of the eye cavity to the ventral margin of the eye cavity</td></tr><tr><td rowspan="1" colspan="1">Eye socket</td><td rowspan="1" colspan="1">ES</td><td rowspan="1" colspan="1">Horizontal distance from the anterior margin of the eye socket to the most anterior point of the the posterior margin of the eye socket</td></tr><tr><td rowspan="1" colspan="1">Postorbital length</td><td rowspan="1" colspan="1">PostO</td><td rowspan="1" colspan="1">Length from posterior margin of the eye to the most posterior point of the operculum</td></tr><tr><td rowspan="1" colspan="1">Head length</td><td rowspan="1" colspan="1">HL</td><td rowspan="1" colspan="1">Length from the tip of snout to most posterior point of the operculum margin</td></tr><tr><td rowspan="1" colspan="1">Head depth</td><td rowspan="1" colspan="1">HD</td><td rowspan="1" colspan="1">The transverse distance between margins at the widest point of the head.</td></tr><tr><td rowspan="1" colspan="1">Head width</td><td rowspan="1" colspan="1">HW</td><td rowspan="1" colspan="1">Distance between the posterior margins of the left and right operculum</td></tr><tr><td rowspan="1" colspan="1">Mouth width</td><td rowspan="1" colspan="1">MW</td><td rowspan="1" colspan="1">The transverse distance between margins of the upper and lower jaw</td></tr><tr><td rowspan="1" colspan="1">Upper jaw length</td><td rowspan="1" colspan="1">UJ</td><td rowspan="1" colspan="1">Length from the tip of the snout to most posterior point of the upper jaw</td></tr><tr><td rowspan="1" colspan="1">Lower jaw length</td><td rowspan="1" colspan="1">LJ</td><td rowspan="1" colspan="1">Length from the most anterior point of the lower jaw to the lower jaw insertion</td></tr><tr><td rowspan="1" colspan="1">Lower jaw width</td><td rowspan="1" colspan="1">LJW</td><td rowspan="1" colspan="1">Length between the anterior left and right side of the lower jaw</td></tr><tr><td rowspan="1" colspan="1">Uperr jaw width</td><td rowspan="1" colspan="1">UJW</td><td rowspan="1" colspan="1">Length between the posterior left and right point of the upper jaw</td></tr><tr><td rowspan="1" colspan="1">Length of maxilla</td><td rowspan="1" colspan="1">M</td><td rowspan="1" colspan="1">Length from the most anterior point of the maxilla to the most posterior point of the maxilla</td></tr><tr><td rowspan="1" colspan="1">Snout length</td><td rowspan="1" colspan="1">SN</td><td rowspan="1" colspan="1">Length from tip of snout to anterior margin of the eye</td></tr><tr><td rowspan="1" colspan="1">Snouth depth</td><td rowspan="1" colspan="1">SD</td><td rowspan="1" colspan="1">Vertical distance from the upper to the lower margin of the rostral plate</td></tr><tr><td rowspan="1" colspan="1">Snouth width</td><td rowspan="1" colspan="1">SW</td><td rowspan="1" colspan="1">Horizontal distance from the left to the right margin of the rostral plate</td></tr><tr><td rowspan="1" colspan="1">Interorbital width</td><td rowspan="1" colspan="1">IOW</td><td rowspan="1" colspan="1">Distance between the anterior margin of the left and right eye cavity</td></tr><tr><td rowspan="1" colspan="1">Internarial width</td><td rowspan="1" colspan="1">INW</td><td rowspan="1" colspan="1">Distance between the right and left nostrils</td></tr><tr><td rowspan="1" colspan="3">
                  <bold>Gill</bold>
                </td></tr><tr><td rowspan="1" colspan="1">Upper arch length</td><td rowspan="1" colspan="1">UA</td><td rowspan="1" colspan="1">Length of the first hypobranchial (upper arch) from the most anterior point to the joint of the hypo- and ceratobranchial where the middle raker emerges</td></tr><tr><td rowspan="1" colspan="1">Lower arch length</td><td rowspan="1" colspan="1">LA</td><td rowspan="1" colspan="1">Length of the first ceratobranchial (lower arch) from the most anterior point to the joint of the hypo- and ceratobranchial where the middle raker emerges</td></tr><tr><td rowspan="1" colspan="1">Middle gill raker length</td><td rowspan="1" colspan="1">MGR</td><td rowspan="1" colspan="1">Length of the gill raker directly at the joint of the the upper and lower first arch, from the insertion of the gill raker to the tip of the gill raker</td></tr><tr><td rowspan="1" colspan="1">Longest gill raker length</td><td rowspan="1" colspan="1">LGR</td><td rowspan="1" colspan="1">Length of the longest gill raker either on the upper and lower first arch, from the insertion of the gill raker to the tip of the gill raker</td></tr></tbody></table></table-wrap><table-wrap id="T6" position="float" orientation="portrait"><label>Table 6.</label><caption><p>Morphological and meristic data of <italic><tp:taxon-name><tp:taxon-name-part taxon-name-part-type="genus" reg="Coregonus">C.</tp:taxon-name-part> <tp:taxon-name-part taxon-name-part-type="species" reg="steinmanni">steinmanni</tp:taxon-name-part></tp:taxon-name></italic> from Lake Thun, Switzerland, NMBE-1077219, female, holotype from Lake Thun; paratypes <italic>N</italic> = 12. For females and for both sexes the range and mean include the holotype.</p></caption><table id="TID0E2VGM" rules="all"><tbody><tr><td rowspan="4" colspan="1">
                  <bold>Morphological characters</bold>
                </td><td rowspan="1" colspan="1">
                  <bold><italic><tp:taxon-name>
                    <tp:taxon-name-part taxon-name-part-type="genus" reg="Coregonus">C.</tp:taxon-name-part> <tp:taxon-name-part taxon-name-part-type="species" reg="steinmanni">steinmanni</tp:taxon-name-part></tp:taxon-name></italic></bold>
                </td><td rowspan="1" colspan="6">
                  <bold>Lake Thun</bold>
                </td></tr><tr><td rowspan="3" colspan="1">
                  <bold>Holotype</bold>
                </td><td rowspan="1" colspan="6">
                  <bold>Both sexes</bold>
                </td></tr><tr><td rowspan="1" colspan="2">
                  <bold><italic>N-total</italic> = 12</bold>
                </td><td rowspan="1" colspan="2">
                  <bold><italic>N-females</italic> = 3</bold>
                </td><td rowspan="1" colspan="2">
                  <bold><italic>N-males</italic> = 9</bold>
                </td></tr><tr><td rowspan="1" colspan="1">
                  <bold>Mean ± Stdev</bold>
                </td><td rowspan="1" colspan="1">
                  <bold>Range</bold>
                </td><td rowspan="1" colspan="1">
                  <bold>Mean ± Stdev</bold>
                </td><td rowspan="1" colspan="1">
                  <bold>Range</bold>
                </td><td rowspan="1" colspan="1">
                  <bold>Mean ± Stdev</bold>
                </td><td rowspan="1" colspan="1">
                  <bold>Range</bold>
                </td></tr><tr><td rowspan="1" colspan="1">
                  <bold>SL (mm)</bold>
                </td><td rowspan="1" colspan="1">301</td><td rowspan="1" colspan="1">275.3±29.4</td><td rowspan="1" colspan="1">(211-323)</td><td rowspan="1" colspan="1">276.5±36.9</td><td rowspan="1" colspan="1">(234-301)</td><td rowspan="1" colspan="1">274.9±29.2</td><td rowspan="1" colspan="1">(211-323)</td></tr><tr><td rowspan="1" colspan="8">
                  <bold>Percentage of standard length</bold>
                </td></tr><tr><td rowspan="1" colspan="1">
                  <bold>PelvFB</bold>
                </td><td rowspan="1" colspan="1">4.0</td><td rowspan="1" colspan="1">4.4±0.3</td><td rowspan="1" colspan="1">(4.0-4.8)</td><td rowspan="1" colspan="1">4.1±0.2</td><td rowspan="1" colspan="1">(4.0-4.3)</td><td rowspan="1" colspan="1">4.5±0.3</td><td rowspan="1" colspan="1">(4.1-4.8)</td></tr><tr><td rowspan="1" colspan="1">
                  <bold>PelvFS</bold>
                </td><td rowspan="1" colspan="1">5.7</td><td rowspan="1" colspan="1">6.2±0.5</td><td rowspan="1" colspan="1">(5.3-6.9)</td><td rowspan="1" colspan="1">6.2±0.4</td><td rowspan="1" colspan="1">(5.7-6.5)</td><td rowspan="1" colspan="1">6.2±0.6</td><td rowspan="1" colspan="1">(5.3-6.9)</td></tr><tr><td rowspan="1" colspan="1">
                  <bold>PelvF</bold>
                </td><td rowspan="1" colspan="1">15.3</td><td rowspan="1" colspan="1">16.5±1.1</td><td rowspan="1" colspan="1">(14.6-18.3)</td><td rowspan="1" colspan="1">16.1±1.1</td><td rowspan="1" colspan="1">(15.3-17.4)</td><td rowspan="1" colspan="1">16.6±1.1</td><td rowspan="1" colspan="1">(14.6-18.3)</td></tr><tr><td rowspan="1" colspan="1">
                  <bold>PecFB</bold>
                </td><td rowspan="1" colspan="1">3.2</td><td rowspan="1" colspan="1">3.4±0.3</td><td rowspan="1" colspan="1">(3.1-3.8)</td><td rowspan="1" colspan="1">3.2±0.2</td><td rowspan="1" colspan="1">(3.1-3.4)</td><td rowspan="1" colspan="1">3.4±0.3</td><td rowspan="1" colspan="1">(3.1-3.8)</td></tr><tr><td rowspan="1" colspan="1">
                  <bold>PecF1</bold>
                </td><td rowspan="1" colspan="1">14.7</td><td rowspan="1" colspan="1">16.2±1.3</td><td rowspan="1" colspan="1">(13.9-18.2)</td><td rowspan="1" colspan="1">15.8±1.1</td><td rowspan="1" colspan="1">(14.7-16.9)</td><td rowspan="1" colspan="1">16.4±1.4</td><td rowspan="1" colspan="1">(13.9-18.2)</td></tr><tr><td rowspan="1" colspan="1">
                  <bold>PecF2</bold>
                </td><td rowspan="1" colspan="1">15.2</td><td rowspan="1" colspan="1">17±1.3</td><td rowspan="1" colspan="1">(15.2-19.1)</td><td rowspan="1" colspan="1">16.2±1</td><td rowspan="1" colspan="1">(15.2-17.2)</td><td rowspan="1" colspan="1">17.3±1.3</td><td rowspan="1" colspan="1">(15.5-19.1)</td></tr><tr><td rowspan="1" colspan="1">
                  <bold>DFB</bold>
                </td><td rowspan="1" colspan="1">11.4</td><td rowspan="1" colspan="1">12.6±0.8</td><td rowspan="1" colspan="1">(11.4-13.8)</td><td rowspan="1" colspan="1">12.4±1.2</td><td rowspan="1" colspan="1">(11.4-13.7)</td><td rowspan="1" colspan="1">12.6±0.7</td><td rowspan="1" colspan="1">(11.7-13.8)</td></tr><tr><td rowspan="1" colspan="1">
                  <bold>DFAe</bold>
                </td><td rowspan="1" colspan="1">16.2</td><td rowspan="1" colspan="1">18.8±1.7</td><td rowspan="1" colspan="1">(16.2-21.2)</td><td rowspan="1" colspan="1">18.4±2.3</td><td rowspan="1" colspan="1">(16.2-20.9)</td><td rowspan="1" colspan="1">19.0±1.6</td><td rowspan="1" colspan="1">(16.2-21.2)</td></tr><tr><td rowspan="1" colspan="1">
                  <bold>DFAd</bold>
                </td><td rowspan="1" colspan="1">17.8</td><td rowspan="1" colspan="1">20.1±1.6</td><td rowspan="1" colspan="1">(17.5-22.4)</td><td rowspan="1" colspan="1">20.0±2.3</td><td rowspan="1" colspan="1">(17.8-22.4)</td><td rowspan="1" colspan="1">20.2±1.4</td><td rowspan="1" colspan="1">(17.5-22.1)</td></tr><tr><td rowspan="1" colspan="1">
                  <bold>DFPe</bold>
                </td><td rowspan="1" colspan="1">4.8</td><td rowspan="1" colspan="1">4.8±0.7</td><td rowspan="1" colspan="1">(3.9-6.3)</td><td rowspan="1" colspan="1">4.6±0.2</td><td rowspan="1" colspan="1">(4.4-4.8)</td><td rowspan="1" colspan="1">4.9±0.7</td><td rowspan="1" colspan="1">(3.9-6.3)</td></tr><tr><td rowspan="1" colspan="1">
                  <bold>AFB</bold>
                </td><td rowspan="1" colspan="1">12.1</td><td rowspan="1" colspan="1">12.6±0.8</td><td rowspan="1" colspan="1">(11.5-14.2)</td><td rowspan="1" colspan="1">12.6±0.5</td><td rowspan="1" colspan="1">(12.1-13.0)</td><td rowspan="1" colspan="1">12.6±0.9</td><td rowspan="1" colspan="1">(11.5-14.2)</td></tr><tr><td rowspan="1" colspan="1">
                  <bold>AFAe</bold>
                </td><td rowspan="1" colspan="1">11.2</td><td rowspan="1" colspan="1">12.4±1.0</td><td rowspan="1" colspan="1">(10.8-13.7)</td><td rowspan="1" colspan="1">12.3±1.3</td><td rowspan="1" colspan="1">(11.2-13.7)</td><td rowspan="1" colspan="1">12.4±0.9</td><td rowspan="1" colspan="1">(10.8-13.5)</td></tr><tr><td rowspan="1" colspan="1">
                  <bold>AdFB</bold>
                </td><td rowspan="1" colspan="1">5</td><td rowspan="1" colspan="1">4.5±0.6</td><td rowspan="1" colspan="1">(3.7-5.4)</td><td rowspan="1" colspan="1">4.4±0.5</td><td rowspan="1" colspan="1">(4.0-5.0)</td><td rowspan="1" colspan="1">4.5±0.6</td><td rowspan="1" colspan="1">(3.7-5.4)</td></tr><tr><td rowspan="1" colspan="1">
                  <bold>CF</bold>
                </td><td rowspan="1" colspan="1">23.6</td><td rowspan="1" colspan="1">23.4±1.2</td><td rowspan="1" colspan="1">(22.2-25.9)</td><td rowspan="1" colspan="1">23.7±1.2</td><td rowspan="1" colspan="1">(22.4-24.9)</td><td rowspan="1" colspan="1">23.3±1.3</td><td rowspan="1" colspan="1">(22.2-25.9)</td></tr><tr><td rowspan="1" colspan="1">
                  <bold>CD</bold>
                </td><td rowspan="1" colspan="1">7.8</td><td rowspan="1" colspan="1">8±0.4</td><td rowspan="1" colspan="1">(7.5-8.6)</td><td rowspan="1" colspan="1">7.9±0.2</td><td rowspan="1" colspan="1">(7.7-8.1)</td><td rowspan="1" colspan="1">8±0.4</td><td rowspan="1" colspan="1">(7.5-8.6)</td></tr><tr><td rowspan="1" colspan="1">
                  <bold>CL</bold>
                </td><td rowspan="1" colspan="1">13</td><td rowspan="1" colspan="1">13.0±0.7</td><td rowspan="1" colspan="1">(11.4-14.0)</td><td rowspan="1" colspan="1">13.5±0.5</td><td rowspan="1" colspan="1">(13.0-14.0)</td><td rowspan="1" colspan="1">12.9±0.7</td><td rowspan="1" colspan="1">(11.4-13.9)</td></tr><tr><td rowspan="1" colspan="1">
                  <bold>PAdC</bold>
                </td><td rowspan="1" colspan="1">18.2</td><td rowspan="1" colspan="1">18±1</td><td rowspan="1" colspan="1">(16.4-19.6)</td><td rowspan="1" colspan="1">17.8±0.8</td><td rowspan="1" colspan="1">(16.9-18.4)</td><td rowspan="1" colspan="1">18±1.1</td><td rowspan="1" colspan="1">(16.4-19.6)</td></tr><tr><td rowspan="1" colspan="1">
                  <bold>DHL</bold>
                </td><td rowspan="1" colspan="1">13.6</td><td rowspan="1" colspan="1">14.0±0.7</td><td rowspan="1" colspan="1">(13.2-15.1)</td><td rowspan="1" colspan="1">14.3±0.7</td><td rowspan="1" colspan="1">(13.6-14.9)</td><td rowspan="1" colspan="1">13.9±0.7</td><td rowspan="1" colspan="1">(13.2-15.1)</td></tr><tr><td rowspan="1" colspan="1">
                  <bold>PreP</bold>
                </td><td rowspan="1" colspan="1">53.4</td><td rowspan="1" colspan="1">51.7±1.9</td><td rowspan="1" colspan="1">(48.6-54.3)</td><td rowspan="1" colspan="1">52.8±1.2</td><td rowspan="1" colspan="1">(51.4-53.6)</td><td rowspan="1" colspan="1">51.3±2.0</td><td rowspan="1" colspan="1">(48.6-54.3)</td></tr><tr><td rowspan="1" colspan="1">
                  <bold>PreA</bold>
                </td><td rowspan="1" colspan="1">78.1</td><td rowspan="1" colspan="1">77.5±0.9</td><td rowspan="1" colspan="1">(75.0-78.4)</td><td rowspan="1" colspan="1">78.0±0.6</td><td rowspan="1" colspan="1">(77.4-78.4)</td><td rowspan="1" colspan="1">77.3±0.9</td><td rowspan="1" colspan="1">(75.0-77.9)</td></tr><tr><td rowspan="1" colspan="1">
                  <bold>PreD</bold>
                </td><td rowspan="1" colspan="1">50</td><td rowspan="1" colspan="1">47.2±1.5</td><td rowspan="1" colspan="1">(44.5-50)</td><td rowspan="1" colspan="1">48.2±1.7</td><td rowspan="1" colspan="1">(46.7-50)</td><td rowspan="1" colspan="1">46.9±1.4</td><td rowspan="1" colspan="1">(44.5-49.7)</td></tr><tr><td rowspan="1" colspan="1">
                  <bold>BD</bold>
                </td><td rowspan="1" colspan="1">30</td><td rowspan="1" colspan="1">27.0±1.5</td><td rowspan="1" colspan="1">(24.6-30.0)</td><td rowspan="1" colspan="1">28.0±1.8</td><td rowspan="1" colspan="1">(26.5-30.0)</td><td rowspan="1" colspan="1">26.7±1.3</td><td rowspan="1" colspan="1">(24.6-28.7)</td></tr><tr><td rowspan="1" colspan="1">
                  <bold>PostD</bold>
                </td><td rowspan="1" colspan="1">43.3</td><td rowspan="1" colspan="1">43.3±1.2</td><td rowspan="1" colspan="1">(41.9-45.6)</td><td rowspan="1" colspan="1">42.5±0.8</td><td rowspan="1" colspan="1">(41.9-43.3)</td><td rowspan="1" colspan="1">43.6±1.2</td><td rowspan="1" colspan="1">(42-45.6)</td></tr><tr><td rowspan="1" colspan="1">
                  <bold>TL</bold>
                </td><td rowspan="1" colspan="1">120.1</td><td rowspan="1" colspan="1">119.6±2.3</td><td rowspan="1" colspan="1">(115.3-122.5)</td><td rowspan="1" colspan="1">119.5±0.6</td><td rowspan="1" colspan="1">(118.8-120.1)</td><td rowspan="1" colspan="1">119.6±2.7</td><td rowspan="1" colspan="1">(115.3-122.5)</td></tr><tr><td rowspan="1" colspan="1">
                  <bold>HL (mm)</bold>
                </td><td rowspan="1" colspan="1">58.7</td><td rowspan="1" colspan="1">55.3±4.9</td><td rowspan="1" colspan="1">(44.8-63.3)</td><td rowspan="1" colspan="1">55.6±5.3</td><td rowspan="1" colspan="1">(49.4-58.7)</td><td rowspan="1" colspan="1">55.2±5.1</td><td rowspan="1" colspan="1">(44.8-63.3)</td></tr><tr><td rowspan="1" colspan="8">
                  <bold>Percentage of head length</bold>
                </td></tr><tr><td rowspan="1" colspan="1">
                  <bold>SN</bold>
                </td><td rowspan="1" colspan="1">22.2</td><td rowspan="1" colspan="1">23.2±1.7</td><td rowspan="1" colspan="1">(20.5-26.3)</td><td rowspan="1" colspan="1">23.5±1.2</td><td rowspan="1" colspan="1">(22.2-24.6)</td><td rowspan="1" colspan="1">23.1±1.9</td><td rowspan="1" colspan="1">(20.5-26.3)</td></tr><tr><td rowspan="1" colspan="1">
                  <bold>ED</bold>
                </td><td rowspan="1" colspan="1">22.2</td><td rowspan="1" colspan="1">22±1.1</td><td rowspan="1" colspan="1">(20.5-24.5)</td><td rowspan="1" colspan="1">22.6±1.7</td><td rowspan="1" colspan="1">(21.1-24.5)</td><td rowspan="1" colspan="1">21.8±0.8</td><td rowspan="1" colspan="1">(20.5-23)</td></tr><tr><td rowspan="1" colspan="1">
                  <bold>EC</bold>
                </td><td rowspan="1" colspan="1">25.5</td><td rowspan="1" colspan="1">26.2±1.2</td><td rowspan="1" colspan="1">(24.2-27.8)</td><td rowspan="1" colspan="1">26.3±1.3</td><td rowspan="1" colspan="1">(25.5-27.8)</td><td rowspan="1" colspan="1">26.2±1.2</td><td rowspan="1" colspan="1">(24.2-27.4)</td></tr><tr><td rowspan="1" colspan="1">
                  <bold>EH</bold>
                </td><td rowspan="1" colspan="1">22.5</td><td rowspan="1" colspan="1">21.6±1.1</td><td rowspan="1" colspan="1">(19.6-24.1)</td><td rowspan="1" colspan="1">22.5±1.5</td><td rowspan="1" colspan="1">(21-24.1)</td><td rowspan="1" colspan="1">21.3±0.8</td><td rowspan="1" colspan="1">(19.6-22)</td></tr><tr><td rowspan="1" colspan="1">
                  <bold>ES</bold>
                </td><td rowspan="1" colspan="1">5.1</td><td rowspan="1" colspan="1">4.8±0.6</td><td rowspan="1" colspan="1">(3.9-5.6)</td><td rowspan="1" colspan="1">4.9±0.5</td><td rowspan="1" colspan="1">(4.3-5.2)</td><td rowspan="1" colspan="1">4.8±0.7</td><td rowspan="1" colspan="1">(3.9-5.6)</td></tr><tr><td rowspan="1" colspan="1">
                  <bold>PostO</bold>
                </td><td rowspan="1" colspan="1">54.4</td><td rowspan="1" colspan="1">52.4±1.4</td><td rowspan="1" colspan="1">(50.3-54.4)</td><td rowspan="1" colspan="1">53±1.4</td><td rowspan="1" colspan="1">(51.6-54.4)</td><td rowspan="1" colspan="1">52.2±1.5</td><td rowspan="1" colspan="1">(50.3-54.3)</td></tr><tr><td rowspan="1" colspan="1">
                  <bold>HD</bold>
                </td><td rowspan="1" colspan="1">72.1</td><td rowspan="1" colspan="1">72.1±2.1</td><td rowspan="1" colspan="1">(68.9-76.3)</td><td rowspan="1" colspan="1">72.8±0.9</td><td rowspan="1" colspan="1">(72.1-73.8)</td><td rowspan="1" colspan="1">71.8±2.4</td><td rowspan="1" colspan="1">(68.9-76.3)</td></tr><tr><td rowspan="1" colspan="1">
                  <bold>MW</bold>
                </td><td rowspan="1" colspan="1">10.7</td><td rowspan="1" colspan="1">9.3±0.7</td><td rowspan="1" colspan="1">(8.3-10.7)</td><td rowspan="1" colspan="1">9.7±0.8</td><td rowspan="1" colspan="1">(9.1-10.7)</td><td rowspan="1" colspan="1">9.2±0.7</td><td rowspan="1" colspan="1">(8.3-10.6)</td></tr><tr><td rowspan="1" colspan="1">
                  <bold>UJ</bold>
                </td><td rowspan="1" colspan="1">27</td><td rowspan="1" colspan="1">27.3±1.4</td><td rowspan="1" colspan="1">(25.2-30)</td><td rowspan="1" colspan="1">27.3±0.7</td><td rowspan="1" colspan="1">(26.9-28.1)</td><td rowspan="1" colspan="1">27.3±1.6</td><td rowspan="1" colspan="1">(25.2-30)</td></tr><tr><td rowspan="1" colspan="1">
                  <bold>LJ</bold>
                </td><td rowspan="1" colspan="1">39.4</td><td rowspan="1" colspan="1">39±1.2</td><td rowspan="1" colspan="1">(36.6-40.4)</td><td rowspan="1" colspan="1">39.7±0.3</td><td rowspan="1" colspan="1">(39.4-40)</td><td rowspan="1" colspan="1">38.7±1.3</td><td rowspan="1" colspan="1">(36.6-40.4)</td></tr><tr><td rowspan="1" colspan="1">
                  <bold>M</bold>
                </td><td rowspan="1" colspan="1">19.7</td><td rowspan="1" colspan="1">19.7±1.2</td><td rowspan="1" colspan="1">(18.1-21.8)</td><td rowspan="1" colspan="1">19.4±0.7</td><td rowspan="1" colspan="1">(18.6-19.9)</td><td rowspan="1" colspan="1">19.8±1.3</td><td rowspan="1" colspan="1">(18.1-21.8)</td></tr><tr><td rowspan="1" colspan="1">
                  <bold>SD</bold>
                </td><td rowspan="1" colspan="1">10.4</td><td rowspan="1" colspan="1">10±1.7</td><td rowspan="1" colspan="1">(6.5-13.2)</td><td rowspan="1" colspan="1">10.1±0.4</td><td rowspan="1" colspan="1">(9.7-10.4)</td><td rowspan="1" colspan="1">10±2</td><td rowspan="1" colspan="1">(6.5-13.2)</td></tr><tr><td rowspan="1" colspan="1">
                  <bold>SW</bold>
                </td><td rowspan="1" colspan="1">15.8</td><td rowspan="1" colspan="1">16.7±1.1</td><td rowspan="1" colspan="1">(15.3-18.9)</td><td rowspan="1" colspan="1">16±0.8</td><td rowspan="1" colspan="1">(15.3-17)</td><td rowspan="1" colspan="1">16.9±1.1</td><td rowspan="1" colspan="1">(15.7-18.9)</td></tr><tr><td rowspan="1" colspan="1">
                  <bold>HW</bold>
                </td><td rowspan="1" colspan="1">53.1</td><td rowspan="1" colspan="1">51.6±3.1</td><td rowspan="1" colspan="1">(44.5-56.9)</td><td rowspan="1" colspan="1">49±4.3</td><td rowspan="1" colspan="1">(44.5-53.1)</td><td rowspan="1" colspan="1">52.4±2.2</td><td rowspan="1" colspan="1">(49.5-56.9)</td></tr><tr><td rowspan="1" colspan="1">
                  <bold>IOW</bold>
                </td><td rowspan="1" colspan="1">29.6</td><td rowspan="1" colspan="1">27.6±2.3</td><td rowspan="1" colspan="1">(23.8-31.2)</td><td rowspan="1" colspan="1">27.9±2.2</td><td rowspan="1" colspan="1">(25.4-29.6)</td><td rowspan="1" colspan="1">27.5±2.4</td><td rowspan="1" colspan="1">(23.8-31.2)</td></tr><tr><td rowspan="1" colspan="1">
                  <bold>INW</bold>
                </td><td rowspan="1" colspan="1">11.6</td><td rowspan="1" colspan="1">12.1±0.7</td><td rowspan="1" colspan="1">(11-13.2)</td><td rowspan="1" colspan="1">11.7±0.1</td><td rowspan="1" colspan="1">(11.6-11.8)</td><td rowspan="1" colspan="1">12.3±0.7</td><td rowspan="1" colspan="1">(11-13.2)</td></tr><tr><td rowspan="1" colspan="1">
                  <bold>LJW</bold>
                </td><td rowspan="1" colspan="1">14.3</td><td rowspan="1" colspan="1">11.9±1.4</td><td rowspan="1" colspan="1">(9.7-14.3)</td><td rowspan="1" colspan="1">12±2.3</td><td rowspan="1" colspan="1">(9.7-14.3)</td><td rowspan="1" colspan="1">11.9±1.1</td><td rowspan="1" colspan="1">(10.1-13.6)</td></tr><tr><td rowspan="1" colspan="1">
                  <bold>UJW</bold>
                </td><td rowspan="1" colspan="1">24.1</td><td rowspan="1" colspan="1">23±1.6</td><td rowspan="1" colspan="1">(19.3-25)</td><td rowspan="1" colspan="1">21.6±2.4</td><td rowspan="1" colspan="1">(19.3-24.1)</td><td rowspan="1" colspan="1">23.4±1.1</td><td rowspan="1" colspan="1">(21.2-25)</td></tr><tr><td rowspan="1" colspan="1">
                  <bold>MGR</bold>
                </td><td rowspan="1" colspan="1">11.3</td><td rowspan="1" colspan="1">11.5±1.7</td><td rowspan="1" colspan="1">(9.1-14.3)</td><td rowspan="1" colspan="1">11.3±1.1</td><td rowspan="1" colspan="1">(10.2-12.4)</td><td rowspan="1" colspan="1">11.5±1.9</td><td rowspan="1" colspan="1">(9.1-14.3)</td></tr><tr><td rowspan="1" colspan="1">
                  <bold>LGR</bold>
                </td><td rowspan="1" colspan="1">11.7</td><td rowspan="1" colspan="1">12.1±1.5</td><td rowspan="1" colspan="1">(10-14.4)</td><td rowspan="1" colspan="1">11.6±1.2</td><td rowspan="1" colspan="1">(10.4-12.9)</td><td rowspan="1" colspan="1">12.3±1.6</td><td rowspan="1" colspan="1">(10-14.4)</td></tr><tr><td rowspan="1" colspan="1">
                  <bold>UA</bold>
                </td><td rowspan="1" colspan="1">19.6</td><td rowspan="1" colspan="1">18.6±0.6</td><td rowspan="1" colspan="1">(17.8-19.8)</td><td rowspan="1" colspan="1">18.9±0.6</td><td rowspan="1" colspan="1">(18.4-19.6)</td><td rowspan="1" colspan="1">18.6±0.6</td><td rowspan="1" colspan="1">(17.8-19.8)</td></tr><tr><td rowspan="1" colspan="1">
                  <bold>LA</bold>
                </td><td rowspan="1" colspan="1">34.7</td><td rowspan="1" colspan="1">34.3±1.2</td><td rowspan="1" colspan="1">(31.6-36.5)</td><td rowspan="1" colspan="1">33.9±0.8</td><td rowspan="1" colspan="1">(33-34.7)</td><td rowspan="1" colspan="1">34.4±1.3</td><td rowspan="1" colspan="1">(31.6-36.5)</td></tr><tr><td rowspan="1" colspan="1">
                  <bold>Meristic characters</bold>
                </td><td rowspan="1" colspan="1"/><td rowspan="1" colspan="1">
                  <bold>Mode</bold>
                </td><td rowspan="1" colspan="1">
                  <bold>Range</bold>
                </td><td rowspan="1" colspan="1">
                  <bold>Mode</bold>
                </td><td rowspan="1" colspan="1">
                  <bold>Range</bold>
                </td><td rowspan="1" colspan="1">
                  <bold>Mode</bold>
                </td><td rowspan="1" colspan="1">
                  <bold>Range</bold>
                </td></tr><tr><td rowspan="1" colspan="1">
                  <bold>PelvF unbranched</bold>
                </td><td rowspan="1" colspan="1">1</td><td rowspan="1" colspan="1">1</td><td rowspan="1" colspan="1">(1-1)</td><td rowspan="1" colspan="1">1</td><td rowspan="1" colspan="1">(1-1)</td><td rowspan="1" colspan="1">1</td><td rowspan="1" colspan="1">(1-1)</td></tr><tr><td rowspan="1" colspan="1">
                  <bold>PelvF branched</bold>
                </td><td rowspan="1" colspan="1">10</td><td rowspan="1" colspan="1">10</td><td rowspan="1" colspan="1">(10-12)</td><td rowspan="1" colspan="1">na</td><td rowspan="1" colspan="1">(10-12)</td><td rowspan="1" colspan="1">10</td><td rowspan="1" colspan="1">(10-12)</td></tr><tr><td rowspan="1" colspan="1">
                  <bold>PecF unbranched</bold>
                </td><td rowspan="1" colspan="1">1</td><td rowspan="1" colspan="1">1</td><td rowspan="1" colspan="1">(1-1)</td><td rowspan="1" colspan="1">1</td><td rowspan="1" colspan="1">(1-1)</td><td rowspan="1" colspan="1">1</td><td rowspan="1" colspan="1">(1-1)</td></tr><tr><td rowspan="1" colspan="1">
                  <bold>PecF branched</bold>
                </td><td rowspan="1" colspan="1">15</td><td rowspan="1" colspan="1">15</td><td rowspan="1" colspan="1">(14-16)</td><td rowspan="1" colspan="1">na</td><td rowspan="1" colspan="1">(14-16)</td><td rowspan="1" colspan="1">15</td><td rowspan="1" colspan="1">(15-16)</td></tr><tr><td rowspan="1" colspan="1">
                  <bold>DF unbranched</bold>
                </td><td rowspan="1" colspan="1">4</td><td rowspan="1" colspan="1">4</td><td rowspan="1" colspan="1">(3-4)</td><td rowspan="1" colspan="1">4</td><td rowspan="1" colspan="1">(3-4)</td><td rowspan="1" colspan="1">4</td><td rowspan="1" colspan="1">(3-4)</td></tr><tr><td rowspan="1" colspan="1">
                  <bold>DF branched</bold>
                </td><td rowspan="1" colspan="1">10</td><td rowspan="1" colspan="1">10</td><td rowspan="1" colspan="1">(10-12)</td><td rowspan="1" colspan="1">10</td><td rowspan="1" colspan="1">(10-11)</td><td rowspan="1" colspan="1">10</td><td rowspan="1" colspan="1">(10-12)</td></tr><tr><td rowspan="1" colspan="1">
                  <bold>AF unbranched</bold>
                </td><td rowspan="1" colspan="1">3</td><td rowspan="1" colspan="1">3</td><td rowspan="1" colspan="1">(3-3)</td><td rowspan="1" colspan="1">3</td><td rowspan="1" colspan="1">(3-3)</td><td rowspan="1" colspan="1">3</td><td rowspan="1" colspan="1">(3-3)</td></tr><tr><td rowspan="1" colspan="1">
                  <bold>AF branched</bold>
                </td><td rowspan="1" colspan="1">11</td><td rowspan="1" colspan="1">12</td><td rowspan="1" colspan="1">(11-13)</td><td rowspan="1" colspan="1">12</td><td rowspan="1" colspan="1">(11-12)</td><td rowspan="1" colspan="1">12</td><td rowspan="1" colspan="1">(11-13)</td></tr><tr><td rowspan="1" colspan="1">
                  <bold>LS</bold>
                </td><td rowspan="1" colspan="1">78</td><td rowspan="1" colspan="1">78</td><td rowspan="1" colspan="1">(78-87)</td><td rowspan="1" colspan="1">78</td><td rowspan="1" colspan="1">(78-80)</td><td rowspan="1" colspan="1">85</td><td rowspan="1" colspan="1">(78-87)</td></tr><tr><td rowspan="1" colspan="1">
                  <bold>PDS</bold>
                </td><td rowspan="1" colspan="1">40</td><td rowspan="1" colspan="1">36</td><td rowspan="1" colspan="1">(32-40)</td><td rowspan="1" colspan="1">na</td><td rowspan="1" colspan="1">(32-40)</td><td rowspan="1" colspan="1">35</td><td rowspan="1" colspan="1">(33-40)</td></tr><tr><td rowspan="1" colspan="1">
                  <bold>TDS</bold>
                </td><td rowspan="1" colspan="1">9</td><td rowspan="1" colspan="1">10</td><td rowspan="1" colspan="1">(8-10)</td><td rowspan="1" colspan="1">9</td><td rowspan="1" colspan="1">(9-10)</td><td rowspan="1" colspan="1">10</td><td rowspan="1" colspan="1">(8-10)</td></tr><tr><td rowspan="1" colspan="1">
                  <bold>TAS</bold>
                </td><td rowspan="1" colspan="1">8</td><td rowspan="1" colspan="1">8</td><td rowspan="1" colspan="1">(8-9)</td><td rowspan="1" colspan="1">8</td><td rowspan="1" colspan="1">(8-8)</td><td rowspan="1" colspan="1">8</td><td rowspan="1" colspan="1">(8-9)</td></tr><tr><td rowspan="1" colspan="1">
                  <bold>TPS</bold>
                </td><td rowspan="1" colspan="1">8</td><td rowspan="1" colspan="1">9</td><td rowspan="1" colspan="1">(8-9)</td><td rowspan="1" colspan="1">8</td><td rowspan="1" colspan="1">(8-8)</td><td rowspan="1" colspan="1">9</td><td rowspan="1" colspan="1">(8-9)</td></tr><tr><td rowspan="1" colspan="1">
                  <bold>UGR</bold>
                </td><td rowspan="1" colspan="1">10</td><td rowspan="1" colspan="1">11</td><td rowspan="1" colspan="1">(10-12)</td><td rowspan="1" colspan="1">11</td><td rowspan="1" colspan="1">(10-11)</td><td rowspan="1" colspan="1">12</td><td rowspan="1" colspan="1">(10-12)</td></tr><tr><td rowspan="1" colspan="1">
                  <bold>LGR</bold>
                </td><td rowspan="1" colspan="1">20</td><td rowspan="1" colspan="1">20</td><td rowspan="1" colspan="1">(19-23)</td><td rowspan="1" colspan="1">20</td><td rowspan="1" colspan="1">(20-21)</td><td rowspan="1" colspan="1">21</td><td rowspan="1" colspan="1">(19-23)</td></tr><tr><td rowspan="1" colspan="1">
                  <bold>total GR</bold>
                </td><td rowspan="1" colspan="1">30</td><td rowspan="1" colspan="1">31</td><td rowspan="1" colspan="1">(30-35)</td><td rowspan="1" colspan="1">na</td><td rowspan="1" colspan="1">(30-32)</td><td rowspan="1" colspan="1">31</td><td rowspan="1" colspan="1">(30-35)</td></tr></tbody></table></table-wrap><table-wrap id="T10" position="float" orientation="portrait"><label>Table 10.</label><caption><p>The first- and second-best ratios retrieved from the LDA ratio extractor of either head or body characters (see Table <xref ref-type="table" rid="T1">1</xref>) alone or combined, used for pair-wise comparisons of all contemporary specimens from the six whitefish species of Lake Thun. For some comparisons only a subset of characters could be used (a-d); the respective characters that were excluded are listed at the end of the table. Only external characters were used for the LDA comparisons, since internal characters (gill raker and gill arch length) cannot be measured on live specimens, and are thus not informative to assign specimens to species in the field. Additionally, species were combined to find first- and second-best ratios that distinguish one species or a combination of species vs. all other species. For multi-species comparisons, only the comparisons that yielded distinguishing ratios are shown. δ is a measure of how good shape discriminates in comparison to size (i.e., the smaller δ the less allometry). Ratios marked with an asterisk * have very little (for the pairwise species comparisons not more than one specimen of one species overlaps with the other species) or no overlap and were thus eligible for use in the species key and the diagnoses.</p></caption><table id="TID0E4DBO" rules="all"><tbody><tr><th rowspan="1" colspan="1">Characters</th><th rowspan="1" colspan="1">Species comparison</th><th rowspan="1" colspan="1">Best ratios</th><th rowspan="1" colspan="1">Range species 1</th><th rowspan="1" colspan="1">Range species 2</th><th rowspan="1" colspan="1">Standard distance</th><th rowspan="1" colspan="1">δ (Shape vs. size)</th></tr><tr><td rowspan="2" colspan="1">head + body</td><td rowspan="2" colspan="1"><italic><tp:taxon-name>
                  <tp:taxon-name-part taxon-name-part-type="genus" reg="Coregonus">C.</tp:taxon-name-part> <tp:taxon-name-part taxon-name-part-type="species" reg="albellus">albellus</tp:taxon-name-part></tp:taxon-name></italic> vs. <italic><tp:taxon-name><tp:taxon-name-part taxon-name-part-type="genus" reg="Coregonus">C.</tp:taxon-name-part> <tp:taxon-name-part taxon-name-part-type="species" reg="alpinus">alpinus</tp:taxon-name-part></tp:taxon-name></italic></td><td rowspan="1" colspan="1">1: CD/UJ *</td><td rowspan="1" colspan="1">0.96–1.29</td><td rowspan="1" colspan="1">1.36–1.65</td><td rowspan="1" colspan="1">18.09</td><td rowspan="1" colspan="1">0.1</td></tr><tr><td rowspan="1" colspan="1">2: AdFB/ES</td><td rowspan="1" colspan="1">5.54–13.54</td><td rowspan="1" colspan="1">2.87–5.94</td><td rowspan="1" colspan="1">17.49</td><td rowspan="1" colspan="1">0.1</td></tr><tr><td rowspan="2" colspan="1">body</td><td rowspan="2" colspan="1"><italic><tp:taxon-name>
                  <tp:taxon-name-part taxon-name-part-type="genus" reg="Coregonus">C.</tp:taxon-name-part> <tp:taxon-name-part taxon-name-part-type="species" reg="albellus">albellus</tp:taxon-name-part></tp:taxon-name></italic> vs. <italic><tp:taxon-name><tp:taxon-name-part taxon-name-part-type="genus" reg="Coregonus">C.</tp:taxon-name-part> <tp:taxon-name-part taxon-name-part-type="species" reg="alpinus">alpinus</tp:taxon-name-part></tp:taxon-name></italic></td><td rowspan="1" colspan="1">1: CD/DHL *</td><td rowspan="1" colspan="1">0.44–0.54</td><td rowspan="1" colspan="1">0.54–0.62</td><td rowspan="1" colspan="1">5.98</td><td rowspan="1" colspan="1">0.26</td></tr><tr><td rowspan="1" colspan="1">2: DFB/AdFB</td><td rowspan="1" colspan="1">1.6–2.66</td><td rowspan="1" colspan="1">2.31–4.02</td><td rowspan="1" colspan="1">4.86</td><td rowspan="1" colspan="1">0.31</td></tr><tr><td rowspan="2" colspan="1">head</td><td rowspan="2" colspan="1"><italic><tp:taxon-name>
                  <tp:taxon-name-part taxon-name-part-type="genus" reg="Coregonus">C.</tp:taxon-name-part> <tp:taxon-name-part taxon-name-part-type="species" reg="albellus">albellus</tp:taxon-name-part></tp:taxon-name></italic> vs. <italic><tp:taxon-name><tp:taxon-name-part taxon-name-part-type="genus" reg="Coregonus">C.</tp:taxon-name-part> <tp:taxon-name-part taxon-name-part-type="species" reg="alpinus">alpinus</tp:taxon-name-part></tp:taxon-name></italic></td><td rowspan="1" colspan="1">1: UJ/ES</td><td rowspan="1" colspan="1">6.48–16.01</td><td rowspan="1" colspan="1">4.52–7.93</td><td rowspan="1" colspan="1">6</td><td rowspan="1" colspan="1">0.22</td></tr><tr><td rowspan="1" colspan="1">2: HL/UJ</td><td rowspan="1" colspan="1">2.88–3.47</td><td rowspan="1" colspan="1">3.33–4.11</td><td rowspan="1" colspan="1">5.26</td><td rowspan="1" colspan="1">0.25</td></tr><tr><td rowspan="2" colspan="1">head + body</td><td rowspan="2" colspan="1"><italic><tp:taxon-name>
                  <tp:taxon-name-part taxon-name-part-type="genus" reg="Coregonus">C.</tp:taxon-name-part> <tp:taxon-name-part taxon-name-part-type="species" reg="albellus">albellus</tp:taxon-name-part></tp:taxon-name></italic> vs. <italic><tp:taxon-name><tp:taxon-name-part taxon-name-part-type="genus" reg="Coregonus">C.</tp:taxon-name-part> <tp:taxon-name-part taxon-name-part-type="species" reg="fatioi">fatioi</tp:taxon-name-part></tp:taxon-name></italic></td><td rowspan="1" colspan="1">1: TL/EH</td><td rowspan="1" colspan="1">21.93–27.57</td><td rowspan="1" colspan="1">21.91–29.46</td><td rowspan="1" colspan="1">3.07</td><td rowspan="1" colspan="1">0.08</td></tr><tr><td rowspan="1" colspan="1">2: PelvF/PecF1</td><td rowspan="1" colspan="1">0.87–1.03</td><td rowspan="1" colspan="1">0.87–1.07</td><td rowspan="1" colspan="1">2.89</td><td rowspan="1" colspan="1">0.08</td></tr><tr><td rowspan="2" colspan="1">body</td><td rowspan="2" colspan="1"><italic><tp:taxon-name>
                  <tp:taxon-name-part taxon-name-part-type="genus" reg="Coregonus">C.</tp:taxon-name-part> <tp:taxon-name-part taxon-name-part-type="species" reg="albellus">albellus</tp:taxon-name-part></tp:taxon-name></italic> vs. <italic><tp:taxon-name><tp:taxon-name-part taxon-name-part-type="genus" reg="Coregonus">C.</tp:taxon-name-part> <tp:taxon-name-part taxon-name-part-type="species" reg="fatioi">fatioi</tp:taxon-name-part></tp:taxon-name></italic></td><td rowspan="1" colspan="1">1: PecF1/TL</td><td rowspan="1" colspan="1">0.12–0.16</td><td rowspan="1" colspan="1">0.11–0.15</td><td rowspan="1" colspan="1">1.4</td><td rowspan="1" colspan="1">0.19</td></tr><tr><td rowspan="1" colspan="1">2: DFAe/DFAd</td><td rowspan="1" colspan="1">0.88–1</td><td rowspan="1" colspan="1">0.9–0.98</td><td rowspan="1" colspan="1">1.18</td><td rowspan="1" colspan="1">0.21</td></tr><tr><td rowspan="2" colspan="1">head</td><td rowspan="2" colspan="1"><italic><tp:taxon-name>
                  <tp:taxon-name-part taxon-name-part-type="genus" reg="Coregonus">C.</tp:taxon-name-part> <tp:taxon-name-part taxon-name-part-type="species" reg="albellus">albellus</tp:taxon-name-part></tp:taxon-name></italic> vs. <italic><tp:taxon-name><tp:taxon-name-part taxon-name-part-type="genus" reg="Coregonus">C.</tp:taxon-name-part> <tp:taxon-name-part taxon-name-part-type="species" reg="fatioi">fatioi</tp:taxon-name-part></tp:taxon-name></italic></td><td rowspan="1" colspan="1">1: EH/HL</td><td rowspan="1" colspan="1">0.21–0.26</td><td rowspan="1" colspan="1">0.2–0.25</td><td rowspan="1" colspan="1">1.63</td><td rowspan="1" colspan="1">0.08</td></tr><tr><td rowspan="1" colspan="1">2: LJW/ES</td><td rowspan="1" colspan="1">2.14–7.79</td><td rowspan="1" colspan="1">1.59–8.18</td><td rowspan="1" colspan="1">1.35</td><td rowspan="1" colspan="1">0.1</td></tr><tr><td rowspan="2" colspan="1">head + body</td><td rowspan="2" colspan="1"><italic><tp:taxon-name>
                  <tp:taxon-name-part taxon-name-part-type="genus" reg="Coregonus">C.</tp:taxon-name-part> <tp:taxon-name-part taxon-name-part-type="species" reg="albellus">albellus</tp:taxon-name-part></tp:taxon-name></italic> vs. <italic><tp:taxon-name><tp:taxon-name-part taxon-name-part-type="genus" reg="Coregonus">C.</tp:taxon-name-part> <tp:taxon-name-part taxon-name-part-type="species" reg="steinmanni">steinmanni</tp:taxon-name-part></tp:taxon-name></italic></td><td rowspan="1" colspan="1">1: CD/UJ *</td><td rowspan="1" colspan="1">0.96–1.29</td><td rowspan="1" colspan="1">1.36–1.55</td><td rowspan="1" colspan="1">13.8</td><td rowspan="1" colspan="1">0.12</td></tr><tr><td rowspan="1" colspan="1">2: AdFB/ES</td><td rowspan="1" colspan="1">5.54–13.54</td><td rowspan="1" colspan="1">3.31–6.31</td><td rowspan="1" colspan="1">13</td><td rowspan="1" colspan="1">0.12</td></tr><tr><td rowspan="2" colspan="1">head</td><td rowspan="2" colspan="1"><italic><tp:taxon-name>
                  <tp:taxon-name-part taxon-name-part-type="genus" reg="Coregonus">C.</tp:taxon-name-part> <tp:taxon-name-part taxon-name-part-type="species" reg="albellus">albellus</tp:taxon-name-part></tp:taxon-name></italic> vs. <italic><tp:taxon-name><tp:taxon-name-part taxon-name-part-type="genus" reg="Coregonus">C.</tp:taxon-name-part> <tp:taxon-name-part taxon-name-part-type="species" reg="steinmanni">steinmanni</tp:taxon-name-part></tp:taxon-name></italic></td><td rowspan="1" colspan="1">1: HL/UJ</td><td rowspan="1" colspan="1">2.88–3.47</td><td rowspan="1" colspan="1">3.33–3.97</td><td rowspan="1" colspan="1">5.3</td><td rowspan="1" colspan="1">0.21</td></tr><tr><td rowspan="1" colspan="1">2: LJ/ES</td><td rowspan="1" colspan="1">8.25–20.33</td><td rowspan="1" colspan="1">6.65–12.45</td><td rowspan="1" colspan="1">4.59</td><td rowspan="1" colspan="1">0.23</td></tr><tr><td rowspan="2" colspan="1">head + body</td><td rowspan="2" colspan="1"><italic><tp:taxon-name>
                  <tp:taxon-name-part taxon-name-part-type="genus" reg="Coregonus">C.</tp:taxon-name-part> <tp:taxon-name-part taxon-name-part-type="species" reg="albellus">albellus</tp:taxon-name-part></tp:taxon-name></italic> vs. <italic><tp:taxon-name><tp:taxon-name-part taxon-name-part-type="genus" reg="Coregonus">C.</tp:taxon-name-part> <tp:taxon-name-part taxon-name-part-type="species" reg="profundus">profundus</tp:taxon-name-part></tp:taxon-name></italic></td><td rowspan="1" colspan="1">1: CL/EC *</td><td rowspan="1" colspan="1">1.97–2.87</td><td rowspan="1" colspan="1">1.56–2.09</td><td rowspan="1" colspan="1">13.19</td><td rowspan="1" colspan="1">0.03</td></tr><tr><td rowspan="1" colspan="1">2: DHL/M</td><td rowspan="1" colspan="1">2.77–3.53</td><td rowspan="1" colspan="1">3.21–3.79</td><td rowspan="1" colspan="1">12.79</td><td rowspan="1" colspan="1">0.03</td></tr><tr><td rowspan="2" colspan="1">body</td><td rowspan="2" colspan="1"><italic><tp:taxon-name>
                  <tp:taxon-name-part taxon-name-part-type="genus" reg="Coregonus">C.</tp:taxon-name-part> <tp:taxon-name-part taxon-name-part-type="species" reg="albellus">albellus</tp:taxon-name-part></tp:taxon-name></italic> vs. <italic><tp:taxon-name><tp:taxon-name-part taxon-name-part-type="genus" reg="Coregonus">C.</tp:taxon-name-part> <tp:taxon-name-part taxon-name-part-type="species" reg="profundus">profundus</tp:taxon-name-part></tp:taxon-name></italic></td><td rowspan="1" colspan="1">1: CL/DHL</td><td rowspan="1" colspan="1">0.75–1.04</td><td rowspan="1" colspan="1">0.61–0.82</td><td rowspan="1" colspan="1">4.43</td><td rowspan="1" colspan="1">0.06</td></tr><tr><td rowspan="1" colspan="1">2: CD/BD</td><td rowspan="1" colspan="1">0.26–0.31</td><td rowspan="1" colspan="1">0.28–0.34</td><td rowspan="1" colspan="1">3.38</td><td rowspan="1" colspan="1">0.07</td></tr><tr><td rowspan="2" colspan="1">head</td><td rowspan="2" colspan="1"><italic><tp:taxon-name>
                  <tp:taxon-name-part taxon-name-part-type="genus" reg="Coregonus">C.</tp:taxon-name-part> <tp:taxon-name-part taxon-name-part-type="species" reg="albellus">albellus</tp:taxon-name-part></tp:taxon-name></italic> vs. <italic><tp:taxon-name><tp:taxon-name-part taxon-name-part-type="genus" reg="Coregonus">C.</tp:taxon-name-part> <tp:taxon-name-part taxon-name-part-type="species" reg="profundus">profundus</tp:taxon-name-part></tp:taxon-name></italic></td><td rowspan="1" colspan="1">1: EC/UJ</td><td rowspan="1" colspan="1">0.74–0.95</td><td rowspan="1" colspan="1">0.87–1.05</td><td rowspan="1" colspan="1">5.02</td><td rowspan="1" colspan="1">0.1</td></tr><tr><td rowspan="1" colspan="1">2: SW/ES</td><td rowspan="1" colspan="1">3.22–9.67</td><td rowspan="1" colspan="1">2.31–5.26</td><td rowspan="1" colspan="1">4.05</td><td rowspan="1" colspan="1">0.12</td></tr><tr><td rowspan="2" colspan="1">head + body</td><td rowspan="2" colspan="1"><italic><tp:taxon-name>
                  <tp:taxon-name-part taxon-name-part-type="genus" reg="Coregonus">C.</tp:taxon-name-part> <tp:taxon-name-part taxon-name-part-type="species" reg="albellus">albellus</tp:taxon-name-part></tp:taxon-name></italic> vs. <italic><tp:taxon-name><tp:taxon-name-part taxon-name-part-type="genus" reg="Coregonus">C.</tp:taxon-name-part> <tp:taxon-name-part taxon-name-part-type="species" reg="acrinasus">acrinasus</tp:taxon-name-part></tp:taxon-name></italic></td><td rowspan="1" colspan="1">1: AdFB/ES</td><td rowspan="1" colspan="1">5.54–13.54</td><td rowspan="1" colspan="1">3.31–6.5</td><td rowspan="1" colspan="1">9.13</td><td rowspan="1" colspan="1">0.06</td></tr><tr><td rowspan="1" colspan="1">2: CD/UJW</td><td rowspan="1" colspan="1">1.14–1.79</td><td rowspan="1" colspan="1">1.4–2</td><td rowspan="1" colspan="1">8.69</td><td rowspan="1" colspan="1">0.07</td></tr><tr><td rowspan="2" colspan="1">body</td><td rowspan="2" colspan="1"><italic><tp:taxon-name>
                  <tp:taxon-name-part taxon-name-part-type="genus" reg="Coregonus">C.</tp:taxon-name-part> <tp:taxon-name-part taxon-name-part-type="species" reg="albellus">albellus</tp:taxon-name-part></tp:taxon-name></italic> vs. <italic><tp:taxon-name><tp:taxon-name-part taxon-name-part-type="genus" reg="Coregonus">C.</tp:taxon-name-part> <tp:taxon-name-part taxon-name-part-type="species" reg="acrinasus">acrinasus</tp:taxon-name-part></tp:taxon-name></italic></td><td rowspan="1" colspan="1">1: PecF1/CD</td><td rowspan="1" colspan="1">2.13–2.76</td><td rowspan="1" colspan="1">1.8–2.39</td><td rowspan="1" colspan="1">4.5</td><td rowspan="1" colspan="1">0.11</td></tr><tr><td rowspan="1" colspan="1">2: DFB/AdFB</td><td rowspan="1" colspan="1">1.6–2.66</td><td rowspan="1" colspan="1">1.98–3.45</td><td rowspan="1" colspan="1">3.88</td><td rowspan="1" colspan="1">0.13</td></tr><tr><td rowspan="2" colspan="1">head</td><td rowspan="2" colspan="1"><italic><tp:taxon-name>
                  <tp:taxon-name-part taxon-name-part-type="genus" reg="Coregonus">C.</tp:taxon-name-part> <tp:taxon-name-part taxon-name-part-type="species" reg="albellus">albellus</tp:taxon-name-part></tp:taxon-name></italic> vs. <italic><tp:taxon-name><tp:taxon-name-part taxon-name-part-type="genus" reg="Coregonus">C.</tp:taxon-name-part> <tp:taxon-name-part taxon-name-part-type="species" reg="acrinasus">acrinasus</tp:taxon-name-part></tp:taxon-name></italic></td><td rowspan="1" colspan="1">1: UJW/ES</td><td rowspan="1" colspan="1">5.27–13.65</td><td rowspan="1" colspan="1">3.22–7.96</td><td rowspan="1" colspan="1">4.19</td><td rowspan="1" colspan="1">0.14</td></tr><tr><td rowspan="1" colspan="1">2: ED/UJ</td><td rowspan="1" colspan="1">0.66–0.84</td><td rowspan="1" colspan="1">0.74–0.9</td><td rowspan="1" colspan="1">3.51</td><td rowspan="1" colspan="1">0.16</td></tr><tr><td rowspan="1" colspan="1">
                  <bold>Characters</bold>
                </td><td rowspan="1" colspan="1">
                  <bold>Species comparison</bold>
                </td><td rowspan="1" colspan="1">
                  <bold>Best ratios</bold>
                </td><td rowspan="1" colspan="1">
                  <bold>Range species 1</bold>
                </td><td rowspan="1" colspan="1">
                  <bold>Range species 2</bold>
                </td><td rowspan="1" colspan="1">
                  <bold>Standard distance</bold>
                </td><td rowspan="1" colspan="1">
                  <bold>δ (shape vs. Size)</bold>
                </td></tr><tr><td rowspan="2" colspan="1">head + body</td><td rowspan="2" colspan="1"><italic><tp:taxon-name>
                  <tp:taxon-name-part taxon-name-part-type="genus" reg="Coregonus">C.</tp:taxon-name-part> <tp:taxon-name-part taxon-name-part-type="species" reg="alpinus">alpinus</tp:taxon-name-part></tp:taxon-name></italic> vs. <italic><tp:taxon-name><tp:taxon-name-part taxon-name-part-type="genus" reg="Coregonus">C.</tp:taxon-name-part> <tp:taxon-name-part taxon-name-part-type="species" reg="fatioi">fatioi</tp:taxon-name-part></tp:taxon-name></italic></td><td rowspan="1" colspan="1">1: CD/PostD *</td><td rowspan="1" colspan="1">0.17–0.21</td><td rowspan="1" colspan="1">0.14–0.17</td><td rowspan="1" colspan="1">22.73</td><td rowspan="1" colspan="1">0.07</td></tr><tr><td rowspan="1" colspan="1">2: DFAe/UJ</td><td rowspan="1" colspan="1">3.14–3.93</td><td rowspan="1" colspan="1">2.43–3.41</td><td rowspan="1" colspan="1">22.33</td><td rowspan="1" colspan="1">0.07</td></tr><tr><td rowspan="2" colspan="1">body</td><td rowspan="2" colspan="1"><italic><tp:taxon-name>
                  <tp:taxon-name-part taxon-name-part-type="genus" reg="Coregonus">C.</tp:taxon-name-part> <tp:taxon-name-part taxon-name-part-type="species" reg="alpinus">alpinus</tp:taxon-name-part></tp:taxon-name></italic> vs. <italic><tp:taxon-name><tp:taxon-name-part taxon-name-part-type="genus" reg="Coregonus">C.</tp:taxon-name-part> <tp:taxon-name-part taxon-name-part-type="species" reg="fatioi">fatioi</tp:taxon-name-part></tp:taxon-name></italic></td><td rowspan="1" colspan="1">1: CD/PostD *</td><td rowspan="1" colspan="1">0.17–0.21</td><td rowspan="1" colspan="1">0.14–0.17</td><td rowspan="1" colspan="1">8.98</td><td rowspan="1" colspan="1">0.17</td></tr><tr><td rowspan="1" colspan="1">2: DFAe/DHL</td><td rowspan="1" colspan="1">1.26–1.55</td><td rowspan="1" colspan="1">1.02–1.36</td><td rowspan="1" colspan="1">7.9</td><td rowspan="1" colspan="1">0.19</td></tr><tr><td rowspan="2" colspan="1">head</td><td rowspan="2" colspan="1"><italic><tp:taxon-name>
                  <tp:taxon-name-part taxon-name-part-type="genus" reg="Coregonus">C.</tp:taxon-name-part> <tp:taxon-name-part taxon-name-part-type="species" reg="alpinus">alpinus</tp:taxon-name-part></tp:taxon-name></italic> vs. <italic><tp:taxon-name><tp:taxon-name-part taxon-name-part-type="genus" reg="Coregonus">C.</tp:taxon-name-part> <tp:taxon-name-part taxon-name-part-type="species" reg="fatioi">fatioi</tp:taxon-name-part></tp:taxon-name></italic></td><td rowspan="1" colspan="1">1: HD/UJ</td><td rowspan="1" colspan="1">2.34–2.9</td><td rowspan="1" colspan="1">2.13–2.57</td><td rowspan="1" colspan="1">3.86</td><td rowspan="1" colspan="1">0.3</td></tr><tr><td rowspan="1" colspan="1">2: MW/ES</td><td rowspan="1" colspan="1">1.47–3</td><td rowspan="1" colspan="1">1.82–6.16</td><td rowspan="1" colspan="1">3.15</td><td rowspan="1" colspan="1">0.34</td></tr><tr><td rowspan="2" colspan="1">head + body</td><td rowspan="2" colspan="1"><italic><tp:taxon-name>
                  <tp:taxon-name-part taxon-name-part-type="genus" reg="Coregonus">C.</tp:taxon-name-part> <tp:taxon-name-part taxon-name-part-type="species" reg="alpinus">alpinus</tp:taxon-name-part></tp:taxon-name></italic> vs. <italic><tp:taxon-name><tp:taxon-name-part taxon-name-part-type="genus" reg="Coregonus">C.</tp:taxon-name-part> <tp:taxon-name-part taxon-name-part-type="species" reg="steinmanni">steinmanni</tp:taxon-name-part></tp:taxon-name></italic> (a)</td><td rowspan="1" colspan="1">ED/EC</td><td rowspan="1" colspan="1">0.74–0.9</td><td rowspan="1" colspan="1">0.74–0.9</td><td rowspan="1" colspan="1">8.07</td><td rowspan="1" colspan="1">0.05</td></tr><tr><td rowspan="1" colspan="1">CD/CL</td><td rowspan="1" colspan="1">0.6–0.75</td><td rowspan="1" colspan="1">0.54–0.7</td><td rowspan="1" colspan="1">8.02</td><td rowspan="1" colspan="1">0.05</td></tr><tr><td rowspan="2" colspan="1">body</td><td rowspan="2" colspan="1"><italic><tp:taxon-name>
                  <tp:taxon-name-part taxon-name-part-type="genus" reg="Coregonus">C.</tp:taxon-name-part> <tp:taxon-name-part taxon-name-part-type="species" reg="alpinus">alpinus</tp:taxon-name-part></tp:taxon-name></italic> vs. <italic><tp:taxon-name><tp:taxon-name-part taxon-name-part-type="genus" reg="Coregonus">C.</tp:taxon-name-part> <tp:taxon-name-part taxon-name-part-type="species" reg="steinmanni">steinmanni</tp:taxon-name-part></tp:taxon-name></italic></td><td rowspan="1" colspan="1">1: DFAe/AFAe</td><td rowspan="1" colspan="1">1.5–1.83</td><td rowspan="1" colspan="1">1.43–1.62</td><td rowspan="1" colspan="1">5.7</td><td rowspan="1" colspan="1">0.06</td></tr><tr><td rowspan="1" colspan="1">2: PelvFS/DFAe</td><td rowspan="1" colspan="1">0.24–0.36</td><td rowspan="1" colspan="1">0.29–0.37</td><td rowspan="1" colspan="1">5.58</td><td rowspan="1" colspan="1">0.07</td></tr><tr><td rowspan="2" colspan="1">head</td><td rowspan="2" colspan="1"><italic><tp:taxon-name>
                  <tp:taxon-name-part taxon-name-part-type="genus" reg="Coregonus">C.</tp:taxon-name-part> <tp:taxon-name-part taxon-name-part-type="species" reg="alpinus">alpinus</tp:taxon-name-part></tp:taxon-name></italic> vs. <italic><tp:taxon-name><tp:taxon-name-part taxon-name-part-type="genus" reg="Coregonus">C.</tp:taxon-name-part> <tp:taxon-name-part taxon-name-part-type="species" reg="steinmanni">steinmanni</tp:taxon-name-part></tp:taxon-name></italic></td><td rowspan="1" colspan="1">1: EC/SW</td><td rowspan="1" colspan="1">1.47–2.13</td><td rowspan="1" colspan="1">1.43–1.7</td><td rowspan="1" colspan="1">2.45</td><td rowspan="1" colspan="1">0.16</td></tr><tr><td rowspan="1" colspan="1">2: ED/EC</td><td rowspan="1" colspan="1">0.74--0.9</td><td rowspan="1" colspan="1">0.79–0.9</td><td rowspan="1" colspan="1">2.2</td><td rowspan="1" colspan="1">0.18</td></tr><tr><td rowspan="2" colspan="1">head + body</td><td rowspan="2" colspan="1"><italic><tp:taxon-name>
                  <tp:taxon-name-part taxon-name-part-type="genus" reg="Coregonus">C.</tp:taxon-name-part> <tp:taxon-name-part taxon-name-part-type="species" reg="alpinus">alpinus</tp:taxon-name-part></tp:taxon-name></italic> vs. <italic><tp:taxon-name><tp:taxon-name-part taxon-name-part-type="genus" reg="Coregonus">C.</tp:taxon-name-part> <tp:taxon-name-part taxon-name-part-type="species" reg="profundus">profundus</tp:taxon-name-part></tp:taxon-name></italic></td><td rowspan="1" colspan="1">1: CD/DHL *</td><td rowspan="1" colspan="1">0.54–0.62</td><td rowspan="1" colspan="1">0.4–0.49</td><td rowspan="1" colspan="1">19.86</td><td rowspan="1" colspan="1">0.07</td></tr><tr><td rowspan="1" colspan="1">2: PecF2/CF</td><td rowspan="1" colspan="1">0.63–0.82</td><td rowspan="1" colspan="1">0.74–0.90</td><td rowspan="1" colspan="1">19.01</td><td rowspan="1" colspan="1">0.07</td></tr><tr><td rowspan="2" colspan="1">body</td><td rowspan="2" colspan="1"><italic><tp:taxon-name>
                  <tp:taxon-name-part taxon-name-part-type="genus" reg="Coregonus">C.</tp:taxon-name-part> <tp:taxon-name-part taxon-name-part-type="species" reg="alpinus">alpinus</tp:taxon-name-part></tp:taxon-name></italic> vs. <italic><tp:taxon-name><tp:taxon-name-part taxon-name-part-type="genus" reg="Coregonus">C.</tp:taxon-name-part> <tp:taxon-name-part taxon-name-part-type="species" reg="profundus">profundus</tp:taxon-name-part></tp:taxon-name></italic></td><td rowspan="1" colspan="1">1: CD/DHL *</td><td rowspan="1" colspan="1">0.54–0.62</td><td rowspan="1" colspan="1">0.4–0.49</td><td rowspan="1" colspan="1">9.31</td><td rowspan="1" colspan="1">0.15</td></tr><tr><td rowspan="1" colspan="1">2: PecF2/CF</td><td rowspan="1" colspan="1">0.63–0.82</td><td rowspan="1" colspan="1">0.74–0.90</td><td rowspan="1" colspan="1">7.32</td><td rowspan="1" colspan="1">0.19</td></tr><tr><td rowspan="2" colspan="1">head</td><td rowspan="2" colspan="1"><italic><tp:taxon-name>
                  <tp:taxon-name-part taxon-name-part-type="genus" reg="Coregonus">C.</tp:taxon-name-part> <tp:taxon-name-part taxon-name-part-type="species" reg="alpinus">alpinus</tp:taxon-name-part></tp:taxon-name></italic> vs. <italic><tp:taxon-name><tp:taxon-name-part taxon-name-part-type="genus" reg="Coregonus">C.</tp:taxon-name-part> <tp:taxon-name-part taxon-name-part-type="species" reg="profundus">profundus</tp:taxon-name-part></tp:taxon-name></italic></td><td rowspan="1" colspan="1">1: EH/PostD</td><td rowspan="1" colspan="1">0.09–0.11</td><td rowspan="1" colspan="1">0.11–0.15</td><td rowspan="1" colspan="1">4.32</td><td rowspan="1" colspan="1">0.21</td></tr><tr><td rowspan="1" colspan="1">2: SD/UJW</td><td rowspan="1" colspan="1">0.35–0.51</td><td rowspan="1" colspan="1">0.30–0.44</td><td rowspan="1" colspan="1">3.93</td><td rowspan="1" colspan="1">0.23</td></tr><tr><td rowspan="2" colspan="1">head + body</td><td rowspan="2" colspan="1"><italic><tp:taxon-name>
                  <tp:taxon-name-part taxon-name-part-type="genus" reg="Coregonus">C.</tp:taxon-name-part> <tp:taxon-name-part taxon-name-part-type="species" reg="alpinus">alpinus</tp:taxon-name-part></tp:taxon-name></italic> vs. <italic><tp:taxon-name><tp:taxon-name-part taxon-name-part-type="genus" reg="Coregonus">C.</tp:taxon-name-part> <tp:taxon-name-part taxon-name-part-type="species" reg="acrinasus">acrinasus</tp:taxon-name-part></tp:taxon-name></italic></td><td rowspan="1" colspan="1">1: CD/LJ</td><td rowspan="1" colspan="1">0.95–1.11</td><td rowspan="1" colspan="1">0.79–1</td><td rowspan="1" colspan="1">65.21</td><td rowspan="1" colspan="1">0.02</td></tr><tr><td rowspan="1" colspan="1">2: CF/M *</td><td rowspan="1" colspan="1">5.55–6.55</td><td rowspan="1" colspan="1">4.4–5.57</td><td rowspan="1" colspan="1">65.13</td><td rowspan="1" colspan="1">0.02</td></tr><tr><td rowspan="2" colspan="1">body</td><td rowspan="2" colspan="1"><italic><tp:taxon-name>
                  <tp:taxon-name-part taxon-name-part-type="genus" reg="Coregonus">C.</tp:taxon-name-part> <tp:taxon-name-part taxon-name-part-type="species" reg="alpinus">alpinus</tp:taxon-name-part></tp:taxon-name></italic> vs. <italic><tp:taxon-name><tp:taxon-name-part taxon-name-part-type="genus" reg="Coregonus">C.</tp:taxon-name-part> <tp:taxon-name-part taxon-name-part-type="species" reg="acrinasus">acrinasus</tp:taxon-name-part></tp:taxon-name></italic></td><td rowspan="1" colspan="1">1: CD/DHL</td><td rowspan="1" colspan="1">0.54–0.62</td><td rowspan="1" colspan="1">0.46–0.58</td><td rowspan="1" colspan="1">4.69</td><td rowspan="1" colspan="1">0.25</td></tr><tr><td rowspan="1" colspan="1">2: DFAe/DFPe</td><td rowspan="1" colspan="1">3.39–4.72</td><td rowspan="1" colspan="1">2.84–4.54</td><td rowspan="1" colspan="1">3.91</td><td rowspan="1" colspan="1">0.29</td></tr><tr><td rowspan="2" colspan="1">head</td><td rowspan="2" colspan="1"><italic><tp:taxon-name>
                  <tp:taxon-name-part taxon-name-part-type="genus" reg="Coregonus">C.</tp:taxon-name-part> <tp:taxon-name-part taxon-name-part-type="species" reg="alpinus">alpinus</tp:taxon-name-part></tp:taxon-name></italic> vs. <italic><tp:taxon-name><tp:taxon-name-part taxon-name-part-type="genus" reg="Coregonus">C.</tp:taxon-name-part> <tp:taxon-name-part taxon-name-part-type="species" reg="acrinasus">acrinasus</tp:taxon-name-part></tp:taxon-name></italic></td><td rowspan="1" colspan="1">1: PostO/M</td><td rowspan="1" colspan="1">2.4–3</td><td rowspan="1" colspan="1">2.17–2.56</td><td rowspan="1" colspan="1">4.26</td><td rowspan="1" colspan="1">0.21</td></tr><tr><td rowspan="1" colspan="1">2: HD/MW</td><td rowspan="1" colspan="1">6.57–8.7</td><td rowspan="1" colspan="1">6.02–8.87</td><td rowspan="1" colspan="1">3.65</td><td rowspan="1" colspan="1">0.24</td></tr><tr><td rowspan="1" colspan="1">
                  <bold>Characters</bold>
                </td><td rowspan="1" colspan="1">
                  <bold>Species comparison</bold>
                </td><td rowspan="1" colspan="1">
                  <bold>Best ratios</bold>
                </td><td rowspan="1" colspan="1">
                  <bold>Range species 1</bold>
                </td><td rowspan="1" colspan="1">
                  <bold>Range species 2</bold>
                </td><td rowspan="1" colspan="1">
                  <bold>Standard distance</bold>
                </td><td rowspan="1" colspan="1">
                  <bold>δ (shape vs. Size)</bold>
                </td></tr><tr><td rowspan="2" colspan="1">head + body</td><td rowspan="2" colspan="1"><italic><tp:taxon-name>
                  <tp:taxon-name-part taxon-name-part-type="genus" reg="Coregonus">C.</tp:taxon-name-part> <tp:taxon-name-part taxon-name-part-type="species" reg="fatioi">fatioi</tp:taxon-name-part></tp:taxon-name></italic> vs. <italic><tp:taxon-name><tp:taxon-name-part taxon-name-part-type="genus" reg="Coregonus">C.</tp:taxon-name-part> <tp:taxon-name-part taxon-name-part-type="species" reg="steinmanni">steinmanni</tp:taxon-name-part></tp:taxon-name></italic> (b)</td><td rowspan="1" colspan="1">1: CD/UJ *</td><td rowspan="1" colspan="1">1.02–1.34</td><td rowspan="1" colspan="1">1.36–1.55</td><td rowspan="1" colspan="1">33.96</td><td rowspan="1" colspan="1">0.04</td></tr><tr><td rowspan="1" colspan="1">2: PelvF/PAdC</td><td rowspan="1" colspan="1">0.73–1</td><td rowspan="1" colspan="1">0.84–0.1</td><td rowspan="1" colspan="1">33.71</td><td rowspan="1" colspan="1">0.04</td></tr><tr><td rowspan="2" colspan="1">body</td><td rowspan="2" colspan="1"><italic><tp:taxon-name>
                  <tp:taxon-name-part taxon-name-part-type="genus" reg="Coregonus">C.</tp:taxon-name-part> <tp:taxon-name-part taxon-name-part-type="species" reg="fatioi">fatioi</tp:taxon-name-part></tp:taxon-name></italic> vs. <italic><tp:taxon-name><tp:taxon-name-part taxon-name-part-type="genus" reg="Coregonus">C.</tp:taxon-name-part> <tp:taxon-name-part taxon-name-part-type="species" reg="steinmanni">steinmanni</tp:taxon-name-part></tp:taxon-name></italic></td><td rowspan="1" colspan="1">1: CD/PostD *</td><td rowspan="1" colspan="1">0.14–0.17</td><td rowspan="1" colspan="1">0.17–0.20</td><td rowspan="1" colspan="1">6.34</td><td rowspan="1" colspan="1">0.22</td></tr><tr><td rowspan="1" colspan="1">2: DHL/BD</td><td rowspan="1" colspan="1">0.5–0.7</td><td rowspan="1" colspan="1">0.45–0.58</td><td rowspan="1" colspan="1">5.37</td><td rowspan="1" colspan="1">0.25</td></tr><tr><td rowspan="2" colspan="1">head</td><td rowspan="2" colspan="1"><italic><tp:taxon-name>
                  <tp:taxon-name-part taxon-name-part-type="genus" reg="Coregonus">C.</tp:taxon-name-part> <tp:taxon-name-part taxon-name-part-type="species" reg="fatioi">fatioi</tp:taxon-name-part></tp:taxon-name></italic> vs. <italic><tp:taxon-name><tp:taxon-name-part taxon-name-part-type="genus" reg="Coregonus">C.</tp:taxon-name-part> <tp:taxon-name-part taxon-name-part-type="species" reg="steinmanni">steinmanni</tp:taxon-name-part></tp:taxon-name></italic></td><td rowspan="1" colspan="1">1: HD/UJ</td><td rowspan="1" colspan="1">2.13–2.57</td><td rowspan="1" colspan="1">2.42–2.83</td><td rowspan="1" colspan="1">4.41</td><td rowspan="1" colspan="1">0.23</td></tr><tr><td rowspan="1" colspan="1">2: HW/LJW</td><td rowspan="1" colspan="1">3.17–6.12</td><td rowspan="1" colspan="1">3.72–5.1</td><td rowspan="1" colspan="1">3.25</td><td rowspan="1" colspan="1">0.29</td></tr><tr><td rowspan="2" colspan="1">head + body</td><td rowspan="2" colspan="1"><italic><tp:taxon-name>
                  <tp:taxon-name-part taxon-name-part-type="genus" reg="Coregonus">C.</tp:taxon-name-part> <tp:taxon-name-part taxon-name-part-type="species" reg="fatioi">fatioi</tp:taxon-name-part></tp:taxon-name></italic> vs. <italic><tp:taxon-name><tp:taxon-name-part taxon-name-part-type="genus" reg="Coregonus">C.</tp:taxon-name-part> <tp:taxon-name-part taxon-name-part-type="species" reg="profundus">profundus</tp:taxon-name-part></tp:taxon-name></italic></td><td rowspan="1" colspan="1">1: CL/EC</td><td rowspan="1" colspan="1">1.84–2.98</td><td rowspan="1" colspan="1">1.56–2.09</td><td rowspan="1" colspan="1">10.03</td><td rowspan="1" colspan="1">0.02</td></tr><tr><td rowspan="1" colspan="1">2: DHL/UJ</td><td rowspan="1" colspan="1">2.11–2.70</td><td rowspan="1" colspan="1">2.32–2.92</td><td rowspan="1" colspan="1">9.54</td><td rowspan="1" colspan="1">0.02</td></tr><tr><td rowspan="2" colspan="1">body</td><td rowspan="2" colspan="1"><italic><tp:taxon-name>
                  <tp:taxon-name-part taxon-name-part-type="genus" reg="Coregonus">C.</tp:taxon-name-part> <tp:taxon-name-part taxon-name-part-type="species" reg="fatioi">fatioi</tp:taxon-name-part></tp:taxon-name></italic> vs. <italic><tp:taxon-name><tp:taxon-name-part taxon-name-part-type="genus" reg="Coregonus">C.</tp:taxon-name-part> <tp:taxon-name-part taxon-name-part-type="species" reg="profundus">profundus</tp:taxon-name-part></tp:taxon-name></italic></td><td rowspan="1" colspan="1">1: CL/DHL</td><td rowspan="1" colspan="1">0.76–1.04</td><td rowspan="1" colspan="1">0.61–0.82</td><td rowspan="1" colspan="1">4.44</td><td rowspan="1" colspan="1">&lt;0.01</td></tr><tr><td rowspan="1" colspan="1">2: DFPe/CD</td><td rowspan="1" colspan="1">0.56–0.87</td><td rowspan="1" colspan="1">0.56.0.82</td><td rowspan="1" colspan="1">3.2</td><td rowspan="1" colspan="1">&lt;0.01</td></tr><tr><td rowspan="2" colspan="1">head</td><td rowspan="2" colspan="1"><italic><tp:taxon-name>
                  <tp:taxon-name-part taxon-name-part-type="genus" reg="Coregonus">C.</tp:taxon-name-part> <tp:taxon-name-part taxon-name-part-type="species" reg="fatioi">fatioi</tp:taxon-name-part></tp:taxon-name></italic> vs. <italic><tp:taxon-name><tp:taxon-name-part taxon-name-part-type="genus" reg="Coregonus">C.</tp:taxon-name-part> <tp:taxon-name-part taxon-name-part-type="species" reg="profundus">profundus</tp:taxon-name-part></tp:taxon-name></italic></td><td rowspan="1" colspan="1">1: EC/SW</td><td rowspan="1" colspan="1">1.32–1.73</td><td rowspan="1" colspan="1">1.63–2.38</td><td rowspan="1" colspan="1">5.05</td><td rowspan="1" colspan="1">0.08</td></tr><tr><td rowspan="1" colspan="1">2: UJ/UJW</td><td rowspan="1" colspan="1">1.04–1.50</td><td rowspan="1" colspan="1">1–1.29</td><td rowspan="1" colspan="1">4.28</td><td rowspan="1" colspan="1">0.09</td></tr><tr><td rowspan="2" colspan="1">head + body</td><td rowspan="2" colspan="1"><italic><tp:taxon-name>
                  <tp:taxon-name-part taxon-name-part-type="genus" reg="Coregonus">C.</tp:taxon-name-part> <tp:taxon-name-part taxon-name-part-type="species" reg="fatioi">fatioi</tp:taxon-name-part></tp:taxon-name></italic> vs. <italic><tp:taxon-name><tp:taxon-name-part taxon-name-part-type="genus" reg="Coregonus">C.</tp:taxon-name-part> <tp:taxon-name-part taxon-name-part-type="species" reg="acrinasus">acrinasus</tp:taxon-name-part></tp:taxon-name></italic></td><td rowspan="1" colspan="1">1: CD/PostD</td><td rowspan="1" colspan="1">0.14–0.17</td><td rowspan="1" colspan="1">0.16–0.2</td><td rowspan="1" colspan="1">8.3</td><td rowspan="1" colspan="1">0.05</td></tr><tr><td rowspan="1" colspan="1">2: ED/SW</td><td rowspan="1" colspan="1">1.08–1.5</td><td rowspan="1" colspan="1">1.3–1.79</td><td rowspan="1" colspan="1">8</td><td rowspan="1" colspan="1">0.05</td></tr><tr><td rowspan="2" colspan="1">body</td><td rowspan="2" colspan="1"><italic><tp:taxon-name>
                  <tp:taxon-name-part taxon-name-part-type="genus" reg="Coregonus">C.</tp:taxon-name-part> <tp:taxon-name-part taxon-name-part-type="species" reg="fatioi">fatioi</tp:taxon-name-part></tp:taxon-name></italic> vs. <italic><tp:taxon-name><tp:taxon-name-part taxon-name-part-type="genus" reg="Coregonus">C.</tp:taxon-name-part> <tp:taxon-name-part taxon-name-part-type="species" reg="acrinasus">acrinasus</tp:taxon-name-part></tp:taxon-name></italic></td><td rowspan="1" colspan="1">1: CD/PostD</td><td rowspan="1" colspan="1">0.14–0.17</td><td rowspan="1" colspan="1">0.16–0.2</td><td rowspan="1" colspan="1">3.66</td><td rowspan="1" colspan="1">0.07</td></tr><tr><td rowspan="1" colspan="1">2: AFAe/DHL</td><td rowspan="1" colspan="1">0.69–0.9</td><td rowspan="1" colspan="1">0.61–0.93</td><td rowspan="1" colspan="1">2.93</td><td rowspan="1" colspan="1">0.09</td></tr><tr><td rowspan="2" colspan="1">head</td><td rowspan="2" colspan="1"><italic><tp:taxon-name>
                  <tp:taxon-name-part taxon-name-part-type="genus" reg="Coregonus">C.</tp:taxon-name-part> <tp:taxon-name-part taxon-name-part-type="species" reg="fatioi">fatioi</tp:taxon-name-part></tp:taxon-name></italic> vs. <italic><tp:taxon-name><tp:taxon-name-part taxon-name-part-type="genus" reg="Coregonus">C.</tp:taxon-name-part> <tp:taxon-name-part taxon-name-part-type="species" reg="acrinasus">acrinasus</tp:taxon-name-part></tp:taxon-name></italic></td><td rowspan="1" colspan="1">1: ED/SW</td><td rowspan="1" colspan="1">1.08–1.5</td><td rowspan="1" colspan="1">1.3–1.79</td><td rowspan="1" colspan="1">3.05</td><td rowspan="1" colspan="1">0.15</td></tr><tr><td rowspan="1" colspan="1">2: MW/ES</td><td rowspan="1" colspan="1">1.82–6.16</td><td rowspan="1" colspan="1">1.4–3.02</td><td rowspan="1" colspan="1">2.45</td><td rowspan="1" colspan="1">0.18</td></tr><tr><td rowspan="1" colspan="1">
                  <bold>Characters</bold>
                </td><td rowspan="1" colspan="1">
                  <bold>Species comparison</bold>
                </td><td rowspan="1" colspan="1">
                  <bold>Best ratios</bold>
                </td><td rowspan="1" colspan="1">
                  <bold>Range species 1</bold>
                </td><td rowspan="1" colspan="1">
                  <bold>Range species 2</bold>
                </td><td rowspan="1" colspan="1">
                  <bold>Standard distance</bold>
                </td><td rowspan="1" colspan="1">
                  <bold>δ (shape vs. Size)</bold>
                </td></tr><tr><td rowspan="2" colspan="1">head + body</td><td rowspan="2" colspan="1"><italic><tp:taxon-name>
                  <tp:taxon-name-part taxon-name-part-type="genus" reg="Coregonus">C.</tp:taxon-name-part> <tp:taxon-name-part taxon-name-part-type="species" reg="steinmanni">steinmanni</tp:taxon-name-part></tp:taxon-name></italic> vs. <italic><tp:taxon-name><tp:taxon-name-part taxon-name-part-type="genus" reg="Coregonus">C.</tp:taxon-name-part> <tp:taxon-name-part taxon-name-part-type="species" reg="profundus">profundus</tp:taxon-name-part></tp:taxon-name></italic> (c)</td><td rowspan="1" colspan="1">1: CD/DHL *</td><td rowspan="1" colspan="1">0.53–0.63</td><td rowspan="1" colspan="1">0.4–0.49</td><td rowspan="1" colspan="1">23.9</td><td rowspan="1" colspan="1">0.05</td></tr><tr><td rowspan="1" colspan="1">2: CL/IOW</td><td rowspan="1" colspan="1">2.05–2.69</td><td rowspan="1" colspan="1">1.69–2.28</td><td rowspan="1" colspan="1">23.3</td><td rowspan="1" colspan="1">0.05</td></tr><tr><td rowspan="2" colspan="1">body</td><td rowspan="2" colspan="1"><italic><tp:taxon-name>
                  <tp:taxon-name-part taxon-name-part-type="genus" reg="Coregonus">C.</tp:taxon-name-part> <tp:taxon-name-part taxon-name-part-type="species" reg="steinmanni">steinmanni</tp:taxon-name-part></tp:taxon-name></italic> vs. <italic><tp:taxon-name><tp:taxon-name-part taxon-name-part-type="genus" reg="Coregonus">C.</tp:taxon-name-part> <tp:taxon-name-part taxon-name-part-type="species" reg="profundus">profundus</tp:taxon-name-part></tp:taxon-name></italic></td><td rowspan="1" colspan="1">1: CD/DHL *</td><td rowspan="1" colspan="1">0.53–0.63</td><td rowspan="1" colspan="1">0.4–0.49</td><td rowspan="1" colspan="1">9.13</td><td rowspan="1" colspan="1">0.14</td></tr><tr><td rowspan="1" colspan="1">2: PecF2/DFAe</td><td rowspan="1" colspan="1">0.76–0.96</td><td rowspan="1" colspan="1">0.82–1.21</td><td rowspan="1" colspan="1">7.44</td><td rowspan="1" colspan="1">0.17</td></tr><tr><td rowspan="2" colspan="1">head</td><td rowspan="2" colspan="1"><italic><tp:taxon-name>
                  <tp:taxon-name-part taxon-name-part-type="genus" reg="Coregonus">C.</tp:taxon-name-part> <tp:taxon-name-part taxon-name-part-type="species" reg="steinmanni">steinmanni</tp:taxon-name-part></tp:taxon-name></italic> vs. <italic><tp:taxon-name><tp:taxon-name-part taxon-name-part-type="genus" reg="Coregonus">C.</tp:taxon-name-part> <tp:taxon-name-part taxon-name-part-type="species" reg="profundus">profundus</tp:taxon-name-part></tp:taxon-name></italic></td><td rowspan="1" colspan="1">1: SW/UJW</td><td rowspan="1" colspan="1">0.65–0.80</td><td rowspan="1" colspan="1">0.54–0.69</td><td rowspan="1" colspan="1">5.9</td><td rowspan="1" colspan="1">0.12</td></tr><tr><td rowspan="1" colspan="1">2: EH/PostO</td><td rowspan="1" colspan="1">0.36–0.47</td><td rowspan="1" colspan="1">0.41–0.52</td><td rowspan="1" colspan="1">5.37</td><td rowspan="1" colspan="1">0.13</td></tr><tr><td rowspan="2" colspan="1">head + body</td><td rowspan="2" colspan="1"><italic><tp:taxon-name>
                  <tp:taxon-name-part taxon-name-part-type="genus" reg="Coregonus">C.</tp:taxon-name-part> <tp:taxon-name-part taxon-name-part-type="species" reg="steinmanni">steinmanni</tp:taxon-name-part></tp:taxon-name></italic> vs. <italic><tp:taxon-name><tp:taxon-name-part taxon-name-part-type="genus" reg="Coregonus">C.</tp:taxon-name-part> <tp:taxon-name-part taxon-name-part-type="species" reg="acrinasus">acrinasus</tp:taxon-name-part></tp:taxon-name></italic> (d)</td><td rowspan="1" colspan="1">1: CD/M *</td><td rowspan="1" colspan="1">1.86–2.24</td><td rowspan="1" colspan="1">1.4–1.9</td><td rowspan="1" colspan="1">160.64</td><td rowspan="1" colspan="1">&lt;0.01</td></tr><tr><td rowspan="1" colspan="1">2: PostD/LJ</td><td rowspan="1" colspan="1">4.96–5.9</td><td rowspan="1" colspan="1">4.65–5.43</td><td rowspan="1" colspan="1">160.6</td><td rowspan="1" colspan="1">&lt;0.01</td></tr><tr><td rowspan="2" colspan="1">body</td><td rowspan="2" colspan="1"><italic><tp:taxon-name>
                  <tp:taxon-name-part taxon-name-part-type="genus" reg="Coregonus">C.</tp:taxon-name-part> <tp:taxon-name-part taxon-name-part-type="species" reg="steinmanni">steinmanni</tp:taxon-name-part></tp:taxon-name></italic> vs. <italic><tp:taxon-name><tp:taxon-name-part taxon-name-part-type="genus" reg="Coregonus">C.</tp:taxon-name-part> <tp:taxon-name-part taxon-name-part-type="species" reg="acrinasus">acrinasus</tp:taxon-name-part></tp:taxon-name></italic></td><td rowspan="1" colspan="1">1: CD/DHL</td><td rowspan="1" colspan="1">0.53–0.63</td><td rowspan="1" colspan="1">0.46–0.58</td><td rowspan="1" colspan="1">4.46</td><td rowspan="1" colspan="1">0.23</td></tr><tr><td rowspan="1" colspan="1">2: PelvF/DHL</td><td rowspan="1" colspan="1">1.08–1.26</td><td rowspan="1" colspan="1">0.95–1.16</td><td rowspan="1" colspan="1">3.83</td><td rowspan="1" colspan="1">0.26</td></tr><tr><td rowspan="2" colspan="1">head</td><td rowspan="2" colspan="1"><italic><tp:taxon-name>
                  <tp:taxon-name-part taxon-name-part-type="genus" reg="Coregonus">C.</tp:taxon-name-part> <tp:taxon-name-part taxon-name-part-type="species" reg="steinmanni">steinmanni</tp:taxon-name-part></tp:taxon-name></italic> vs. <italic><tp:taxon-name><tp:taxon-name-part taxon-name-part-type="genus" reg="Coregonus">C.</tp:taxon-name-part> <tp:taxon-name-part taxon-name-part-type="species" reg="acrinasus">acrinasus</tp:taxon-name-part></tp:taxon-name></italic></td><td rowspan="1" colspan="1">1: ED/HD</td><td rowspan="1" colspan="1">0.29–0.33</td><td rowspan="1" colspan="1">0.31–0.37</td><td rowspan="1" colspan="1">4.54</td><td rowspan="1" colspan="1">0.13</td></tr><tr><td rowspan="1" colspan="1">2: HL/M</td><td rowspan="1" colspan="1">4.6–5.53</td><td rowspan="1" colspan="1">4.21–5.17</td><td rowspan="1" colspan="1">3.41</td><td rowspan="1" colspan="1">0.17</td></tr><tr><td rowspan="1" colspan="1">
                  <bold>Characters</bold>
                </td><td rowspan="1" colspan="1">
                  <bold>Species comparison</bold>
                </td><td rowspan="1" colspan="1">
                  <bold>Best ratios</bold>
                </td><td rowspan="1" colspan="1">
                  <bold>Range species 1</bold>
                </td><td rowspan="1" colspan="1">
                  <bold>Range species 2</bold>
                </td><td rowspan="1" colspan="1">
                  <bold>Standard distance</bold>
                </td><td rowspan="1" colspan="1">
                  <bold>δ (shape vs. Size)</bold>
                </td></tr><tr><td rowspan="2" colspan="1">head + body</td><td rowspan="2" colspan="1"><italic><tp:taxon-name>
                  <tp:taxon-name-part taxon-name-part-type="genus" reg="Coregonus">C.</tp:taxon-name-part> <tp:taxon-name-part taxon-name-part-type="species" reg="profundus">profundus</tp:taxon-name-part></tp:taxon-name></italic> vs. <italic><tp:taxon-name><tp:taxon-name-part taxon-name-part-type="genus" reg="Coregonus">C.</tp:taxon-name-part> <tp:taxon-name-part taxon-name-part-type="species" reg="acrinasus">acrinasus</tp:taxon-name-part></tp:taxon-name></italic></td><td rowspan="1" colspan="1">1: PecF2/CD</td><td rowspan="1" colspan="1">2.37–3.16</td><td rowspan="1" colspan="1">1.91–2.59</td><td rowspan="1" colspan="1">13.46</td><td rowspan="1" colspan="1">0.01</td></tr><tr><td rowspan="1" colspan="1">2: LJ/UJW</td><td rowspan="1" colspan="1">1.34–1.86</td><td rowspan="1" colspan="1">1.54–2.27</td><td rowspan="1" colspan="1">13.12</td><td rowspan="1" colspan="1">0.01</td></tr><tr><td rowspan="2" colspan="1">body</td><td rowspan="2" colspan="1"><italic><tp:taxon-name>
                  <tp:taxon-name-part taxon-name-part-type="genus" reg="Coregonus">C.</tp:taxon-name-part> <tp:taxon-name-part taxon-name-part-type="species" reg="profundus">profundus</tp:taxon-name-part></tp:taxon-name></italic> vs. <italic><tp:taxon-name><tp:taxon-name-part taxon-name-part-type="genus" reg="Coregonus">C.</tp:taxon-name-part> <tp:taxon-name-part taxon-name-part-type="species" reg="acrinasus">acrinasus</tp:taxon-name-part></tp:taxon-name></italic></td><td rowspan="1" colspan="1">1: PecF2/CD</td><td rowspan="1" colspan="1">2.37–3.16</td><td rowspan="1" colspan="1">1.91–2.59</td><td rowspan="1" colspan="1">4.58</td><td rowspan="1" colspan="1">0.05</td></tr><tr><td rowspan="1" colspan="1">2: DHL/TL</td><td rowspan="1" colspan="1">0.13–0.15</td><td rowspan="1" colspan="1">0.12–0.13</td><td rowspan="1" colspan="1">3.48</td><td rowspan="1" colspan="1">0.06</td></tr><tr><td rowspan="2" colspan="1">head</td><td rowspan="2" colspan="1"><italic><tp:taxon-name>
                  <tp:taxon-name-part taxon-name-part-type="genus" reg="Coregonus">C.</tp:taxon-name-part> <tp:taxon-name-part taxon-name-part-type="species" reg="profundus">profundus</tp:taxon-name-part></tp:taxon-name></italic> vs. <italic><tp:taxon-name><tp:taxon-name-part taxon-name-part-type="genus" reg="Coregonus">C.</tp:taxon-name-part> <tp:taxon-name-part taxon-name-part-type="species" reg="acrinasus">acrinasus</tp:taxon-name-part></tp:taxon-name></italic></td><td rowspan="1" colspan="1">1: M/UJW</td><td rowspan="1" colspan="1">0.69–0.94</td><td rowspan="1" colspan="1">0.8–1.22</td><td rowspan="1" colspan="1">4.45</td><td rowspan="1" colspan="1">0.02</td></tr><tr><td rowspan="1" colspan="1">2: EC/LJ</td><td rowspan="1" colspan="1">0.66–0.81</td><td rowspan="1" colspan="1">0.58–0.72</td><td rowspan="1" colspan="1">3.88</td><td rowspan="1" colspan="1">0.02</td></tr><tr><td rowspan="1" colspan="1">
                  <bold>Characters</bold>
                </td><td rowspan="1" colspan="1">
                  <bold>Mulitple species comparison</bold>
                </td><td rowspan="1" colspan="1">
                  <bold>Best ratios</bold>
                </td><td rowspan="1" colspan="1">
                  <bold>Range group 1</bold>
                </td><td rowspan="1" colspan="1">
                  <bold>Range group 2</bold>
                </td><td rowspan="1" colspan="1">
                  <bold>Standard distance</bold>
                </td><td rowspan="1" colspan="1">
                  <bold>δ (shape vs. Size)</bold>
                </td></tr><tr><td rowspan="1" colspan="1">head + body</td><td rowspan="1" colspan="1"><italic><tp:taxon-name>
                  <tp:taxon-name-part taxon-name-part-type="genus" reg="Coregonus">C.</tp:taxon-name-part> <tp:taxon-name-part taxon-name-part-type="species" reg="alpinus">alpinus</tp:taxon-name-part></tp:taxon-name></italic> + <italic><tp:taxon-name><tp:taxon-name-part taxon-name-part-type="genus" reg="Coregonus">C.</tp:taxon-name-part> <tp:taxon-name-part taxon-name-part-type="species" reg="steinmanni">steinmanni</tp:taxon-name-part></tp:taxon-name></italic> vs. 4 other species</td><td rowspan="1" colspan="1">1: CD/UJ *</td><td rowspan="1" colspan="1">1.36–1.65</td><td rowspan="1" colspan="1">0.96–1.43</td><td rowspan="1" colspan="1">5.34</td><td rowspan="1" colspan="1">0.24</td></tr></tbody></table><table-wrap-foot><fn><p>(a) PelvFS, PecF1, DFAd, DFAe, DFPe, TL, SL, EH, SD, SW, INW, IOW (b) PelvFS, PecF1, DFAd, TL (c) PelvFS, PecF1, DFAd, TL,EH (d) PelvFS, PecF1, DFAd, TL, EH, ES, EC</p></fn></table-wrap-foot></table-wrap><table-wrap id="T8" position="float" orientation="portrait"><label>Table 8.</label><caption><p>Morphological and meristic data of <italic><tp:taxon-name><tp:taxon-name-part taxon-name-part-type="genus" reg="Coregonus">C.</tp:taxon-name-part> <tp:taxon-name-part taxon-name-part-type="species" reg="profundus">profundus</tp:taxon-name-part></tp:taxon-name></italic> from Lake Thun, NMBE-1077208, male, holotype; paratypes N = 27. For ranges of males and for both sexes, the total range and mean include the holotype.</p></caption><table id="TID0EA2LM" rules="all"><tbody><tr><td rowspan="4" colspan="1">
                  <bold>Morphological characters</bold>
                </td><td rowspan="1" colspan="1">
                  <bold><italic><tp:taxon-name>
                    <tp:taxon-name-part taxon-name-part-type="genus" reg="Coregonus">C.</tp:taxon-name-part> <tp:taxon-name-part taxon-name-part-type="species" reg="profundus">profundus</tp:taxon-name-part></tp:taxon-name></italic></bold>
                </td><td rowspan="1" colspan="6">
                  <bold>Lake Thun</bold>
                </td></tr><tr><td rowspan="3" colspan="1">
                  <bold>Holotype</bold>
                </td><td rowspan="1" colspan="6">
                  <bold>Both sexes</bold>
                </td></tr><tr><td rowspan="1" colspan="2">
                  <bold><italic>N-total</italic> = 28</bold>
                </td><td rowspan="1" colspan="2">
                  <bold><italic>N-females = 6</italic></bold>
                </td><td rowspan="1" colspan="2">
                  <bold><italic>N-males</italic> = 22</bold>
                </td></tr><tr><td rowspan="1" colspan="1">
                  <bold>Mean ± Stdev</bold>
                </td><td rowspan="1" colspan="1">
                  <bold>Range</bold>
                </td><td rowspan="1" colspan="1">
                  <bold>Mean ± Stdev</bold>
                </td><td rowspan="1" colspan="1">
                  <bold>Range</bold>
                </td><td rowspan="1" colspan="1">
                  <bold>Mean ± Stdev</bold>
                </td><td rowspan="1" colspan="1">
                  <bold>Range</bold>
                </td></tr><tr><td rowspan="1" colspan="1">
                  <bold>SL (mm)</bold>
                </td><td rowspan="1" colspan="1">194.0</td><td rowspan="1" colspan="1">223.3±26.7</td><td rowspan="1" colspan="1">(188–316)</td><td rowspan="1" colspan="1">248.7±42.2</td><td rowspan="1" colspan="1">(188–316)</td><td rowspan="1" colspan="1">216.3±16</td><td rowspan="1" colspan="1">(188–241)</td></tr><tr><td rowspan="1" colspan="8">
                  <bold>Percentage of standard length</bold>
                </td></tr><tr><td rowspan="1" colspan="1">
                  <bold>PelvFB</bold>
                </td><td rowspan="1" colspan="1">4.4</td><td rowspan="1" colspan="1">4.2±0.3</td><td rowspan="1" colspan="1">(3.6–5.0)</td><td rowspan="1" colspan="1">4.2±0.2</td><td rowspan="1" colspan="1">(4–4.5)</td><td rowspan="1" colspan="1">4.2±0.4</td><td rowspan="1" colspan="1">(3.6–5)</td></tr><tr><td rowspan="1" colspan="1">
                  <bold>PelvFS</bold>
                </td><td rowspan="1" colspan="1">7.2</td><td rowspan="1" colspan="1">6.0±0.8</td><td rowspan="1" colspan="1">(4.0–7.2)</td><td rowspan="1" colspan="1">5.7±1</td><td rowspan="1" colspan="1">(4–6.8)</td><td rowspan="1" colspan="1">6.1±0.7</td><td rowspan="1" colspan="1">(4.8–7.2)</td></tr><tr><td rowspan="1" colspan="1">
                  <bold>PelvF</bold>
                </td><td rowspan="1" colspan="1">16.9</td><td rowspan="1" colspan="1">17.7±1.1</td><td rowspan="1" colspan="1">(15.1–19.6)</td><td rowspan="1" colspan="1">17.3±0.9</td><td rowspan="1" colspan="1">(16.5–18.9)</td><td rowspan="1" colspan="1">17.9±1.1</td><td rowspan="1" colspan="1">(15.1–19.6)</td></tr><tr><td rowspan="1" colspan="1">
                  <bold>PecFB</bold>
                </td><td rowspan="1" colspan="1">3.5</td><td rowspan="1" colspan="1">3.7±0.2</td><td rowspan="1" colspan="1">(3.2–4.3)</td><td rowspan="1" colspan="1">3.6±0.2</td><td rowspan="1" colspan="1">(3.2–3.8)</td><td rowspan="1" colspan="1">3.7±0.2</td><td rowspan="1" colspan="1">(3.4–4.3)</td></tr><tr><td rowspan="1" colspan="1">
                  <bold>PecF1</bold>
                </td><td rowspan="1" colspan="1">16.9</td><td rowspan="1" colspan="1">18.4±1.1</td><td rowspan="1" colspan="1">(16.6–21.0)</td><td rowspan="1" colspan="1">18.1±1.3</td><td rowspan="1" colspan="1">(16.6–19.8)</td><td rowspan="1" colspan="1">18.5±1</td><td rowspan="1" colspan="1">(16.8–21)</td></tr><tr><td rowspan="1" colspan="1">
                  <bold>PecF2</bold>
                </td><td rowspan="1" colspan="1">17.8</td><td rowspan="1" colspan="1">20.2±1.3</td><td rowspan="1" colspan="1">(17.7–23.2)</td><td rowspan="1" colspan="1">19.9±1.5</td><td rowspan="1" colspan="1">(17.7–22.1)</td><td rowspan="1" colspan="1">20.2±1.3</td><td rowspan="1" colspan="1">(17.8–23.2)</td></tr><tr><td rowspan="1" colspan="1">
                  <bold>DFB</bold>
                </td><td rowspan="1" colspan="1">12.6</td><td rowspan="1" colspan="1">12.5±0.9</td><td rowspan="1" colspan="1">(10.5–14.5)</td><td rowspan="1" colspan="1">12.3±0.7</td><td rowspan="1" colspan="1">(11.3–13.4)</td><td rowspan="1" colspan="1">12.5±1</td><td rowspan="1" colspan="1">(10.5–14.5)</td></tr><tr><td rowspan="1" colspan="1">
                  <bold>DFAe</bold>
                </td><td rowspan="1" colspan="1">18.7</td><td rowspan="1" colspan="1">19.5±1.4</td><td rowspan="1" colspan="1">(15.9–21.9)</td><td rowspan="1" colspan="1">18.7±1.9</td><td rowspan="1" colspan="1">(15.9–21.6)</td><td rowspan="1" colspan="1">19.7±1.2</td><td rowspan="1" colspan="1">(17–21.9)</td></tr><tr><td rowspan="1" colspan="1">
                  <bold>DFAd</bold>
                </td><td rowspan="1" colspan="1">20.6</td><td rowspan="1" colspan="1">20.7±1.3</td><td rowspan="1" colspan="1">(17.5–23.2)</td><td rowspan="1" colspan="1">19.9±1.4</td><td rowspan="1" colspan="1">(17.5–21.5)</td><td rowspan="1" colspan="1">20.9±1.2</td><td rowspan="1" colspan="1">(18.3–23.2)</td></tr><tr><td rowspan="1" colspan="1">
                  <bold>DFPe</bold>
                </td><td rowspan="1" colspan="1">5.1</td><td rowspan="1" colspan="1">5.0±0.5</td><td rowspan="1" colspan="1">(3.9–6.1)</td><td rowspan="1" colspan="1">5.1±0.4</td><td rowspan="1" colspan="1">(4.5–5.6)</td><td rowspan="1" colspan="1">5±0.6</td><td rowspan="1" colspan="1">(3.9–6.1)</td></tr><tr><td rowspan="1" colspan="1">
                  <bold>AFB</bold>
                </td><td rowspan="1" colspan="1">13.5</td><td rowspan="1" colspan="1">13.2±1.0</td><td rowspan="1" colspan="1">(10.8–15.3)</td><td rowspan="1" colspan="1">13.4±0.8</td><td rowspan="1" colspan="1">(12.1–14.4)</td><td rowspan="1" colspan="1">13.1±1.1</td><td rowspan="1" colspan="1">(10.8–15.3)</td></tr><tr><td rowspan="1" colspan="1">
                  <bold>AFAe</bold>
                </td><td rowspan="1" colspan="1">13.6</td><td rowspan="1" colspan="1">13.3±1.0</td><td rowspan="1" colspan="1">(10.9–14.7)</td><td rowspan="1" colspan="1">12.8±1</td><td rowspan="1" colspan="1">(10.9–13.9)</td><td rowspan="1" colspan="1">13.4±0.9</td><td rowspan="1" colspan="1">(11.3–14.7)</td></tr><tr><td rowspan="1" colspan="1">
                  <bold>AdFB</bold>
                </td><td rowspan="1" colspan="1">5.1</td><td rowspan="1" colspan="1">5.3±0.6</td><td rowspan="1" colspan="1">(3.8–6.3)</td><td rowspan="1" colspan="1">5.3±0.4</td><td rowspan="1" colspan="1">(4.6–5.8)</td><td rowspan="1" colspan="1">5.2±0.6</td><td rowspan="1" colspan="1">(3.8–6.3)</td></tr><tr><td rowspan="1" colspan="1">
                  <bold>CF</bold>
                </td><td rowspan="1" colspan="1">24.1</td><td rowspan="1" colspan="1">24.5±1.4</td><td rowspan="1" colspan="1">(21.8–27.8)</td><td rowspan="1" colspan="1">24.3±2</td><td rowspan="1" colspan="1">(21.8–27.8)</td><td rowspan="1" colspan="1">24.6±1.3</td><td rowspan="1" colspan="1">(22.2–27.8)</td></tr><tr><td rowspan="1" colspan="1">
                  <bold>CD</bold>
                </td><td rowspan="1" colspan="1">7.5</td><td rowspan="1" colspan="1">7.3±0.3</td><td rowspan="1" colspan="1">(6.5–7.9)</td><td rowspan="1" colspan="1">7.5±0.2</td><td rowspan="1" colspan="1">(7.2–7.8)</td><td rowspan="1" colspan="1">7.3±0.3</td><td rowspan="1" colspan="1">(6.5–7.9)</td></tr><tr><td rowspan="1" colspan="1">
                  <bold>CL</bold>
                </td><td rowspan="1" colspan="1">12.5</td><td rowspan="1" colspan="1">11.8±0.7</td><td rowspan="1" colspan="1">(10.2–13.0)</td><td rowspan="1" colspan="1">12±0.8</td><td rowspan="1" colspan="1">(10.9–13)</td><td rowspan="1" colspan="1">11.8±0.7</td><td rowspan="1" colspan="1">(10.2–13)</td></tr><tr><td rowspan="1" colspan="1">
                  <bold>PAdC</bold>
                </td><td rowspan="1" colspan="1">16.9</td><td rowspan="1" colspan="1">18.3±1.1</td><td rowspan="1" colspan="1">(15.8–20.1)</td><td rowspan="1" colspan="1">18.5±0.9</td><td rowspan="1" colspan="1">(17.1–19.6)</td><td rowspan="1" colspan="1">18.2±1.1</td><td rowspan="1" colspan="1">(15.8–20.1)</td></tr><tr><td rowspan="1" colspan="1">
                  <bold>DHL</bold>
                </td><td rowspan="1" colspan="1">16.4</td><td rowspan="1" colspan="1">16.4±0.6</td><td rowspan="1" colspan="1">(15.5–18.4)</td><td rowspan="1" colspan="1">16.2±0.5</td><td rowspan="1" colspan="1">(15.5–16.7)</td><td rowspan="1" colspan="1">16.5±0.6</td><td rowspan="1" colspan="1">(15.7–18.4)</td></tr><tr><td rowspan="1" colspan="1">
                  <bold>PreP</bold>
                </td><td rowspan="1" colspan="1">55.2</td><td rowspan="1" colspan="1">54.2±1.5</td><td rowspan="1" colspan="1">(51.2–58.1)</td><td rowspan="1" colspan="1">53.3±1.2</td><td rowspan="1" colspan="1">(51.2–54.1)</td><td rowspan="1" colspan="1">54.5±1.4</td><td rowspan="1" colspan="1">(52.1–58.1)</td></tr><tr><td rowspan="1" colspan="1">
                  <bold>PreA</bold>
                </td><td rowspan="1" colspan="1">79.2</td><td rowspan="1" colspan="1">78.4±1.4</td><td rowspan="1" colspan="1">(75.0–80.6)</td><td rowspan="1" colspan="1">77.8±1.3</td><td rowspan="1" colspan="1">(75.8–79.4)</td><td rowspan="1" colspan="1">78.6±1.4</td><td rowspan="1" colspan="1">(75–80.6)</td></tr><tr><td rowspan="1" colspan="1">
                  <bold>PreD</bold>
                </td><td rowspan="1" colspan="1">48.5</td><td rowspan="1" colspan="1">48.3±1.3</td><td rowspan="1" colspan="1">(45.8–51.1)</td><td rowspan="1" colspan="1">47.8±1.8</td><td rowspan="1" colspan="1">(45.8–50)</td><td rowspan="1" colspan="1">48.5±1.2</td><td rowspan="1" colspan="1">(46.9–51.1)</td></tr><tr><td rowspan="1" colspan="1">
                  <bold>BD</bold>
                </td><td rowspan="1" colspan="1">24.4</td><td rowspan="1" colspan="1">24.2±1.4</td><td rowspan="1" colspan="1">(22.1–27.6)</td><td rowspan="1" colspan="1">25.4±1.3</td><td rowspan="1" colspan="1">(24–27.6)</td><td rowspan="1" colspan="1">23.9±1.2</td><td rowspan="1" colspan="1">(22.1–26.6)</td></tr><tr><td rowspan="1" colspan="1">
                  <bold>PostD</bold>
                </td><td rowspan="1" colspan="1">40.6</td><td rowspan="1" colspan="1">42.5±1.5</td><td rowspan="1" colspan="1">(38.9–44.5)</td><td rowspan="1" colspan="1">43.2±1.4</td><td rowspan="1" colspan="1">(41.3–44.5)</td><td rowspan="1" colspan="1">42.3±1.5</td><td rowspan="1" colspan="1">(38.9–44.4)</td></tr><tr><td rowspan="1" colspan="1">
                  <bold>TL</bold>
                </td><td rowspan="1" colspan="1">122.2</td><td rowspan="1" colspan="1">121.3±1.7</td><td rowspan="1" colspan="1">(117.3–125.6)</td><td rowspan="1" colspan="1">120.5±1.1</td><td rowspan="1" colspan="1">(118.9–121.8)</td><td rowspan="1" colspan="1">121.5±1.8</td><td rowspan="1" colspan="1">(117.3–125.6)</td></tr><tr><td rowspan="1" colspan="1">
                  <bold>HL (mm)</bold>
                </td><td rowspan="1" colspan="1">41.2</td><td rowspan="1" colspan="1">48.9±5.5</td><td rowspan="1" colspan="1">(39.8–66.2)</td><td rowspan="1" colspan="1">54.1±8.7</td><td rowspan="1" colspan="1">(39.8–66.2)</td><td rowspan="1" colspan="1">47.4±3.2</td><td rowspan="1" colspan="1">(41.2–53.7)</td></tr><tr><td rowspan="1" colspan="8">
                  <bold>Percentage of head length</bold>
                </td></tr><tr><td rowspan="1" colspan="1">
                  <bold>SN</bold>
                </td><td rowspan="1" colspan="1">23.6</td><td rowspan="1" colspan="1">23.5±0.8</td><td rowspan="1" colspan="1">(21.8–24.8)</td><td rowspan="1" colspan="1">23.3±0.6</td><td rowspan="1" colspan="1">(22.5–24)</td><td rowspan="1" colspan="1">23.6±0.8</td><td rowspan="1" colspan="1">(21.8–24.8)</td></tr><tr><td rowspan="1" colspan="1">
                  <bold>ED</bold>
                </td><td rowspan="1" colspan="1">23.3</td><td rowspan="1" colspan="1">23.8±1.4</td><td rowspan="1" colspan="1">(21.3–26.2)</td><td rowspan="1" colspan="1">23.7±1.5</td><td rowspan="1" colspan="1">(21.9–25.7)</td><td rowspan="1" colspan="1">23.8±1.4</td><td rowspan="1" colspan="1">(21.3–26.2)</td></tr><tr><td rowspan="1" colspan="1">
                  <bold>EC</bold>
                </td><td rowspan="1" colspan="1">30.9</td><td rowspan="1" colspan="1">29.2±1.4</td><td rowspan="1" colspan="1">(26.2–32.1)</td><td rowspan="1" colspan="1">28.2±1.6</td><td rowspan="1" colspan="1">(26.2–31.1)</td><td rowspan="1" colspan="1">29.5±1.3</td><td rowspan="1" colspan="1">(26.9–32.1)</td></tr><tr><td rowspan="1" colspan="1">
                  <bold>EH</bold>
                </td><td rowspan="1" colspan="1">24.5</td><td rowspan="1" colspan="1">23.6±0.9</td><td rowspan="1" colspan="1">(21.8–25.5)</td><td rowspan="1" colspan="1">23.2±0.7</td><td rowspan="1" colspan="1">(21.9–23.9)</td><td rowspan="1" colspan="1">23.7±0.9</td><td rowspan="1" colspan="1">(21.8–25.5)</td></tr><tr><td rowspan="1" colspan="1">
                  <bold>ES</bold>
                </td><td rowspan="1" colspan="1">5.7</td><td rowspan="1" colspan="1">4.6±0.8</td><td rowspan="1" colspan="1">(3.0–5.9)</td><td rowspan="1" colspan="1">4.3±0.9</td><td rowspan="1" colspan="1">(3.5–5.9)</td><td rowspan="1" colspan="1">4.7±0.7</td><td rowspan="1" colspan="1">(3–5.7)</td></tr><tr><td rowspan="1" colspan="1">
                  <bold>PostO</bold>
                </td><td rowspan="1" colspan="1">51.1</td><td rowspan="1" colspan="1">50.9±1.4</td><td rowspan="1" colspan="1">(48–54)</td><td rowspan="1" colspan="1">52.2±1.8</td><td rowspan="1" colspan="1">(49.2–54)</td><td rowspan="1" colspan="1">50.6±1</td><td rowspan="1" colspan="1">(48–52.1)</td></tr><tr><td rowspan="1" colspan="1">
                  <bold>HD</bold>
                </td><td rowspan="1" colspan="1">78.3</td><td rowspan="1" colspan="1">71.8±2.8</td><td rowspan="1" colspan="1">(65.9–78.3)</td><td rowspan="1" colspan="1">73±2.1</td><td rowspan="1" colspan="1">(69.4–75.7)</td><td rowspan="1" colspan="1">71.5±2.9</td><td rowspan="1" colspan="1">(65.9–78.3)</td></tr><tr><td rowspan="1" colspan="1">
                  <bold>MW</bold>
                </td><td rowspan="1" colspan="1">11.2</td><td rowspan="1" colspan="1">10±0.8</td><td rowspan="1" colspan="1">(8.5–11.7)</td><td rowspan="1" colspan="1">10±0.5</td><td rowspan="1" colspan="1">(9.4–10.7)</td><td rowspan="1" colspan="1">10±0.9</td><td rowspan="1" colspan="1">(8.5–11.7)</td></tr><tr><td rowspan="1" colspan="1">
                  <bold>UJ</bold>
                </td><td rowspan="1" colspan="1">29.1</td><td rowspan="1" colspan="1">28.7±1.2</td><td rowspan="1" colspan="1">(26.4–30.6)</td><td rowspan="1" colspan="1">28.1±1.3</td><td rowspan="1" colspan="1">(26.4–30)</td><td rowspan="1" colspan="1">28.9±1.1</td><td rowspan="1" colspan="1">(26.8–30.6)</td></tr><tr><td rowspan="1" colspan="1">
                  <bold>LJ</bold>
                </td><td rowspan="1" colspan="1">41.4</td><td rowspan="1" colspan="1">39.9±1.7</td><td rowspan="1" colspan="1">(37–43.6)</td><td rowspan="1" colspan="1">39.1±1.4</td><td rowspan="1" colspan="1">(37–40.9)</td><td rowspan="1" colspan="1">40.1±1.8</td><td rowspan="1" colspan="1">(37.2–43.6)</td></tr><tr><td rowspan="1" colspan="1">
                  <bold>M</bold>
                </td><td rowspan="1" colspan="1">24</td><td rowspan="1" colspan="1">20.7±1.2</td><td rowspan="1" colspan="1">(17.3–24)</td><td rowspan="1" colspan="1">20.1±1.4</td><td rowspan="1" colspan="1">(17.3–21.2)</td><td rowspan="1" colspan="1">20.8±1.1</td><td rowspan="1" colspan="1">(18.7–24)</td></tr><tr><td rowspan="1" colspan="1">
                  <bold>SD</bold>
                </td><td rowspan="1" colspan="1">10.1</td><td rowspan="1" colspan="1">10±0.8</td><td rowspan="1" colspan="1">(8.1–11.3)</td><td rowspan="1" colspan="1">9.7±0.6</td><td rowspan="1" colspan="1">(8.8–10.7)</td><td rowspan="1" colspan="1">10±0.8</td><td rowspan="1" colspan="1">(8.1–11.3)</td></tr><tr><td rowspan="1" colspan="1">
                  <bold>SW</bold>
                </td><td rowspan="1" colspan="1">17.6</td><td rowspan="1" colspan="1">15.8±1.3</td><td rowspan="1" colspan="1">(12.5–17.8)</td><td rowspan="1" colspan="1">15.3±1.6</td><td rowspan="1" colspan="1">(13.7–17.3)</td><td rowspan="1" colspan="1">16±1.1</td><td rowspan="1" colspan="1">(12.5–17.8)</td></tr><tr><td rowspan="1" colspan="1">
                  <bold>HW</bold>
                </td><td rowspan="1" colspan="1">57.3</td><td rowspan="1" colspan="1">52.4±3.3</td><td rowspan="1" colspan="1">(46.7–58.6)</td><td rowspan="1" colspan="1">53.1±3.9</td><td rowspan="1" colspan="1">(46.7–58.6)</td><td rowspan="1" colspan="1">52.2±3.1</td><td rowspan="1" colspan="1">(47.4–57.7)</td></tr><tr><td rowspan="1" colspan="1">
                  <bold>IOW</bold>
                </td><td rowspan="1" colspan="1">28.7</td><td rowspan="1" colspan="1">28.1±1.2</td><td rowspan="1" colspan="1">(26.1–30.3)</td><td rowspan="1" colspan="1">28.9±1.4</td><td rowspan="1" colspan="1">(26.5–30.3)</td><td rowspan="1" colspan="1">27.9±1.1</td><td rowspan="1" colspan="1">(26.1–29.5)</td></tr><tr><td rowspan="1" colspan="1">
                  <bold>INW</bold>
                </td><td rowspan="1" colspan="1">11.1</td><td rowspan="1" colspan="1">11.1±1</td><td rowspan="1" colspan="1">(8.2–13.3)</td><td rowspan="1" colspan="1">11.7±1.1</td><td rowspan="1" colspan="1">(10.3–13.3)</td><td rowspan="1" colspan="1">10.9±1</td><td rowspan="1" colspan="1">(8.2–12.5)</td></tr><tr><td rowspan="1" colspan="1">
                  <bold>LJW</bold>
                </td><td rowspan="1" colspan="1">9.3</td><td rowspan="1" colspan="1">11.7±2.2</td><td rowspan="1" colspan="1">(7.8–16.2)</td><td rowspan="1" colspan="1">12.7±0.7</td><td rowspan="1" colspan="1">(11.4–13.6)</td><td rowspan="1" colspan="1">11.5±2.4</td><td rowspan="1" colspan="1">(7.8–16.2)</td></tr><tr><td rowspan="1" colspan="1">
                  <bold>UJW</bold>
                </td><td rowspan="1" colspan="1">28.9</td><td rowspan="1" colspan="1">26±1.7</td><td rowspan="1" colspan="1">(22.7–29.2)</td><td rowspan="1" colspan="1">25.2±1.5</td><td rowspan="1" colspan="1">(22.7–27.4)</td><td rowspan="1" colspan="1">26.2±1.7</td><td rowspan="1" colspan="1">(22.8–29.2)</td></tr><tr><td rowspan="1" colspan="1">
                  <bold>MGR</bold>
                </td><td rowspan="1" colspan="1">10</td><td rowspan="1" colspan="1">9.2±1.1</td><td rowspan="1" colspan="1">(7.6–11.7)</td><td rowspan="1" colspan="1">9.4±1.2</td><td rowspan="1" colspan="1">(7.6–10.9)</td><td rowspan="1" colspan="1">9.2±1.1</td><td rowspan="1" colspan="1">(8–11.7)</td></tr><tr><td rowspan="1" colspan="1">
                  <bold>LGR</bold>
                </td><td rowspan="1" colspan="1">10.7</td><td rowspan="1" colspan="1">10.1±1.2</td><td rowspan="1" colspan="1">(7.8–12.4)</td><td rowspan="1" colspan="1">10.5±1.6</td><td rowspan="1" colspan="1">(7.8–12.4)</td><td rowspan="1" colspan="1">9.9±1.1</td><td rowspan="1" colspan="1">(8.1–12.3)</td></tr><tr><td rowspan="1" colspan="1">
                  <bold>UA</bold>
                </td><td rowspan="1" colspan="1">19.6</td><td rowspan="1" colspan="1">18±1.8</td><td rowspan="1" colspan="1">(15.5–21.8)</td><td rowspan="1" colspan="1">18.7±2.4</td><td rowspan="1" colspan="1">(15.5–21.8)</td><td rowspan="1" colspan="1">17.8±1.6</td><td rowspan="1" colspan="1">(15.5–21.2)</td></tr><tr><td rowspan="1" colspan="1">
                  <bold>LA</bold>
                </td><td rowspan="1" colspan="1">35.8</td><td rowspan="1" colspan="1">34.3±1.8</td><td rowspan="1" colspan="1">(30.3–37.7)</td><td rowspan="1" colspan="1">35.1±2.1</td><td rowspan="1" colspan="1">(32.9–37.7)</td><td rowspan="1" colspan="1">34.1±1.7</td><td rowspan="1" colspan="1">(30.3–36.6)</td></tr><tr><td rowspan="1" colspan="2">
                  <bold>Meristic characters</bold>
                </td><td rowspan="1" colspan="1">
                  <bold>Mode</bold>
                </td><td rowspan="1" colspan="1">
                  <bold>Range</bold>
                </td><td rowspan="1" colspan="1"/><td rowspan="1" colspan="1"/><td rowspan="1" colspan="1"/><td rowspan="1" colspan="1"/></tr><tr><td rowspan="1" colspan="1">
                  <bold>PelvF unbranched</bold>
                </td><td rowspan="1" colspan="1">1</td><td rowspan="1" colspan="1">1</td><td rowspan="1" colspan="1">(1–1)</td><td rowspan="1" colspan="1">1</td><td rowspan="1" colspan="1">(1–1)</td><td rowspan="1" colspan="1">1</td><td rowspan="1" colspan="1">(1–1)</td></tr><tr><td rowspan="1" colspan="1">
                  <bold>PelvF branched</bold>
                </td><td rowspan="1" colspan="1">10</td><td rowspan="1" colspan="1">10</td><td rowspan="1" colspan="1">(9–11)</td><td rowspan="1" colspan="1">10</td><td rowspan="1" colspan="1">(10–11)</td><td rowspan="1" colspan="1">10</td><td rowspan="1" colspan="1">(9–11)</td></tr><tr><td rowspan="1" colspan="1">
                  <bold>PecF unbranched</bold>
                </td><td rowspan="1" colspan="1">1</td><td rowspan="1" colspan="1">1</td><td rowspan="1" colspan="1">(1–1)</td><td rowspan="1" colspan="1">1</td><td rowspan="1" colspan="1">(1–1)</td><td rowspan="1" colspan="1">1</td><td rowspan="1" colspan="1">(1–1)</td></tr><tr><td rowspan="4" colspan="1">
                  <bold>Meristic characters</bold>
                </td><td rowspan="1" colspan="1">
                  <bold><italic><tp:taxon-name>
                    <tp:taxon-name-part taxon-name-part-type="genus" reg="Coregonus">C.</tp:taxon-name-part> <tp:taxon-name-part taxon-name-part-type="species" reg="profundus">profundus</tp:taxon-name-part></tp:taxon-name></italic></bold>
                </td><td rowspan="1" colspan="6">
                  <bold>Lake Thun</bold>
                </td></tr><tr><td rowspan="3" colspan="1">
                  <bold>Holotype</bold>
                </td><td rowspan="1" colspan="6">
                  <bold>Both sexes</bold>
                </td></tr><tr><td rowspan="1" colspan="2">
                  <bold><italic>N-total</italic> = 28</bold>
                </td><td rowspan="1" colspan="2">
                  <bold><italic>N-females = 6</italic></bold>
                </td><td rowspan="1" colspan="2">
                  <bold><italic>N-males</italic> = 22</bold>
                </td></tr><tr><td rowspan="1" colspan="1">
                  <bold>Mode</bold>
                </td><td rowspan="1" colspan="1">
                  <bold>Range</bold>
                </td><td rowspan="1" colspan="1">
                  <bold>Mode</bold>
                </td><td rowspan="1" colspan="1">
                  <bold>Range</bold>
                </td><td rowspan="1" colspan="1">
                  <bold>Mode</bold>
                </td><td rowspan="1" colspan="1">
                  <bold>Range</bold>
                </td></tr><tr><td rowspan="1" colspan="1">
                  <bold>PecF branched</bold>
                </td><td rowspan="1" colspan="1">16</td><td rowspan="1" colspan="1">16</td><td rowspan="1" colspan="1">(13–17)</td><td rowspan="1" colspan="1">16</td><td rowspan="1" colspan="1">(16–16)</td><td rowspan="1" colspan="1">16</td><td rowspan="1" colspan="1">(13–17)</td></tr><tr><td rowspan="1" colspan="1">
                  <bold>DF unbranched</bold>
                </td><td rowspan="1" colspan="1">5</td><td rowspan="1" colspan="1">4</td><td rowspan="1" colspan="1">(3–5)</td><td rowspan="1" colspan="1">4</td><td rowspan="1" colspan="1">(3–4)</td><td rowspan="1" colspan="1">4</td><td rowspan="1" colspan="1">(3–5)</td></tr><tr><td rowspan="1" colspan="1">
                  <bold>DF branched</bold>
                </td><td rowspan="1" colspan="1">10</td><td rowspan="1" colspan="1">10</td><td rowspan="1" colspan="1">(9–12)</td><td rowspan="1" colspan="1">11</td><td rowspan="1" colspan="1">(10–12)</td><td rowspan="1" colspan="1">10</td><td rowspan="1" colspan="1">(9–11)</td></tr><tr><td rowspan="1" colspan="1">
                  <bold>AF unbranched</bold>
                </td><td rowspan="1" colspan="1">5</td><td rowspan="1" colspan="1">3</td><td rowspan="1" colspan="1">(2–5)</td><td rowspan="1" colspan="1">2</td><td rowspan="1" colspan="1">(2–4)</td><td rowspan="1" colspan="1">3</td><td rowspan="1" colspan="1">(2–5)</td></tr><tr><td rowspan="1" colspan="1">
                  <bold>AF branched</bold>
                </td><td rowspan="1" colspan="1">11</td><td rowspan="1" colspan="1">12</td><td rowspan="1" colspan="1">(11–14)</td><td rowspan="1" colspan="1">12</td><td rowspan="1" colspan="1">(12–14)</td><td rowspan="1" colspan="1">12</td><td rowspan="1" colspan="1">(11–13)</td></tr><tr><td rowspan="1" colspan="1">
                  <bold>LS</bold>
                </td><td rowspan="1" colspan="1">83</td><td rowspan="1" colspan="1">84</td><td rowspan="1" colspan="1">(76–90)</td><td rowspan="1" colspan="1">83</td><td rowspan="1" colspan="1">(80–89)</td><td rowspan="1" colspan="1">84</td><td rowspan="1" colspan="1">(76–90)</td></tr><tr><td rowspan="1" colspan="1">
                  <bold>PDS</bold>
                </td><td rowspan="1" colspan="1">34</td><td rowspan="1" colspan="1">34</td><td rowspan="1" colspan="1">(32–38)</td><td rowspan="1" colspan="1">32</td><td rowspan="1" colspan="1">(32–37)</td><td rowspan="1" colspan="1">34</td><td rowspan="1" colspan="1">(32–38)</td></tr><tr><td rowspan="1" colspan="1">
                  <bold>TDS</bold>
                </td><td rowspan="1" colspan="1">9</td><td rowspan="1" colspan="1">9</td><td rowspan="1" colspan="1">(8–10)</td><td rowspan="1" colspan="1">9</td><td rowspan="1" colspan="1">(8–10)</td><td rowspan="1" colspan="1">9</td><td rowspan="1" colspan="1">(8–10)</td></tr><tr><td rowspan="1" colspan="1">
                  <bold>TAS</bold>
                </td><td rowspan="1" colspan="1">8</td><td rowspan="1" colspan="1">8</td><td rowspan="1" colspan="1">(6–8)</td><td rowspan="1" colspan="1">8</td><td rowspan="1" colspan="1">(8–8)</td><td rowspan="1" colspan="1">8</td><td rowspan="1" colspan="1">(6–8)</td></tr><tr><td rowspan="1" colspan="1">
                  <bold>TPS</bold>
                </td><td rowspan="1" colspan="1">8</td><td rowspan="1" colspan="1">8</td><td rowspan="1" colspan="1">(7–9)</td><td rowspan="1" colspan="1">9</td><td rowspan="1" colspan="1">(8–9)</td><td rowspan="1" colspan="1">8</td><td rowspan="1" colspan="1">(7–9)</td></tr><tr><td rowspan="1" colspan="1">
                  <bold>UGR</bold>
                </td><td rowspan="1" colspan="1">8</td><td rowspan="1" colspan="1">9</td><td rowspan="1" colspan="1">(5–10)</td><td rowspan="1" colspan="1">7</td><td rowspan="1" colspan="1">(6–10)</td><td rowspan="1" colspan="1">9</td><td rowspan="1" colspan="1">(5–9)</td></tr><tr><td rowspan="1" colspan="1">
                  <bold>LGR</bold>
                </td><td rowspan="1" colspan="1">13</td><td rowspan="1" colspan="1">14</td><td rowspan="1" colspan="1">(10–18)</td><td rowspan="1" colspan="1">17</td><td rowspan="1" colspan="1">(11–18)</td><td rowspan="1" colspan="1">14</td><td rowspan="1" colspan="1">(10–18)</td></tr><tr><td rowspan="1" colspan="1">
                  <bold>total GR</bold>
                </td><td rowspan="1" colspan="1">21</td><td rowspan="1" colspan="1">21</td><td rowspan="1" colspan="1">(15–27)</td><td rowspan="1" colspan="1">na</td><td rowspan="1" colspan="1">(18–27)</td><td rowspan="1" colspan="1">21</td><td rowspan="1" colspan="1">(15–26)</td></tr></tbody></table></table-wrap><table-wrap id="T9" position="float" orientation="portrait"><label>Table 9.</label><caption><p>Morphological and meristic data of <italic><tp:taxon-name><tp:taxon-name-part taxon-name-part-type="genus" reg="Coregonus">C.</tp:taxon-name-part> <tp:taxon-name-part taxon-name-part-type="species" reg="acrinasus">acrinasus</tp:taxon-name-part></tp:taxon-name></italic> from Lake Thun, NMBE-1077271, male, holotype; paratypes N = 25. For males and for both sexes, the range and mean include the holotype.</p></caption><table id="TID0E2OOM" rules="all"><tbody><tr><td rowspan="4" colspan="1">
                  <bold>Morphological characters</bold>
                </td><td rowspan="1" colspan="1">
                  <bold><italic><tp:taxon-name>
                    <tp:taxon-name-part taxon-name-part-type="genus" reg="Coregonus">C.</tp:taxon-name-part> <tp:taxon-name-part taxon-name-part-type="species" reg="acrinasus">acrinasus</tp:taxon-name-part></tp:taxon-name></italic></bold>
                </td><td rowspan="1" colspan="6">
                  <bold>Lake Thun</bold>
                </td></tr><tr><td rowspan="3" colspan="1">
                  <bold>Holotype</bold>
                </td><td rowspan="1" colspan="6">
                  <bold>Both sexes</bold>
                </td></tr><tr><td rowspan="1" colspan="2">
                  <bold><italic>N-total</italic> = 26</bold>
                </td><td rowspan="1" colspan="2">
                  <bold><italic>N-females</italic> = 4</bold>
                </td><td rowspan="1" colspan="2">
                  <bold><italic>N-males</italic> = 22</bold>
                </td></tr><tr><td rowspan="1" colspan="1">
                  <bold>Mean±Stdev</bold>
                </td><td rowspan="1" colspan="1">
                  <bold>Range</bold>
                </td><td rowspan="1" colspan="1">
                  <bold>Mean±Stdev</bold>
                </td><td rowspan="1" colspan="1">
                  <bold>Range</bold>
                </td><td rowspan="1" colspan="1">
                  <bold>Mean±Stdev</bold>
                </td><td rowspan="1" colspan="1">
                  <bold>Range</bold>
                </td></tr><tr><td rowspan="1" colspan="1">
                  <bold>SL (mm)</bold>
                </td><td rowspan="1" colspan="1">239.5</td><td rowspan="1" colspan="1">237.3±21.2</td><td rowspan="1" colspan="1">(197–278)</td><td rowspan="1" colspan="1">235.5±26.5</td><td rowspan="1" colspan="1">(197–254)</td><td rowspan="1" colspan="1">237.6±20.8</td><td rowspan="1" colspan="1">(197–278)</td></tr><tr><td rowspan="1" colspan="8">
                  <bold>Percentage of standard length</bold>
                </td></tr><tr><td rowspan="1" colspan="1">
                  <bold>PelvFB</bold>
                </td><td rowspan="1" colspan="1">5.1</td><td rowspan="1" colspan="1">4.1±0.4</td><td rowspan="1" colspan="1">(3.5–5.1)</td><td rowspan="1" colspan="1">3.7±0.4</td><td rowspan="1" colspan="1">(3.5–4.3)</td><td rowspan="1" colspan="1">4.1±0.4</td><td rowspan="1" colspan="1">(3.5–5.1)</td></tr><tr><td rowspan="1" colspan="1">
                  <bold>PelvFS</bold>
                </td><td rowspan="1" colspan="1">7</td><td rowspan="1" colspan="1">6.2±0.7</td><td rowspan="1" colspan="1">(4.6–7.5)</td><td rowspan="1" colspan="1">6.2±0.3</td><td rowspan="1" colspan="1">(5.7–6.4)</td><td rowspan="1" colspan="1">6.2±0.7</td><td rowspan="1" colspan="1">(4.6–7.5)</td></tr><tr><td rowspan="1" colspan="1">
                  <bold>PelvF</bold>
                </td><td rowspan="1" colspan="1">17.4</td><td rowspan="1" colspan="1">16±0.9</td><td rowspan="1" colspan="1">(14.3–17.5)</td><td rowspan="1" colspan="1">15.6±1.2</td><td rowspan="1" colspan="1">(14.6–17.2)</td><td rowspan="1" colspan="1">16.1±0.8</td><td rowspan="1" colspan="1">(14.3–17.5)</td></tr><tr><td rowspan="1" colspan="1">
                  <bold>PecFB</bold>
                </td><td rowspan="1" colspan="1">3.6</td><td rowspan="1" colspan="1">3.4±0.2</td><td rowspan="1" colspan="1">(3.1–4.0)</td><td rowspan="1" colspan="1">3.2±0.1</td><td rowspan="1" colspan="1">(3.1–3.4)</td><td rowspan="1" colspan="1">3.5±0.2</td><td rowspan="1" colspan="1">(3.1–4)</td></tr><tr><td rowspan="1" colspan="1">
                  <bold>PecF1</bold>
                </td><td rowspan="1" colspan="1">17.4</td><td rowspan="1" colspan="1">15.9±1.1</td><td rowspan="1" colspan="1">(13.8–18.2)</td><td rowspan="1" colspan="1">15.6±1.8</td><td rowspan="1" colspan="1">(14.1–18.1)</td><td rowspan="1" colspan="1">16±1</td><td rowspan="1" colspan="1">(13.8–18.2)</td></tr><tr><td rowspan="1" colspan="1">
                  <bold>PecF2</bold>
                </td><td rowspan="1" colspan="1">18.6</td><td rowspan="1" colspan="1">16.9±1.3</td><td rowspan="1" colspan="1">(15–19.7)</td><td rowspan="1" colspan="1">16.5±2.2</td><td rowspan="1" colspan="1">(15–19.7)</td><td rowspan="1" colspan="1">17±1.1</td><td rowspan="1" colspan="1">(15–19)</td></tr><tr><td rowspan="1" colspan="1">
                  <bold>DFB</bold>
                </td><td rowspan="1" colspan="1">14.8</td><td rowspan="1" colspan="1">12.4±0.8</td><td rowspan="1" colspan="1">(11.2–14.8)</td><td rowspan="1" colspan="1">12.3±0.8</td><td rowspan="1" colspan="1">(11.5–13.4)</td><td rowspan="1" colspan="1">12.4±0.9</td><td rowspan="1" colspan="1">(11.2–14.8)</td></tr><tr><td rowspan="1" colspan="1">
                  <bold>DFAe</bold>
                </td><td rowspan="1" colspan="1">20.9</td><td rowspan="1" colspan="1">18.1±1.2</td><td rowspan="1" colspan="1">(15.7–20.9)</td><td rowspan="1" colspan="1">17.8±1.5</td><td rowspan="1" colspan="1">(15.8–19.1)</td><td rowspan="1" colspan="1">18.1±1.2</td><td rowspan="1" colspan="1">(15.7–20.9)</td></tr><tr><td rowspan="1" colspan="1">
                  <bold>DFAd</bold>
                </td><td rowspan="1" colspan="1">21.7</td><td rowspan="1" colspan="1">19.3±1.1</td><td rowspan="1" colspan="1">(17.0–21.7)</td><td rowspan="1" colspan="1">19.1±1.1</td><td rowspan="1" colspan="1">(18.0–20.3)</td><td rowspan="1" colspan="1">19.3±1.2</td><td rowspan="1" colspan="1">(17–21.7)</td></tr><tr><td rowspan="1" colspan="1">
                  <bold>DFPe</bold>
                </td><td rowspan="1" colspan="1">5.5</td><td rowspan="1" colspan="1">5.0±0.5</td><td rowspan="1" colspan="1">(4.0–6.1)</td><td rowspan="1" colspan="1">4.9±0.5</td><td rowspan="1" colspan="1">(4.2–5.3)</td><td rowspan="1" colspan="1">5±0.5</td><td rowspan="1" colspan="1">(4–6.1)</td></tr><tr><td rowspan="1" colspan="1">
                  <bold>AFB</bold>
                </td><td rowspan="1" colspan="1">13.6</td><td rowspan="1" colspan="1">12.6±0.6</td><td rowspan="1" colspan="1">(11.3–13.6)</td><td rowspan="1" colspan="1">12.6±0.6</td><td rowspan="1" colspan="1">(11.9–13.3)</td><td rowspan="1" colspan="1">12.6±0.6</td><td rowspan="1" colspan="1">(11.3–13.6)</td></tr><tr><td rowspan="1" colspan="1">
                  <bold>AFAe</bold>
                </td><td rowspan="1" colspan="1">13</td><td rowspan="1" colspan="1">11.6±0.8</td><td rowspan="1" colspan="1">(9.2–13.0)</td><td rowspan="1" colspan="1">11.4±0.5</td><td rowspan="1" colspan="1">(11.0–12.2)</td><td rowspan="1" colspan="1">11.7±0.9</td><td rowspan="1" colspan="1">(9.2–13)</td></tr><tr><td rowspan="1" colspan="1">
                  <bold>AdFB</bold>
                </td><td rowspan="1" colspan="1">4.5</td><td rowspan="1" colspan="1">4.7±0.7</td><td rowspan="1" colspan="1">(3.7–6.2)</td><td rowspan="1" colspan="1">4.8±0.6</td><td rowspan="1" colspan="1">(4.2–5.6)</td><td rowspan="1" colspan="1">4.7±0.7</td><td rowspan="1" colspan="1">(3.7–6.2)</td></tr><tr><td rowspan="1" colspan="1">
                  <bold>CF</bold>
                </td><td rowspan="1" colspan="1">24</td><td rowspan="1" colspan="1">23.3±0.9</td><td rowspan="1" colspan="1">(21.5–25.1)</td><td rowspan="1" colspan="1">23.2±0.2</td><td rowspan="1" colspan="1">(23–23.4)</td><td rowspan="1" colspan="1">23.4±1</td><td rowspan="1" colspan="1">(21.5–25.1)</td></tr><tr><td rowspan="1" colspan="1">
                  <bold>CD</bold>
                </td><td rowspan="1" colspan="1">7.5</td><td rowspan="1" colspan="1">7.6±0.4</td><td rowspan="1" colspan="1">(7.1–8.3)</td><td rowspan="1" colspan="1">7.8±0.3</td><td rowspan="1" colspan="1">(7.6–8.2)</td><td rowspan="1" colspan="1">7.6±0.4</td><td rowspan="1" colspan="1">(7.1–8.3)</td></tr><tr><td rowspan="1" colspan="1">
                  <bold>CL</bold>
                </td><td rowspan="1" colspan="1">11.7</td><td rowspan="1" colspan="1">12.8±0.6</td><td rowspan="1" colspan="1">(11.7–14.2)</td><td rowspan="1" colspan="1">12.4±0.4</td><td rowspan="1" colspan="1">(11.9–12.8)</td><td rowspan="1" colspan="1">12.9±0.6</td><td rowspan="1" colspan="1">(11.7–14.2)</td></tr><tr><td rowspan="1" colspan="1">
                  <bold>PAdC</bold>
                </td><td rowspan="1" colspan="1">15</td><td rowspan="1" colspan="1">18.1±1.2</td><td rowspan="1" colspan="1">(15–20.1)</td><td rowspan="1" colspan="1">17.6±1</td><td rowspan="1" colspan="1">(16.2–18.4)</td><td rowspan="1" colspan="1">18.2±1.2</td><td rowspan="1" colspan="1">(15–20.1)</td></tr><tr><td rowspan="1" colspan="1">
                  <bold>DHL</bold>
                </td><td rowspan="1" colspan="1">14.9</td><td rowspan="1" colspan="1">15.2±0.6</td><td rowspan="1" colspan="1">(13.8–16.1)</td><td rowspan="1" colspan="1">14.9±0.9</td><td rowspan="1" colspan="1">(14.0–15.9)</td><td rowspan="1" colspan="1">15.2±0.5</td><td rowspan="1" colspan="1">(13.8–16.1)</td></tr><tr><td rowspan="1" colspan="1">
                  <bold>PreP</bold>
                </td><td rowspan="1" colspan="1">50.3</td><td rowspan="1" colspan="1">52.6±1.6</td><td rowspan="1" colspan="1">(49.1–56.8)</td><td rowspan="1" colspan="1">51.9±0.5</td><td rowspan="1" colspan="1">(51.4–52.4)</td><td rowspan="1" colspan="1">52.7±1.8</td><td rowspan="1" colspan="1">(49.1–56.8)</td></tr><tr><td rowspan="1" colspan="1">
                  <bold>PreA</bold>
                </td><td rowspan="1" colspan="1">78.5</td><td rowspan="1" colspan="1">77.7±1.2</td><td rowspan="1" colspan="1">(75.3–80.3)</td><td rowspan="1" colspan="1">77.1±0.5</td><td rowspan="1" colspan="1">(76.5–77.6)</td><td rowspan="1" colspan="1">77.8±1.3</td><td rowspan="1" colspan="1">(75.3–80.3)</td></tr><tr><td rowspan="1" colspan="1">
                  <bold>PreD</bold>
                </td><td rowspan="1" colspan="1">45.4</td><td rowspan="1" colspan="1">47.5±1.4</td><td rowspan="1" colspan="1">(45–50.7)</td><td rowspan="1" colspan="1">47.5±1.1</td><td rowspan="1" colspan="1">(46.3–48.6)</td><td rowspan="1" colspan="1">47.5±1.4</td><td rowspan="1" colspan="1">(45–50.7)</td></tr><tr><td rowspan="1" colspan="1">
                  <bold>BD</bold>
                </td><td rowspan="1" colspan="1">25.6</td><td rowspan="1" colspan="1">24.7±1.6</td><td rowspan="1" colspan="1">(20.7–28.1)</td><td rowspan="1" colspan="1">26.1±1.6</td><td rowspan="1" colspan="1">(24.4–28.1)</td><td rowspan="1" colspan="1">24.4±1.5</td><td rowspan="1" colspan="1">(20.7–26.7)</td></tr><tr><td rowspan="1" colspan="1">
                  <bold>PostD</bold>
                </td><td rowspan="1" colspan="1">41.2</td><td rowspan="1" colspan="1">43±1.3</td><td rowspan="1" colspan="1">(40.3–45.6)</td><td rowspan="1" colspan="1">42.2±1.6</td><td rowspan="1" colspan="1">(41–44.3)</td><td rowspan="1" colspan="1">43.1±1.3</td><td rowspan="1" colspan="1">(40.3–45.6)</td></tr><tr><td rowspan="1" colspan="1">
                  <bold>TL</bold>
                </td><td rowspan="1" colspan="1">123.2</td><td rowspan="1" colspan="1">120.6±1.7</td><td rowspan="1" colspan="1">(116–123.2)</td><td rowspan="1" colspan="1">119±2.5</td><td rowspan="1" colspan="1">(116–121.5)</td><td rowspan="1" colspan="1">120.8±1.4</td><td rowspan="1" colspan="1">(118.2–123.2)</td></tr><tr><td rowspan="1" colspan="1">
                  <bold>HL (mm)</bold>
                </td><td rowspan="1" colspan="1">49</td><td rowspan="1" colspan="1">49.9±4</td><td rowspan="1" colspan="1">(41.5–58.4)</td><td rowspan="1" colspan="1">48.5±4.7</td><td rowspan="1" colspan="1">(41.5–51.3)</td><td rowspan="1" colspan="1">50.1±3.9</td><td rowspan="1" colspan="1">(41.5–58.4)</td></tr><tr><td rowspan="1" colspan="8">
                  <bold>Percentage of head length</bold>
                </td></tr><tr><td rowspan="1" colspan="1">
                  <bold>SN</bold>
                </td><td rowspan="1" colspan="1">23.4</td><td rowspan="1" colspan="1">23.9±1.4</td><td rowspan="1" colspan="1">(20.5–27)</td><td rowspan="1" colspan="1">22.6±1.8</td><td rowspan="1" colspan="1">(20.5–24.6)</td><td rowspan="1" colspan="1">24.1±1.3</td><td rowspan="1" colspan="1">(21.6–27)</td></tr><tr><td rowspan="1" colspan="1">
                  <bold>ED</bold>
                </td><td rowspan="1" colspan="1">23.2</td><td rowspan="1" colspan="1">23.7±0.8</td><td rowspan="1" colspan="1">(21.6–25.5)</td><td rowspan="1" colspan="1">23.8±0.8</td><td rowspan="1" colspan="1">(22.6–24.4)</td><td rowspan="1" colspan="1">23.7±0.9</td><td rowspan="1" colspan="1">(21.6–25.5)</td></tr><tr><td rowspan="1" colspan="1">
                  <bold>EC</bold>
                </td><td rowspan="1" colspan="1">27.4</td><td rowspan="1" colspan="1">27.7±1</td><td rowspan="1" colspan="1">(26–29.6)</td><td rowspan="1" colspan="1">28.6±1</td><td rowspan="1" colspan="1">(27.2–29.6)</td><td rowspan="1" colspan="1">27.6±0.9</td><td rowspan="1" colspan="1">(26–28.8)</td></tr><tr><td rowspan="1" colspan="1">
                  <bold>EH</bold>
                </td><td rowspan="1" colspan="1">22.8</td><td rowspan="1" colspan="1">22.9±0.9</td><td rowspan="1" colspan="1">(21.7–24.8)</td><td rowspan="1" colspan="1">23.6±1.1</td><td rowspan="1" colspan="1">(22.2–24.8)</td><td rowspan="1" colspan="1">22.8±0.8</td><td rowspan="1" colspan="1">(21.7–24.5)</td></tr><tr><td rowspan="1" colspan="1">
                  <bold>ES</bold>
                </td><td rowspan="1" colspan="1">4.9</td><td rowspan="1" colspan="1">4.7±0.8</td><td rowspan="1" colspan="1">(3.2–6.4)</td><td rowspan="1" colspan="1">5.6±0.9</td><td rowspan="1" colspan="1">(4.8–6.4)</td><td rowspan="1" colspan="1">4.5±0.6</td><td rowspan="1" colspan="1">(3.2–6.1)</td></tr><tr><td rowspan="1" colspan="1">
                  <bold>PostO</bold>
                </td><td rowspan="1" colspan="1">51</td><td rowspan="1" colspan="1">50.9±1.5</td><td rowspan="1" colspan="1">(48.5–54.1)</td><td rowspan="1" colspan="1">52±1.8</td><td rowspan="1" colspan="1">(49.8–54.1)</td><td rowspan="1" colspan="1">50.7±1.4</td><td rowspan="1" colspan="1">(48.5–53)</td></tr><tr><td rowspan="1" colspan="1">
                  <bold>HD</bold>
                </td><td rowspan="1" colspan="1">69.8</td><td rowspan="1" colspan="1">69.1±2.4</td><td rowspan="1" colspan="1">(65.1–74.9)</td><td rowspan="1" colspan="1">69.8±2</td><td rowspan="1" colspan="1">(67.8–72.5)</td><td rowspan="1" colspan="1">68.9±2.5</td><td rowspan="1" colspan="1">(65.1–74.9)</td></tr><tr><td rowspan="1" colspan="1">
                  <bold>MW</bold>
                </td><td rowspan="1" colspan="1">9.7</td><td rowspan="1" colspan="1">9.8±0.7</td><td rowspan="1" colspan="1">(8.1–11.4)</td><td rowspan="1" colspan="1">9.8±0.6</td><td rowspan="1" colspan="1">(8.8–10.3)</td><td rowspan="1" colspan="1">9.8±0.8</td><td rowspan="1" colspan="1">(8.1–11.4)</td></tr><tr><td rowspan="1" colspan="1">
                  <bold>UJ</bold>
                </td><td rowspan="1" colspan="1">28.8</td><td rowspan="1" colspan="1">29.4±1.2</td><td rowspan="1" colspan="1">(26.7–30.9)</td><td rowspan="1" colspan="1">30.1±0.8</td><td rowspan="1" colspan="1">(29.3–30.8)</td><td rowspan="1" colspan="1">29.2±1.3</td><td rowspan="1" colspan="1">(26.7–30.9)</td></tr><tr><td rowspan="1" colspan="1">
                  <bold>LJ</bold>
                </td><td rowspan="1" colspan="1">40.5</td><td rowspan="1" colspan="1">40.9±1.7</td><td rowspan="1" colspan="1">(38.6–47)</td><td rowspan="1" colspan="1">40.5±1.1</td><td rowspan="1" colspan="1">(39–41.5)</td><td rowspan="1" colspan="1">41±1.8</td><td rowspan="1" colspan="1">(38.6–47)</td></tr><tr><td rowspan="1" colspan="1">
                  <bold>M</bold>
                </td><td rowspan="1" colspan="1">21.1</td><td rowspan="1" colspan="1">21.8±1</td><td rowspan="1" colspan="1">(19.4–23.8)</td><td rowspan="1" colspan="1">21.9±0.9</td><td rowspan="1" colspan="1">(21.3–23.2)</td><td rowspan="1" colspan="1">21.8±1</td><td rowspan="1" colspan="1">(19.4–23.8)</td></tr><tr><td rowspan="1" colspan="1">
                  <bold>SD</bold>
                </td><td rowspan="1" colspan="1">9.8</td><td rowspan="1" colspan="1">8.6±1.3</td><td rowspan="1" colspan="1">(6–11.3)</td><td rowspan="1" colspan="1">9±1.1</td><td rowspan="1" colspan="1">(7.9–10.5)</td><td rowspan="1" colspan="1">8.6±1.3</td><td rowspan="1" colspan="1">(6–11.3)</td></tr><tr><td rowspan="1" colspan="1">
                  <bold>SW</bold>
                </td><td rowspan="1" colspan="1">17.1</td><td rowspan="1" colspan="1">16±1.5</td><td rowspan="1" colspan="1">(13.1–18.1)</td><td rowspan="1" colspan="1">16.2±1.3</td><td rowspan="1" colspan="1">(14.7–17.6)</td><td rowspan="1" colspan="1">15.9±1.5</td><td rowspan="1" colspan="1">(13.1–18.1)</td></tr><tr><td rowspan="1" colspan="1">
                  <bold>HW</bold>
                </td><td rowspan="1" colspan="1">53.8</td><td rowspan="1" colspan="1">49.6±3.2</td><td rowspan="1" colspan="1">(43.9–56.2)</td><td rowspan="1" colspan="1">51.1±2.4</td><td rowspan="1" colspan="1">(48.2–53.8)</td><td rowspan="1" colspan="1">49.4±3.3</td><td rowspan="1" colspan="1">(43.9–56.2)</td></tr><tr><td rowspan="1" colspan="1">
                  <bold>IOW</bold>
                </td><td rowspan="1" colspan="1">25.8</td><td rowspan="1" colspan="1">27±2.1</td><td rowspan="1" colspan="1">(21.3–31.5)</td><td rowspan="1" colspan="1">27.1±1.4</td><td rowspan="1" colspan="1">(25.1–28.1)</td><td rowspan="1" colspan="1">27±2.3</td><td rowspan="1" colspan="1">(21.3–31.5)</td></tr><tr><td rowspan="1" colspan="1">
                  <bold>INW</bold>
                </td><td rowspan="1" colspan="1">10.8</td><td rowspan="1" colspan="1">11.7±1</td><td rowspan="1" colspan="1">(9.5–13.4)</td><td rowspan="1" colspan="1">11.7±1.2</td><td rowspan="1" colspan="1">(10.5–13.3)</td><td rowspan="1" colspan="1">11.7±1</td><td rowspan="1" colspan="1">(9.5–13.4)</td></tr><tr><td rowspan="1" colspan="1">
                  <bold>LJW</bold>
                </td><td rowspan="1" colspan="1">12.4</td><td rowspan="1" colspan="1">12.2±1.2</td><td rowspan="1" colspan="1">(9.2–14.3)</td><td rowspan="1" colspan="1">12.5±1</td><td rowspan="1" colspan="1">(11–13.4)</td><td rowspan="1" colspan="1">12.1±1.2</td><td rowspan="1" colspan="1">(9.2–14.3)</td></tr><tr><td rowspan="1" colspan="1">
                  <bold>UJW</bold>
                </td><td rowspan="1" colspan="1">24</td><td rowspan="1" colspan="1">22.8±2.1</td><td rowspan="1" colspan="1">(18.2–27.5)</td><td rowspan="1" colspan="1">23.7±2.7</td><td rowspan="1" colspan="1">(20.4–26.3)</td><td rowspan="1" colspan="1">22.6±2</td><td rowspan="1" colspan="1">(18.2–27.5)</td></tr><tr><td rowspan="1" colspan="1">
                  <bold>MGR</bold>
                </td><td rowspan="1" colspan="1">13.1</td><td rowspan="1" colspan="1">13.4±1.6</td><td rowspan="1" colspan="1">(9.1–16.6)</td><td rowspan="1" colspan="1">14.4±1.9</td><td rowspan="1" colspan="1">(11.9–16.6)</td><td rowspan="1" colspan="1">13.2±1.6</td><td rowspan="1" colspan="1">(9.1–15.1)</td></tr><tr><td rowspan="1" colspan="1">
                  <bold>LGR</bold>
                </td><td rowspan="1" colspan="1">15</td><td rowspan="1" colspan="1">14.5±1.4</td><td rowspan="1" colspan="1">(11.4–16.9)</td><td rowspan="1" colspan="1">15.7±1.2</td><td rowspan="1" colspan="1">(14.4–16.9)</td><td rowspan="1" colspan="1">14.3±1.3</td><td rowspan="1" colspan="1">(11.4–16.3)</td></tr><tr><td rowspan="1" colspan="1">
                  <bold>UA</bold>
                </td><td rowspan="1" colspan="1">19.7</td><td rowspan="1" colspan="1">18.1±1.6</td><td rowspan="1" colspan="1">(13.5–20.3)</td><td rowspan="1" colspan="1">18.5±1.6</td><td rowspan="1" colspan="1">(16.2–19.8)</td><td rowspan="1" colspan="1">18.1±1.6</td><td rowspan="1" colspan="1">(13.5–20.3)</td></tr><tr><td rowspan="1" colspan="1">
                  <bold>LA</bold>
                </td><td rowspan="1" colspan="1">36.7</td><td rowspan="1" colspan="1">34.9±1.7</td><td rowspan="1" colspan="1">(32.3–38.9)</td><td rowspan="1" colspan="1">35.9±2.1</td><td rowspan="1" colspan="1">(34–38.9)</td><td rowspan="1" colspan="1">34.8±1.7</td><td rowspan="1" colspan="1">(32.3–38.4)</td></tr><tr><td rowspan="1" colspan="2">
                  <bold>Meristic characters</bold>
                </td><td rowspan="1" colspan="1">
                  <bold>Mode</bold>
                </td><td rowspan="1" colspan="1">
                  <bold>Range</bold>
                </td><td rowspan="1" colspan="1">
                  <bold>Mode</bold>
                </td><td rowspan="1" colspan="1">
                  <bold>Range</bold>
                </td><td rowspan="1" colspan="1">
                  <bold>Mode</bold>
                </td><td rowspan="1" colspan="1">
                  <bold>Range</bold>
                </td></tr><tr><td rowspan="1" colspan="1">
                  <bold>PelvF unbranched</bold>
                </td><td rowspan="1" colspan="1">1</td><td rowspan="1" colspan="1">1</td><td rowspan="1" colspan="1">(1–1)</td><td rowspan="1" colspan="1">1</td><td rowspan="1" colspan="1">(1–1)</td><td rowspan="1" colspan="1">1</td><td rowspan="1" colspan="1">(1–1)</td></tr><tr><td rowspan="1" colspan="1">
                  <bold>PelvF branched</bold>
                </td><td rowspan="1" colspan="1">11</td><td rowspan="1" colspan="1">10</td><td rowspan="1" colspan="1">(9–12)</td><td rowspan="1" colspan="1">10</td><td rowspan="1" colspan="1">(10–11)</td><td rowspan="1" colspan="1">11</td><td rowspan="1" colspan="1">(9–12)</td></tr><tr><td rowspan="1" colspan="1">
                  <bold>PecF unbranched</bold>
                </td><td rowspan="1" colspan="1">1</td><td rowspan="1" colspan="1">1</td><td rowspan="1" colspan="1">(1–1)</td><td rowspan="1" colspan="1">1</td><td rowspan="1" colspan="1">(1–1)</td><td rowspan="1" colspan="1">1</td><td rowspan="1" colspan="1">(1–1)</td></tr><tr><td rowspan="1" colspan="1">
                  <bold>PecF branched</bold>
                </td><td rowspan="1" colspan="1">15</td><td rowspan="1" colspan="1">15</td><td rowspan="1" colspan="1">(13–16)</td><td rowspan="1" colspan="1">16</td><td rowspan="1" colspan="1">(15–16)</td><td rowspan="1" colspan="1">15</td><td rowspan="1" colspan="1">(13–16)</td></tr><tr><td rowspan="4" colspan="1">
                  <bold>Meristic characters</bold>
                </td><td rowspan="1" colspan="1">
                  <bold><italic><tp:taxon-name>
                    <tp:taxon-name-part taxon-name-part-type="genus" reg="Coregonus">C.</tp:taxon-name-part> <tp:taxon-name-part taxon-name-part-type="species" reg="acrinasus">acrinasus</tp:taxon-name-part></tp:taxon-name></italic></bold>
                </td><td rowspan="1" colspan="6">
                  <bold>Lake Thun</bold>
                </td></tr><tr><td rowspan="3" colspan="1">
                  <bold>Holotype</bold>
                </td><td rowspan="1" colspan="6">
                  <bold>Both sexes</bold>
                </td></tr><tr><td rowspan="1" colspan="2">
                  <bold><italic>N-total</italic> = 26</bold>
                </td><td rowspan="1" colspan="2">
                  <bold><italic>N-females</italic> = 4</bold>
                </td><td rowspan="1" colspan="2">
                  <bold><italic>N-males</italic> = 22</bold>
                </td></tr><tr><td rowspan="1" colspan="1">
                  <bold>Mode</bold>
                </td><td rowspan="1" colspan="1">
                  <bold>Range</bold>
                </td><td rowspan="1" colspan="1">
                  <bold>Mode</bold>
                </td><td rowspan="1" colspan="1">
                  <bold>Range</bold>
                </td><td rowspan="1" colspan="1">
                  <bold>Mode</bold>
                </td><td rowspan="1" colspan="1">
                  <bold>Range</bold>
                </td></tr><tr><td rowspan="1" colspan="1">
                  <bold>DF unbranched</bold>
                </td><td rowspan="1" colspan="1">3</td><td rowspan="1" colspan="1">4</td><td rowspan="1" colspan="1">(3–4)</td><td rowspan="1" colspan="1">3</td><td rowspan="1" colspan="1">(3–4)</td><td rowspan="1" colspan="1">4</td><td rowspan="1" colspan="1">(3–4)</td></tr><tr><td rowspan="1" colspan="1">
                  <bold>DF branched</bold>
                </td><td rowspan="1" colspan="1">12</td><td rowspan="1" colspan="1">10</td><td rowspan="1" colspan="1">(9–12)</td><td rowspan="1" colspan="1">11</td><td rowspan="1" colspan="1">(10–12)</td><td rowspan="1" colspan="1">10</td><td rowspan="1" colspan="1">(9–12)</td></tr><tr><td rowspan="1" colspan="1">
                  <bold>AF unbranched</bold>
                </td><td rowspan="1" colspan="1">3</td><td rowspan="1" colspan="1">3</td><td rowspan="1" colspan="1">(2–4)</td><td rowspan="1" colspan="1">3</td><td rowspan="1" colspan="1">(3–3)</td><td rowspan="1" colspan="1">3</td><td rowspan="1" colspan="1">(2–4)</td></tr><tr><td rowspan="1" colspan="1">
                  <bold>AF branched</bold>
                </td><td rowspan="1" colspan="1">13</td><td rowspan="1" colspan="1">11</td><td rowspan="1" colspan="1">(11–13)</td><td rowspan="1" colspan="1">12</td><td rowspan="1" colspan="1">(11–13)</td><td rowspan="1" colspan="1">11</td><td rowspan="1" colspan="1">(11–13)</td></tr><tr><td rowspan="1" colspan="1">
                  <bold>LS</bold>
                </td><td rowspan="1" colspan="1">80</td><td rowspan="1" colspan="1">84</td><td rowspan="1" colspan="1">(79–88)</td><td rowspan="1" colspan="1">85</td><td rowspan="1" colspan="1">(84–85)</td><td rowspan="1" colspan="1">80</td><td rowspan="1" colspan="1">(79–88)</td></tr><tr><td rowspan="1" colspan="1">
                  <bold>PDS</bold>
                </td><td rowspan="1" colspan="1">34</td><td rowspan="1" colspan="1">34</td><td rowspan="1" colspan="1">(33–42)</td><td rowspan="1" colspan="1">34</td><td rowspan="1" colspan="1">(34–41)</td><td rowspan="1" colspan="1">35</td><td rowspan="1" colspan="1">(33–42)</td></tr><tr><td rowspan="1" colspan="1">
                  <bold>TDS</bold>
                </td><td rowspan="1" colspan="1">10</td><td rowspan="1" colspan="1">10</td><td rowspan="1" colspan="1">(9–10)</td><td rowspan="1" colspan="1">10</td><td rowspan="1" colspan="1">(9–10)</td><td rowspan="1" colspan="1">10</td><td rowspan="1" colspan="1">(9–10)</td></tr><tr><td rowspan="1" colspan="1">
                  <bold>TAS</bold>
                </td><td rowspan="1" colspan="1">8</td><td rowspan="1" colspan="1">8</td><td rowspan="1" colspan="1">(8–9)</td><td rowspan="1" colspan="1">8</td><td rowspan="1" colspan="1">(8–8)</td><td rowspan="1" colspan="1">8</td><td rowspan="1" colspan="1">(8–9)</td></tr><tr><td rowspan="1" colspan="1">
                  <bold>TPS</bold>
                </td><td rowspan="1" colspan="1">9</td><td rowspan="1" colspan="1">8</td><td rowspan="1" colspan="1">(8–9)</td><td rowspan="1" colspan="1">9</td><td rowspan="1" colspan="1">(8–9)</td><td rowspan="1" colspan="1">8</td><td rowspan="1" colspan="1">(8–9)</td></tr><tr><td rowspan="1" colspan="1">
                  <bold>UGR</bold>
                </td><td rowspan="1" colspan="1">13</td><td rowspan="1" colspan="1">13</td><td rowspan="1" colspan="1">(10–15)</td><td rowspan="1" colspan="1">na</td><td rowspan="1" colspan="1">(10–15)</td><td rowspan="1" colspan="1">13</td><td rowspan="1" colspan="1">(10–14)</td></tr><tr><td rowspan="1" colspan="1">
                  <bold>LGR</bold>
                </td><td rowspan="1" colspan="1">20</td><td rowspan="1" colspan="1">24</td><td rowspan="1" colspan="1">(20–26)</td><td rowspan="1" colspan="1">24</td><td rowspan="1" colspan="1">(21–24)</td><td rowspan="1" colspan="1">24</td><td rowspan="1" colspan="1">(20–26)</td></tr><tr><td rowspan="1" colspan="1">
                  <bold>total GR</bold>
                </td><td rowspan="1" colspan="1">33</td><td rowspan="1" colspan="1">36</td><td rowspan="1" colspan="1">(30–40)</td><td rowspan="1" colspan="1">35</td><td rowspan="1" colspan="1">(34–36)</td><td rowspan="1" colspan="1">36</td><td rowspan="1" colspan="1">(30–40)</td></tr></tbody></table></table-wrap></tp:treatment-sec><ref-list><ref id="B23"><mixed-citation xmlns:xlink="http://www.w3.org/1999/xlink" xlink:type="simple"><person-group><name name-style="western"><surname>Heuscher</surname><given-names>J</given-names></name></person-group> (<year>1901</year>) <source>Thuner- und Brienzer-See. Ihre Biologischen und Fischerei-Verhältnisse. Druck E.</source><publisher-name>Zwingli</publisher-name>, <publisher-loc>Pfäffikon</publisher-loc>, <size units="page">104 pp</size>.</mixed-citation></ref><ref id="B17"><mixed-citation xmlns:xlink="http://www.w3.org/1999/xlink" xlink:type="simple"><person-group><name name-style="western"><surname>Douglas</surname><given-names>MR</given-names></name><name name-style="western"><surname>Brunner</surname><given-names>PC</given-names></name><name name-style="western"><surname>Bernatchez</surname><given-names>L</given-names></name></person-group> (<year>2003</year>) Doassemblages of <italic><tp:taxon-name><tp:taxon-name-part taxon-name-part-type="genus">Coregonus</tp:taxon-name-part></tp:taxon-name></italic> (<tp:taxon-name><tp:taxon-name-part taxon-name-part-type="subclass">Teleostei</tp:taxon-name-part></tp:taxon-name>: <tp:taxon-name><tp:taxon-name-part taxon-name-part-type="order">Salmoniformes</tp:taxon-name-part></tp:taxon-name>) in the Central Alpine region of Europe represent species flocks? Molecular Ecology 8: 589–603. <ext-link xlink:type="simple" ext-link-type="doi" xlink:href="10.1046/j.1365-294x.1999.00581.x">https://doi.org/10.1046/j.1365-294x.1999.00581.x</ext-link></mixed-citation></ref><ref id="B16"><mixed-citation xmlns:xlink="http://www.w3.org/1999/xlink" xlink:type="simple"><person-group><name name-style="western"><surname>Douglas</surname><given-names>MR</given-names></name><name name-style="western"><surname>Brunner</surname><given-names>PC</given-names></name></person-group> (<year>2002</year>) Biodiversity of central alpine <italic><tp:taxon-name><tp:taxon-name-part taxon-name-part-type="genus">Coregonus</tp:taxon-name-part></tp:taxon-name></italic> (<tp:taxon-name><tp:taxon-name-part taxon-name-part-type="order">Salmoniformes</tp:taxon-name-part></tp:taxon-name>): impact of one-hundred years of management. Ecological Applications 12: 154–172. <ext-link xlink:type="simple" ext-link-type="doi" xlink:href="10.1890/1051-0761(2002)012[0154:BOCACS]2.0.CO;2">https://doi.org/10.1890/1051-0761(2002)012[0154:BOCACS]2.0.CO;2</ext-link></mixed-citation></ref><ref id="B34"><mixed-citation xmlns:xlink="http://www.w3.org/1999/xlink" xlink:type="simple"><person-group><name name-style="western"><surname>Kirchhofer</surname><given-names>A</given-names></name></person-group> (<year>1990</year>) Limnologische und Ichtyologische Untersuchungen im Brienzersee unter besonderer Berücksichtigung der Differenzierung der sympatrischen Felchenpopulationen. Dissertation, Phil.-nat. Fakultät der Universität Bern.</mixed-citation></ref><ref id="B35"><mixed-citation xmlns:xlink="http://www.w3.org/1999/xlink" xlink:type="simple"><person-group><name name-style="western"><surname>Kirchhofer</surname><given-names>A</given-names></name></person-group> (<year>1995</year>) <article-title>Growth characteristics of coregonid populations in three lakes with different trophic states and decreasing nutrient concentrations.</article-title><source>Archiv für Hydrobiologie Special Issues Advances in Limnology</source><volume>46</volume>: <fpage>61</fpage>–<lpage>70</lpage>.</mixed-citation></ref><ref id="B42"><mixed-citation xmlns:xlink="http://www.w3.org/1999/xlink" xlink:type="simple"><person-group><name name-style="western"><surname>Maurer</surname><given-names>V</given-names></name><name name-style="western"><surname>Guthruf</surname><given-names>K</given-names></name></person-group> (<year>2005</year>) Brienzerseefelchen – Magenanalysen – Schlussbericht. Bericht i.A. Fischereiinspektorat des Kantons Bern. HYDRA: 1–18.</mixed-citation></ref><ref id="B43"><mixed-citation xmlns:xlink="http://www.w3.org/1999/xlink" xlink:type="simple"><person-group><name name-style="western"><surname>Müller</surname><given-names>R</given-names></name><name name-style="western"><surname>Breitenstein</surname><given-names>M</given-names></name><name name-style="western"><surname>Bia</surname><given-names>MM</given-names></name><name name-style="western"><surname>Rellstab</surname><given-names>C</given-names></name><name name-style="western"><surname>Kirchhofer</surname><given-names>A</given-names></name></person-group> (<year>2007</year>) <article-title>Bottom-up control of whitefish populations in ultra- oligotrophic Lake Brienz.</article-title><source>Aquatic Sciences</source><volume>69</volume>: <fpage>271</fpage>–<lpage>288</lpage>. <ext-link xlink:type="simple" ext-link-type="doi" xlink:href="10.1007/s00027-007-0874-5">https://doi.org/10.1007/s00027-007-0874-5</ext-link></mixed-citation></ref><ref id="B8"><mixed-citation xmlns:xlink="http://www.w3.org/1999/xlink" xlink:type="simple"><person-group><name name-style="western"><surname>Berg</surname><given-names>LS</given-names></name></person-group> (<year>1932</year>) <article-title>Übersicht der Verbreitung der Süsswasserfische Europas.</article-title><source>Zoogeographica</source><volume>1</volume>: <fpage>107</fpage>–<lpage>208</lpage>.</mixed-citation></ref><ref id="B57"><mixed-citation xmlns:xlink="http://www.w3.org/1999/xlink" xlink:type="simple"><person-group><name name-style="western"><surname>Steinmann</surname><given-names>P</given-names></name></person-group> (<year>1950</year>) <article-title>Monographie der schweizerischen Koregonen. Beitrag zum Problem der Entstehung neuer Arten. Spezieller Teil.</article-title><source>Schweizerische Zeitung für Hydrologie</source><volume>12</volume>: <fpage>340</fpage>–<lpage>491</lpage>. <ext-link xlink:type="simple" ext-link-type="doi" xlink:href="10.1007/BF02489885">https://doi.org/10.1007/BF02489885</ext-link></mixed-citation></ref><ref id="B28"><mixed-citation xmlns:xlink="http://www.w3.org/1999/xlink" xlink:type="simple"><person-group><name name-style="western"><surname>Hudson</surname><given-names>AG</given-names></name><name name-style="western"><surname>Vonlanthen</surname><given-names>P</given-names></name><name name-style="western"><surname>Seehausen</surname><given-names>O</given-names></name></person-group> (<year>2011</year>) <article-title>Rapid parallel adaptive radiation from a single hybridogenic ancestral population.</article-title><source>Proceedings of the Royal Society B: Biological Sciences</source><volume>278</volume>: <fpage>58</fpage>–<lpage>66</lpage>. <ext-link xlink:type="simple" ext-link-type="doi" xlink:href="10.1098/rspb.2010.0925">https://doi.org/10.1098/rspb.2010.0925</ext-link></mixed-citation></ref><ref id="B27"><mixed-citation xmlns:xlink="http://www.w3.org/1999/xlink" xlink:type="simple"><person-group><name name-style="western"><surname>Hudson</surname><given-names>AG</given-names></name><name name-style="western"><surname>Vonlanthen</surname><given-names>P</given-names></name><name name-style="western"><surname>Bezault</surname><given-names>E</given-names></name><name name-style="western"><surname>Seehausen</surname><given-names>O</given-names></name></person-group> (<year>2013</year>) <article-title>Genomic signatures of relaxed disruptive selection associated with speciation reversal in whitefish.</article-title><source>BMC Evolutionary Biology</source><volume>13</volume>: <fpage>1</fpage>–<lpage>108</lpage>. <ext-link xlink:type="simple" ext-link-type="doi" xlink:href="10.1186/1471-2148-13-108">https://doi.org/10.1186/1471-2148-13-108</ext-link></mixed-citation></ref><ref id="B26"><mixed-citation xmlns:xlink="http://www.w3.org/1999/xlink" xlink:type="simple"><person-group><name name-style="western"><surname>Hudson</surname><given-names>AG</given-names></name><name name-style="western"><surname>Lundsgaard-Hansen</surname><given-names>B</given-names></name><name name-style="western"><surname>Lucek</surname><given-names>K</given-names></name><name name-style="western"><surname>Vonlanthen</surname><given-names>P</given-names></name><name name-style="western"><surname>Seehausen</surname><given-names>O</given-names></name></person-group> (<year>2016</year>) <article-title>Managing cryptic biodiversity: fine- scale intralacustrine speciation along a benthic gradient in Alpine whitefish (<italic><tp:taxon-name><tp:taxon-name-part taxon-name-part-type="genus">Coregonus</tp:taxon-name-part></tp:taxon-name></italic> spp.).</article-title><source>Evolutionary Applications</source><volume>10</volume>: <fpage>251</fpage>–<lpage>266</lpage>. <ext-link xlink:type="simple" ext-link-type="doi" xlink:href="10.1111/eva.12446">https://doi.org/10.1111/eva.12446</ext-link></mixed-citation></ref><ref id="B30"><mixed-citation xmlns:xlink="http://www.w3.org/1999/xlink" xlink:type="simple"><person-group><name name-style="western"><surname>Ingram</surname><given-names>T</given-names></name><name name-style="western"><surname>Hudson</surname><given-names>AG</given-names></name><name name-style="western"><surname>Vonlanthen</surname><given-names>P</given-names></name><name name-style="western"><surname>Seehausen</surname><given-names>O</given-names></name></person-group> (<year>2012</year>) Does water depth or diet divergence predict progress towards ecological speciation in whitefish radiations? Evolutionary Ecology Research 14: 487–502.</mixed-citation></ref><ref id="B63"><mixed-citation xmlns:xlink="http://www.w3.org/1999/xlink" xlink:type="simple"><person-group><name name-style="western"><surname>Vonlanthen</surname><given-names>P</given-names></name><name name-style="western"><surname>Périat</surname><given-names>G</given-names></name><name name-style="western"><surname>Dönz</surname><given-names>C</given-names></name><name name-style="western"><surname>Hellmann</surname><given-names>J</given-names></name><name name-style="western"><surname>Alexander</surname><given-names>TJ</given-names></name><name name-style="western"><surname>Seehausen</surname><given-names>O</given-names></name></person-group> (<year>2015</year>) <source>Artenvielfalt und Zusammensetzung der Fischpopulation im Thunersee.</source><publisher-name>Projet Lac</publisher-name>, <publisher-loc>Eawag, Kastanien- baum</publisher-loc>, <size units="page">41 pp</size>.</mixed-citation></ref><ref id="B19"><mixed-citation xmlns:xlink="http://www.w3.org/1999/xlink" xlink:type="simple"><person-group><name name-style="western"><surname>Fatio</surname><given-names>V</given-names></name></person-group> (<year>1890</year>) <source>Faune des Vertébrés de la Suisse (Vol.</source><publisher-name>V</publisher-name>, <publisher-loc>2partie). In: Georg H (Ed.) Genf und Basel</publisher-loc>, <size units="page">569 pp</size>. <ext-link xlink:type="simple" ext-link-type="doi" xlink:href="10.5962/bhl.title.124573">https://doi.org/10.5962/bhl.title.124573</ext-link></mixed-citation></ref><ref id="B56"><mixed-citation xmlns:xlink="http://www.w3.org/1999/xlink" xlink:type="simple"><person-group><name name-style="western"><surname>Selz</surname><given-names>OM</given-names></name></person-group> (<year>2008</year>) Building a link between dN and dC stable isotopes signatures and the ecological phenotypic forms of Whitefish (<italic><tp:taxon-name><tp:taxon-name-part taxon-name-part-type="genus">Coregonus</tp:taxon-name-part> <tp:taxon-name-part taxon-name-part-type="species">laveratus</tp:taxon-name-part></tp:taxon-name></italic> (L.)) in 4 Swiss Lakes. B.Sc. Thesis: University of Bern, Bern.</mixed-citation></ref><ref id="B25"><mixed-citation xmlns:xlink="http://www.w3.org/1999/xlink" xlink:type="simple"><person-group><name name-style="western"><surname>Hudson</surname><given-names>AG</given-names></name></person-group> (<year>2011</year>) Population genomics and ecology of parallel adaptive radiations: the Alpine lake whitefish. PhD Thesis, University of Bern, Bern.</mixed-citation></ref><ref id="B41"><mixed-citation xmlns:xlink="http://www.w3.org/1999/xlink" xlink:type="simple"><person-group><name name-style="western"><surname>Lundsgaard-Hansen</surname><given-names>B</given-names></name><name name-style="western"><surname>Matthews</surname><given-names>B</given-names></name><name name-style="western"><surname>Vonlanthen</surname><given-names>P</given-names></name><name name-style="western"><surname>Taverna</surname><given-names>A</given-names></name><name name-style="western"><surname>Seehausen</surname><given-names>O</given-names></name></person-group> (<year>2013</year>) <article-title>Adaptive plasticity and genetic divergence in feeding efficiency during parallel adaptive radiation of whitefish (<italic><tp:taxon-name><tp:taxon-name-part taxon-name-part-type="genus">Coregonus</tp:taxon-name-part></tp:taxon-name></italic> spp.).</article-title><source>Journal of Evolutionary Biology</source><volume>26</volume>: <fpage>483</fpage>–<lpage>498</lpage>. <ext-link xlink:type="simple" ext-link-type="doi" xlink:href="10.1111/jeb.12063">https://doi.org/10.1111/jeb.12063</ext-link></mixed-citation></ref><ref id="B50"><mixed-citation xmlns:xlink="http://www.w3.org/1999/xlink" xlink:type="simple"><person-group><name name-style="western"><surname>Roesch</surname><given-names>C</given-names></name><name name-style="western"><surname>Lundsgaard-Hansen</surname><given-names>B</given-names></name><name name-style="western"><surname>Vonlanthen</surname><given-names>P</given-names></name><name name-style="western"><surname>Taverna</surname><given-names>A</given-names></name><name name-style="western"><surname>Seehausen</surname><given-names>O</given-names></name></person-group> (<year>2013</year>) <article-title>Experimental evidence for trait utility of gill raker number in adaptive radiation of a north temperate fish.</article-title><source>Journal of Evolutionary Biology</source><volume>26</volume>: <fpage>1578</fpage>–<lpage>1587</lpage>. <ext-link xlink:type="simple" ext-link-type="doi" xlink:href="10.1111/jeb.12166">https://doi.org/10.1111/jeb.12166</ext-link></mixed-citation></ref><ref id="B15"><mixed-citation xmlns:xlink="http://www.w3.org/1999/xlink" xlink:type="simple"><person-group><name name-style="western"><surname>Dönz</surname><given-names>CJ</given-names></name><name name-style="western"><surname>Bittner</surname><given-names>D</given-names></name><name name-style="western"><surname>Vonlanthen</surname><given-names>P</given-names></name><name name-style="western"><surname>Wagner</surname><given-names>CE</given-names></name><name name-style="western"><surname>Seehausen</surname><given-names>O</given-names></name></person-group> (<year>2018</year>) <article-title>Rapid buildup of sympatric species diversity in Alpine whitefish.</article-title><source>Ecology and Evolution</source><volume>2018</volume>: <fpage>1</fpage>–<lpage>15</lpage>. <ext-link xlink:type="simple" ext-link-type="doi" xlink:href="10.1002/ece3.4375">https://doi.org/10.1002/ece3.4375</ext-link></mixed-citation></ref><ref id="B12"><mixed-citation xmlns:xlink="http://www.w3.org/1999/xlink" xlink:type="simple"><person-group><name name-style="western"><surname>Bittner</surname><given-names>D</given-names></name></person-group> (<year>2009</year>) Gonad deformations in whitefish (<italic><tp:taxon-name><tp:taxon-name-part taxon-name-part-type="genus">Coregonus</tp:taxon-name-part></tp:taxon-name></italic> spp.) from Lake Thun, Switzerland – A population genetic and transcriptomic approach. PhD Thesis, University of Bern, Bern.</mixed-citation></ref><ref id="B18"><mixed-citation xmlns:xlink="http://www.w3.org/1999/xlink" xlink:type="simple"><person-group><name name-style="western"><surname>Fatio</surname><given-names>V</given-names></name></person-group> (<year>1885</year>) Les corégones de la Suisse (féras diverses) classification et conditions de frai. Recueil Zoologie Suisse 1, 2: 649–665. [22, 23 pls]</mixed-citation></ref><ref id="B37"><mixed-citation xmlns:xlink="http://www.w3.org/1999/xlink" xlink:type="simple"><person-group><name name-style="western"><surname>Kottelat</surname><given-names>M</given-names></name></person-group> (<year>1997</year>) <article-title>European freshwater fishes. A heuristic checklist of the freshwater fishes of Europe (exclusive of former USSR), with an introduction for non-systematists and comments on nomenclature and conservation.</article-title><source>Biologia, Bratislava, Section Zoology</source><volume>52</volume>: <fpage>1</fpage>–<lpage>271</lpage>. [Suppl. material 1]</mixed-citation></ref></ref-list></tp:taxon-treatment>
