# Supplementary material for: A taxonomic revision of the whitefish of lakes Brienz and Thun, Switzerland, with descriptions of four new species (Teleostei, Coregonidae)
Source: Zookeys. 2020 Nov 9;989:79–162. doi: 10.3897/zookeys.989.32822 (PMC7669820; doi:10.3897/zookeys.989.32822)
Supplement: XML Treatment for Coregonus steinmanni [file zookeys.989.32822-treatment4.xml]

<!DOCTYPE tp:taxon-treatment
  PUBLIC "-//TaxonX//DTD Taxonomic Treatment Publishing DTD v0 20100105//EN" "tax-treatment-NSO.dtd">
<tp:taxon-treatment xmlns:tp="http://www.plazi.org/taxpub"><tp:treatment-meta><kwd-group><label>Taxon classification</label><kwd><named-content xmlns:xlink="http://www.w3.org/1999/xlink" content-type="kingdom">Animalia</named-content></kwd><kwd><named-content xmlns:xlink="http://www.w3.org/1999/xlink" content-type="order">Teleostei</named-content></kwd><kwd><named-content xmlns:xlink="http://www.w3.org/1999/xlink" content-type="family">Coregonidae</named-content></kwd></kwd-group><mixed-citation publication-type="journal"><person-group><name><surname>Selz</surname><given-names>Oliver M.</given-names></name><name><surname>Dönz</surname><given-names>Carmela J.</given-names></name><name><surname>Vonlanthen</surname><given-names>Pascal</given-names></name><name><surname>Seehausen</surname><given-names>Ole</given-names></name></person-group><article-title>A taxonomic revision of the whitefish of lakes Brienz and Thun, Switzerland, with descriptions of four new species (<tp:taxon-name><tp:taxon-name-part taxon-name-part-type="subclass">Teleostei</tp:taxon-name-part></tp:taxon-name>, <tp:taxon-name><tp:taxon-name-part taxon-name-part-type="family">Coregonidae</tp:taxon-name-part></tp:taxon-name>)</article-title><source>Zookeys</source><day>09</day><month>11</month><year>2020</year><volume>989</volume><fpage>79</fpage><lpage>162</lpage><pub-id pub-id-type="doi">10.3897/zookeys.989.32822</pub-id></mixed-citation></tp:treatment-meta><tp:nomenclature><tp:taxon-name><object-id xmlns:xlink="http://www.w3.org/1999/xlink" content-type="arpha" xlink:type="simple">193D6FF5-D17A-5D00-81E7-D511DA826487</object-id>
              <tp:taxon-name-part taxon-name-part-type="genus" reg="Coregonus">Coregonus</tp:taxon-name-part>
              <tp:taxon-name-part taxon-name-part-type="species" reg="steinmanni">steinmanni</tp:taxon-name-part>
              <object-id xmlns:xlink="http://www.w3.org/1999/xlink" content-type="zoobank" xlink:type="simple">http://zoobank.org/C03A9DA8-8492-4CBF-B87B-406D72594530</object-id>
            </tp:taxon-name><tp:taxon-authority>Selz, Dönz, Vonlanthen &amp; Seehausen</tp:taxon-authority><tp:taxon-status xmlns:xlink="http://www.w3.org/1999/xlink" xlink:type="simple">sp. nov.</tp:taxon-status><!--PageBreak--><!--PageBreak--><!--PageBreak--><tp:nomenclature-citation-list><tp:nomenclature-citation><tp:taxon-name>
                  <tp:taxon-name-part taxon-name-part-type="genus" reg="Coregonus">Coregonus</tp:taxon-name-part>
                </tp:taxon-name><comment>"Albock": <xref ref-type="bibr" rid="B54">Rufli 1978</xref>, <xref ref-type="bibr" rid="B55">1979</xref>; <xref ref-type="bibr" rid="B36">Kirchhofer and Tschumi 1986</xref>; <xref ref-type="bibr" rid="B35">Kirchhofer 1995</xref> (see also synonymy of <tp:taxon-name><tp:taxon-name-part taxon-name-part-type="genus" reg="Coregonus">C.</tp:taxon-name-part> <tp:taxon-name-part taxon-name-part-type="species" reg="alpinus">alpinus</tp:taxon-name-part></tp:taxon-name> and <tp:taxon-name><tp:taxon-name-part taxon-name-part-type="genus" reg="Coregonus">C.</tp:taxon-name-part> <tp:taxon-name-part taxon-name-part-type="species" reg="acrinasus">acrinasus</tp:taxon-name-part></tp:taxon-name>)</comment></tp:nomenclature-citation><tp:nomenclature-citation><tp:taxon-name>
                  <tp:taxon-name-part taxon-name-part-type="genus" reg="Coregonus">Coregonus</tp:taxon-name-part>
                </tp:taxon-name><comment>"Balchen": <xref ref-type="bibr" rid="B23">Heuscher 1901</xref>; <xref ref-type="bibr" rid="B58">Surbeck 1917</xref> (see also synonymy of <tp:taxon-name><tp:taxon-name-part taxon-name-part-type="genus" reg="Coregonus">C.</tp:taxon-name-part> <tp:taxon-name-part taxon-name-part-type="species" reg="alpinus">alpinus</tp:taxon-name-part></tp:taxon-name>)</comment></tp:nomenclature-citation><tp:nomenclature-citation><tp:taxon-name>
                  <tp:taxon-name-part taxon-name-part-type="genus" reg="Coregonus">Coregonus</tp:taxon-name-part>
                </tp:taxon-name><comment>"Balchen", "THU2": Douglas et al. 1999, <xref ref-type="bibr" rid="B17">2003</xref>; <xref ref-type="bibr" rid="B16">Douglas and Brunner 2002</xref> (see also synonymy of <tp:taxon-name><tp:taxon-name-part taxon-name-part-type="genus" reg="Coregonus">C.</tp:taxon-name-part> <tp:taxon-name-part taxon-name-part-type="species" reg="alpinus">alpinus</tp:taxon-name-part></tp:taxon-name>)</comment></tp:nomenclature-citation><tp:nomenclature-citation><tp:taxon-name>
                  <tp:taxon-name-part taxon-name-part-type="genus" reg="Coregonus">Coregonus</tp:taxon-name-part> <tp:taxon-name-part taxon-name-part-type="species" reg="lavaretus">lavaretus</tp:taxon-name-part></tp:taxon-name><comment>natio <italic>arurensis</italic>, oekot. <italic>primigenius</italic>: <xref ref-type="bibr" rid="B57">Steinmann 1950</xref> (see also synonymy of <tp:taxon-name><tp:taxon-name-part taxon-name-part-type="genus" reg="Coregonus">C.</tp:taxon-name-part> <tp:taxon-name-part taxon-name-part-type="species" reg="fatio">fatio</tp:taxon-name-part></tp:taxon-name> and <tp:taxon-name><tp:taxon-name-part taxon-name-part-type="genus" reg="Coregonus">C.</tp:taxon-name-part> <tp:taxon-name-part taxon-name-part-type="species" reg="alpinus">alpinus</tp:taxon-name-part></tp:taxon-name>)</comment></tp:nomenclature-citation><tp:nomenclature-citation><tp:taxon-name>
                  <tp:taxon-name-part taxon-name-part-type="genus" reg="Coregonus">Coregonus</tp:taxon-name-part>
                </tp:taxon-name><comment>sp. "Balchen": <xref ref-type="bibr" rid="B28">Hudson et al. 2011</xref>, <xref ref-type="bibr" rid="B27">2013</xref>, <xref ref-type="bibr" rid="B26">2016</xref>; <xref ref-type="bibr" rid="B30">Ingram et al. 2012</xref>; <xref ref-type="bibr" rid="B64">Vonlanthen et al. 2012</xref>, <xref ref-type="bibr" rid="B63">2015</xref>; <xref ref-type="bibr" rid="B62">Vonlanthen and Périat 2013</xref> (see also synonymy of <tp:taxon-name><tp:taxon-name-part taxon-name-part-type="genus" reg="Coregonus">C.</tp:taxon-name-part> <tp:taxon-name-part taxon-name-part-type="species" reg="alpinus">alpinus</tp:taxon-name-part></tp:taxon-name> and <tp:taxon-name><tp:taxon-name-part taxon-name-part-type="genus" reg="Coregonus">C.</tp:taxon-name-part> <tp:taxon-name-part taxon-name-part-type="species" reg="brienzii">brienzii</tp:taxon-name-part></tp:taxon-name>)</comment></tp:nomenclature-citation><tp:nomenclature-citation><tp:taxon-name>
                  <tp:taxon-name-part taxon-name-part-type="genus" reg="Coregonus">Coregonus</tp:taxon-name-part>
                </tp:taxon-name><comment>sp. "Balchen 2": <xref ref-type="bibr" rid="B15">Dönz et al. 2018</xref> (see also synonymy of <tp:taxon-name><tp:taxon-name-part taxon-name-part-type="genus" reg="Coregonus">C.</tp:taxon-name-part> <tp:taxon-name-part taxon-name-part-type="species" reg="brienzii">brienzii</tp:taxon-name-part></tp:taxon-name>)</comment></tp:nomenclature-citation><tp:nomenclature-citation><tp:taxon-name>
                  <tp:taxon-name-part taxon-name-part-type="genus" reg="Coregonus">Coregonus</tp:taxon-name-part>
                </tp:taxon-name><comment>"Wanderalbock", "Bodenalbock", "Albock": <xref ref-type="bibr" rid="B57">Steinmann 1950</xref> (see also synonymy of <tp:taxon-name><tp:taxon-name-part taxon-name-part-type="genus" reg="Coregonus">C.</tp:taxon-name-part> <tp:taxon-name-part taxon-name-part-type="species" reg="alpinus">alpinus</tp:taxon-name-part></tp:taxon-name>, <tp:taxon-name><tp:taxon-name-part taxon-name-part-type="genus" reg="Coregonus">C.</tp:taxon-name-part> <tp:taxon-name-part taxon-name-part-type="species" reg="fatioi">fatioi</tp:taxon-name-part></tp:taxon-name>, <tp:taxon-name><tp:taxon-name-part taxon-name-part-type="genus" reg="Coregonus">C.</tp:taxon-name-part> <tp:taxon-name-part taxon-name-part-type="species" reg="steinmanni">steinmanni</tp:taxon-name-part></tp:taxon-name> and <tp:taxon-name><tp:taxon-name-part taxon-name-part-type="genus" reg="Coregonus">C.</tp:taxon-name-part> <tp:taxon-name-part taxon-name-part-type="species" reg="brienzii">brienzii</tp:taxon-name-part></tp:taxon-name>)</comment></tp:nomenclature-citation></tp:nomenclature-citation-list></tp:nomenclature><tp:treatment-sec sec-type="material" id="SECID0EBRAK"><title>Material examined.</title><p><bold><italic>Holotype</italic>.</bold> NMBE-1077219, Switzerland, Lake Thun (<named-content xmlns:xlink="http://www.w3.org/1999/xlink" content-type="dwc:verbatimCoordinates" xlink:type="simple"><named-content content-type="geo-json" specific-use="{&#34;type&#34;:&#34;Point&#34;,&#34;coordinates&#34;:[7.766667,46.666667]}" id="NCID0EPRAK" xlink:type="simple">46°40'N, 7°46'E</named-content></named-content>), 301 mm SL, female.</p><p><bold><italic>Paratypes</italic>.</bold> NMBE-1077132, NMBE-1077212–1077218, NMBE-1077220, NMBE-1077262–1077265, Switzerland, Lake Thun (<named-content xmlns:xlink="http://www.w3.org/1999/xlink" content-type="dwc:verbatimCoordinates" xlink:type="simple"><named-content content-type="geo-json" specific-use="{&#34;type&#34;:&#34;Point&#34;,&#34;coordinates&#34;:[7.766667,46.666667]}" id="NCID0E5RAK" xlink:type="simple">46°40'N, 7°46'E</named-content></named-content>), N = 13, 211–323 mm SL.</p><!--PageBreak--><!--PageBreak--></tp:treatment-sec><tp:treatment-sec sec-type="diagnosis" id="SECID0EFSAK"><title>Diagnosis.</title><p><italic><tp:taxon-name>
                  <tp:taxon-name-part taxon-name-part-type="genus" reg="Coregonus">Coregonus</tp:taxon-name-part> <tp:taxon-name-part taxon-name-part-type="species" reg="steinmanni">steinmanni</tp:taxon-name-part></tp:taxon-name></italic> is a large whitefish with moderate pigmentation of all fins and body; light to dark greenish blue colour on the flanks above the lateral line; moderate to many pigmented small dots on the scales along the flank and the dorsum; deep bodied; stout caudal peduncle; short head; sub-terminal mouth; small eye with a thick and triangular shaped eye socket.</p></tp:treatment-sec><tp:treatment-sec sec-type="Differential diagnosis" id="SECID0EZSAK"><title>Differential diagnosis.</title><p><italic><tp:taxon-name>
                  <tp:taxon-name-part taxon-name-part-type="genus" reg="Coregonus">Coregonus</tp:taxon-name-part> <tp:taxon-name-part taxon-name-part-type="species" reg="steinmanni">steinmanni</tp:taxon-name-part></tp:taxon-name></italic> occurs only in Lake Thun and we therefore compare the characters of this species specifically with the species of Lake Thun. Differential diagnoses against <italic><tp:taxon-name><tp:taxon-name-part taxon-name-part-type="genus" reg="Coregonus">C.</tp:taxon-name-part> <tp:taxon-name-part taxon-name-part-type="species" reg="albellus">albellus</tp:taxon-name-part></tp:taxon-name></italic>, <italic><tp:taxon-name><tp:taxon-name-part taxon-name-part-type="genus" reg="Coregonus">C.</tp:taxon-name-part> <tp:taxon-name-part taxon-name-part-type="species" reg="alpinus">alpinus</tp:taxon-name-part></tp:taxon-name></italic>, and <italic><tp:taxon-name><tp:taxon-name-part taxon-name-part-type="genus" reg="Coregonus">C.</tp:taxon-name-part> <tp:taxon-name-part taxon-name-part-type="species" reg="fatioi">fatioi</tp:taxon-name-part></tp:taxon-name></italic> are given under those species’ accounts.</p><p>
              <bold><italic><tp:taxon-name>
                    <tp:taxon-name-part taxon-name-part-type="genus" reg="Coregonus">Coregonus</tp:taxon-name-part> <tp:taxon-name-part taxon-name-part-type="species" reg="steinmanni">steinmanni</tp:taxon-name-part></tp:taxon-name></italic>-<italic><tp:taxon-name><tp:taxon-name-part taxon-name-part-type="genus" reg="Coregonus">Coregonus</tp:taxon-name-part> <tp:taxon-name-part taxon-name-part-type="species" reg="profundus">profundus</tp:taxon-name-part></tp:taxon-name></italic></bold>
            </p><p><italic><tp:taxon-name>
                  <tp:taxon-name-part taxon-name-part-type="genus" reg="Coregonus">Coregonus</tp:taxon-name-part> <tp:taxon-name-part taxon-name-part-type="species" reg="steinmanni">steinmanni</tp:taxon-name-part></tp:taxon-name></italic> can be distinguished from <italic><tp:taxon-name><tp:taxon-name-part taxon-name-part-type="genus" reg="Coregonus">C.</tp:taxon-name-part> <tp:taxon-name-part taxon-name-part-type="species" reg="profundus">profundus</tp:taxon-name-part></tp:taxon-name></italic> by having more and longer gill rakers (upper arch gill raker number: 10–12, mode = 11 vs. 5–10, mode = 9; lower arch gill raker number: 19–23, mode = 20 vs. 10–18, mode = 14; total gill raker number: 30–35, mode = 31 vs. 15–27, mode = 21; middle gill raker length: 9.1–14.3% HL, mean = 11.5 vs. 7.6–11.7% HL, mean = 9.2; longest gill raker length: 10–14.4% HL, mean = 12.1 vs. 7.8–12.4% HL, mean = 10.1), shorter pectoral fin (pectoral fin 1 length: 13.9–18.2% SL, mean = 16.2 vs. 16.6–21% SL, mean = 18.4; pectoral fin 2 length: 15.2–19.1% SL, mean = 17 vs. 17.7–23.2% SL, mean = 20.2), a shorter head (13.2–15.1% SL, mean = 14 vs. 15.5– 18.4% SL, mean = 16.4), a smaller eye cavity (24.2–27.8% HL, mean = 26.2 vs. 26.2–32.1% HL, mean = 29.2), a narrower underjaw (19.3– 25, mean = 23% HL vs. 22.7–29.2% HL, mean = 26), and a shorter prepelvic distance (48.6–54.3% SL, mean = 51.7 vs. 51.2–58.1% SL, <!--PageBreak-->mean = 54.2). Based on ratios <italic><tp:taxon-name><tp:taxon-name-part taxon-name-part-type="genus" reg="Coregonus">C.</tp:taxon-name-part> <tp:taxon-name-part taxon-name-part-type="species" reg="steinmanni">steinmanni</tp:taxon-name-part></tp:taxon-name></italic> can be differentiated from <italic><tp:taxon-name><tp:taxon-name-part taxon-name-part-type="genus" reg="Coregonus">C.</tp:taxon-name-part> <tp:taxon-name-part taxon-name-part-type="species" reg="profundus">profundus</tp:taxon-name-part></tp:taxon-name></italic> by having a larger "caudal fin depth / dorsal head length" ratio (0.53–0.63 vs. 0.4–0.49) (Tables <xref ref-type="table" rid="T6">6</xref>, <xref ref-type="table" rid="T8">8</xref>, <xref ref-type="table" rid="T10">10</xref>, Suppl. material 1: Table S6).</p><!--PageBreak--><p>
              <bold><italic><tp:taxon-name>
                    <tp:taxon-name-part taxon-name-part-type="genus" reg="Coregonus">Coregonus</tp:taxon-name-part> <tp:taxon-name-part taxon-name-part-type="species" reg="steinmanni">steinmanni</tp:taxon-name-part></tp:taxon-name></italic>-<italic><tp:taxon-name><tp:taxon-name-part taxon-name-part-type="genus" reg="Coregonus">Coregonus</tp:taxon-name-part> <tp:taxon-name-part taxon-name-part-type="species" reg="acrinasus">acrinasus</tp:taxon-name-part></tp:taxon-name></italic></bold>
            </p><p><italic><tp:taxon-name>
                  <tp:taxon-name-part taxon-name-part-type="genus" reg="Coregonus">Coregonus</tp:taxon-name-part> <tp:taxon-name-part taxon-name-part-type="species" reg="steinmanni">steinmanni</tp:taxon-name-part></tp:taxon-name></italic> differs from <italic><tp:taxon-name><tp:taxon-name-part taxon-name-part-type="genus" reg="Coregonus">C.</tp:taxon-name-part> <tp:taxon-name-part taxon-name-part-type="species" reg="acrinasus">acrinasus</tp:taxon-name-part></tp:taxon-name></italic> by having a shorter maxilla (18.1–21.8% HL, mean = 19.7 vs. 19.4–23.8% HL, mean = 21.8) (Tables <xref ref-type="table" rid="T6">6</xref>, <xref ref-type="table" rid="T8">8</xref>) and can be differentiated based on ratios from <italic><tp:taxon-name><tp:taxon-name-part taxon-name-part-type="genus" reg="Coregonus">C.</tp:taxon-name-part> <tp:taxon-name-part taxon-name-part-type="species" reg="acrinasus">acrinasus</tp:taxon-name-part></tp:taxon-name></italic> by having a larger "caudal peduncle depth / maxilla length" ratio (1.86–2.24 vs. 1.4–1.9) (Tables <xref ref-type="table" rid="T6">6</xref>, <xref ref-type="table" rid="T9">9</xref>, <xref ref-type="table" rid="T10">10</xref>).</p></tp:treatment-sec><tp:treatment-sec sec-type="description" id="SECID0EG1AK"><title>Description.</title><p>General appearance is shown in Figure 7. Morphological and meristic characters of both sexes can be found in Table <xref ref-type="table" rid="T6">6</xref> and Suppl. material 1: Table S6 and first- and second-best ratios for both sexes combined can be found in Table <xref ref-type="table" rid="T10">10</xref>. The description is valid for both sexes.</p><p><bold><italic>Shape</italic></bold>: Generally deep bodied with greatest body depth anterior of the dorsal fin. Dorsal profile strongly arched compared to ventral profile. Dorsal profile from the tip of snout to the anterior origin of dorsal fin moderate to strongly convex, whereas the ventral profile is slightly arched such that it is almost straight or slightly convex from the interorbital area to the pelvic fin origin. Mouth is rather thin (i.e., width of upper and lower jaw), short and sub-terminal. Snout is pronounced and almost equally wide as deep resulting in an almost square shape. Small eye. Eye-socket is thick and triangular (i.e., sickle-shaped). Pectoral fin moderately tapered. The anterior unbranched ray of the erected dorsal fin has an approx. 60° angle to body axis and at the end of the ray it is bent posteriorly. Caudal peduncle is stout and short. Caudal fin forked and sometimes slightly asymmetrical with the dorsal part being longer. Un-branched ray of anal fin mostly straight and only sometimes slightly bent posteriorly. Anal fin longest anteriorly and progressively shortening posteriorly with the outermargin of the anal fin mostly slightly concave and only rarely straight.</p><p><bold><italic>
                  Meristics
                </italic></bold>: Few and short gill rakers.</p><p><bold><italic>Colour</italic></bold>: Pigmentation of fins and body overall moderately strong in live specimens. Pectoral fin is moderately to strongly pigmented. Dorsal, adipose, pelvic, anal, and caudal fins are moderately to strongly pigmented. Silvery appearance along the flanks with moderate to many pigmented small dots on the scales. The dots are found along the flank and the dorsum. Distribution of the dots is bound to the scale patterning such that the dots are found at the edge of the scales or at the boundary point of two scales (as can be found for the species of <italic><tp:taxon-name><tp:taxon-name-part taxon-name-part-type="genus" reg="Coregonus">C.</tp:taxon-name-part> <tp:taxon-name-part taxon-name-part-type="species" reg="fatioi">fatioi</tp:taxon-name-part></tp:taxon-name></italic>, <italic><tp:taxon-name><tp:taxon-name-part taxon-name-part-type="genus" reg="Coregonus">C.</tp:taxon-name-part> <tp:taxon-name-part taxon-name-part-type="species" reg="alpinus">alpinus</tp:taxon-name-part></tp:taxon-name></italic> and <italic><tp:taxon-name><tp:taxon-name-part taxon-name-part-type="genus" reg="Coregonus">C.</tp:taxon-name-part> <tp:taxon-name-part taxon-name-part-type="species" reg="brienzii">brienzii</tp:taxon-name-part></tp:taxon-name></italic>). Dorsally above the lateral line the silvery appearance changes to a light (e.g., RGB (135, 236, 179)) or darker greenish blue colour (e.g., RGB (7,168,125)). Dorsal part of the head strongly pigmented. Snout around the nostrils strongly pigmented with a gap of moderate pigmentation posteriorly of the nostrils up to the height of the middle of the eyes. Pre-operculum and operculum are silvery with one black dot on the lower margin of the pre-operculum. For a comparison to the main colouration found in the other species see Suppl. material 1: Figure S8. Preserved specimens are pale in colouration with similar pigmentation as described for live specimens. Silvery, translucent, not coloured or unpigmented parts of the body become brown-yellowish (e.g., RGB (239, 210, 40)), whereas the pigmented parts are conserved and the coloured parts (dorsally above the lateral line) become brownish (e.g., RGB (186, 140, 100)).</p><!--PageBreak--></tp:treatment-sec><tp:treatment-sec sec-type="distribution" id="SECID0EY3AK"><title>Distribution and notes on biology.</title><p><italic><tp:taxon-name>
                  <tp:taxon-name-part taxon-name-part-type="genus" reg="Coregonus">Coregonus</tp:taxon-name-part> <tp:taxon-name-part taxon-name-part-type="species" reg="steinmanni">steinmanni</tp:taxon-name-part></tp:taxon-name></italic> is found in Lake Thun (<named-content xmlns:xlink="http://www.w3.org/1999/xlink" content-type="dwc:verbatimCoordinates" xlink:type="simple"><named-content content-type="geo-json" specific-use="{&#34;type&#34;:&#34;Point&#34;,&#34;coordinates&#34;:[7.766667,46.666667]}" id="NCID0EP4AK" xlink:type="simple">46°40'N, 7°46'E</named-content></named-content>), which is connected to Lake Brienz through the river Aare at Interlaken. Based on isotopic signatures <italic><tp:taxon-name><tp:taxon-name-part taxon-name-part-type="genus" reg="Coregonus">C.</tp:taxon-name-part> <tp:taxon-name-part taxon-name-part-type="species" reg="steinmanni">steinmanni</tp:taxon-name-part></tp:taxon-name></italic> feeds on a mix of benthic prey and zooplankton (<xref ref-type="bibr" rid="B56">Selz 2008</xref>; <xref ref-type="bibr" rid="B25">Hudson 2011</xref>; <xref ref-type="bibr" rid="B30">Ingram et al. 2012</xref>) and has a fast growth rate (<xref ref-type="bibr" rid="B12">Bittner 2009</xref>). It has to be noted that the work by <xref ref-type="bibr" rid="B56">Selz (2008)</xref>, <xref ref-type="bibr" rid="B25">Hudson (2011)</xref> and <xref ref-type="bibr" rid="B30">Ingram et al. (2012)</xref> did not yet separate <italic><tp:taxon-name><tp:taxon-name-part taxon-name-part-type="genus" reg="Coregonus">C.</tp:taxon-name-part> <tp:taxon-name-part taxon-name-part-type="species" reg="alpinus">alpinus</tp:taxon-name-part></tp:taxon-name></italic> from <italic><tp:taxon-name><tp:taxon-name-part taxon-name-part-type="genus" reg="Coregonus">C.</tp:taxon-name-part> <tp:taxon-name-part taxon-name-part-type="species" reg="steinmanni">steinmanni</tp:taxon-name-part></tp:taxon-name></italic>, which are phenotypically difficult to distinguish. Only recently has genetic work by Dönz and colleagues (2018) clearly resolved that these are two distinct species. Thus, the isotopic work by <xref ref-type="bibr" rid="B56">Selz (2008)</xref>, <xref ref-type="bibr" rid="B25">Hudson (2011)</xref> and <xref ref-type="bibr" rid="B30">Ingram et al. (2012)</xref> most likely comprises of specimens of both species. The gill raker number of <italic><tp:taxon-name><tp:taxon-name-part taxon-name-part-type="genus" reg="Coregonus">C.</tp:taxon-name-part> <tp:taxon-name-part taxon-name-part-type="species" reg="steinmanni">steinmanni</tp:taxon-name-part></tp:taxon-name></italic> (more gill rakers) and <italic><tp:taxon-name><tp:taxon-name-part taxon-name-part-type="genus" reg="Coregonus">C.</tp:taxon-name-part> <tp:taxon-name-part taxon-name-part-type="species" reg="alpinus">alpinus</tp:taxon-name-part></tp:taxon-name></italic> (fewer gill rakers) suggests – based on the functional properties of the number of gill rakers on feeding on different prey items (<xref ref-type="bibr" rid="B41">Lundsgaard-Hansen et al. 2013</xref>; <xref ref-type="bibr" rid="B50">Roesch et al. 2013</xref>) – that <italic><tp:taxon-name><tp:taxon-name-part taxon-name-part-type="genus" reg="Coregonus">C.</tp:taxon-name-part> <tp:taxon-name-part taxon-name-part-type="species" reg="steinmanni">steinmanni</tp:taxon-name-part></tp:taxon-name></italic> feeds more on zooplankton and less on benthic prey than <italic><tp:taxon-name><tp:taxon-name-part taxon-name-part-type="genus" reg="Coregonus">C.</tp:taxon-name-part> <tp:taxon-name-part taxon-name-part-type="species" reg="alpinus">alpinus</tp:taxon-name-part></tp:taxon-name></italic>, but this assumption needs to be verified in the future with stomach content analyses. Interestingly, the relative species abundances in the pelagic and benthic habitat from a habitat stratified random sampling in Lake Thun (mid-October 2013: <xref ref-type="bibr" rid="B63">Vonlanthen et al. 2015</xref>) shows, that <italic><tp:taxon-name><tp:taxon-name-part taxon-name-part-type="genus" reg="Coregonus">C.</tp:taxon-name-part> <tp:taxon-name-part taxon-name-part-type="species" reg="steinmanni">steinmanni</tp:taxon-name-part></tp:taxon-name></italic> is occupying the moderately deep waters of the benthic habitat (76 m; <italic>N</italic> = 1) and the shallow waters of the pelagic habitat (8 m; <italic>N</italic> = 1) (<xref ref-type="bibr" rid="B15">Dönz et al. 2018</xref>). <italic><tp:taxon-name><tp:taxon-name-part taxon-name-part-type="genus" reg="Coregonus">Coregonus</tp:taxon-name-part> <tp:taxon-name-part taxon-name-part-type="species" reg="alpinus">alpinus</tp:taxon-name-part></tp:taxon-name></italic> on the other hand can exclusively be found in shallow water in the benthic habitat (first 13 m; <italic>N</italic> = 1) and is completely absent from the pelagic habitat in Lake Thun (<xref ref-type="bibr" rid="B15">Dönz et al. 2018</xref>). It is to note that the habitat-stratified random sampling data only covers a short period of time (one month in late summer) and it is thus not clear how the species are distributed spatially through the rest of the year.</p><p><italic><tp:taxon-name>
                  <tp:taxon-name-part taxon-name-part-type="genus" reg="Coregonus">Coregonus</tp:taxon-name-part> <tp:taxon-name-part taxon-name-part-type="species" reg="steinmanni">steinmanni</tp:taxon-name-part></tp:taxon-name></italic> resembles phenotypically <italic><tp:taxon-name><tp:taxon-name-part taxon-name-part-type="genus" reg="Coregonus">C.</tp:taxon-name-part> <tp:taxon-name-part taxon-name-part-type="species" reg="alpinus">alpinus</tp:taxon-name-part></tp:taxon-name></italic> and to some extent <italic><tp:taxon-name><tp:taxon-name-part taxon-name-part-type="genus" reg="Coregonus">C.</tp:taxon-name-part> <tp:taxon-name-part taxon-name-part-type="species" reg="acrinasus">acrinasus</tp:taxon-name-part></tp:taxon-name></italic>. The average size (total length) at 3 years of age for specimens in this study is 328±23 mm (mean and standard deviation, N = 11) (Suppl. material 1: Figures S4–S6). The average size at 3 years of age for the specimens of <italic><tp:taxon-name><tp:taxon-name-part taxon-name-part-type="genus" reg="Coregonus">C.</tp:taxon-name-part> <tp:taxon-name-part taxon-name-part-type="species" reg="steinmanni">steinmanni</tp:taxon-name-part></tp:taxon-name></italic> from this study is similar to that for the years 2004–2005 (338.5±19 mm, <italic>N</italic> = 8) (Bittner et al. unpublished; Vonlanthen et al. unpublished). The size of 3-year-old specimens of <italic><tp:taxon-name><tp:taxon-name-part taxon-name-part-type="genus" reg="Coregonus">C.</tp:taxon-name-part> <tp:taxon-name-part taxon-name-part-type="species" reg="steinmanni">steinmanni</tp:taxon-name-part></tp:taxon-name></italic> is similar to that of <italic><tp:taxon-name><tp:taxon-name-part taxon-name-part-type="genus" reg="Coregonus">C.</tp:taxon-name-part> <tp:taxon-name-part taxon-name-part-type="species" reg="alpinus">alpinus</tp:taxon-name-part></tp:taxon-name></italic>, larger than that of <italic><tp:taxon-name><tp:taxon-name-part taxon-name-part-type="genus" reg="Coregonus">C.</tp:taxon-name-part> <tp:taxon-name-part taxon-name-part-type="species" reg="acrinasus">acrinasus</tp:taxon-name-part></tp:taxon-name></italic> and considerably larger than that of <italic><tp:taxon-name><tp:taxon-name-part taxon-name-part-type="genus" reg="Coregonus">C.</tp:taxon-name-part> <tp:taxon-name-part taxon-name-part-type="species" reg="albellus">albellus</tp:taxon-name-part></tp:taxon-name></italic>, <italic><tp:taxon-name><tp:taxon-name-part taxon-name-part-type="genus" reg="Coregonus">C.</tp:taxon-name-part> <tp:taxon-name-part taxon-name-part-type="species" reg="fatioi">fatioi</tp:taxon-name-part></tp:taxon-name></italic> and <italic><tp:taxon-name><tp:taxon-name-part taxon-name-part-type="genus" reg="Coregonus">C.</tp:taxon-name-part> <tp:taxon-name-part taxon-name-part-type="species" reg="profundus">profundus</tp:taxon-name-part></tp:taxon-name></italic> (Suppl. material 1: Figure S6). <italic><tp:taxon-name><tp:taxon-name-part taxon-name-part-type="genus" reg="Coregonus">Coregonus</tp:taxon-name-part> <tp:taxon-name-part taxon-name-part-type="species" reg="steinmanni">steinmanni</tp:taxon-name-part></tp:taxon-name></italic> has a short spawning season in late December and only rarely can be found spawning in late autumn (Suppl. material 1: Figure S3; <xref ref-type="bibr" rid="B15">Dönz et al. 2018</xref>). <italic><tp:taxon-name><tp:taxon-name-part taxon-name-part-type="genus" reg="Coregonus">Coregonus</tp:taxon-name-part> <tp:taxon-name-part taxon-name-part-type="species" reg="steinmanni">steinmanni</tp:taxon-name-part></tp:taxon-name></italic> spawns mostly in moderately shallow waters of 10 m down to approx. 120 m (Suppl. material 1: Figure S3; <xref ref-type="bibr" rid="B12">Bittner 2009</xref>; <xref ref-type="bibr" rid="B15">Dönz et al. 2018</xref>). The spawning season and depth of <italic><tp:taxon-name><tp:taxon-name-part taxon-name-part-type="genus" reg="Coregonus">C.</tp:taxon-name-part> <tp:taxon-name-part taxon-name-part-type="species" reg="steinmanni">steinmanni</tp:taxon-name-part></tp:taxon-name></italic> overlaps largely with that of <italic><tp:taxon-name><tp:taxon-name-part taxon-name-part-type="genus" reg="Coregonus">C.</tp:taxon-name-part> <tp:taxon-name-part taxon-name-part-type="species" reg="acrinasus">acrinasus</tp:taxon-name-part></tp:taxon-name></italic> and <italic><tp:taxon-name><tp:taxon-name-part taxon-name-part-type="genus" reg="Coregonus">C.</tp:taxon-name-part> <tp:taxon-name-part taxon-name-part-type="species" reg="alpinus">alpinus</tp:taxon-name-part></tp:taxon-name></italic> and partially with that of <italic><tp:taxon-name><tp:taxon-name-part taxon-name-part-type="genus" reg="Coregonus">C.</tp:taxon-name-part> <tp:taxon-name-part taxon-name-part-type="species" reg="fatioi">fatioi</tp:taxon-name-part></tp:taxon-name></italic>. To a much lesser extent the spawning depth and time of <italic><tp:taxon-name><tp:taxon-name-part taxon-name-part-type="genus" reg="Coregonus">C.</tp:taxon-name-part> <tp:taxon-name-part taxon-name-part-type="species" reg="steinmanni">steinmanni</tp:taxon-name-part></tp:taxon-name></italic> also overlaps with that of <italic><tp:taxon-name><tp:taxon-name-part taxon-name-part-type="genus" reg="Coregonus">C.</tp:taxon-name-part> <tp:taxon-name-part taxon-name-part-type="species" reg="albellus">albellus</tp:taxon-name-part></tp:taxon-name></italic> and <italic><tp:taxon-name><tp:taxon-name-part taxon-name-part-type="genus" reg="Coregonus">C.</tp:taxon-name-part> <tp:taxon-name-part taxon-name-part-type="species" reg="profundus">profundus</tp:taxon-name-part></tp:taxon-name></italic>.</p></tp:treatment-sec><tp:treatment-sec sec-type="etymology" id="SECID0EDKBK"><title>Etymology.</title><p>The specific epithet <italic><tp:taxon-name><tp:taxon-name-part taxon-name-part-type="genus" reg="Coregonus"/><tp:taxon-name-part taxon-name-part-type="species" reg="steinmanni">steinmanni</tp:taxon-name-part></tp:taxon-name></italic> is the genitive of <italic>Steinmann</italic>. We name this species after the high school teacher and researcher Paul Steinmann, a zoologist from Switzerland who wrote the most comprehensive compendium on Swiss whitefish to date and compiled throughout his lifetime a large collection of preserved specimens <!--PageBreak-->of Swiss, but also European, fishes (<xref ref-type="bibr" rid="B57">Steinmann 1950</xref>). This collection and his work on the revision of Swiss whitefish together with work by <xref ref-type="bibr" rid="B19">Fatio (1890)</xref> has been essential to describe the whitefish diversity that was present in Switzerland just before or at the beginning of the strong anthropogenic-induced eutrophication of many Swiss lakes which was accompanied by population collapse, speciation reversals, and extinction of Swiss whitefish (<xref ref-type="bibr" rid="B64">Vonlanthen et al. 2012</xref>). For example, the only existing specimens of a now-extinct whitefish species, <italic><tp:taxon-name><tp:taxon-name-part taxon-name-part-type="genus" reg="Coregonus">C.</tp:taxon-name-part> <tp:taxon-name-part taxon-name-part-type="species" reg="gutturosus">gutturosus</tp:taxon-name-part></tp:taxon-name></italic> Gmelin 1818, can only be found in the collection of Paul Steinmann.</p></tp:treatment-sec><tp:treatment-sec sec-type="Common name" id="SECID0EOLBK"><title>Common name.</title><p>None; this species was not recognized by local fishermen or fisherwomen as distinct from <italic><tp:taxon-name><tp:taxon-name-part taxon-name-part-type="genus" reg="Coregonus">C.</tp:taxon-name-part> <tp:taxon-name-part taxon-name-part-type="species" reg="alpinus">alpinus</tp:taxon-name-part></tp:taxon-name></italic> and was thus also called "Balchen". We suggest the German name "Steinmann’s Balchen".</p></tp:treatment-sec><tp:treatment-sec><!--Section generated to contain objects referenced in tp:taxon-treatment.--><table-wrap id="T6" position="float" orientation="portrait"><label>Table 6.</label><caption><p>Morphological and meristic data of <italic><tp:taxon-name><tp:taxon-name-part taxon-name-part-type="genus" reg="Coregonus">C.</tp:taxon-name-part> <tp:taxon-name-part taxon-name-part-type="species" reg="steinmanni">steinmanni</tp:taxon-name-part></tp:taxon-name></italic> from Lake Thun, Switzerland, NMBE-1077219, female, holotype from Lake Thun; paratypes <italic>N</italic> = 12. For females and for both sexes the range and mean include the holotype.</p></caption><table id="TID0E2VGM" rules="all"><tbody><tr><td rowspan="4" colspan="1">
                  <bold>Morphological characters</bold>
                </td><td rowspan="1" colspan="1">
                  <bold><italic><tp:taxon-name>
                    <tp:taxon-name-part taxon-name-part-type="genus" reg="Coregonus">C.</tp:taxon-name-part> <tp:taxon-name-part taxon-name-part-type="species" reg="steinmanni">steinmanni</tp:taxon-name-part></tp:taxon-name></italic></bold>
                </td><td rowspan="1" colspan="6">
                  <bold>Lake Thun</bold>
                </td></tr><tr><td rowspan="3" colspan="1">
                  <bold>Holotype</bold>
                </td><td rowspan="1" colspan="6">
                  <bold>Both sexes</bold>
                </td></tr><tr><td rowspan="1" colspan="2">
                  <bold><italic>N-total</italic> = 12</bold>
                </td><td rowspan="1" colspan="2">
                  <bold><italic>N-females</italic> = 3</bold>
                </td><td rowspan="1" colspan="2">
                  <bold><italic>N-males</italic> = 9</bold>
                </td></tr><tr><td rowspan="1" colspan="1">
                  <bold>Mean ± Stdev</bold>
                </td><td rowspan="1" colspan="1">
                  <bold>Range</bold>
                </td><td rowspan="1" colspan="1">
                  <bold>Mean ± Stdev</bold>
                </td><td rowspan="1" colspan="1">
                  <bold>Range</bold>
                </td><td rowspan="1" colspan="1">
                  <bold>Mean ± Stdev</bold>
                </td><td rowspan="1" colspan="1">
                  <bold>Range</bold>
                </td></tr><tr><td rowspan="1" colspan="1">
                  <bold>SL (mm)</bold>
                </td><td rowspan="1" colspan="1">301</td><td rowspan="1" colspan="1">275.3±29.4</td><td rowspan="1" colspan="1">(211-323)</td><td rowspan="1" colspan="1">276.5±36.9</td><td rowspan="1" colspan="1">(234-301)</td><td rowspan="1" colspan="1">274.9±29.2</td><td rowspan="1" colspan="1">(211-323)</td></tr><tr><td rowspan="1" colspan="8">
                  <bold>Percentage of standard length</bold>
                </td></tr><tr><td rowspan="1" colspan="1">
                  <bold>PelvFB</bold>
                </td><td rowspan="1" colspan="1">4.0</td><td rowspan="1" colspan="1">4.4±0.3</td><td rowspan="1" colspan="1">(4.0-4.8)</td><td rowspan="1" colspan="1">4.1±0.2</td><td rowspan="1" colspan="1">(4.0-4.3)</td><td rowspan="1" colspan="1">4.5±0.3</td><td rowspan="1" colspan="1">(4.1-4.8)</td></tr><tr><td rowspan="1" colspan="1">
                  <bold>PelvFS</bold>
                </td><td rowspan="1" colspan="1">5.7</td><td rowspan="1" colspan="1">6.2±0.5</td><td rowspan="1" colspan="1">(5.3-6.9)</td><td rowspan="1" colspan="1">6.2±0.4</td><td rowspan="1" colspan="1">(5.7-6.5)</td><td rowspan="1" colspan="1">6.2±0.6</td><td rowspan="1" colspan="1">(5.3-6.9)</td></tr><tr><td rowspan="1" colspan="1">
                  <bold>PelvF</bold>
                </td><td rowspan="1" colspan="1">15.3</td><td rowspan="1" colspan="1">16.5±1.1</td><td rowspan="1" colspan="1">(14.6-18.3)</td><td rowspan="1" colspan="1">16.1±1.1</td><td rowspan="1" colspan="1">(15.3-17.4)</td><td rowspan="1" colspan="1">16.6±1.1</td><td rowspan="1" colspan="1">(14.6-18.3)</td></tr><tr><td rowspan="1" colspan="1">
                  <bold>PecFB</bold>
                </td><td rowspan="1" colspan="1">3.2</td><td rowspan="1" colspan="1">3.4±0.3</td><td rowspan="1" colspan="1">(3.1-3.8)</td><td rowspan="1" colspan="1">3.2±0.2</td><td rowspan="1" colspan="1">(3.1-3.4)</td><td rowspan="1" colspan="1">3.4±0.3</td><td rowspan="1" colspan="1">(3.1-3.8)</td></tr><tr><td rowspan="1" colspan="1">
                  <bold>PecF1</bold>
                </td><td rowspan="1" colspan="1">14.7</td><td rowspan="1" colspan="1">16.2±1.3</td><td rowspan="1" colspan="1">(13.9-18.2)</td><td rowspan="1" colspan="1">15.8±1.1</td><td rowspan="1" colspan="1">(14.7-16.9)</td><td rowspan="1" colspan="1">16.4±1.4</td><td rowspan="1" colspan="1">(13.9-18.2)</td></tr><tr><td rowspan="1" colspan="1">
                  <bold>PecF2</bold>
                </td><td rowspan="1" colspan="1">15.2</td><td rowspan="1" colspan="1">17±1.3</td><td rowspan="1" colspan="1">(15.2-19.1)</td><td rowspan="1" colspan="1">16.2±1</td><td rowspan="1" colspan="1">(15.2-17.2)</td><td rowspan="1" colspan="1">17.3±1.3</td><td rowspan="1" colspan="1">(15.5-19.1)</td></tr><tr><td rowspan="1" colspan="1">
                  <bold>DFB</bold>
                </td><td rowspan="1" colspan="1">11.4</td><td rowspan="1" colspan="1">12.6±0.8</td><td rowspan="1" colspan="1">(11.4-13.8)</td><td rowspan="1" colspan="1">12.4±1.2</td><td rowspan="1" colspan="1">(11.4-13.7)</td><td rowspan="1" colspan="1">12.6±0.7</td><td rowspan="1" colspan="1">(11.7-13.8)</td></tr><tr><td rowspan="1" colspan="1">
                  <bold>DFAe</bold>
                </td><td rowspan="1" colspan="1">16.2</td><td rowspan="1" colspan="1">18.8±1.7</td><td rowspan="1" colspan="1">(16.2-21.2)</td><td rowspan="1" colspan="1">18.4±2.3</td><td rowspan="1" colspan="1">(16.2-20.9)</td><td rowspan="1" colspan="1">19.0±1.6</td><td rowspan="1" colspan="1">(16.2-21.2)</td></tr><tr><td rowspan="1" colspan="1">
                  <bold>DFAd</bold>
                </td><td rowspan="1" colspan="1">17.8</td><td rowspan="1" colspan="1">20.1±1.6</td><td rowspan="1" colspan="1">(17.5-22.4)</td><td rowspan="1" colspan="1">20.0±2.3</td><td rowspan="1" colspan="1">(17.8-22.4)</td><td rowspan="1" colspan="1">20.2±1.4</td><td rowspan="1" colspan="1">(17.5-22.1)</td></tr><tr><td rowspan="1" colspan="1">
                  <bold>DFPe</bold>
                </td><td rowspan="1" colspan="1">4.8</td><td rowspan="1" colspan="1">4.8±0.7</td><td rowspan="1" colspan="1">(3.9-6.3)</td><td rowspan="1" colspan="1">4.6±0.2</td><td rowspan="1" colspan="1">(4.4-4.8)</td><td rowspan="1" colspan="1">4.9±0.7</td><td rowspan="1" colspan="1">(3.9-6.3)</td></tr><tr><td rowspan="1" colspan="1">
                  <bold>AFB</bold>
                </td><td rowspan="1" colspan="1">12.1</td><td rowspan="1" colspan="1">12.6±0.8</td><td rowspan="1" colspan="1">(11.5-14.2)</td><td rowspan="1" colspan="1">12.6±0.5</td><td rowspan="1" colspan="1">(12.1-13.0)</td><td rowspan="1" colspan="1">12.6±0.9</td><td rowspan="1" colspan="1">(11.5-14.2)</td></tr><tr><td rowspan="1" colspan="1">
                  <bold>AFAe</bold>
                </td><td rowspan="1" colspan="1">11.2</td><td rowspan="1" colspan="1">12.4±1.0</td><td rowspan="1" colspan="1">(10.8-13.7)</td><td rowspan="1" colspan="1">12.3±1.3</td><td rowspan="1" colspan="1">(11.2-13.7)</td><td rowspan="1" colspan="1">12.4±0.9</td><td rowspan="1" colspan="1">(10.8-13.5)</td></tr><tr><td rowspan="1" colspan="1">
                  <bold>AdFB</bold>
                </td><td rowspan="1" colspan="1">5</td><td rowspan="1" colspan="1">4.5±0.6</td><td rowspan="1" colspan="1">(3.7-5.4)</td><td rowspan="1" colspan="1">4.4±0.5</td><td rowspan="1" colspan="1">(4.0-5.0)</td><td rowspan="1" colspan="1">4.5±0.6</td><td rowspan="1" colspan="1">(3.7-5.4)</td></tr><tr><td rowspan="1" colspan="1">
                  <bold>CF</bold>
                </td><td rowspan="1" colspan="1">23.6</td><td rowspan="1" colspan="1">23.4±1.2</td><td rowspan="1" colspan="1">(22.2-25.9)</td><td rowspan="1" colspan="1">23.7±1.2</td><td rowspan="1" colspan="1">(22.4-24.9)</td><td rowspan="1" colspan="1">23.3±1.3</td><td rowspan="1" colspan="1">(22.2-25.9)</td></tr><tr><td rowspan="1" colspan="1">
                  <bold>CD</bold>
                </td><td rowspan="1" colspan="1">7.8</td><td rowspan="1" colspan="1">8±0.4</td><td rowspan="1" colspan="1">(7.5-8.6)</td><td rowspan="1" colspan="1">7.9±0.2</td><td rowspan="1" colspan="1">(7.7-8.1)</td><td rowspan="1" colspan="1">8±0.4</td><td rowspan="1" colspan="1">(7.5-8.6)</td></tr><tr><td rowspan="1" colspan="1">
                  <bold>CL</bold>
                </td><td rowspan="1" colspan="1">13</td><td rowspan="1" colspan="1">13.0±0.7</td><td rowspan="1" colspan="1">(11.4-14.0)</td><td rowspan="1" colspan="1">13.5±0.5</td><td rowspan="1" colspan="1">(13.0-14.0)</td><td rowspan="1" colspan="1">12.9±0.7</td><td rowspan="1" colspan="1">(11.4-13.9)</td></tr><tr><td rowspan="1" colspan="1">
                  <bold>PAdC</bold>
                </td><td rowspan="1" colspan="1">18.2</td><td rowspan="1" colspan="1">18±1</td><td rowspan="1" colspan="1">(16.4-19.6)</td><td rowspan="1" colspan="1">17.8±0.8</td><td rowspan="1" colspan="1">(16.9-18.4)</td><td rowspan="1" colspan="1">18±1.1</td><td rowspan="1" colspan="1">(16.4-19.6)</td></tr><tr><td rowspan="1" colspan="1">
                  <bold>DHL</bold>
                </td><td rowspan="1" colspan="1">13.6</td><td rowspan="1" colspan="1">14.0±0.7</td><td rowspan="1" colspan="1">(13.2-15.1)</td><td rowspan="1" colspan="1">14.3±0.7</td><td rowspan="1" colspan="1">(13.6-14.9)</td><td rowspan="1" colspan="1">13.9±0.7</td><td rowspan="1" colspan="1">(13.2-15.1)</td></tr><tr><td rowspan="1" colspan="1">
                  <bold>PreP</bold>
                </td><td rowspan="1" colspan="1">53.4</td><td rowspan="1" colspan="1">51.7±1.9</td><td rowspan="1" colspan="1">(48.6-54.3)</td><td rowspan="1" colspan="1">52.8±1.2</td><td rowspan="1" colspan="1">(51.4-53.6)</td><td rowspan="1" colspan="1">51.3±2.0</td><td rowspan="1" colspan="1">(48.6-54.3)</td></tr><tr><td rowspan="1" colspan="1">
                  <bold>PreA</bold>
                </td><td rowspan="1" colspan="1">78.1</td><td rowspan="1" colspan="1">77.5±0.9</td><td rowspan="1" colspan="1">(75.0-78.4)</td><td rowspan="1" colspan="1">78.0±0.6</td><td rowspan="1" colspan="1">(77.4-78.4)</td><td rowspan="1" colspan="1">77.3±0.9</td><td rowspan="1" colspan="1">(75.0-77.9)</td></tr><tr><td rowspan="1" colspan="1">
                  <bold>PreD</bold>
                </td><td rowspan="1" colspan="1">50</td><td rowspan="1" colspan="1">47.2±1.5</td><td rowspan="1" colspan="1">(44.5-50)</td><td rowspan="1" colspan="1">48.2±1.7</td><td rowspan="1" colspan="1">(46.7-50)</td><td rowspan="1" colspan="1">46.9±1.4</td><td rowspan="1" colspan="1">(44.5-49.7)</td></tr><tr><td rowspan="1" colspan="1">
                  <bold>BD</bold>
                </td><td rowspan="1" colspan="1">30</td><td rowspan="1" colspan="1">27.0±1.5</td><td rowspan="1" colspan="1">(24.6-30.0)</td><td rowspan="1" colspan="1">28.0±1.8</td><td rowspan="1" colspan="1">(26.5-30.0)</td><td rowspan="1" colspan="1">26.7±1.3</td><td rowspan="1" colspan="1">(24.6-28.7)</td></tr><tr><td rowspan="1" colspan="1">
                  <bold>PostD</bold>
                </td><td rowspan="1" colspan="1">43.3</td><td rowspan="1" colspan="1">43.3±1.2</td><td rowspan="1" colspan="1">(41.9-45.6)</td><td rowspan="1" colspan="1">42.5±0.8</td><td rowspan="1" colspan="1">(41.9-43.3)</td><td rowspan="1" colspan="1">43.6±1.2</td><td rowspan="1" colspan="1">(42-45.6)</td></tr><tr><td rowspan="1" colspan="1">
                  <bold>TL</bold>
                </td><td rowspan="1" colspan="1">120.1</td><td rowspan="1" colspan="1">119.6±2.3</td><td rowspan="1" colspan="1">(115.3-122.5)</td><td rowspan="1" colspan="1">119.5±0.6</td><td rowspan="1" colspan="1">(118.8-120.1)</td><td rowspan="1" colspan="1">119.6±2.7</td><td rowspan="1" colspan="1">(115.3-122.5)</td></tr><tr><td rowspan="1" colspan="1">
                  <bold>HL (mm)</bold>
                </td><td rowspan="1" colspan="1">58.7</td><td rowspan="1" colspan="1">55.3±4.9</td><td rowspan="1" colspan="1">(44.8-63.3)</td><td rowspan="1" colspan="1">55.6±5.3</td><td rowspan="1" colspan="1">(49.4-58.7)</td><td rowspan="1" colspan="1">55.2±5.1</td><td rowspan="1" colspan="1">(44.8-63.3)</td></tr><tr><td rowspan="1" colspan="8">
                  <bold>Percentage of head length</bold>
                </td></tr><tr><td rowspan="1" colspan="1">
                  <bold>SN</bold>
                </td><td rowspan="1" colspan="1">22.2</td><td rowspan="1" colspan="1">23.2±1.7</td><td rowspan="1" colspan="1">(20.5-26.3)</td><td rowspan="1" colspan="1">23.5±1.2</td><td rowspan="1" colspan="1">(22.2-24.6)</td><td rowspan="1" colspan="1">23.1±1.9</td><td rowspan="1" colspan="1">(20.5-26.3)</td></tr><tr><td rowspan="1" colspan="1">
                  <bold>ED</bold>
                </td><td rowspan="1" colspan="1">22.2</td><td rowspan="1" colspan="1">22±1.1</td><td rowspan="1" colspan="1">(20.5-24.5)</td><td rowspan="1" colspan="1">22.6±1.7</td><td rowspan="1" colspan="1">(21.1-24.5)</td><td rowspan="1" colspan="1">21.8±0.8</td><td rowspan="1" colspan="1">(20.5-23)</td></tr><tr><td rowspan="1" colspan="1">
                  <bold>EC</bold>
                </td><td rowspan="1" colspan="1">25.5</td><td rowspan="1" colspan="1">26.2±1.2</td><td rowspan="1" colspan="1">(24.2-27.8)</td><td rowspan="1" colspan="1">26.3±1.3</td><td rowspan="1" colspan="1">(25.5-27.8)</td><td rowspan="1" colspan="1">26.2±1.2</td><td rowspan="1" colspan="1">(24.2-27.4)</td></tr><tr><td rowspan="1" colspan="1">
                  <bold>EH</bold>
                </td><td rowspan="1" colspan="1">22.5</td><td rowspan="1" colspan="1">21.6±1.1</td><td rowspan="1" colspan="1">(19.6-24.1)</td><td rowspan="1" colspan="1">22.5±1.5</td><td rowspan="1" colspan="1">(21-24.1)</td><td rowspan="1" colspan="1">21.3±0.8</td><td rowspan="1" colspan="1">(19.6-22)</td></tr><tr><td rowspan="1" colspan="1">
                  <bold>ES</bold>
                </td><td rowspan="1" colspan="1">5.1</td><td rowspan="1" colspan="1">4.8±0.6</td><td rowspan="1" colspan="1">(3.9-5.6)</td><td rowspan="1" colspan="1">4.9±0.5</td><td rowspan="1" colspan="1">(4.3-5.2)</td><td rowspan="1" colspan="1">4.8±0.7</td><td rowspan="1" colspan="1">(3.9-5.6)</td></tr><tr><td rowspan="1" colspan="1">
                  <bold>PostO</bold>
                </td><td rowspan="1" colspan="1">54.4</td><td rowspan="1" colspan="1">52.4±1.4</td><td rowspan="1" colspan="1">(50.3-54.4)</td><td rowspan="1" colspan="1">53±1.4</td><td rowspan="1" colspan="1">(51.6-54.4)</td><td rowspan="1" colspan="1">52.2±1.5</td><td rowspan="1" colspan="1">(50.3-54.3)</td></tr><tr><td rowspan="1" colspan="1">
                  <bold>HD</bold>
                </td><td rowspan="1" colspan="1">72.1</td><td rowspan="1" colspan="1">72.1±2.1</td><td rowspan="1" colspan="1">(68.9-76.3)</td><td rowspan="1" colspan="1">72.8±0.9</td><td rowspan="1" colspan="1">(72.1-73.8)</td><td rowspan="1" colspan="1">71.8±2.4</td><td rowspan="1" colspan="1">(68.9-76.3)</td></tr><tr><td rowspan="1" colspan="1">
                  <bold>MW</bold>
                </td><td rowspan="1" colspan="1">10.7</td><td rowspan="1" colspan="1">9.3±0.7</td><td rowspan="1" colspan="1">(8.3-10.7)</td><td rowspan="1" colspan="1">9.7±0.8</td><td rowspan="1" colspan="1">(9.1-10.7)</td><td rowspan="1" colspan="1">9.2±0.7</td><td rowspan="1" colspan="1">(8.3-10.6)</td></tr><tr><td rowspan="1" colspan="1">
                  <bold>UJ</bold>
                </td><td rowspan="1" colspan="1">27</td><td rowspan="1" colspan="1">27.3±1.4</td><td rowspan="1" colspan="1">(25.2-30)</td><td rowspan="1" colspan="1">27.3±0.7</td><td rowspan="1" colspan="1">(26.9-28.1)</td><td rowspan="1" colspan="1">27.3±1.6</td><td rowspan="1" colspan="1">(25.2-30)</td></tr><tr><td rowspan="1" colspan="1">
                  <bold>LJ</bold>
                </td><td rowspan="1" colspan="1">39.4</td><td rowspan="1" colspan="1">39±1.2</td><td rowspan="1" colspan="1">(36.6-40.4)</td><td rowspan="1" colspan="1">39.7±0.3</td><td rowspan="1" colspan="1">(39.4-40)</td><td rowspan="1" colspan="1">38.7±1.3</td><td rowspan="1" colspan="1">(36.6-40.4)</td></tr><tr><td rowspan="1" colspan="1">
                  <bold>M</bold>
                </td><td rowspan="1" colspan="1">19.7</td><td rowspan="1" colspan="1">19.7±1.2</td><td rowspan="1" colspan="1">(18.1-21.8)</td><td rowspan="1" colspan="1">19.4±0.7</td><td rowspan="1" colspan="1">(18.6-19.9)</td><td rowspan="1" colspan="1">19.8±1.3</td><td rowspan="1" colspan="1">(18.1-21.8)</td></tr><tr><td rowspan="1" colspan="1">
                  <bold>SD</bold>
                </td><td rowspan="1" colspan="1">10.4</td><td rowspan="1" colspan="1">10±1.7</td><td rowspan="1" colspan="1">(6.5-13.2)</td><td rowspan="1" colspan="1">10.1±0.4</td><td rowspan="1" colspan="1">(9.7-10.4)</td><td rowspan="1" colspan="1">10±2</td><td rowspan="1" colspan="1">(6.5-13.2)</td></tr><tr><td rowspan="1" colspan="1">
                  <bold>SW</bold>
                </td><td rowspan="1" colspan="1">15.8</td><td rowspan="1" colspan="1">16.7±1.1</td><td rowspan="1" colspan="1">(15.3-18.9)</td><td rowspan="1" colspan="1">16±0.8</td><td rowspan="1" colspan="1">(15.3-17)</td><td rowspan="1" colspan="1">16.9±1.1</td><td rowspan="1" colspan="1">(15.7-18.9)</td></tr><tr><td rowspan="1" colspan="1">
                  <bold>HW</bold>
                </td><td rowspan="1" colspan="1">53.1</td><td rowspan="1" colspan="1">51.6±3.1</td><td rowspan="1" colspan="1">(44.5-56.9)</td><td rowspan="1" colspan="1">49±4.3</td><td rowspan="1" colspan="1">(44.5-53.1)</td><td rowspan="1" colspan="1">52.4±2.2</td><td rowspan="1" colspan="1">(49.5-56.9)</td></tr><tr><td rowspan="1" colspan="1">
                  <bold>IOW</bold>
                </td><td rowspan="1" colspan="1">29.6</td><td rowspan="1" colspan="1">27.6±2.3</td><td rowspan="1" colspan="1">(23.8-31.2)</td><td rowspan="1" colspan="1">27.9±2.2</td><td rowspan="1" colspan="1">(25.4-29.6)</td><td rowspan="1" colspan="1">27.5±2.4</td><td rowspan="1" colspan="1">(23.8-31.2)</td></tr><tr><td rowspan="1" colspan="1">
                  <bold>INW</bold>
                </td><td rowspan="1" colspan="1">11.6</td><td rowspan="1" colspan="1">12.1±0.7</td><td rowspan="1" colspan="1">(11-13.2)</td><td rowspan="1" colspan="1">11.7±0.1</td><td rowspan="1" colspan="1">(11.6-11.8)</td><td rowspan="1" colspan="1">12.3±0.7</td><td rowspan="1" colspan="1">(11-13.2)</td></tr><tr><td rowspan="1" colspan="1">
                  <bold>LJW</bold>
                </td><td rowspan="1" colspan="1">14.3</td><td rowspan="1" colspan="1">11.9±1.4</td><td rowspan="1" colspan="1">(9.7-14.3)</td><td rowspan="1" colspan="1">12±2.3</td><td rowspan="1" colspan="1">(9.7-14.3)</td><td rowspan="1" colspan="1">11.9±1.1</td><td rowspan="1" colspan="1">(10.1-13.6)</td></tr><tr><td rowspan="1" colspan="1">
                  <bold>UJW</bold>
                </td><td rowspan="1" colspan="1">24.1</td><td rowspan="1" colspan="1">23±1.6</td><td rowspan="1" colspan="1">(19.3-25)</td><td rowspan="1" colspan="1">21.6±2.4</td><td rowspan="1" colspan="1">(19.3-24.1)</td><td rowspan="1" colspan="1">23.4±1.1</td><td rowspan="1" colspan="1">(21.2-25)</td></tr><tr><td rowspan="1" colspan="1">
                  <bold>MGR</bold>
                </td><td rowspan="1" colspan="1">11.3</td><td rowspan="1" colspan="1">11.5±1.7</td><td rowspan="1" colspan="1">(9.1-14.3)</td><td rowspan="1" colspan="1">11.3±1.1</td><td rowspan="1" colspan="1">(10.2-12.4)</td><td rowspan="1" colspan="1">11.5±1.9</td><td rowspan="1" colspan="1">(9.1-14.3)</td></tr><tr><td rowspan="1" colspan="1">
                  <bold>LGR</bold>
                </td><td rowspan="1" colspan="1">11.7</td><td rowspan="1" colspan="1">12.1±1.5</td><td rowspan="1" colspan="1">(10-14.4)</td><td rowspan="1" colspan="1">11.6±1.2</td><td rowspan="1" colspan="1">(10.4-12.9)</td><td rowspan="1" colspan="1">12.3±1.6</td><td rowspan="1" colspan="1">(10-14.4)</td></tr><tr><td rowspan="1" colspan="1">
                  <bold>UA</bold>
                </td><td rowspan="1" colspan="1">19.6</td><td rowspan="1" colspan="1">18.6±0.6</td><td rowspan="1" colspan="1">(17.8-19.8)</td><td rowspan="1" colspan="1">18.9±0.6</td><td rowspan="1" colspan="1">(18.4-19.6)</td><td rowspan="1" colspan="1">18.6±0.6</td><td rowspan="1" colspan="1">(17.8-19.8)</td></tr><tr><td rowspan="1" colspan="1">
                  <bold>LA</bold>
                </td><td rowspan="1" colspan="1">34.7</td><td rowspan="1" colspan="1">34.3±1.2</td><td rowspan="1" colspan="1">(31.6-36.5)</td><td rowspan="1" colspan="1">33.9±0.8</td><td rowspan="1" colspan="1">(33-34.7)</td><td rowspan="1" colspan="1">34.4±1.3</td><td rowspan="1" colspan="1">(31.6-36.5)</td></tr><tr><td rowspan="1" colspan="1">
                  <bold>Meristic characters</bold>
                </td><td rowspan="1" colspan="1"/><td rowspan="1" colspan="1">
                  <bold>Mode</bold>
                </td><td rowspan="1" colspan="1">
                  <bold>Range</bold>
                </td><td rowspan="1" colspan="1">
                  <bold>Mode</bold>
                </td><td rowspan="1" colspan="1">
                  <bold>Range</bold>
                </td><td rowspan="1" colspan="1">
                  <bold>Mode</bold>
                </td><td rowspan="1" colspan="1">
                  <bold>Range</bold>
                </td></tr><tr><td rowspan="1" colspan="1">
                  <bold>PelvF unbranched</bold>
                </td><td rowspan="1" colspan="1">1</td><td rowspan="1" colspan="1">1</td><td rowspan="1" colspan="1">(1-1)</td><td rowspan="1" colspan="1">1</td><td rowspan="1" colspan="1">(1-1)</td><td rowspan="1" colspan="1">1</td><td rowspan="1" colspan="1">(1-1)</td></tr><tr><td rowspan="1" colspan="1">
                  <bold>PelvF branched</bold>
                </td><td rowspan="1" colspan="1">10</td><td rowspan="1" colspan="1">10</td><td rowspan="1" colspan="1">(10-12)</td><td rowspan="1" colspan="1">na</td><td rowspan="1" colspan="1">(10-12)</td><td rowspan="1" colspan="1">10</td><td rowspan="1" colspan="1">(10-12)</td></tr><tr><td rowspan="1" colspan="1">
                  <bold>PecF unbranched</bold>
                </td><td rowspan="1" colspan="1">1</td><td rowspan="1" colspan="1">1</td><td rowspan="1" colspan="1">(1-1)</td><td rowspan="1" colspan="1">1</td><td rowspan="1" colspan="1">(1-1)</td><td rowspan="1" colspan="1">1</td><td rowspan="1" colspan="1">(1-1)</td></tr><tr><td rowspan="1" colspan="1">
                  <bold>PecF branched</bold>
                </td><td rowspan="1" colspan="1">15</td><td rowspan="1" colspan="1">15</td><td rowspan="1" colspan="1">(14-16)</td><td rowspan="1" colspan="1">na</td><td rowspan="1" colspan="1">(14-16)</td><td rowspan="1" colspan="1">15</td><td rowspan="1" colspan="1">(15-16)</td></tr><tr><td rowspan="1" colspan="1">
                  <bold>DF unbranched</bold>
                </td><td rowspan="1" colspan="1">4</td><td rowspan="1" colspan="1">4</td><td rowspan="1" colspan="1">(3-4)</td><td rowspan="1" colspan="1">4</td><td rowspan="1" colspan="1">(3-4)</td><td rowspan="1" colspan="1">4</td><td rowspan="1" colspan="1">(3-4)</td></tr><tr><td rowspan="1" colspan="1">
                  <bold>DF branched</bold>
                </td><td rowspan="1" colspan="1">10</td><td rowspan="1" colspan="1">10</td><td rowspan="1" colspan="1">(10-12)</td><td rowspan="1" colspan="1">10</td><td rowspan="1" colspan="1">(10-11)</td><td rowspan="1" colspan="1">10</td><td rowspan="1" colspan="1">(10-12)</td></tr><tr><td rowspan="1" colspan="1">
                  <bold>AF unbranched</bold>
                </td><td rowspan="1" colspan="1">3</td><td rowspan="1" colspan="1">3</td><td rowspan="1" colspan="1">(3-3)</td><td rowspan="1" colspan="1">3</td><td rowspan="1" colspan="1">(3-3)</td><td rowspan="1" colspan="1">3</td><td rowspan="1" colspan="1">(3-3)</td></tr><tr><td rowspan="1" colspan="1">
                  <bold>AF branched</bold>
                </td><td rowspan="1" colspan="1">11</td><td rowspan="1" colspan="1">12</td><td rowspan="1" colspan="1">(11-13)</td><td rowspan="1" colspan="1">12</td><td rowspan="1" colspan="1">(11-12)</td><td rowspan="1" colspan="1">12</td><td rowspan="1" colspan="1">(11-13)</td></tr><tr><td rowspan="1" colspan="1">
                  <bold>LS</bold>
                </td><td rowspan="1" colspan="1">78</td><td rowspan="1" colspan="1">78</td><td rowspan="1" colspan="1">(78-87)</td><td rowspan="1" colspan="1">78</td><td rowspan="1" colspan="1">(78-80)</td><td rowspan="1" colspan="1">85</td><td rowspan="1" colspan="1">(78-87)</td></tr><tr><td rowspan="1" colspan="1">
                  <bold>PDS</bold>
                </td><td rowspan="1" colspan="1">40</td><td rowspan="1" colspan="1">36</td><td rowspan="1" colspan="1">(32-40)</td><td rowspan="1" colspan="1">na</td><td rowspan="1" colspan="1">(32-40)</td><td rowspan="1" colspan="1">35</td><td rowspan="1" colspan="1">(33-40)</td></tr><tr><td rowspan="1" colspan="1">
                  <bold>TDS</bold>
                </td><td rowspan="1" colspan="1">9</td><td rowspan="1" colspan="1">10</td><td rowspan="1" colspan="1">(8-10)</td><td rowspan="1" colspan="1">9</td><td rowspan="1" colspan="1">(9-10)</td><td rowspan="1" colspan="1">10</td><td rowspan="1" colspan="1">(8-10)</td></tr><tr><td rowspan="1" colspan="1">
                  <bold>TAS</bold>
                </td><td rowspan="1" colspan="1">8</td><td rowspan="1" colspan="1">8</td><td rowspan="1" colspan="1">(8-9)</td><td rowspan="1" colspan="1">8</td><td rowspan="1" colspan="1">(8-8)</td><td rowspan="1" colspan="1">8</td><td rowspan="1" colspan="1">(8-9)</td></tr><tr><td rowspan="1" colspan="1">
                  <bold>TPS</bold>
                </td><td rowspan="1" colspan="1">8</td><td rowspan="1" colspan="1">9</td><td rowspan="1" colspan="1">(8-9)</td><td rowspan="1" colspan="1">8</td><td rowspan="1" colspan="1">(8-8)</td><td rowspan="1" colspan="1">9</td><td rowspan="1" colspan="1">(8-9)</td></tr><tr><td rowspan="1" colspan="1">
                  <bold>UGR</bold>
                </td><td rowspan="1" colspan="1">10</td><td rowspan="1" colspan="1">11</td><td rowspan="1" colspan="1">(10-12)</td><td rowspan="1" colspan="1">11</td><td rowspan="1" colspan="1">(10-11)</td><td rowspan="1" colspan="1">12</td><td rowspan="1" colspan="1">(10-12)</td></tr><tr><td rowspan="1" colspan="1">
                  <bold>LGR</bold>
                </td><td rowspan="1" colspan="1">20</td><td rowspan="1" colspan="1">20</td><td rowspan="1" colspan="1">(19-23)</td><td rowspan="1" colspan="1">20</td><td rowspan="1" colspan="1">(20-21)</td><td rowspan="1" colspan="1">21</td><td rowspan="1" colspan="1">(19-23)</td></tr><tr><td rowspan="1" colspan="1">
                  <bold>total GR</bold>
                </td><td rowspan="1" colspan="1">30</td><td rowspan="1" colspan="1">31</td><td rowspan="1" colspan="1">(30-35)</td><td rowspan="1" colspan="1">na</td><td rowspan="1" colspan="1">(30-32)</td><td rowspan="1" colspan="1">31</td><td rowspan="1" colspan="1">(30-35)</td></tr></tbody></table></table-wrap><table-wrap id="T8" position="float" orientation="portrait"><label>Table 8.</label><caption><p>Morphological and meristic data of <italic><tp:taxon-name><tp:taxon-name-part taxon-name-part-type="genus" reg="Coregonus">C.</tp:taxon-name-part> <tp:taxon-name-part taxon-name-part-type="species" reg="profundus">profundus</tp:taxon-name-part></tp:taxon-name></italic> from Lake Thun, NMBE-1077208, male, holotype; paratypes N = 27. For ranges of males and for both sexes, the total range and mean include the holotype.</p></caption><table id="TID0EA2LM" rules="all"><tbody><tr><td rowspan="4" colspan="1">
                  <bold>Morphological characters</bold>
                </td><td rowspan="1" colspan="1">
                  <bold><italic><tp:taxon-name>
                    <tp:taxon-name-part taxon-name-part-type="genus" reg="Coregonus">C.</tp:taxon-name-part> <tp:taxon-name-part taxon-name-part-type="species" reg="profundus">profundus</tp:taxon-name-part></tp:taxon-name></italic></bold>
                </td><td rowspan="1" colspan="6">
                  <bold>Lake Thun</bold>
                </td></tr><tr><td rowspan="3" colspan="1">
                  <bold>Holotype</bold>
                </td><td rowspan="1" colspan="6">
                  <bold>Both sexes</bold>
                </td></tr><tr><td rowspan="1" colspan="2">
                  <bold><italic>N-total</italic> = 28</bold>
                </td><td rowspan="1" colspan="2">
                  <bold><italic>N-females = 6</italic></bold>
                </td><td rowspan="1" colspan="2">
                  <bold><italic>N-males</italic> = 22</bold>
                </td></tr><tr><td rowspan="1" colspan="1">
                  <bold>Mean ± Stdev</bold>
                </td><td rowspan="1" colspan="1">
                  <bold>Range</bold>
                </td><td rowspan="1" colspan="1">
                  <bold>Mean ± Stdev</bold>
                </td><td rowspan="1" colspan="1">
                  <bold>Range</bold>
                </td><td rowspan="1" colspan="1">
                  <bold>Mean ± Stdev</bold>
                </td><td rowspan="1" colspan="1">
                  <bold>Range</bold>
                </td></tr><tr><td rowspan="1" colspan="1">
                  <bold>SL (mm)</bold>
                </td><td rowspan="1" colspan="1">194.0</td><td rowspan="1" colspan="1">223.3±26.7</td><td rowspan="1" colspan="1">(188–316)</td><td rowspan="1" colspan="1">248.7±42.2</td><td rowspan="1" colspan="1">(188–316)</td><td rowspan="1" colspan="1">216.3±16</td><td rowspan="1" colspan="1">(188–241)</td></tr><tr><td rowspan="1" colspan="8">
                  <bold>Percentage of standard length</bold>
                </td></tr><tr><td rowspan="1" colspan="1">
                  <bold>PelvFB</bold>
                </td><td rowspan="1" colspan="1">4.4</td><td rowspan="1" colspan="1">4.2±0.3</td><td rowspan="1" colspan="1">(3.6–5.0)</td><td rowspan="1" colspan="1">4.2±0.2</td><td rowspan="1" colspan="1">(4–4.5)</td><td rowspan="1" colspan="1">4.2±0.4</td><td rowspan="1" colspan="1">(3.6–5)</td></tr><tr><td rowspan="1" colspan="1">
                  <bold>PelvFS</bold>
                </td><td rowspan="1" colspan="1">7.2</td><td rowspan="1" colspan="1">6.0±0.8</td><td rowspan="1" colspan="1">(4.0–7.2)</td><td rowspan="1" colspan="1">5.7±1</td><td rowspan="1" colspan="1">(4–6.8)</td><td rowspan="1" colspan="1">6.1±0.7</td><td rowspan="1" colspan="1">(4.8–7.2)</td></tr><tr><td rowspan="1" colspan="1">
                  <bold>PelvF</bold>
                </td><td rowspan="1" colspan="1">16.9</td><td rowspan="1" colspan="1">17.7±1.1</td><td rowspan="1" colspan="1">(15.1–19.6)</td><td rowspan="1" colspan="1">17.3±0.9</td><td rowspan="1" colspan="1">(16.5–18.9)</td><td rowspan="1" colspan="1">17.9±1.1</td><td rowspan="1" colspan="1">(15.1–19.6)</td></tr><tr><td rowspan="1" colspan="1">
                  <bold>PecFB</bold>
                </td><td rowspan="1" colspan="1">3.5</td><td rowspan="1" colspan="1">3.7±0.2</td><td rowspan="1" colspan="1">(3.2–4.3)</td><td rowspan="1" colspan="1">3.6±0.2</td><td rowspan="1" colspan="1">(3.2–3.8)</td><td rowspan="1" colspan="1">3.7±0.2</td><td rowspan="1" colspan="1">(3.4–4.3)</td></tr><tr><td rowspan="1" colspan="1">
                  <bold>PecF1</bold>
                </td><td rowspan="1" colspan="1">16.9</td><td rowspan="1" colspan="1">18.4±1.1</td><td rowspan="1" colspan="1">(16.6–21.0)</td><td rowspan="1" colspan="1">18.1±1.3</td><td rowspan="1" colspan="1">(16.6–19.8)</td><td rowspan="1" colspan="1">18.5±1</td><td rowspan="1" colspan="1">(16.8–21)</td></tr><tr><td rowspan="1" colspan="1">
                  <bold>PecF2</bold>
                </td><td rowspan="1" colspan="1">17.8</td><td rowspan="1" colspan="1">20.2±1.3</td><td rowspan="1" colspan="1">(17.7–23.2)</td><td rowspan="1" colspan="1">19.9±1.5</td><td rowspan="1" colspan="1">(17.7–22.1)</td><td rowspan="1" colspan="1">20.2±1.3</td><td rowspan="1" colspan="1">(17.8–23.2)</td></tr><tr><td rowspan="1" colspan="1">
                  <bold>DFB</bold>
                </td><td rowspan="1" colspan="1">12.6</td><td rowspan="1" colspan="1">12.5±0.9</td><td rowspan="1" colspan="1">(10.5–14.5)</td><td rowspan="1" colspan="1">12.3±0.7</td><td rowspan="1" colspan="1">(11.3–13.4)</td><td rowspan="1" colspan="1">12.5±1</td><td rowspan="1" colspan="1">(10.5–14.5)</td></tr><tr><td rowspan="1" colspan="1">
                  <bold>DFAe</bold>
                </td><td rowspan="1" colspan="1">18.7</td><td rowspan="1" colspan="1">19.5±1.4</td><td rowspan="1" colspan="1">(15.9–21.9)</td><td rowspan="1" colspan="1">18.7±1.9</td><td rowspan="1" colspan="1">(15.9–21.6)</td><td rowspan="1" colspan="1">19.7±1.2</td><td rowspan="1" colspan="1">(17–21.9)</td></tr><tr><td rowspan="1" colspan="1">
                  <bold>DFAd</bold>
                </td><td rowspan="1" colspan="1">20.6</td><td rowspan="1" colspan="1">20.7±1.3</td><td rowspan="1" colspan="1">(17.5–23.2)</td><td rowspan="1" colspan="1">19.9±1.4</td><td rowspan="1" colspan="1">(17.5–21.5)</td><td rowspan="1" colspan="1">20.9±1.2</td><td rowspan="1" colspan="1">(18.3–23.2)</td></tr><tr><td rowspan="1" colspan="1">
                  <bold>DFPe</bold>
                </td><td rowspan="1" colspan="1">5.1</td><td rowspan="1" colspan="1">5.0±0.5</td><td rowspan="1" colspan="1">(3.9–6.1)</td><td rowspan="1" colspan="1">5.1±0.4</td><td rowspan="1" colspan="1">(4.5–5.6)</td><td rowspan="1" colspan="1">5±0.6</td><td rowspan="1" colspan="1">(3.9–6.1)</td></tr><tr><td rowspan="1" colspan="1">
                  <bold>AFB</bold>
                </td><td rowspan="1" colspan="1">13.5</td><td rowspan="1" colspan="1">13.2±1.0</td><td rowspan="1" colspan="1">(10.8–15.3)</td><td rowspan="1" colspan="1">13.4±0.8</td><td rowspan="1" colspan="1">(12.1–14.4)</td><td rowspan="1" colspan="1">13.1±1.1</td><td rowspan="1" colspan="1">(10.8–15.3)</td></tr><tr><td rowspan="1" colspan="1">
                  <bold>AFAe</bold>
                </td><td rowspan="1" colspan="1">13.6</td><td rowspan="1" colspan="1">13.3±1.0</td><td rowspan="1" colspan="1">(10.9–14.7)</td><td rowspan="1" colspan="1">12.8±1</td><td rowspan="1" colspan="1">(10.9–13.9)</td><td rowspan="1" colspan="1">13.4±0.9</td><td rowspan="1" colspan="1">(11.3–14.7)</td></tr><tr><td rowspan="1" colspan="1">
                  <bold>AdFB</bold>
                </td><td rowspan="1" colspan="1">5.1</td><td rowspan="1" colspan="1">5.3±0.6</td><td rowspan="1" colspan="1">(3.8–6.3)</td><td rowspan="1" colspan="1">5.3±0.4</td><td rowspan="1" colspan="1">(4.6–5.8)</td><td rowspan="1" colspan="1">5.2±0.6</td><td rowspan="1" colspan="1">(3.8–6.3)</td></tr><tr><td rowspan="1" colspan="1">
                  <bold>CF</bold>
                </td><td rowspan="1" colspan="1">24.1</td><td rowspan="1" colspan="1">24.5±1.4</td><td rowspan="1" colspan="1">(21.8–27.8)</td><td rowspan="1" colspan="1">24.3±2</td><td rowspan="1" colspan="1">(21.8–27.8)</td><td rowspan="1" colspan="1">24.6±1.3</td><td rowspan="1" colspan="1">(22.2–27.8)</td></tr><tr><td rowspan="1" colspan="1">
                  <bold>CD</bold>
                </td><td rowspan="1" colspan="1">7.5</td><td rowspan="1" colspan="1">7.3±0.3</td><td rowspan="1" colspan="1">(6.5–7.9)</td><td rowspan="1" colspan="1">7.5±0.2</td><td rowspan="1" colspan="1">(7.2–7.8)</td><td rowspan="1" colspan="1">7.3±0.3</td><td rowspan="1" colspan="1">(6.5–7.9)</td></tr><tr><td rowspan="1" colspan="1">
                  <bold>CL</bold>
                </td><td rowspan="1" colspan="1">12.5</td><td rowspan="1" colspan="1">11.8±0.7</td><td rowspan="1" colspan="1">(10.2–13.0)</td><td rowspan="1" colspan="1">12±0.8</td><td rowspan="1" colspan="1">(10.9–13)</td><td rowspan="1" colspan="1">11.8±0.7</td><td rowspan="1" colspan="1">(10.2–13)</td></tr><tr><td rowspan="1" colspan="1">
                  <bold>PAdC</bold>
                </td><td rowspan="1" colspan="1">16.9</td><td rowspan="1" colspan="1">18.3±1.1</td><td rowspan="1" colspan="1">(15.8–20.1)</td><td rowspan="1" colspan="1">18.5±0.9</td><td rowspan="1" colspan="1">(17.1–19.6)</td><td rowspan="1" colspan="1">18.2±1.1</td><td rowspan="1" colspan="1">(15.8–20.1)</td></tr><tr><td rowspan="1" colspan="1">
                  <bold>DHL</bold>
                </td><td rowspan="1" colspan="1">16.4</td><td rowspan="1" colspan="1">16.4±0.6</td><td rowspan="1" colspan="1">(15.5–18.4)</td><td rowspan="1" colspan="1">16.2±0.5</td><td rowspan="1" colspan="1">(15.5–16.7)</td><td rowspan="1" colspan="1">16.5±0.6</td><td rowspan="1" colspan="1">(15.7–18.4)</td></tr><tr><td rowspan="1" colspan="1">
                  <bold>PreP</bold>
                </td><td rowspan="1" colspan="1">55.2</td><td rowspan="1" colspan="1">54.2±1.5</td><td rowspan="1" colspan="1">(51.2–58.1)</td><td rowspan="1" colspan="1">53.3±1.2</td><td rowspan="1" colspan="1">(51.2–54.1)</td><td rowspan="1" colspan="1">54.5±1.4</td><td rowspan="1" colspan="1">(52.1–58.1)</td></tr><tr><td rowspan="1" colspan="1">
                  <bold>PreA</bold>
                </td><td rowspan="1" colspan="1">79.2</td><td rowspan="1" colspan="1">78.4±1.4</td><td rowspan="1" colspan="1">(75.0–80.6)</td><td rowspan="1" colspan="1">77.8±1.3</td><td rowspan="1" colspan="1">(75.8–79.4)</td><td rowspan="1" colspan="1">78.6±1.4</td><td rowspan="1" colspan="1">(75–80.6)</td></tr><tr><td rowspan="1" colspan="1">
                  <bold>PreD</bold>
                </td><td rowspan="1" colspan="1">48.5</td><td rowspan="1" colspan="1">48.3±1.3</td><td rowspan="1" colspan="1">(45.8–51.1)</td><td rowspan="1" colspan="1">47.8±1.8</td><td rowspan="1" colspan="1">(45.8–50)</td><td rowspan="1" colspan="1">48.5±1.2</td><td rowspan="1" colspan="1">(46.9–51.1)</td></tr><tr><td rowspan="1" colspan="1">
                  <bold>BD</bold>
                </td><td rowspan="1" colspan="1">24.4</td><td rowspan="1" colspan="1">24.2±1.4</td><td rowspan="1" colspan="1">(22.1–27.6)</td><td rowspan="1" colspan="1">25.4±1.3</td><td rowspan="1" colspan="1">(24–27.6)</td><td rowspan="1" colspan="1">23.9±1.2</td><td rowspan="1" colspan="1">(22.1–26.6)</td></tr><tr><td rowspan="1" colspan="1">
                  <bold>PostD</bold>
                </td><td rowspan="1" colspan="1">40.6</td><td rowspan="1" colspan="1">42.5±1.5</td><td rowspan="1" colspan="1">(38.9–44.5)</td><td rowspan="1" colspan="1">43.2±1.4</td><td rowspan="1" colspan="1">(41.3–44.5)</td><td rowspan="1" colspan="1">42.3±1.5</td><td rowspan="1" colspan="1">(38.9–44.4)</td></tr><tr><td rowspan="1" colspan="1">
                  <bold>TL</bold>
                </td><td rowspan="1" colspan="1">122.2</td><td rowspan="1" colspan="1">121.3±1.7</td><td rowspan="1" colspan="1">(117.3–125.6)</td><td rowspan="1" colspan="1">120.5±1.1</td><td rowspan="1" colspan="1">(118.9–121.8)</td><td rowspan="1" colspan="1">121.5±1.8</td><td rowspan="1" colspan="1">(117.3–125.6)</td></tr><tr><td rowspan="1" colspan="1">
                  <bold>HL (mm)</bold>
                </td><td rowspan="1" colspan="1">41.2</td><td rowspan="1" colspan="1">48.9±5.5</td><td rowspan="1" colspan="1">(39.8–66.2)</td><td rowspan="1" colspan="1">54.1±8.7</td><td rowspan="1" colspan="1">(39.8–66.2)</td><td rowspan="1" colspan="1">47.4±3.2</td><td rowspan="1" colspan="1">(41.2–53.7)</td></tr><tr><td rowspan="1" colspan="8">
                  <bold>Percentage of head length</bold>
                </td></tr><tr><td rowspan="1" colspan="1">
                  <bold>SN</bold>
                </td><td rowspan="1" colspan="1">23.6</td><td rowspan="1" colspan="1">23.5±0.8</td><td rowspan="1" colspan="1">(21.8–24.8)</td><td rowspan="1" colspan="1">23.3±0.6</td><td rowspan="1" colspan="1">(22.5–24)</td><td rowspan="1" colspan="1">23.6±0.8</td><td rowspan="1" colspan="1">(21.8–24.8)</td></tr><tr><td rowspan="1" colspan="1">
                  <bold>ED</bold>
                </td><td rowspan="1" colspan="1">23.3</td><td rowspan="1" colspan="1">23.8±1.4</td><td rowspan="1" colspan="1">(21.3–26.2)</td><td rowspan="1" colspan="1">23.7±1.5</td><td rowspan="1" colspan="1">(21.9–25.7)</td><td rowspan="1" colspan="1">23.8±1.4</td><td rowspan="1" colspan="1">(21.3–26.2)</td></tr><tr><td rowspan="1" colspan="1">
                  <bold>EC</bold>
                </td><td rowspan="1" colspan="1">30.9</td><td rowspan="1" colspan="1">29.2±1.4</td><td rowspan="1" colspan="1">(26.2–32.1)</td><td rowspan="1" colspan="1">28.2±1.6</td><td rowspan="1" colspan="1">(26.2–31.1)</td><td rowspan="1" colspan="1">29.5±1.3</td><td rowspan="1" colspan="1">(26.9–32.1)</td></tr><tr><td rowspan="1" colspan="1">
                  <bold>EH</bold>
                </td><td rowspan="1" colspan="1">24.5</td><td rowspan="1" colspan="1">23.6±0.9</td><td rowspan="1" colspan="1">(21.8–25.5)</td><td rowspan="1" colspan="1">23.2±0.7</td><td rowspan="1" colspan="1">(21.9–23.9)</td><td rowspan="1" colspan="1">23.7±0.9</td><td rowspan="1" colspan="1">(21.8–25.5)</td></tr><tr><td rowspan="1" colspan="1">
                  <bold>ES</bold>
                </td><td rowspan="1" colspan="1">5.7</td><td rowspan="1" colspan="1">4.6±0.8</td><td rowspan="1" colspan="1">(3.0–5.9)</td><td rowspan="1" colspan="1">4.3±0.9</td><td rowspan="1" colspan="1">(3.5–5.9)</td><td rowspan="1" colspan="1">4.7±0.7</td><td rowspan="1" colspan="1">(3–5.7)</td></tr><tr><td rowspan="1" colspan="1">
                  <bold>PostO</bold>
                </td><td rowspan="1" colspan="1">51.1</td><td rowspan="1" colspan="1">50.9±1.4</td><td rowspan="1" colspan="1">(48–54)</td><td rowspan="1" colspan="1">52.2±1.8</td><td rowspan="1" colspan="1">(49.2–54)</td><td rowspan="1" colspan="1">50.6±1</td><td rowspan="1" colspan="1">(48–52.1)</td></tr><tr><td rowspan="1" colspan="1">
                  <bold>HD</bold>
                </td><td rowspan="1" colspan="1">78.3</td><td rowspan="1" colspan="1">71.8±2.8</td><td rowspan="1" colspan="1">(65.9–78.3)</td><td rowspan="1" colspan="1">73±2.1</td><td rowspan="1" colspan="1">(69.4–75.7)</td><td rowspan="1" colspan="1">71.5±2.9</td><td rowspan="1" colspan="1">(65.9–78.3)</td></tr><tr><td rowspan="1" colspan="1">
                  <bold>MW</bold>
                </td><td rowspan="1" colspan="1">11.2</td><td rowspan="1" colspan="1">10±0.8</td><td rowspan="1" colspan="1">(8.5–11.7)</td><td rowspan="1" colspan="1">10±0.5</td><td rowspan="1" colspan="1">(9.4–10.7)</td><td rowspan="1" colspan="1">10±0.9</td><td rowspan="1" colspan="1">(8.5–11.7)</td></tr><tr><td rowspan="1" colspan="1">
                  <bold>UJ</bold>
                </td><td rowspan="1" colspan="1">29.1</td><td rowspan="1" colspan="1">28.7±1.2</td><td rowspan="1" colspan="1">(26.4–30.6)</td><td rowspan="1" colspan="1">28.1±1.3</td><td rowspan="1" colspan="1">(26.4–30)</td><td rowspan="1" colspan="1">28.9±1.1</td><td rowspan="1" colspan="1">(26.8–30.6)</td></tr><tr><td rowspan="1" colspan="1">
                  <bold>LJ</bold>
                </td><td rowspan="1" colspan="1">41.4</td><td rowspan="1" colspan="1">39.9±1.7</td><td rowspan="1" colspan="1">(37–43.6)</td><td rowspan="1" colspan="1">39.1±1.4</td><td rowspan="1" colspan="1">(37–40.9)</td><td rowspan="1" colspan="1">40.1±1.8</td><td rowspan="1" colspan="1">(37.2–43.6)</td></tr><tr><td rowspan="1" colspan="1">
                  <bold>M</bold>
                </td><td rowspan="1" colspan="1">24</td><td rowspan="1" colspan="1">20.7±1.2</td><td rowspan="1" colspan="1">(17.3–24)</td><td rowspan="1" colspan="1">20.1±1.4</td><td rowspan="1" colspan="1">(17.3–21.2)</td><td rowspan="1" colspan="1">20.8±1.1</td><td rowspan="1" colspan="1">(18.7–24)</td></tr><tr><td rowspan="1" colspan="1">
                  <bold>SD</bold>
                </td><td rowspan="1" colspan="1">10.1</td><td rowspan="1" colspan="1">10±0.8</td><td rowspan="1" colspan="1">(8.1–11.3)</td><td rowspan="1" colspan="1">9.7±0.6</td><td rowspan="1" colspan="1">(8.8–10.7)</td><td rowspan="1" colspan="1">10±0.8</td><td rowspan="1" colspan="1">(8.1–11.3)</td></tr><tr><td rowspan="1" colspan="1">
                  <bold>SW</bold>
                </td><td rowspan="1" colspan="1">17.6</td><td rowspan="1" colspan="1">15.8±1.3</td><td rowspan="1" colspan="1">(12.5–17.8)</td><td rowspan="1" colspan="1">15.3±1.6</td><td rowspan="1" colspan="1">(13.7–17.3)</td><td rowspan="1" colspan="1">16±1.1</td><td rowspan="1" colspan="1">(12.5–17.8)</td></tr><tr><td rowspan="1" colspan="1">
                  <bold>HW</bold>
                </td><td rowspan="1" colspan="1">57.3</td><td rowspan="1" colspan="1">52.4±3.3</td><td rowspan="1" colspan="1">(46.7–58.6)</td><td rowspan="1" colspan="1">53.1±3.9</td><td rowspan="1" colspan="1">(46.7–58.6)</td><td rowspan="1" colspan="1">52.2±3.1</td><td rowspan="1" colspan="1">(47.4–57.7)</td></tr><tr><td rowspan="1" colspan="1">
                  <bold>IOW</bold>
                </td><td rowspan="1" colspan="1">28.7</td><td rowspan="1" colspan="1">28.1±1.2</td><td rowspan="1" colspan="1">(26.1–30.3)</td><td rowspan="1" colspan="1">28.9±1.4</td><td rowspan="1" colspan="1">(26.5–30.3)</td><td rowspan="1" colspan="1">27.9±1.1</td><td rowspan="1" colspan="1">(26.1–29.5)</td></tr><tr><td rowspan="1" colspan="1">
                  <bold>INW</bold>
                </td><td rowspan="1" colspan="1">11.1</td><td rowspan="1" colspan="1">11.1±1</td><td rowspan="1" colspan="1">(8.2–13.3)</td><td rowspan="1" colspan="1">11.7±1.1</td><td rowspan="1" colspan="1">(10.3–13.3)</td><td rowspan="1" colspan="1">10.9±1</td><td rowspan="1" colspan="1">(8.2–12.5)</td></tr><tr><td rowspan="1" colspan="1">
                  <bold>LJW</bold>
                </td><td rowspan="1" colspan="1">9.3</td><td rowspan="1" colspan="1">11.7±2.2</td><td rowspan="1" colspan="1">(7.8–16.2)</td><td rowspan="1" colspan="1">12.7±0.7</td><td rowspan="1" colspan="1">(11.4–13.6)</td><td rowspan="1" colspan="1">11.5±2.4</td><td rowspan="1" colspan="1">(7.8–16.2)</td></tr><tr><td rowspan="1" colspan="1">
                  <bold>UJW</bold>
                </td><td rowspan="1" colspan="1">28.9</td><td rowspan="1" colspan="1">26±1.7</td><td rowspan="1" colspan="1">(22.7–29.2)</td><td rowspan="1" colspan="1">25.2±1.5</td><td rowspan="1" colspan="1">(22.7–27.4)</td><td rowspan="1" colspan="1">26.2±1.7</td><td rowspan="1" colspan="1">(22.8–29.2)</td></tr><tr><td rowspan="1" colspan="1">
                  <bold>MGR</bold>
                </td><td rowspan="1" colspan="1">10</td><td rowspan="1" colspan="1">9.2±1.1</td><td rowspan="1" colspan="1">(7.6–11.7)</td><td rowspan="1" colspan="1">9.4±1.2</td><td rowspan="1" colspan="1">(7.6–10.9)</td><td rowspan="1" colspan="1">9.2±1.1</td><td rowspan="1" colspan="1">(8–11.7)</td></tr><tr><td rowspan="1" colspan="1">
                  <bold>LGR</bold>
                </td><td rowspan="1" colspan="1">10.7</td><td rowspan="1" colspan="1">10.1±1.2</td><td rowspan="1" colspan="1">(7.8–12.4)</td><td rowspan="1" colspan="1">10.5±1.6</td><td rowspan="1" colspan="1">(7.8–12.4)</td><td rowspan="1" colspan="1">9.9±1.1</td><td rowspan="1" colspan="1">(8.1–12.3)</td></tr><tr><td rowspan="1" colspan="1">
                  <bold>UA</bold>
                </td><td rowspan="1" colspan="1">19.6</td><td rowspan="1" colspan="1">18±1.8</td><td rowspan="1" colspan="1">(15.5–21.8)</td><td rowspan="1" colspan="1">18.7±2.4</td><td rowspan="1" colspan="1">(15.5–21.8)</td><td rowspan="1" colspan="1">17.8±1.6</td><td rowspan="1" colspan="1">(15.5–21.2)</td></tr><tr><td rowspan="1" colspan="1">
                  <bold>LA</bold>
                </td><td rowspan="1" colspan="1">35.8</td><td rowspan="1" colspan="1">34.3±1.8</td><td rowspan="1" colspan="1">(30.3–37.7)</td><td rowspan="1" colspan="1">35.1±2.1</td><td rowspan="1" colspan="1">(32.9–37.7)</td><td rowspan="1" colspan="1">34.1±1.7</td><td rowspan="1" colspan="1">(30.3–36.6)</td></tr><tr><td rowspan="1" colspan="2">
                  <bold>Meristic characters</bold>
                </td><td rowspan="1" colspan="1">
                  <bold>Mode</bold>
                </td><td rowspan="1" colspan="1">
                  <bold>Range</bold>
                </td><td rowspan="1" colspan="1"/><td rowspan="1" colspan="1"/><td rowspan="1" colspan="1"/><td rowspan="1" colspan="1"/></tr><tr><td rowspan="1" colspan="1">
                  <bold>PelvF unbranched</bold>
                </td><td rowspan="1" colspan="1">1</td><td rowspan="1" colspan="1">1</td><td rowspan="1" colspan="1">(1–1)</td><td rowspan="1" colspan="1">1</td><td rowspan="1" colspan="1">(1–1)</td><td rowspan="1" colspan="1">1</td><td rowspan="1" colspan="1">(1–1)</td></tr><tr><td rowspan="1" colspan="1">
                  <bold>PelvF branched</bold>
                </td><td rowspan="1" colspan="1">10</td><td rowspan="1" colspan="1">10</td><td rowspan="1" colspan="1">(9–11)</td><td rowspan="1" colspan="1">10</td><td rowspan="1" colspan="1">(10–11)</td><td rowspan="1" colspan="1">10</td><td rowspan="1" colspan="1">(9–11)</td></tr><tr><td rowspan="1" colspan="1">
                  <bold>PecF unbranched</bold>
                </td><td rowspan="1" colspan="1">1</td><td rowspan="1" colspan="1">1</td><td rowspan="1" colspan="1">(1–1)</td><td rowspan="1" colspan="1">1</td><td rowspan="1" colspan="1">(1–1)</td><td rowspan="1" colspan="1">1</td><td rowspan="1" colspan="1">(1–1)</td></tr><tr><td rowspan="4" colspan="1">
                  <bold>Meristic characters</bold>
                </td><td rowspan="1" colspan="1">
                  <bold><italic><tp:taxon-name>
                    <tp:taxon-name-part taxon-name-part-type="genus" reg="Coregonus">C.</tp:taxon-name-part> <tp:taxon-name-part taxon-name-part-type="species" reg="profundus">profundus</tp:taxon-name-part></tp:taxon-name></italic></bold>
                </td><td rowspan="1" colspan="6">
                  <bold>Lake Thun</bold>
                </td></tr><tr><td rowspan="3" colspan="1">
                  <bold>Holotype</bold>
                </td><td rowspan="1" colspan="6">
                  <bold>Both sexes</bold>
                </td></tr><tr><td rowspan="1" colspan="2">
                  <bold><italic>N-total</italic> = 28</bold>
                </td><td rowspan="1" colspan="2">
                  <bold><italic>N-females = 6</italic></bold>
                </td><td rowspan="1" colspan="2">
                  <bold><italic>N-males</italic> = 22</bold>
                </td></tr><tr><td rowspan="1" colspan="1">
                  <bold>Mode</bold>
                </td><td rowspan="1" colspan="1">
                  <bold>Range</bold>
                </td><td rowspan="1" colspan="1">
                  <bold>Mode</bold>
                </td><td rowspan="1" colspan="1">
                  <bold>Range</bold>
                </td><td rowspan="1" colspan="1">
                  <bold>Mode</bold>
                </td><td rowspan="1" colspan="1">
                  <bold>Range</bold>
                </td></tr><tr><td rowspan="1" colspan="1">
                  <bold>PecF branched</bold>
                </td><td rowspan="1" colspan="1">16</td><td rowspan="1" colspan="1">16</td><td rowspan="1" colspan="1">(13–17)</td><td rowspan="1" colspan="1">16</td><td rowspan="1" colspan="1">(16–16)</td><td rowspan="1" colspan="1">16</td><td rowspan="1" colspan="1">(13–17)</td></tr><tr><td rowspan="1" colspan="1">
                  <bold>DF unbranched</bold>
                </td><td rowspan="1" colspan="1">5</td><td rowspan="1" colspan="1">4</td><td rowspan="1" colspan="1">(3–5)</td><td rowspan="1" colspan="1">4</td><td rowspan="1" colspan="1">(3–4)</td><td rowspan="1" colspan="1">4</td><td rowspan="1" colspan="1">(3–5)</td></tr><tr><td rowspan="1" colspan="1">
                  <bold>DF branched</bold>
                </td><td rowspan="1" colspan="1">10</td><td rowspan="1" colspan="1">10</td><td rowspan="1" colspan="1">(9–12)</td><td rowspan="1" colspan="1">11</td><td rowspan="1" colspan="1">(10–12)</td><td rowspan="1" colspan="1">10</td><td rowspan="1" colspan="1">(9–11)</td></tr><tr><td rowspan="1" colspan="1">
                  <bold>AF unbranched</bold>
                </td><td rowspan="1" colspan="1">5</td><td rowspan="1" colspan="1">3</td><td rowspan="1" colspan="1">(2–5)</td><td rowspan="1" colspan="1">2</td><td rowspan="1" colspan="1">(2–4)</td><td rowspan="1" colspan="1">3</td><td rowspan="1" colspan="1">(2–5)</td></tr><tr><td rowspan="1" colspan="1">
                  <bold>AF branched</bold>
                </td><td rowspan="1" colspan="1">11</td><td rowspan="1" colspan="1">12</td><td rowspan="1" colspan="1">(11–14)</td><td rowspan="1" colspan="1">12</td><td rowspan="1" colspan="1">(12–14)</td><td rowspan="1" colspan="1">12</td><td rowspan="1" colspan="1">(11–13)</td></tr><tr><td rowspan="1" colspan="1">
                  <bold>LS</bold>
                </td><td rowspan="1" colspan="1">83</td><td rowspan="1" colspan="1">84</td><td rowspan="1" colspan="1">(76–90)</td><td rowspan="1" colspan="1">83</td><td rowspan="1" colspan="1">(80–89)</td><td rowspan="1" colspan="1">84</td><td rowspan="1" colspan="1">(76–90)</td></tr><tr><td rowspan="1" colspan="1">
                  <bold>PDS</bold>
                </td><td rowspan="1" colspan="1">34</td><td rowspan="1" colspan="1">34</td><td rowspan="1" colspan="1">(32–38)</td><td rowspan="1" colspan="1">32</td><td rowspan="1" colspan="1">(32–37)</td><td rowspan="1" colspan="1">34</td><td rowspan="1" colspan="1">(32–38)</td></tr><tr><td rowspan="1" colspan="1">
                  <bold>TDS</bold>
                </td><td rowspan="1" colspan="1">9</td><td rowspan="1" colspan="1">9</td><td rowspan="1" colspan="1">(8–10)</td><td rowspan="1" colspan="1">9</td><td rowspan="1" colspan="1">(8–10)</td><td rowspan="1" colspan="1">9</td><td rowspan="1" colspan="1">(8–10)</td></tr><tr><td rowspan="1" colspan="1">
                  <bold>TAS</bold>
                </td><td rowspan="1" colspan="1">8</td><td rowspan="1" colspan="1">8</td><td rowspan="1" colspan="1">(6–8)</td><td rowspan="1" colspan="1">8</td><td rowspan="1" colspan="1">(8–8)</td><td rowspan="1" colspan="1">8</td><td rowspan="1" colspan="1">(6–8)</td></tr><tr><td rowspan="1" colspan="1">
                  <bold>TPS</bold>
                </td><td rowspan="1" colspan="1">8</td><td rowspan="1" colspan="1">8</td><td rowspan="1" colspan="1">(7–9)</td><td rowspan="1" colspan="1">9</td><td rowspan="1" colspan="1">(8–9)</td><td rowspan="1" colspan="1">8</td><td rowspan="1" colspan="1">(7–9)</td></tr><tr><td rowspan="1" colspan="1">
                  <bold>UGR</bold>
                </td><td rowspan="1" colspan="1">8</td><td rowspan="1" colspan="1">9</td><td rowspan="1" colspan="1">(5–10)</td><td rowspan="1" colspan="1">7</td><td rowspan="1" colspan="1">(6–10)</td><td rowspan="1" colspan="1">9</td><td rowspan="1" colspan="1">(5–9)</td></tr><tr><td rowspan="1" colspan="1">
                  <bold>LGR</bold>
                </td><td rowspan="1" colspan="1">13</td><td rowspan="1" colspan="1">14</td><td rowspan="1" colspan="1">(10–18)</td><td rowspan="1" colspan="1">17</td><td rowspan="1" colspan="1">(11–18)</td><td rowspan="1" colspan="1">14</td><td rowspan="1" colspan="1">(10–18)</td></tr><tr><td rowspan="1" colspan="1">
                  <bold>total GR</bold>
                </td><td rowspan="1" colspan="1">21</td><td rowspan="1" colspan="1">21</td><td rowspan="1" colspan="1">(15–27)</td><td rowspan="1" colspan="1">na</td><td rowspan="1" colspan="1">(18–27)</td><td rowspan="1" colspan="1">21</td><td rowspan="1" colspan="1">(15–26)</td></tr></tbody></table></table-wrap><table-wrap id="T10" position="float" orientation="portrait"><label>Table 10.</label><caption><p>The first- and second-best ratios retrieved from the LDA ratio extractor of either head or body characters (see Table <xref ref-type="table" rid="T1">1</xref>) alone or combined, used for pair-wise comparisons of all contemporary specimens from the six whitefish species of Lake Thun. For some comparisons only a subset of characters could be used (a-d); the respective characters that were excluded are listed at the end of the table. Only external characters were used for the LDA comparisons, since internal characters (gill raker and gill arch length) cannot be measured on live specimens, and are thus not informative to assign specimens to species in the field. Additionally, species were combined to find first- and second-best ratios that distinguish one species or a combination of species vs. all other species. For multi-species comparisons, only the comparisons that yielded distinguishing ratios are shown. δ is a measure of how good shape discriminates in comparison to size (i.e., the smaller δ the less allometry). Ratios marked with an asterisk * have very little (for the pairwise species comparisons not more than one specimen of one species overlaps with the other species) or no overlap and were thus eligible for use in the species key and the diagnoses.</p></caption><table id="TID0E4DBO" rules="all"><tbody><tr><th rowspan="1" colspan="1">Characters</th><th rowspan="1" colspan="1">Species comparison</th><th rowspan="1" colspan="1">Best ratios</th><th rowspan="1" colspan="1">Range species 1</th><th rowspan="1" colspan="1">Range species 2</th><th rowspan="1" colspan="1">Standard distance</th><th rowspan="1" colspan="1">δ (Shape vs. size)</th></tr><tr><td rowspan="2" colspan="1">head + body</td><td rowspan="2" colspan="1"><italic><tp:taxon-name>
                  <tp:taxon-name-part taxon-name-part-type="genus" reg="Coregonus">C.</tp:taxon-name-part> <tp:taxon-name-part taxon-name-part-type="species" reg="albellus">albellus</tp:taxon-name-part></tp:taxon-name></italic> vs. <italic><tp:taxon-name><tp:taxon-name-part taxon-name-part-type="genus" reg="Coregonus">C.</tp:taxon-name-part> <tp:taxon-name-part taxon-name-part-type="species" reg="alpinus">alpinus</tp:taxon-name-part></tp:taxon-name></italic></td><td rowspan="1" colspan="1">1: CD/UJ *</td><td rowspan="1" colspan="1">0.96–1.29</td><td rowspan="1" colspan="1">1.36–1.65</td><td rowspan="1" colspan="1">18.09</td><td rowspan="1" colspan="1">0.1</td></tr><tr><td rowspan="1" colspan="1">2: AdFB/ES</td><td rowspan="1" colspan="1">5.54–13.54</td><td rowspan="1" colspan="1">2.87–5.94</td><td rowspan="1" colspan="1">17.49</td><td rowspan="1" colspan="1">0.1</td></tr><tr><td rowspan="2" colspan="1">body</td><td rowspan="2" colspan="1"><italic><tp:taxon-name>
                  <tp:taxon-name-part taxon-name-part-type="genus" reg="Coregonus">C.</tp:taxon-name-part> <tp:taxon-name-part taxon-name-part-type="species" reg="albellus">albellus</tp:taxon-name-part></tp:taxon-name></italic> vs. <italic><tp:taxon-name><tp:taxon-name-part taxon-name-part-type="genus" reg="Coregonus">C.</tp:taxon-name-part> <tp:taxon-name-part taxon-name-part-type="species" reg="alpinus">alpinus</tp:taxon-name-part></tp:taxon-name></italic></td><td rowspan="1" colspan="1">1: CD/DHL *</td><td rowspan="1" colspan="1">0.44–0.54</td><td rowspan="1" colspan="1">0.54–0.62</td><td rowspan="1" colspan="1">5.98</td><td rowspan="1" colspan="1">0.26</td></tr><tr><td rowspan="1" colspan="1">2: DFB/AdFB</td><td rowspan="1" colspan="1">1.6–2.66</td><td rowspan="1" colspan="1">2.31–4.02</td><td rowspan="1" colspan="1">4.86</td><td rowspan="1" colspan="1">0.31</td></tr><tr><td rowspan="2" colspan="1">head</td><td rowspan="2" colspan="1"><italic><tp:taxon-name>
                  <tp:taxon-name-part taxon-name-part-type="genus" reg="Coregonus">C.</tp:taxon-name-part> <tp:taxon-name-part taxon-name-part-type="species" reg="albellus">albellus</tp:taxon-name-part></tp:taxon-name></italic> vs. <italic><tp:taxon-name><tp:taxon-name-part taxon-name-part-type="genus" reg="Coregonus">C.</tp:taxon-name-part> <tp:taxon-name-part taxon-name-part-type="species" reg="alpinus">alpinus</tp:taxon-name-part></tp:taxon-name></italic></td><td rowspan="1" colspan="1">1: UJ/ES</td><td rowspan="1" colspan="1">6.48–16.01</td><td rowspan="1" colspan="1">4.52–7.93</td><td rowspan="1" colspan="1">6</td><td rowspan="1" colspan="1">0.22</td></tr><tr><td rowspan="1" colspan="1">2: HL/UJ</td><td rowspan="1" colspan="1">2.88–3.47</td><td rowspan="1" colspan="1">3.33–4.11</td><td rowspan="1" colspan="1">5.26</td><td rowspan="1" colspan="1">0.25</td></tr><tr><td rowspan="2" colspan="1">head + body</td><td rowspan="2" colspan="1"><italic><tp:taxon-name>
                  <tp:taxon-name-part taxon-name-part-type="genus" reg="Coregonus">C.</tp:taxon-name-part> <tp:taxon-name-part taxon-name-part-type="species" reg="albellus">albellus</tp:taxon-name-part></tp:taxon-name></italic> vs. <italic><tp:taxon-name><tp:taxon-name-part taxon-name-part-type="genus" reg="Coregonus">C.</tp:taxon-name-part> <tp:taxon-name-part taxon-name-part-type="species" reg="fatioi">fatioi</tp:taxon-name-part></tp:taxon-name></italic></td><td rowspan="1" colspan="1">1: TL/EH</td><td rowspan="1" colspan="1">21.93–27.57</td><td rowspan="1" colspan="1">21.91–29.46</td><td rowspan="1" colspan="1">3.07</td><td rowspan="1" colspan="1">0.08</td></tr><tr><td rowspan="1" colspan="1">2: PelvF/PecF1</td><td rowspan="1" colspan="1">0.87–1.03</td><td rowspan="1" colspan="1">0.87–1.07</td><td rowspan="1" colspan="1">2.89</td><td rowspan="1" colspan="1">0.08</td></tr><tr><td rowspan="2" colspan="1">body</td><td rowspan="2" colspan="1"><italic><tp:taxon-name>
                  <tp:taxon-name-part taxon-name-part-type="genus" reg="Coregonus">C.</tp:taxon-name-part> <tp:taxon-name-part taxon-name-part-type="species" reg="albellus">albellus</tp:taxon-name-part></tp:taxon-name></italic> vs. <italic><tp:taxon-name><tp:taxon-name-part taxon-name-part-type="genus" reg="Coregonus">C.</tp:taxon-name-part> <tp:taxon-name-part taxon-name-part-type="species" reg="fatioi">fatioi</tp:taxon-name-part></tp:taxon-name></italic></td><td rowspan="1" colspan="1">1: PecF1/TL</td><td rowspan="1" colspan="1">0.12–0.16</td><td rowspan="1" colspan="1">0.11–0.15</td><td rowspan="1" colspan="1">1.4</td><td rowspan="1" colspan="1">0.19</td></tr><tr><td rowspan="1" colspan="1">2: DFAe/DFAd</td><td rowspan="1" colspan="1">0.88–1</td><td rowspan="1" colspan="1">0.9–0.98</td><td rowspan="1" colspan="1">1.18</td><td rowspan="1" colspan="1">0.21</td></tr><tr><td rowspan="2" colspan="1">head</td><td rowspan="2" colspan="1"><italic><tp:taxon-name>
                  <tp:taxon-name-part taxon-name-part-type="genus" reg="Coregonus">C.</tp:taxon-name-part> <tp:taxon-name-part taxon-name-part-type="species" reg="albellus">albellus</tp:taxon-name-part></tp:taxon-name></italic> vs. <italic><tp:taxon-name><tp:taxon-name-part taxon-name-part-type="genus" reg="Coregonus">C.</tp:taxon-name-part> <tp:taxon-name-part taxon-name-part-type="species" reg="fatioi">fatioi</tp:taxon-name-part></tp:taxon-name></italic></td><td rowspan="1" colspan="1">1: EH/HL</td><td rowspan="1" colspan="1">0.21–0.26</td><td rowspan="1" colspan="1">0.2–0.25</td><td rowspan="1" colspan="1">1.63</td><td rowspan="1" colspan="1">0.08</td></tr><tr><td rowspan="1" colspan="1">2: LJW/ES</td><td rowspan="1" colspan="1">2.14–7.79</td><td rowspan="1" colspan="1">1.59–8.18</td><td rowspan="1" colspan="1">1.35</td><td rowspan="1" colspan="1">0.1</td></tr><tr><td rowspan="2" colspan="1">head + body</td><td rowspan="2" colspan="1"><italic><tp:taxon-name>
                  <tp:taxon-name-part taxon-name-part-type="genus" reg="Coregonus">C.</tp:taxon-name-part> <tp:taxon-name-part taxon-name-part-type="species" reg="albellus">albellus</tp:taxon-name-part></tp:taxon-name></italic> vs. <italic><tp:taxon-name><tp:taxon-name-part taxon-name-part-type="genus" reg="Coregonus">C.</tp:taxon-name-part> <tp:taxon-name-part taxon-name-part-type="species" reg="steinmanni">steinmanni</tp:taxon-name-part></tp:taxon-name></italic></td><td rowspan="1" colspan="1">1: CD/UJ *</td><td rowspan="1" colspan="1">0.96–1.29</td><td rowspan="1" colspan="1">1.36–1.55</td><td rowspan="1" colspan="1">13.8</td><td rowspan="1" colspan="1">0.12</td></tr><tr><td rowspan="1" colspan="1">2: AdFB/ES</td><td rowspan="1" colspan="1">5.54–13.54</td><td rowspan="1" colspan="1">3.31–6.31</td><td rowspan="1" colspan="1">13</td><td rowspan="1" colspan="1">0.12</td></tr><tr><td rowspan="2" colspan="1">head</td><td rowspan="2" colspan="1"><italic><tp:taxon-name>
                  <tp:taxon-name-part taxon-name-part-type="genus" reg="Coregonus">C.</tp:taxon-name-part> <tp:taxon-name-part taxon-name-part-type="species" reg="albellus">albellus</tp:taxon-name-part></tp:taxon-name></italic> vs. <italic><tp:taxon-name><tp:taxon-name-part taxon-name-part-type="genus" reg="Coregonus">C.</tp:taxon-name-part> <tp:taxon-name-part taxon-name-part-type="species" reg="steinmanni">steinmanni</tp:taxon-name-part></tp:taxon-name></italic></td><td rowspan="1" colspan="1">1: HL/UJ</td><td rowspan="1" colspan="1">2.88–3.47</td><td rowspan="1" colspan="1">3.33–3.97</td><td rowspan="1" colspan="1">5.3</td><td rowspan="1" colspan="1">0.21</td></tr><tr><td rowspan="1" colspan="1">2: LJ/ES</td><td rowspan="1" colspan="1">8.25–20.33</td><td rowspan="1" colspan="1">6.65–12.45</td><td rowspan="1" colspan="1">4.59</td><td rowspan="1" colspan="1">0.23</td></tr><tr><td rowspan="2" colspan="1">head + body</td><td rowspan="2" colspan="1"><italic><tp:taxon-name>
                  <tp:taxon-name-part taxon-name-part-type="genus" reg="Coregonus">C.</tp:taxon-name-part> <tp:taxon-name-part taxon-name-part-type="species" reg="albellus">albellus</tp:taxon-name-part></tp:taxon-name></italic> vs. <italic><tp:taxon-name><tp:taxon-name-part taxon-name-part-type="genus" reg="Coregonus">C.</tp:taxon-name-part> <tp:taxon-name-part taxon-name-part-type="species" reg="profundus">profundus</tp:taxon-name-part></tp:taxon-name></italic></td><td rowspan="1" colspan="1">1: CL/EC *</td><td rowspan="1" colspan="1">1.97–2.87</td><td rowspan="1" colspan="1">1.56–2.09</td><td rowspan="1" colspan="1">13.19</td><td rowspan="1" colspan="1">0.03</td></tr><tr><td rowspan="1" colspan="1">2: DHL/M</td><td rowspan="1" colspan="1">2.77–3.53</td><td rowspan="1" colspan="1">3.21–3.79</td><td rowspan="1" colspan="1">12.79</td><td rowspan="1" colspan="1">0.03</td></tr><tr><td rowspan="2" colspan="1">body</td><td rowspan="2" colspan="1"><italic><tp:taxon-name>
                  <tp:taxon-name-part taxon-name-part-type="genus" reg="Coregonus">C.</tp:taxon-name-part> <tp:taxon-name-part taxon-name-part-type="species" reg="albellus">albellus</tp:taxon-name-part></tp:taxon-name></italic> vs. <italic><tp:taxon-name><tp:taxon-name-part taxon-name-part-type="genus" reg="Coregonus">C.</tp:taxon-name-part> <tp:taxon-name-part taxon-name-part-type="species" reg="profundus">profundus</tp:taxon-name-part></tp:taxon-name></italic></td><td rowspan="1" colspan="1">1: CL/DHL</td><td rowspan="1" colspan="1">0.75–1.04</td><td rowspan="1" colspan="1">0.61–0.82</td><td rowspan="1" colspan="1">4.43</td><td rowspan="1" colspan="1">0.06</td></tr><tr><td rowspan="1" colspan="1">2: CD/BD</td><td rowspan="1" colspan="1">0.26–0.31</td><td rowspan="1" colspan="1">0.28–0.34</td><td rowspan="1" colspan="1">3.38</td><td rowspan="1" colspan="1">0.07</td></tr><tr><td rowspan="2" colspan="1">head</td><td rowspan="2" colspan="1"><italic><tp:taxon-name>
                  <tp:taxon-name-part taxon-name-part-type="genus" reg="Coregonus">C.</tp:taxon-name-part> <tp:taxon-name-part taxon-name-part-type="species" reg="albellus">albellus</tp:taxon-name-part></tp:taxon-name></italic> vs. <italic><tp:taxon-name><tp:taxon-name-part taxon-name-part-type="genus" reg="Coregonus">C.</tp:taxon-name-part> <tp:taxon-name-part taxon-name-part-type="species" reg="profundus">profundus</tp:taxon-name-part></tp:taxon-name></italic></td><td rowspan="1" colspan="1">1: EC/UJ</td><td rowspan="1" colspan="1">0.74–0.95</td><td rowspan="1" colspan="1">0.87–1.05</td><td rowspan="1" colspan="1">5.02</td><td rowspan="1" colspan="1">0.1</td></tr><tr><td rowspan="1" colspan="1">2: SW/ES</td><td rowspan="1" colspan="1">3.22–9.67</td><td rowspan="1" colspan="1">2.31–5.26</td><td rowspan="1" colspan="1">4.05</td><td rowspan="1" colspan="1">0.12</td></tr><tr><td rowspan="2" colspan="1">head + body</td><td rowspan="2" colspan="1"><italic><tp:taxon-name>
                  <tp:taxon-name-part taxon-name-part-type="genus" reg="Coregonus">C.</tp:taxon-name-part> <tp:taxon-name-part taxon-name-part-type="species" reg="albellus">albellus</tp:taxon-name-part></tp:taxon-name></italic> vs. <italic><tp:taxon-name><tp:taxon-name-part taxon-name-part-type="genus" reg="Coregonus">C.</tp:taxon-name-part> <tp:taxon-name-part taxon-name-part-type="species" reg="acrinasus">acrinasus</tp:taxon-name-part></tp:taxon-name></italic></td><td rowspan="1" colspan="1">1: AdFB/ES</td><td rowspan="1" colspan="1">5.54–13.54</td><td rowspan="1" colspan="1">3.31–6.5</td><td rowspan="1" colspan="1">9.13</td><td rowspan="1" colspan="1">0.06</td></tr><tr><td rowspan="1" colspan="1">2: CD/UJW</td><td rowspan="1" colspan="1">1.14–1.79</td><td rowspan="1" colspan="1">1.4–2</td><td rowspan="1" colspan="1">8.69</td><td rowspan="1" colspan="1">0.07</td></tr><tr><td rowspan="2" colspan="1">body</td><td rowspan="2" colspan="1"><italic><tp:taxon-name>
                  <tp:taxon-name-part taxon-name-part-type="genus" reg="Coregonus">C.</tp:taxon-name-part> <tp:taxon-name-part taxon-name-part-type="species" reg="albellus">albellus</tp:taxon-name-part></tp:taxon-name></italic> vs. <italic><tp:taxon-name><tp:taxon-name-part taxon-name-part-type="genus" reg="Coregonus">C.</tp:taxon-name-part> <tp:taxon-name-part taxon-name-part-type="species" reg="acrinasus">acrinasus</tp:taxon-name-part></tp:taxon-name></italic></td><td rowspan="1" colspan="1">1: PecF1/CD</td><td rowspan="1" colspan="1">2.13–2.76</td><td rowspan="1" colspan="1">1.8–2.39</td><td rowspan="1" colspan="1">4.5</td><td rowspan="1" colspan="1">0.11</td></tr><tr><td rowspan="1" colspan="1">2: DFB/AdFB</td><td rowspan="1" colspan="1">1.6–2.66</td><td rowspan="1" colspan="1">1.98–3.45</td><td rowspan="1" colspan="1">3.88</td><td rowspan="1" colspan="1">0.13</td></tr><tr><td rowspan="2" colspan="1">head</td><td rowspan="2" colspan="1"><italic><tp:taxon-name>
                  <tp:taxon-name-part taxon-name-part-type="genus" reg="Coregonus">C.</tp:taxon-name-part> <tp:taxon-name-part taxon-name-part-type="species" reg="albellus">albellus</tp:taxon-name-part></tp:taxon-name></italic> vs. <italic><tp:taxon-name><tp:taxon-name-part taxon-name-part-type="genus" reg="Coregonus">C.</tp:taxon-name-part> <tp:taxon-name-part taxon-name-part-type="species" reg="acrinasus">acrinasus</tp:taxon-name-part></tp:taxon-name></italic></td><td rowspan="1" colspan="1">1: UJW/ES</td><td rowspan="1" colspan="1">5.27–13.65</td><td rowspan="1" colspan="1">3.22–7.96</td><td rowspan="1" colspan="1">4.19</td><td rowspan="1" colspan="1">0.14</td></tr><tr><td rowspan="1" colspan="1">2: ED/UJ</td><td rowspan="1" colspan="1">0.66–0.84</td><td rowspan="1" colspan="1">0.74–0.9</td><td rowspan="1" colspan="1">3.51</td><td rowspan="1" colspan="1">0.16</td></tr><tr><td rowspan="1" colspan="1">
                  <bold>Characters</bold>
                </td><td rowspan="1" colspan="1">
                  <bold>Species comparison</bold>
                </td><td rowspan="1" colspan="1">
                  <bold>Best ratios</bold>
                </td><td rowspan="1" colspan="1">
                  <bold>Range species 1</bold>
                </td><td rowspan="1" colspan="1">
                  <bold>Range species 2</bold>
                </td><td rowspan="1" colspan="1">
                  <bold>Standard distance</bold>
                </td><td rowspan="1" colspan="1">
                  <bold>δ (shape vs. Size)</bold>
                </td></tr><tr><td rowspan="2" colspan="1">head + body</td><td rowspan="2" colspan="1"><italic><tp:taxon-name>
                  <tp:taxon-name-part taxon-name-part-type="genus" reg="Coregonus">C.</tp:taxon-name-part> <tp:taxon-name-part taxon-name-part-type="species" reg="alpinus">alpinus</tp:taxon-name-part></tp:taxon-name></italic> vs. <italic><tp:taxon-name><tp:taxon-name-part taxon-name-part-type="genus" reg="Coregonus">C.</tp:taxon-name-part> <tp:taxon-name-part taxon-name-part-type="species" reg="fatioi">fatioi</tp:taxon-name-part></tp:taxon-name></italic></td><td rowspan="1" colspan="1">1: CD/PostD *</td><td rowspan="1" colspan="1">0.17–0.21</td><td rowspan="1" colspan="1">0.14–0.17</td><td rowspan="1" colspan="1">22.73</td><td rowspan="1" colspan="1">0.07</td></tr><tr><td rowspan="1" colspan="1">2: DFAe/UJ</td><td rowspan="1" colspan="1">3.14–3.93</td><td rowspan="1" colspan="1">2.43–3.41</td><td rowspan="1" colspan="1">22.33</td><td rowspan="1" colspan="1">0.07</td></tr><tr><td rowspan="2" colspan="1">body</td><td rowspan="2" colspan="1"><italic><tp:taxon-name>
                  <tp:taxon-name-part taxon-name-part-type="genus" reg="Coregonus">C.</tp:taxon-name-part> <tp:taxon-name-part taxon-name-part-type="species" reg="alpinus">alpinus</tp:taxon-name-part></tp:taxon-name></italic> vs. <italic><tp:taxon-name><tp:taxon-name-part taxon-name-part-type="genus" reg="Coregonus">C.</tp:taxon-name-part> <tp:taxon-name-part taxon-name-part-type="species" reg="fatioi">fatioi</tp:taxon-name-part></tp:taxon-name></italic></td><td rowspan="1" colspan="1">1: CD/PostD *</td><td rowspan="1" colspan="1">0.17–0.21</td><td rowspan="1" colspan="1">0.14–0.17</td><td rowspan="1" colspan="1">8.98</td><td rowspan="1" colspan="1">0.17</td></tr><tr><td rowspan="1" colspan="1">2: DFAe/DHL</td><td rowspan="1" colspan="1">1.26–1.55</td><td rowspan="1" colspan="1">1.02–1.36</td><td rowspan="1" colspan="1">7.9</td><td rowspan="1" colspan="1">0.19</td></tr><tr><td rowspan="2" colspan="1">head</td><td rowspan="2" colspan="1"><italic><tp:taxon-name>
                  <tp:taxon-name-part taxon-name-part-type="genus" reg="Coregonus">C.</tp:taxon-name-part> <tp:taxon-name-part taxon-name-part-type="species" reg="alpinus">alpinus</tp:taxon-name-part></tp:taxon-name></italic> vs. <italic><tp:taxon-name><tp:taxon-name-part taxon-name-part-type="genus" reg="Coregonus">C.</tp:taxon-name-part> <tp:taxon-name-part taxon-name-part-type="species" reg="fatioi">fatioi</tp:taxon-name-part></tp:taxon-name></italic></td><td rowspan="1" colspan="1">1: HD/UJ</td><td rowspan="1" colspan="1">2.34–2.9</td><td rowspan="1" colspan="1">2.13–2.57</td><td rowspan="1" colspan="1">3.86</td><td rowspan="1" colspan="1">0.3</td></tr><tr><td rowspan="1" colspan="1">2: MW/ES</td><td rowspan="1" colspan="1">1.47–3</td><td rowspan="1" colspan="1">1.82–6.16</td><td rowspan="1" colspan="1">3.15</td><td rowspan="1" colspan="1">0.34</td></tr><tr><td rowspan="2" colspan="1">head + body</td><td rowspan="2" colspan="1"><italic><tp:taxon-name>
                  <tp:taxon-name-part taxon-name-part-type="genus" reg="Coregonus">C.</tp:taxon-name-part> <tp:taxon-name-part taxon-name-part-type="species" reg="alpinus">alpinus</tp:taxon-name-part></tp:taxon-name></italic> vs. <italic><tp:taxon-name><tp:taxon-name-part taxon-name-part-type="genus" reg="Coregonus">C.</tp:taxon-name-part> <tp:taxon-name-part taxon-name-part-type="species" reg="steinmanni">steinmanni</tp:taxon-name-part></tp:taxon-name></italic> (a)</td><td rowspan="1" colspan="1">ED/EC</td><td rowspan="1" colspan="1">0.74–0.9</td><td rowspan="1" colspan="1">0.74–0.9</td><td rowspan="1" colspan="1">8.07</td><td rowspan="1" colspan="1">0.05</td></tr><tr><td rowspan="1" colspan="1">CD/CL</td><td rowspan="1" colspan="1">0.6–0.75</td><td rowspan="1" colspan="1">0.54–0.7</td><td rowspan="1" colspan="1">8.02</td><td rowspan="1" colspan="1">0.05</td></tr><tr><td rowspan="2" colspan="1">body</td><td rowspan="2" colspan="1"><italic><tp:taxon-name>
                  <tp:taxon-name-part taxon-name-part-type="genus" reg="Coregonus">C.</tp:taxon-name-part> <tp:taxon-name-part taxon-name-part-type="species" reg="alpinus">alpinus</tp:taxon-name-part></tp:taxon-name></italic> vs. <italic><tp:taxon-name><tp:taxon-name-part taxon-name-part-type="genus" reg="Coregonus">C.</tp:taxon-name-part> <tp:taxon-name-part taxon-name-part-type="species" reg="steinmanni">steinmanni</tp:taxon-name-part></tp:taxon-name></italic></td><td rowspan="1" colspan="1">1: DFAe/AFAe</td><td rowspan="1" colspan="1">1.5–1.83</td><td rowspan="1" colspan="1">1.43–1.62</td><td rowspan="1" colspan="1">5.7</td><td rowspan="1" colspan="1">0.06</td></tr><tr><td rowspan="1" colspan="1">2: PelvFS/DFAe</td><td rowspan="1" colspan="1">0.24–0.36</td><td rowspan="1" colspan="1">0.29–0.37</td><td rowspan="1" colspan="1">5.58</td><td rowspan="1" colspan="1">0.07</td></tr><tr><td rowspan="2" colspan="1">head</td><td rowspan="2" colspan="1"><italic><tp:taxon-name>
                  <tp:taxon-name-part taxon-name-part-type="genus" reg="Coregonus">C.</tp:taxon-name-part> <tp:taxon-name-part taxon-name-part-type="species" reg="alpinus">alpinus</tp:taxon-name-part></tp:taxon-name></italic> vs. <italic><tp:taxon-name><tp:taxon-name-part taxon-name-part-type="genus" reg="Coregonus">C.</tp:taxon-name-part> <tp:taxon-name-part taxon-name-part-type="species" reg="steinmanni">steinmanni</tp:taxon-name-part></tp:taxon-name></italic></td><td rowspan="1" colspan="1">1: EC/SW</td><td rowspan="1" colspan="1">1.47–2.13</td><td rowspan="1" colspan="1">1.43–1.7</td><td rowspan="1" colspan="1">2.45</td><td rowspan="1" colspan="1">0.16</td></tr><tr><td rowspan="1" colspan="1">2: ED/EC</td><td rowspan="1" colspan="1">0.74--0.9</td><td rowspan="1" colspan="1">0.79–0.9</td><td rowspan="1" colspan="1">2.2</td><td rowspan="1" colspan="1">0.18</td></tr><tr><td rowspan="2" colspan="1">head + body</td><td rowspan="2" colspan="1"><italic><tp:taxon-name>
                  <tp:taxon-name-part taxon-name-part-type="genus" reg="Coregonus">C.</tp:taxon-name-part> <tp:taxon-name-part taxon-name-part-type="species" reg="alpinus">alpinus</tp:taxon-name-part></tp:taxon-name></italic> vs. <italic><tp:taxon-name><tp:taxon-name-part taxon-name-part-type="genus" reg="Coregonus">C.</tp:taxon-name-part> <tp:taxon-name-part taxon-name-part-type="species" reg="profundus">profundus</tp:taxon-name-part></tp:taxon-name></italic></td><td rowspan="1" colspan="1">1: CD/DHL *</td><td rowspan="1" colspan="1">0.54–0.62</td><td rowspan="1" colspan="1">0.4–0.49</td><td rowspan="1" colspan="1">19.86</td><td rowspan="1" colspan="1">0.07</td></tr><tr><td rowspan="1" colspan="1">2: PecF2/CF</td><td rowspan="1" colspan="1">0.63–0.82</td><td rowspan="1" colspan="1">0.74–0.90</td><td rowspan="1" colspan="1">19.01</td><td rowspan="1" colspan="1">0.07</td></tr><tr><td rowspan="2" colspan="1">body</td><td rowspan="2" colspan="1"><italic><tp:taxon-name>
                  <tp:taxon-name-part taxon-name-part-type="genus" reg="Coregonus">C.</tp:taxon-name-part> <tp:taxon-name-part taxon-name-part-type="species" reg="alpinus">alpinus</tp:taxon-name-part></tp:taxon-name></italic> vs. <italic><tp:taxon-name><tp:taxon-name-part taxon-name-part-type="genus" reg="Coregonus">C.</tp:taxon-name-part> <tp:taxon-name-part taxon-name-part-type="species" reg="profundus">profundus</tp:taxon-name-part></tp:taxon-name></italic></td><td rowspan="1" colspan="1">1: CD/DHL *</td><td rowspan="1" colspan="1">0.54–0.62</td><td rowspan="1" colspan="1">0.4–0.49</td><td rowspan="1" colspan="1">9.31</td><td rowspan="1" colspan="1">0.15</td></tr><tr><td rowspan="1" colspan="1">2: PecF2/CF</td><td rowspan="1" colspan="1">0.63–0.82</td><td rowspan="1" colspan="1">0.74–0.90</td><td rowspan="1" colspan="1">7.32</td><td rowspan="1" colspan="1">0.19</td></tr><tr><td rowspan="2" colspan="1">head</td><td rowspan="2" colspan="1"><italic><tp:taxon-name>
                  <tp:taxon-name-part taxon-name-part-type="genus" reg="Coregonus">C.</tp:taxon-name-part> <tp:taxon-name-part taxon-name-part-type="species" reg="alpinus">alpinus</tp:taxon-name-part></tp:taxon-name></italic> vs. <italic><tp:taxon-name><tp:taxon-name-part taxon-name-part-type="genus" reg="Coregonus">C.</tp:taxon-name-part> <tp:taxon-name-part taxon-name-part-type="species" reg="profundus">profundus</tp:taxon-name-part></tp:taxon-name></italic></td><td rowspan="1" colspan="1">1: EH/PostD</td><td rowspan="1" colspan="1">0.09–0.11</td><td rowspan="1" colspan="1">0.11–0.15</td><td rowspan="1" colspan="1">4.32</td><td rowspan="1" colspan="1">0.21</td></tr><tr><td rowspan="1" colspan="1">2: SD/UJW</td><td rowspan="1" colspan="1">0.35–0.51</td><td rowspan="1" colspan="1">0.30–0.44</td><td rowspan="1" colspan="1">3.93</td><td rowspan="1" colspan="1">0.23</td></tr><tr><td rowspan="2" colspan="1">head + body</td><td rowspan="2" colspan="1"><italic><tp:taxon-name>
                  <tp:taxon-name-part taxon-name-part-type="genus" reg="Coregonus">C.</tp:taxon-name-part> <tp:taxon-name-part taxon-name-part-type="species" reg="alpinus">alpinus</tp:taxon-name-part></tp:taxon-name></italic> vs. <italic><tp:taxon-name><tp:taxon-name-part taxon-name-part-type="genus" reg="Coregonus">C.</tp:taxon-name-part> <tp:taxon-name-part taxon-name-part-type="species" reg="acrinasus">acrinasus</tp:taxon-name-part></tp:taxon-name></italic></td><td rowspan="1" colspan="1">1: CD/LJ</td><td rowspan="1" colspan="1">0.95–1.11</td><td rowspan="1" colspan="1">0.79–1</td><td rowspan="1" colspan="1">65.21</td><td rowspan="1" colspan="1">0.02</td></tr><tr><td rowspan="1" colspan="1">2: CF/M *</td><td rowspan="1" colspan="1">5.55–6.55</td><td rowspan="1" colspan="1">4.4–5.57</td><td rowspan="1" colspan="1">65.13</td><td rowspan="1" colspan="1">0.02</td></tr><tr><td rowspan="2" colspan="1">body</td><td rowspan="2" colspan="1"><italic><tp:taxon-name>
                  <tp:taxon-name-part taxon-name-part-type="genus" reg="Coregonus">C.</tp:taxon-name-part> <tp:taxon-name-part taxon-name-part-type="species" reg="alpinus">alpinus</tp:taxon-name-part></tp:taxon-name></italic> vs. <italic><tp:taxon-name><tp:taxon-name-part taxon-name-part-type="genus" reg="Coregonus">C.</tp:taxon-name-part> <tp:taxon-name-part taxon-name-part-type="species" reg="acrinasus">acrinasus</tp:taxon-name-part></tp:taxon-name></italic></td><td rowspan="1" colspan="1">1: CD/DHL</td><td rowspan="1" colspan="1">0.54–0.62</td><td rowspan="1" colspan="1">0.46–0.58</td><td rowspan="1" colspan="1">4.69</td><td rowspan="1" colspan="1">0.25</td></tr><tr><td rowspan="1" colspan="1">2: DFAe/DFPe</td><td rowspan="1" colspan="1">3.39–4.72</td><td rowspan="1" colspan="1">2.84–4.54</td><td rowspan="1" colspan="1">3.91</td><td rowspan="1" colspan="1">0.29</td></tr><tr><td rowspan="2" colspan="1">head</td><td rowspan="2" colspan="1"><italic><tp:taxon-name>
                  <tp:taxon-name-part taxon-name-part-type="genus" reg="Coregonus">C.</tp:taxon-name-part> <tp:taxon-name-part taxon-name-part-type="species" reg="alpinus">alpinus</tp:taxon-name-part></tp:taxon-name></italic> vs. <italic><tp:taxon-name><tp:taxon-name-part taxon-name-part-type="genus" reg="Coregonus">C.</tp:taxon-name-part> <tp:taxon-name-part taxon-name-part-type="species" reg="acrinasus">acrinasus</tp:taxon-name-part></tp:taxon-name></italic></td><td rowspan="1" colspan="1">1: PostO/M</td><td rowspan="1" colspan="1">2.4–3</td><td rowspan="1" colspan="1">2.17–2.56</td><td rowspan="1" colspan="1">4.26</td><td rowspan="1" colspan="1">0.21</td></tr><tr><td rowspan="1" colspan="1">2: HD/MW</td><td rowspan="1" colspan="1">6.57–8.7</td><td rowspan="1" colspan="1">6.02–8.87</td><td rowspan="1" colspan="1">3.65</td><td rowspan="1" colspan="1">0.24</td></tr><tr><td rowspan="1" colspan="1">
                  <bold>Characters</bold>
                </td><td rowspan="1" colspan="1">
                  <bold>Species comparison</bold>
                </td><td rowspan="1" colspan="1">
                  <bold>Best ratios</bold>
                </td><td rowspan="1" colspan="1">
                  <bold>Range species 1</bold>
                </td><td rowspan="1" colspan="1">
                  <bold>Range species 2</bold>
                </td><td rowspan="1" colspan="1">
                  <bold>Standard distance</bold>
                </td><td rowspan="1" colspan="1">
                  <bold>δ (shape vs. Size)</bold>
                </td></tr><tr><td rowspan="2" colspan="1">head + body</td><td rowspan="2" colspan="1"><italic><tp:taxon-name>
                  <tp:taxon-name-part taxon-name-part-type="genus" reg="Coregonus">C.</tp:taxon-name-part> <tp:taxon-name-part taxon-name-part-type="species" reg="fatioi">fatioi</tp:taxon-name-part></tp:taxon-name></italic> vs. <italic><tp:taxon-name><tp:taxon-name-part taxon-name-part-type="genus" reg="Coregonus">C.</tp:taxon-name-part> <tp:taxon-name-part taxon-name-part-type="species" reg="steinmanni">steinmanni</tp:taxon-name-part></tp:taxon-name></italic> (b)</td><td rowspan="1" colspan="1">1: CD/UJ *</td><td rowspan="1" colspan="1">1.02–1.34</td><td rowspan="1" colspan="1">1.36–1.55</td><td rowspan="1" colspan="1">33.96</td><td rowspan="1" colspan="1">0.04</td></tr><tr><td rowspan="1" colspan="1">2: PelvF/PAdC</td><td rowspan="1" colspan="1">0.73–1</td><td rowspan="1" colspan="1">0.84–0.1</td><td rowspan="1" colspan="1">33.71</td><td rowspan="1" colspan="1">0.04</td></tr><tr><td rowspan="2" colspan="1">body</td><td rowspan="2" colspan="1"><italic><tp:taxon-name>
                  <tp:taxon-name-part taxon-name-part-type="genus" reg="Coregonus">C.</tp:taxon-name-part> <tp:taxon-name-part taxon-name-part-type="species" reg="fatioi">fatioi</tp:taxon-name-part></tp:taxon-name></italic> vs. <italic><tp:taxon-name><tp:taxon-name-part taxon-name-part-type="genus" reg="Coregonus">C.</tp:taxon-name-part> <tp:taxon-name-part taxon-name-part-type="species" reg="steinmanni">steinmanni</tp:taxon-name-part></tp:taxon-name></italic></td><td rowspan="1" colspan="1">1: CD/PostD *</td><td rowspan="1" colspan="1">0.14–0.17</td><td rowspan="1" colspan="1">0.17–0.20</td><td rowspan="1" colspan="1">6.34</td><td rowspan="1" colspan="1">0.22</td></tr><tr><td rowspan="1" colspan="1">2: DHL/BD</td><td rowspan="1" colspan="1">0.5–0.7</td><td rowspan="1" colspan="1">0.45–0.58</td><td rowspan="1" colspan="1">5.37</td><td rowspan="1" colspan="1">0.25</td></tr><tr><td rowspan="2" colspan="1">head</td><td rowspan="2" colspan="1"><italic><tp:taxon-name>
                  <tp:taxon-name-part taxon-name-part-type="genus" reg="Coregonus">C.</tp:taxon-name-part> <tp:taxon-name-part taxon-name-part-type="species" reg="fatioi">fatioi</tp:taxon-name-part></tp:taxon-name></italic> vs. <italic><tp:taxon-name><tp:taxon-name-part taxon-name-part-type="genus" reg="Coregonus">C.</tp:taxon-name-part> <tp:taxon-name-part taxon-name-part-type="species" reg="steinmanni">steinmanni</tp:taxon-name-part></tp:taxon-name></italic></td><td rowspan="1" colspan="1">1: HD/UJ</td><td rowspan="1" colspan="1">2.13–2.57</td><td rowspan="1" colspan="1">2.42–2.83</td><td rowspan="1" colspan="1">4.41</td><td rowspan="1" colspan="1">0.23</td></tr><tr><td rowspan="1" colspan="1">2: HW/LJW</td><td rowspan="1" colspan="1">3.17–6.12</td><td rowspan="1" colspan="1">3.72–5.1</td><td rowspan="1" colspan="1">3.25</td><td rowspan="1" colspan="1">0.29</td></tr><tr><td rowspan="2" colspan="1">head + body</td><td rowspan="2" colspan="1"><italic><tp:taxon-name>
                  <tp:taxon-name-part taxon-name-part-type="genus" reg="Coregonus">C.</tp:taxon-name-part> <tp:taxon-name-part taxon-name-part-type="species" reg="fatioi">fatioi</tp:taxon-name-part></tp:taxon-name></italic> vs. <italic><tp:taxon-name><tp:taxon-name-part taxon-name-part-type="genus" reg="Coregonus">C.</tp:taxon-name-part> <tp:taxon-name-part taxon-name-part-type="species" reg="profundus">profundus</tp:taxon-name-part></tp:taxon-name></italic></td><td rowspan="1" colspan="1">1: CL/EC</td><td rowspan="1" colspan="1">1.84–2.98</td><td rowspan="1" colspan="1">1.56–2.09</td><td rowspan="1" colspan="1">10.03</td><td rowspan="1" colspan="1">0.02</td></tr><tr><td rowspan="1" colspan="1">2: DHL/UJ</td><td rowspan="1" colspan="1">2.11–2.70</td><td rowspan="1" colspan="1">2.32–2.92</td><td rowspan="1" colspan="1">9.54</td><td rowspan="1" colspan="1">0.02</td></tr><tr><td rowspan="2" colspan="1">body</td><td rowspan="2" colspan="1"><italic><tp:taxon-name>
                  <tp:taxon-name-part taxon-name-part-type="genus" reg="Coregonus">C.</tp:taxon-name-part> <tp:taxon-name-part taxon-name-part-type="species" reg="fatioi">fatioi</tp:taxon-name-part></tp:taxon-name></italic> vs. <italic><tp:taxon-name><tp:taxon-name-part taxon-name-part-type="genus" reg="Coregonus">C.</tp:taxon-name-part> <tp:taxon-name-part taxon-name-part-type="species" reg="profundus">profundus</tp:taxon-name-part></tp:taxon-name></italic></td><td rowspan="1" colspan="1">1: CL/DHL</td><td rowspan="1" colspan="1">0.76–1.04</td><td rowspan="1" colspan="1">0.61–0.82</td><td rowspan="1" colspan="1">4.44</td><td rowspan="1" colspan="1">&lt;0.01</td></tr><tr><td rowspan="1" colspan="1">2: DFPe/CD</td><td rowspan="1" colspan="1">0.56–0.87</td><td rowspan="1" colspan="1">0.56.0.82</td><td rowspan="1" colspan="1">3.2</td><td rowspan="1" colspan="1">&lt;0.01</td></tr><tr><td rowspan="2" colspan="1">head</td><td rowspan="2" colspan="1"><italic><tp:taxon-name>
                  <tp:taxon-name-part taxon-name-part-type="genus" reg="Coregonus">C.</tp:taxon-name-part> <tp:taxon-name-part taxon-name-part-type="species" reg="fatioi">fatioi</tp:taxon-name-part></tp:taxon-name></italic> vs. <italic><tp:taxon-name><tp:taxon-name-part taxon-name-part-type="genus" reg="Coregonus">C.</tp:taxon-name-part> <tp:taxon-name-part taxon-name-part-type="species" reg="profundus">profundus</tp:taxon-name-part></tp:taxon-name></italic></td><td rowspan="1" colspan="1">1: EC/SW</td><td rowspan="1" colspan="1">1.32–1.73</td><td rowspan="1" colspan="1">1.63–2.38</td><td rowspan="1" colspan="1">5.05</td><td rowspan="1" colspan="1">0.08</td></tr><tr><td rowspan="1" colspan="1">2: UJ/UJW</td><td rowspan="1" colspan="1">1.04–1.50</td><td rowspan="1" colspan="1">1–1.29</td><td rowspan="1" colspan="1">4.28</td><td rowspan="1" colspan="1">0.09</td></tr><tr><td rowspan="2" colspan="1">head + body</td><td rowspan="2" colspan="1"><italic><tp:taxon-name>
                  <tp:taxon-name-part taxon-name-part-type="genus" reg="Coregonus">C.</tp:taxon-name-part> <tp:taxon-name-part taxon-name-part-type="species" reg="fatioi">fatioi</tp:taxon-name-part></tp:taxon-name></italic> vs. <italic><tp:taxon-name><tp:taxon-name-part taxon-name-part-type="genus" reg="Coregonus">C.</tp:taxon-name-part> <tp:taxon-name-part taxon-name-part-type="species" reg="acrinasus">acrinasus</tp:taxon-name-part></tp:taxon-name></italic></td><td rowspan="1" colspan="1">1: CD/PostD</td><td rowspan="1" colspan="1">0.14–0.17</td><td rowspan="1" colspan="1">0.16–0.2</td><td rowspan="1" colspan="1">8.3</td><td rowspan="1" colspan="1">0.05</td></tr><tr><td rowspan="1" colspan="1">2: ED/SW</td><td rowspan="1" colspan="1">1.08–1.5</td><td rowspan="1" colspan="1">1.3–1.79</td><td rowspan="1" colspan="1">8</td><td rowspan="1" colspan="1">0.05</td></tr><tr><td rowspan="2" colspan="1">body</td><td rowspan="2" colspan="1"><italic><tp:taxon-name>
                  <tp:taxon-name-part taxon-name-part-type="genus" reg="Coregonus">C.</tp:taxon-name-part> <tp:taxon-name-part taxon-name-part-type="species" reg="fatioi">fatioi</tp:taxon-name-part></tp:taxon-name></italic> vs. <italic><tp:taxon-name><tp:taxon-name-part taxon-name-part-type="genus" reg="Coregonus">C.</tp:taxon-name-part> <tp:taxon-name-part taxon-name-part-type="species" reg="acrinasus">acrinasus</tp:taxon-name-part></tp:taxon-name></italic></td><td rowspan="1" colspan="1">1: CD/PostD</td><td rowspan="1" colspan="1">0.14–0.17</td><td rowspan="1" colspan="1">0.16–0.2</td><td rowspan="1" colspan="1">3.66</td><td rowspan="1" colspan="1">0.07</td></tr><tr><td rowspan="1" colspan="1">2: AFAe/DHL</td><td rowspan="1" colspan="1">0.69–0.9</td><td rowspan="1" colspan="1">0.61–0.93</td><td rowspan="1" colspan="1">2.93</td><td rowspan="1" colspan="1">0.09</td></tr><tr><td rowspan="2" colspan="1">head</td><td rowspan="2" colspan="1"><italic><tp:taxon-name>
                  <tp:taxon-name-part taxon-name-part-type="genus" reg="Coregonus">C.</tp:taxon-name-part> <tp:taxon-name-part taxon-name-part-type="species" reg="fatioi">fatioi</tp:taxon-name-part></tp:taxon-name></italic> vs. <italic><tp:taxon-name><tp:taxon-name-part taxon-name-part-type="genus" reg="Coregonus">C.</tp:taxon-name-part> <tp:taxon-name-part taxon-name-part-type="species" reg="acrinasus">acrinasus</tp:taxon-name-part></tp:taxon-name></italic></td><td rowspan="1" colspan="1">1: ED/SW</td><td rowspan="1" colspan="1">1.08–1.5</td><td rowspan="1" colspan="1">1.3–1.79</td><td rowspan="1" colspan="1">3.05</td><td rowspan="1" colspan="1">0.15</td></tr><tr><td rowspan="1" colspan="1">2: MW/ES</td><td rowspan="1" colspan="1">1.82–6.16</td><td rowspan="1" colspan="1">1.4–3.02</td><td rowspan="1" colspan="1">2.45</td><td rowspan="1" colspan="1">0.18</td></tr><tr><td rowspan="1" colspan="1">
                  <bold>Characters</bold>
                </td><td rowspan="1" colspan="1">
                  <bold>Species comparison</bold>
                </td><td rowspan="1" colspan="1">
                  <bold>Best ratios</bold>
                </td><td rowspan="1" colspan="1">
                  <bold>Range species 1</bold>
                </td><td rowspan="1" colspan="1">
                  <bold>Range species 2</bold>
                </td><td rowspan="1" colspan="1">
                  <bold>Standard distance</bold>
                </td><td rowspan="1" colspan="1">
                  <bold>δ (shape vs. Size)</bold>
                </td></tr><tr><td rowspan="2" colspan="1">head + body</td><td rowspan="2" colspan="1"><italic><tp:taxon-name>
                  <tp:taxon-name-part taxon-name-part-type="genus" reg="Coregonus">C.</tp:taxon-name-part> <tp:taxon-name-part taxon-name-part-type="species" reg="steinmanni">steinmanni</tp:taxon-name-part></tp:taxon-name></italic> vs. <italic><tp:taxon-name><tp:taxon-name-part taxon-name-part-type="genus" reg="Coregonus">C.</tp:taxon-name-part> <tp:taxon-name-part taxon-name-part-type="species" reg="profundus">profundus</tp:taxon-name-part></tp:taxon-name></italic> (c)</td><td rowspan="1" colspan="1">1: CD/DHL *</td><td rowspan="1" colspan="1">0.53–0.63</td><td rowspan="1" colspan="1">0.4–0.49</td><td rowspan="1" colspan="1">23.9</td><td rowspan="1" colspan="1">0.05</td></tr><tr><td rowspan="1" colspan="1">2: CL/IOW</td><td rowspan="1" colspan="1">2.05–2.69</td><td rowspan="1" colspan="1">1.69–2.28</td><td rowspan="1" colspan="1">23.3</td><td rowspan="1" colspan="1">0.05</td></tr><tr><td rowspan="2" colspan="1">body</td><td rowspan="2" colspan="1"><italic><tp:taxon-name>
                  <tp:taxon-name-part taxon-name-part-type="genus" reg="Coregonus">C.</tp:taxon-name-part> <tp:taxon-name-part taxon-name-part-type="species" reg="steinmanni">steinmanni</tp:taxon-name-part></tp:taxon-name></italic> vs. <italic><tp:taxon-name><tp:taxon-name-part taxon-name-part-type="genus" reg="Coregonus">C.</tp:taxon-name-part> <tp:taxon-name-part taxon-name-part-type="species" reg="profundus">profundus</tp:taxon-name-part></tp:taxon-name></italic></td><td rowspan="1" colspan="1">1: CD/DHL *</td><td rowspan="1" colspan="1">0.53–0.63</td><td rowspan="1" colspan="1">0.4–0.49</td><td rowspan="1" colspan="1">9.13</td><td rowspan="1" colspan="1">0.14</td></tr><tr><td rowspan="1" colspan="1">2: PecF2/DFAe</td><td rowspan="1" colspan="1">0.76–0.96</td><td rowspan="1" colspan="1">0.82–1.21</td><td rowspan="1" colspan="1">7.44</td><td rowspan="1" colspan="1">0.17</td></tr><tr><td rowspan="2" colspan="1">head</td><td rowspan="2" colspan="1"><italic><tp:taxon-name>
                  <tp:taxon-name-part taxon-name-part-type="genus" reg="Coregonus">C.</tp:taxon-name-part> <tp:taxon-name-part taxon-name-part-type="species" reg="steinmanni">steinmanni</tp:taxon-name-part></tp:taxon-name></italic> vs. <italic><tp:taxon-name><tp:taxon-name-part taxon-name-part-type="genus" reg="Coregonus">C.</tp:taxon-name-part> <tp:taxon-name-part taxon-name-part-type="species" reg="profundus">profundus</tp:taxon-name-part></tp:taxon-name></italic></td><td rowspan="1" colspan="1">1: SW/UJW</td><td rowspan="1" colspan="1">0.65–0.80</td><td rowspan="1" colspan="1">0.54–0.69</td><td rowspan="1" colspan="1">5.9</td><td rowspan="1" colspan="1">0.12</td></tr><tr><td rowspan="1" colspan="1">2: EH/PostO</td><td rowspan="1" colspan="1">0.36–0.47</td><td rowspan="1" colspan="1">0.41–0.52</td><td rowspan="1" colspan="1">5.37</td><td rowspan="1" colspan="1">0.13</td></tr><tr><td rowspan="2" colspan="1">head + body</td><td rowspan="2" colspan="1"><italic><tp:taxon-name>
                  <tp:taxon-name-part taxon-name-part-type="genus" reg="Coregonus">C.</tp:taxon-name-part> <tp:taxon-name-part taxon-name-part-type="species" reg="steinmanni">steinmanni</tp:taxon-name-part></tp:taxon-name></italic> vs. <italic><tp:taxon-name><tp:taxon-name-part taxon-name-part-type="genus" reg="Coregonus">C.</tp:taxon-name-part> <tp:taxon-name-part taxon-name-part-type="species" reg="acrinasus">acrinasus</tp:taxon-name-part></tp:taxon-name></italic> (d)</td><td rowspan="1" colspan="1">1: CD/M *</td><td rowspan="1" colspan="1">1.86–2.24</td><td rowspan="1" colspan="1">1.4–1.9</td><td rowspan="1" colspan="1">160.64</td><td rowspan="1" colspan="1">&lt;0.01</td></tr><tr><td rowspan="1" colspan="1">2: PostD/LJ</td><td rowspan="1" colspan="1">4.96–5.9</td><td rowspan="1" colspan="1">4.65–5.43</td><td rowspan="1" colspan="1">160.6</td><td rowspan="1" colspan="1">&lt;0.01</td></tr><tr><td rowspan="2" colspan="1">body</td><td rowspan="2" colspan="1"><italic><tp:taxon-name>
                  <tp:taxon-name-part taxon-name-part-type="genus" reg="Coregonus">C.</tp:taxon-name-part> <tp:taxon-name-part taxon-name-part-type="species" reg="steinmanni">steinmanni</tp:taxon-name-part></tp:taxon-name></italic> vs. <italic><tp:taxon-name><tp:taxon-name-part taxon-name-part-type="genus" reg="Coregonus">C.</tp:taxon-name-part> <tp:taxon-name-part taxon-name-part-type="species" reg="acrinasus">acrinasus</tp:taxon-name-part></tp:taxon-name></italic></td><td rowspan="1" colspan="1">1: CD/DHL</td><td rowspan="1" colspan="1">0.53–0.63</td><td rowspan="1" colspan="1">0.46–0.58</td><td rowspan="1" colspan="1">4.46</td><td rowspan="1" colspan="1">0.23</td></tr><tr><td rowspan="1" colspan="1">2: PelvF/DHL</td><td rowspan="1" colspan="1">1.08–1.26</td><td rowspan="1" colspan="1">0.95–1.16</td><td rowspan="1" colspan="1">3.83</td><td rowspan="1" colspan="1">0.26</td></tr><tr><td rowspan="2" colspan="1">head</td><td rowspan="2" colspan="1"><italic><tp:taxon-name>
                  <tp:taxon-name-part taxon-name-part-type="genus" reg="Coregonus">C.</tp:taxon-name-part> <tp:taxon-name-part taxon-name-part-type="species" reg="steinmanni">steinmanni</tp:taxon-name-part></tp:taxon-name></italic> vs. <italic><tp:taxon-name><tp:taxon-name-part taxon-name-part-type="genus" reg="Coregonus">C.</tp:taxon-name-part> <tp:taxon-name-part taxon-name-part-type="species" reg="acrinasus">acrinasus</tp:taxon-name-part></tp:taxon-name></italic></td><td rowspan="1" colspan="1">1: ED/HD</td><td rowspan="1" colspan="1">0.29–0.33</td><td rowspan="1" colspan="1">0.31–0.37</td><td rowspan="1" colspan="1">4.54</td><td rowspan="1" colspan="1">0.13</td></tr><tr><td rowspan="1" colspan="1">2: HL/M</td><td rowspan="1" colspan="1">4.6–5.53</td><td rowspan="1" colspan="1">4.21–5.17</td><td rowspan="1" colspan="1">3.41</td><td rowspan="1" colspan="1">0.17</td></tr><tr><td rowspan="1" colspan="1">
                  <bold>Characters</bold>
                </td><td rowspan="1" colspan="1">
                  <bold>Species comparison</bold>
                </td><td rowspan="1" colspan="1">
                  <bold>Best ratios</bold>
                </td><td rowspan="1" colspan="1">
                  <bold>Range species 1</bold>
                </td><td rowspan="1" colspan="1">
                  <bold>Range species 2</bold>
                </td><td rowspan="1" colspan="1">
                  <bold>Standard distance</bold>
                </td><td rowspan="1" colspan="1">
                  <bold>δ (shape vs. Size)</bold>
                </td></tr><tr><td rowspan="2" colspan="1">head + body</td><td rowspan="2" colspan="1"><italic><tp:taxon-name>
                  <tp:taxon-name-part taxon-name-part-type="genus" reg="Coregonus">C.</tp:taxon-name-part> <tp:taxon-name-part taxon-name-part-type="species" reg="profundus">profundus</tp:taxon-name-part></tp:taxon-name></italic> vs. <italic><tp:taxon-name><tp:taxon-name-part taxon-name-part-type="genus" reg="Coregonus">C.</tp:taxon-name-part> <tp:taxon-name-part taxon-name-part-type="species" reg="acrinasus">acrinasus</tp:taxon-name-part></tp:taxon-name></italic></td><td rowspan="1" colspan="1">1: PecF2/CD</td><td rowspan="1" colspan="1">2.37–3.16</td><td rowspan="1" colspan="1">1.91–2.59</td><td rowspan="1" colspan="1">13.46</td><td rowspan="1" colspan="1">0.01</td></tr><tr><td rowspan="1" colspan="1">2: LJ/UJW</td><td rowspan="1" colspan="1">1.34–1.86</td><td rowspan="1" colspan="1">1.54–2.27</td><td rowspan="1" colspan="1">13.12</td><td rowspan="1" colspan="1">0.01</td></tr><tr><td rowspan="2" colspan="1">body</td><td rowspan="2" colspan="1"><italic><tp:taxon-name>
                  <tp:taxon-name-part taxon-name-part-type="genus" reg="Coregonus">C.</tp:taxon-name-part> <tp:taxon-name-part taxon-name-part-type="species" reg="profundus">profundus</tp:taxon-name-part></tp:taxon-name></italic> vs. <italic><tp:taxon-name><tp:taxon-name-part taxon-name-part-type="genus" reg="Coregonus">C.</tp:taxon-name-part> <tp:taxon-name-part taxon-name-part-type="species" reg="acrinasus">acrinasus</tp:taxon-name-part></tp:taxon-name></italic></td><td rowspan="1" colspan="1">1: PecF2/CD</td><td rowspan="1" colspan="1">2.37–3.16</td><td rowspan="1" colspan="1">1.91–2.59</td><td rowspan="1" colspan="1">4.58</td><td rowspan="1" colspan="1">0.05</td></tr><tr><td rowspan="1" colspan="1">2: DHL/TL</td><td rowspan="1" colspan="1">0.13–0.15</td><td rowspan="1" colspan="1">0.12–0.13</td><td rowspan="1" colspan="1">3.48</td><td rowspan="1" colspan="1">0.06</td></tr><tr><td rowspan="2" colspan="1">head</td><td rowspan="2" colspan="1"><italic><tp:taxon-name>
                  <tp:taxon-name-part taxon-name-part-type="genus" reg="Coregonus">C.</tp:taxon-name-part> <tp:taxon-name-part taxon-name-part-type="species" reg="profundus">profundus</tp:taxon-name-part></tp:taxon-name></italic> vs. <italic><tp:taxon-name><tp:taxon-name-part taxon-name-part-type="genus" reg="Coregonus">C.</tp:taxon-name-part> <tp:taxon-name-part taxon-name-part-type="species" reg="acrinasus">acrinasus</tp:taxon-name-part></tp:taxon-name></italic></td><td rowspan="1" colspan="1">1: M/UJW</td><td rowspan="1" colspan="1">0.69–0.94</td><td rowspan="1" colspan="1">0.8–1.22</td><td rowspan="1" colspan="1">4.45</td><td rowspan="1" colspan="1">0.02</td></tr><tr><td rowspan="1" colspan="1">2: EC/LJ</td><td rowspan="1" colspan="1">0.66–0.81</td><td rowspan="1" colspan="1">0.58–0.72</td><td rowspan="1" colspan="1">3.88</td><td rowspan="1" colspan="1">0.02</td></tr><tr><td rowspan="1" colspan="1">
                  <bold>Characters</bold>
                </td><td rowspan="1" colspan="1">
                  <bold>Mulitple species comparison</bold>
                </td><td rowspan="1" colspan="1">
                  <bold>Best ratios</bold>
                </td><td rowspan="1" colspan="1">
                  <bold>Range group 1</bold>
                </td><td rowspan="1" colspan="1">
                  <bold>Range group 2</bold>
                </td><td rowspan="1" colspan="1">
                  <bold>Standard distance</bold>
                </td><td rowspan="1" colspan="1">
                  <bold>δ (shape vs. Size)</bold>
                </td></tr><tr><td rowspan="1" colspan="1">head + body</td><td rowspan="1" colspan="1"><italic><tp:taxon-name>
                  <tp:taxon-name-part taxon-name-part-type="genus" reg="Coregonus">C.</tp:taxon-name-part> <tp:taxon-name-part taxon-name-part-type="species" reg="alpinus">alpinus</tp:taxon-name-part></tp:taxon-name></italic> + <italic><tp:taxon-name><tp:taxon-name-part taxon-name-part-type="genus" reg="Coregonus">C.</tp:taxon-name-part> <tp:taxon-name-part taxon-name-part-type="species" reg="steinmanni">steinmanni</tp:taxon-name-part></tp:taxon-name></italic> vs. 4 other species</td><td rowspan="1" colspan="1">1: CD/UJ *</td><td rowspan="1" colspan="1">1.36–1.65</td><td rowspan="1" colspan="1">0.96–1.43</td><td rowspan="1" colspan="1">5.34</td><td rowspan="1" colspan="1">0.24</td></tr></tbody></table><table-wrap-foot><fn><p>(a) PelvFS, PecF1, DFAd, DFAe, DFPe, TL, SL, EH, SD, SW, INW, IOW (b) PelvFS, PecF1, DFAd, TL (c) PelvFS, PecF1, DFAd, TL,EH (d) PelvFS, PecF1, DFAd, TL, EH, ES, EC</p></fn></table-wrap-foot></table-wrap><table-wrap id="T1" position="float" orientation="portrait"><label>Table 1.</label><caption><p>Morphological characters, their acronyms and a brief description of each character.</p></caption><table id="TID0EYXCI" rules="all"><tbody><tr><th rowspan="1" colspan="1">Morphological characters</th><th rowspan="1" colspan="1">Acronym</th><th rowspan="1" colspan="1">Description</th></tr><tr><td rowspan="1" colspan="3">
                  <bold>Body</bold>
                </td></tr><tr><td rowspan="1" colspan="1">Pelvic fin base</td><td rowspan="1" colspan="1">PelvFB</td><td rowspan="1" colspan="1">Length between insertions of fin</td></tr><tr><td rowspan="1" colspan="1">Pelvic fin "spine" length</td><td rowspan="1" colspan="1">PelvFS</td><td rowspan="1" colspan="1">Length from upper insertion point of fin to tip of spine; the spine is actually an elongated scale structure</td></tr><tr><td rowspan="1" colspan="1">Pelvic fin length</td><td rowspan="1" colspan="1">PelvF</td><td rowspan="1" colspan="1">Length from upper insertion point of fin to tip of longest branched ray</td></tr><tr><td rowspan="1" colspan="1">Pectoral fin base</td><td rowspan="1" colspan="1">PecFB</td><td rowspan="1" colspan="1">Length between insertions of fin</td></tr><tr><td rowspan="1" colspan="1">Pectoral fin 1 length</td><td rowspan="1" colspan="1">PecF1</td><td rowspan="1" colspan="1">Length from upper insertion point of fin to tip of unbranched ray</td></tr><tr><td rowspan="1" colspan="1">Pectoral fin 2 length</td><td rowspan="1" colspan="1">PecF2</td><td rowspan="1" colspan="1">Length from upper insertion point of fin to tip of longest branched ray</td></tr><tr><td rowspan="1" colspan="1">Dorsal fin base</td><td rowspan="1" colspan="1">DFB</td><td rowspan="1" colspan="1">Length between insertions of fin</td></tr><tr><td rowspan="1" colspan="1">Length of anterior part of dorsal fin erected</td><td rowspan="1" colspan="1">DFAe</td><td rowspan="1" colspan="1">Length from anterior insertion point of fin to tip of longest unbranched ray, when fin is fully erected</td></tr><tr><td rowspan="1" colspan="1">Length of anterior part of dorsal fin depressed</td><td rowspan="1" colspan="1">DFAd</td><td rowspan="1" colspan="1">Length from anterior insertion point of fin to tip of longest unbranched ray, when fin is depressed</td></tr><tr><td rowspan="1" colspan="1">Length of posterior part of dorsal fin erected</td><td rowspan="1" colspan="1">DFPe</td><td rowspan="1" colspan="1">Length from posterior insertion point of fin to tip of most posterior branched ray, when fin is erected</td></tr><tr><td rowspan="1" colspan="1">Anal fin base</td><td rowspan="1" colspan="1">AFB</td><td rowspan="1" colspan="1">Length between insertions of fin</td></tr><tr><td rowspan="1" colspan="1">Length of anterior part of the anal fin</td><td rowspan="1" colspan="1">AFAe</td><td rowspan="1" colspan="1">Length from anterior insertion point of fin to tip of longest branched ray, when fin is fully erected</td></tr><tr><td rowspan="1" colspan="1">Adipose fin base</td><td rowspan="1" colspan="1">AdFB</td><td rowspan="1" colspan="1">Length between insertions of fin</td></tr><tr><td rowspan="1" colspan="1">Caudal fin length</td><td rowspan="1" colspan="1">CF</td><td rowspan="1" colspan="1">Length from the middle of hypural plate of the caudal fin (internally this is the expanded bones at the end of the backbone that support the caudal fin, externally where the lateral line scales end) to the tip of the longest unbranched ray either being on the dorsal or ventral part of the caudal fin</td></tr><tr><td rowspan="1" colspan="1">Caudal peduncle depth</td><td rowspan="1" colspan="1">CD</td><td rowspan="1" colspan="1">Vertical distance between dorsal and ventral margins of the caudal peduncle at its narrowest part</td></tr><tr><td rowspan="1" colspan="1">Caudal peduncle length</td><td rowspan="1" colspan="1">CL</td><td rowspan="1" colspan="1">Length from posterior insertion point of anal fin to the middle of the hypural plate of the caudal fin</td></tr><tr><td rowspan="1" colspan="1">Length from anterior part of adipose fin to caudal fin base</td><td rowspan="1" colspan="1">PAdC</td><td rowspan="1" colspan="1">Length from anterior insertion point of adipose fin to the middle of the hypural plate of the caudal fin</td></tr><tr><td rowspan="1" colspan="1">Dorsal head length</td><td rowspan="1" colspan="1">DHL</td><td rowspan="1" colspan="1">Length from tip of snout to most posterior part of the frontal head bone</td></tr><tr><td rowspan="1" colspan="1">Prepelvic length</td><td rowspan="1" colspan="1">PreP</td><td rowspan="1" colspan="1">Length from tip of snout to anterior insertion point of pelvic fin</td></tr><tr><td rowspan="1" colspan="1">Preanal length</td><td rowspan="1" colspan="1">PreA</td><td rowspan="1" colspan="1">Length from tip of snout to anterior insertion point of anal fin</td></tr><tr><td rowspan="1" colspan="1">Standard length</td><td rowspan="1" colspan="1">SL</td><td rowspan="1" colspan="1">Length from tip of snout to the middle of the hypural plate of the caudal fin</td></tr><tr><td rowspan="1" colspan="1">Total length</td><td rowspan="1" colspan="1">TL</td><td rowspan="1" colspan="1">Length from tip of snout to the tip of longest unbranched ray either being on the dorsal or ventral part of the caudal fin</td></tr><tr><td rowspan="1" colspan="1">Predorsal length</td><td rowspan="1" colspan="1">PreD</td><td rowspan="1" colspan="1">Length from tip of snout to anterior insertion point of dorsal fin</td></tr><tr><td rowspan="1" colspan="1">Body depth</td><td rowspan="1" colspan="1">BD</td><td rowspan="1" colspan="1">Vertical distance between dorsal and ventral margins of body from anterior insertion point of dorsal fin to anterior insertion of pelvic fin: not necessarily the greatest body depth</td></tr><tr><td rowspan="1" colspan="1">Postdorsal length</td><td rowspan="1" colspan="1">PostD</td><td rowspan="1" colspan="1">Length from posterior insertion point of dorsal fin to middle of hypural plate of the caudal fin</td></tr><tr><td rowspan="1" colspan="3">
                  <bold>Head</bold>
                </td></tr><tr><td rowspan="1" colspan="1">Eye diameter</td><td rowspan="1" colspan="1">ED</td><td rowspan="1" colspan="1">Horizontal distance across the midline of the eye from the anterior to the posterior margin of the soft eye tissue</td></tr><tr><td rowspan="1" colspan="1">Eye cavity</td><td rowspan="1" colspan="1">EC</td><td rowspan="1" colspan="1">Horizontal distance across the midline of the eye from the anterior margin of the eye socket to the posterior margin of the eye cavity</td></tr><tr><td rowspan="1" colspan="1">Eye height</td><td rowspan="1" colspan="1">EH</td><td rowspan="1" colspan="1">Vertical distance across the midline of the eye from the dorsal margin of the eye cavity to the ventral margin of the eye cavity</td></tr><tr><td rowspan="1" colspan="1">Eye socket</td><td rowspan="1" colspan="1">ES</td><td rowspan="1" colspan="1">Horizontal distance from the anterior margin of the eye socket to the most anterior point of the the posterior margin of the eye socket</td></tr><tr><td rowspan="1" colspan="1">Postorbital length</td><td rowspan="1" colspan="1">PostO</td><td rowspan="1" colspan="1">Length from posterior margin of the eye to the most posterior point of the operculum</td></tr><tr><td rowspan="1" colspan="1">Head length</td><td rowspan="1" colspan="1">HL</td><td rowspan="1" colspan="1">Length from the tip of snout to most posterior point of the operculum margin</td></tr><tr><td rowspan="1" colspan="1">Head depth</td><td rowspan="1" colspan="1">HD</td><td rowspan="1" colspan="1">The transverse distance between margins at the widest point of the head.</td></tr><tr><td rowspan="1" colspan="1">Head width</td><td rowspan="1" colspan="1">HW</td><td rowspan="1" colspan="1">Distance between the posterior margins of the left and right operculum</td></tr><tr><td rowspan="1" colspan="1">Mouth width</td><td rowspan="1" colspan="1">MW</td><td rowspan="1" colspan="1">The transverse distance between margins of the upper and lower jaw</td></tr><tr><td rowspan="1" colspan="1">Upper jaw length</td><td rowspan="1" colspan="1">UJ</td><td rowspan="1" colspan="1">Length from the tip of the snout to most posterior point of the upper jaw</td></tr><tr><td rowspan="1" colspan="1">Lower jaw length</td><td rowspan="1" colspan="1">LJ</td><td rowspan="1" colspan="1">Length from the most anterior point of the lower jaw to the lower jaw insertion</td></tr><tr><td rowspan="1" colspan="1">Lower jaw width</td><td rowspan="1" colspan="1">LJW</td><td rowspan="1" colspan="1">Length between the anterior left and right side of the lower jaw</td></tr><tr><td rowspan="1" colspan="1">Uperr jaw width</td><td rowspan="1" colspan="1">UJW</td><td rowspan="1" colspan="1">Length between the posterior left and right point of the upper jaw</td></tr><tr><td rowspan="1" colspan="1">Length of maxilla</td><td rowspan="1" colspan="1">M</td><td rowspan="1" colspan="1">Length from the most anterior point of the maxilla to the most posterior point of the maxilla</td></tr><tr><td rowspan="1" colspan="1">Snout length</td><td rowspan="1" colspan="1">SN</td><td rowspan="1" colspan="1">Length from tip of snout to anterior margin of the eye</td></tr><tr><td rowspan="1" colspan="1">Snouth depth</td><td rowspan="1" colspan="1">SD</td><td rowspan="1" colspan="1">Vertical distance from the upper to the lower margin of the rostral plate</td></tr><tr><td rowspan="1" colspan="1">Snouth width</td><td rowspan="1" colspan="1">SW</td><td rowspan="1" colspan="1">Horizontal distance from the left to the right margin of the rostral plate</td></tr><tr><td rowspan="1" colspan="1">Interorbital width</td><td rowspan="1" colspan="1">IOW</td><td rowspan="1" colspan="1">Distance between the anterior margin of the left and right eye cavity</td></tr><tr><td rowspan="1" colspan="1">Internarial width</td><td rowspan="1" colspan="1">INW</td><td rowspan="1" colspan="1">Distance between the right and left nostrils</td></tr><tr><td rowspan="1" colspan="3">
                  <bold>Gill</bold>
                </td></tr><tr><td rowspan="1" colspan="1">Upper arch length</td><td rowspan="1" colspan="1">UA</td><td rowspan="1" colspan="1">Length of the first hypobranchial (upper arch) from the most anterior point to the joint of the hypo- and ceratobranchial where the middle raker emerges</td></tr><tr><td rowspan="1" colspan="1">Lower arch length</td><td rowspan="1" colspan="1">LA</td><td rowspan="1" colspan="1">Length of the first ceratobranchial (lower arch) from the most anterior point to the joint of the hypo- and ceratobranchial where the middle raker emerges</td></tr><tr><td rowspan="1" colspan="1">Middle gill raker length</td><td rowspan="1" colspan="1">MGR</td><td rowspan="1" colspan="1">Length of the gill raker directly at the joint of the the upper and lower first arch, from the insertion of the gill raker to the tip of the gill raker</td></tr><tr><td rowspan="1" colspan="1">Longest gill raker length</td><td rowspan="1" colspan="1">LGR</td><td rowspan="1" colspan="1">Length of the longest gill raker either on the upper and lower first arch, from the insertion of the gill raker to the tip of the gill raker</td></tr></tbody></table></table-wrap><table-wrap id="T9" position="float" orientation="portrait"><label>Table 9.</label><caption><p>Morphological and meristic data of <italic><tp:taxon-name><tp:taxon-name-part taxon-name-part-type="genus" reg="Coregonus">C.</tp:taxon-name-part> <tp:taxon-name-part taxon-name-part-type="species" reg="acrinasus">acrinasus</tp:taxon-name-part></tp:taxon-name></italic> from Lake Thun, NMBE-1077271, male, holotype; paratypes N = 25. For males and for both sexes, the range and mean include the holotype.</p></caption><table id="TID0E2OOM" rules="all"><tbody><tr><td rowspan="4" colspan="1">
                  <bold>Morphological characters</bold>
                </td><td rowspan="1" colspan="1">
                  <bold><italic><tp:taxon-name>
                    <tp:taxon-name-part taxon-name-part-type="genus" reg="Coregonus">C.</tp:taxon-name-part> <tp:taxon-name-part taxon-name-part-type="species" reg="acrinasus">acrinasus</tp:taxon-name-part></tp:taxon-name></italic></bold>
                </td><td rowspan="1" colspan="6">
                  <bold>Lake Thun</bold>
                </td></tr><tr><td rowspan="3" colspan="1">
                  <bold>Holotype</bold>
                </td><td rowspan="1" colspan="6">
                  <bold>Both sexes</bold>
                </td></tr><tr><td rowspan="1" colspan="2">
                  <bold><italic>N-total</italic> = 26</bold>
                </td><td rowspan="1" colspan="2">
                  <bold><italic>N-females</italic> = 4</bold>
                </td><td rowspan="1" colspan="2">
                  <bold><italic>N-males</italic> = 22</bold>
                </td></tr><tr><td rowspan="1" colspan="1">
                  <bold>Mean±Stdev</bold>
                </td><td rowspan="1" colspan="1">
                  <bold>Range</bold>
                </td><td rowspan="1" colspan="1">
                  <bold>Mean±Stdev</bold>
                </td><td rowspan="1" colspan="1">
                  <bold>Range</bold>
                </td><td rowspan="1" colspan="1">
                  <bold>Mean±Stdev</bold>
                </td><td rowspan="1" colspan="1">
                  <bold>Range</bold>
                </td></tr><tr><td rowspan="1" colspan="1">
                  <bold>SL (mm)</bold>
                </td><td rowspan="1" colspan="1">239.5</td><td rowspan="1" colspan="1">237.3±21.2</td><td rowspan="1" colspan="1">(197–278)</td><td rowspan="1" colspan="1">235.5±26.5</td><td rowspan="1" colspan="1">(197–254)</td><td rowspan="1" colspan="1">237.6±20.8</td><td rowspan="1" colspan="1">(197–278)</td></tr><tr><td rowspan="1" colspan="8">
                  <bold>Percentage of standard length</bold>
                </td></tr><tr><td rowspan="1" colspan="1">
                  <bold>PelvFB</bold>
                </td><td rowspan="1" colspan="1">5.1</td><td rowspan="1" colspan="1">4.1±0.4</td><td rowspan="1" colspan="1">(3.5–5.1)</td><td rowspan="1" colspan="1">3.7±0.4</td><td rowspan="1" colspan="1">(3.5–4.3)</td><td rowspan="1" colspan="1">4.1±0.4</td><td rowspan="1" colspan="1">(3.5–5.1)</td></tr><tr><td rowspan="1" colspan="1">
                  <bold>PelvFS</bold>
                </td><td rowspan="1" colspan="1">7</td><td rowspan="1" colspan="1">6.2±0.7</td><td rowspan="1" colspan="1">(4.6–7.5)</td><td rowspan="1" colspan="1">6.2±0.3</td><td rowspan="1" colspan="1">(5.7–6.4)</td><td rowspan="1" colspan="1">6.2±0.7</td><td rowspan="1" colspan="1">(4.6–7.5)</td></tr><tr><td rowspan="1" colspan="1">
                  <bold>PelvF</bold>
                </td><td rowspan="1" colspan="1">17.4</td><td rowspan="1" colspan="1">16±0.9</td><td rowspan="1" colspan="1">(14.3–17.5)</td><td rowspan="1" colspan="1">15.6±1.2</td><td rowspan="1" colspan="1">(14.6–17.2)</td><td rowspan="1" colspan="1">16.1±0.8</td><td rowspan="1" colspan="1">(14.3–17.5)</td></tr><tr><td rowspan="1" colspan="1">
                  <bold>PecFB</bold>
                </td><td rowspan="1" colspan="1">3.6</td><td rowspan="1" colspan="1">3.4±0.2</td><td rowspan="1" colspan="1">(3.1–4.0)</td><td rowspan="1" colspan="1">3.2±0.1</td><td rowspan="1" colspan="1">(3.1–3.4)</td><td rowspan="1" colspan="1">3.5±0.2</td><td rowspan="1" colspan="1">(3.1–4)</td></tr><tr><td rowspan="1" colspan="1">
                  <bold>PecF1</bold>
                </td><td rowspan="1" colspan="1">17.4</td><td rowspan="1" colspan="1">15.9±1.1</td><td rowspan="1" colspan="1">(13.8–18.2)</td><td rowspan="1" colspan="1">15.6±1.8</td><td rowspan="1" colspan="1">(14.1–18.1)</td><td rowspan="1" colspan="1">16±1</td><td rowspan="1" colspan="1">(13.8–18.2)</td></tr><tr><td rowspan="1" colspan="1">
                  <bold>PecF2</bold>
                </td><td rowspan="1" colspan="1">18.6</td><td rowspan="1" colspan="1">16.9±1.3</td><td rowspan="1" colspan="1">(15–19.7)</td><td rowspan="1" colspan="1">16.5±2.2</td><td rowspan="1" colspan="1">(15–19.7)</td><td rowspan="1" colspan="1">17±1.1</td><td rowspan="1" colspan="1">(15–19)</td></tr><tr><td rowspan="1" colspan="1">
                  <bold>DFB</bold>
                </td><td rowspan="1" colspan="1">14.8</td><td rowspan="1" colspan="1">12.4±0.8</td><td rowspan="1" colspan="1">(11.2–14.8)</td><td rowspan="1" colspan="1">12.3±0.8</td><td rowspan="1" colspan="1">(11.5–13.4)</td><td rowspan="1" colspan="1">12.4±0.9</td><td rowspan="1" colspan="1">(11.2–14.8)</td></tr><tr><td rowspan="1" colspan="1">
                  <bold>DFAe</bold>
                </td><td rowspan="1" colspan="1">20.9</td><td rowspan="1" colspan="1">18.1±1.2</td><td rowspan="1" colspan="1">(15.7–20.9)</td><td rowspan="1" colspan="1">17.8±1.5</td><td rowspan="1" colspan="1">(15.8–19.1)</td><td rowspan="1" colspan="1">18.1±1.2</td><td rowspan="1" colspan="1">(15.7–20.9)</td></tr><tr><td rowspan="1" colspan="1">
                  <bold>DFAd</bold>
                </td><td rowspan="1" colspan="1">21.7</td><td rowspan="1" colspan="1">19.3±1.1</td><td rowspan="1" colspan="1">(17.0–21.7)</td><td rowspan="1" colspan="1">19.1±1.1</td><td rowspan="1" colspan="1">(18.0–20.3)</td><td rowspan="1" colspan="1">19.3±1.2</td><td rowspan="1" colspan="1">(17–21.7)</td></tr><tr><td rowspan="1" colspan="1">
                  <bold>DFPe</bold>
                </td><td rowspan="1" colspan="1">5.5</td><td rowspan="1" colspan="1">5.0±0.5</td><td rowspan="1" colspan="1">(4.0–6.1)</td><td rowspan="1" colspan="1">4.9±0.5</td><td rowspan="1" colspan="1">(4.2–5.3)</td><td rowspan="1" colspan="1">5±0.5</td><td rowspan="1" colspan="1">(4–6.1)</td></tr><tr><td rowspan="1" colspan="1">
                  <bold>AFB</bold>
                </td><td rowspan="1" colspan="1">13.6</td><td rowspan="1" colspan="1">12.6±0.6</td><td rowspan="1" colspan="1">(11.3–13.6)</td><td rowspan="1" colspan="1">12.6±0.6</td><td rowspan="1" colspan="1">(11.9–13.3)</td><td rowspan="1" colspan="1">12.6±0.6</td><td rowspan="1" colspan="1">(11.3–13.6)</td></tr><tr><td rowspan="1" colspan="1">
                  <bold>AFAe</bold>
                </td><td rowspan="1" colspan="1">13</td><td rowspan="1" colspan="1">11.6±0.8</td><td rowspan="1" colspan="1">(9.2–13.0)</td><td rowspan="1" colspan="1">11.4±0.5</td><td rowspan="1" colspan="1">(11.0–12.2)</td><td rowspan="1" colspan="1">11.7±0.9</td><td rowspan="1" colspan="1">(9.2–13)</td></tr><tr><td rowspan="1" colspan="1">
                  <bold>AdFB</bold>
                </td><td rowspan="1" colspan="1">4.5</td><td rowspan="1" colspan="1">4.7±0.7</td><td rowspan="1" colspan="1">(3.7–6.2)</td><td rowspan="1" colspan="1">4.8±0.6</td><td rowspan="1" colspan="1">(4.2–5.6)</td><td rowspan="1" colspan="1">4.7±0.7</td><td rowspan="1" colspan="1">(3.7–6.2)</td></tr><tr><td rowspan="1" colspan="1">
                  <bold>CF</bold>
                </td><td rowspan="1" colspan="1">24</td><td rowspan="1" colspan="1">23.3±0.9</td><td rowspan="1" colspan="1">(21.5–25.1)</td><td rowspan="1" colspan="1">23.2±0.2</td><td rowspan="1" colspan="1">(23–23.4)</td><td rowspan="1" colspan="1">23.4±1</td><td rowspan="1" colspan="1">(21.5–25.1)</td></tr><tr><td rowspan="1" colspan="1">
                  <bold>CD</bold>
                </td><td rowspan="1" colspan="1">7.5</td><td rowspan="1" colspan="1">7.6±0.4</td><td rowspan="1" colspan="1">(7.1–8.3)</td><td rowspan="1" colspan="1">7.8±0.3</td><td rowspan="1" colspan="1">(7.6–8.2)</td><td rowspan="1" colspan="1">7.6±0.4</td><td rowspan="1" colspan="1">(7.1–8.3)</td></tr><tr><td rowspan="1" colspan="1">
                  <bold>CL</bold>
                </td><td rowspan="1" colspan="1">11.7</td><td rowspan="1" colspan="1">12.8±0.6</td><td rowspan="1" colspan="1">(11.7–14.2)</td><td rowspan="1" colspan="1">12.4±0.4</td><td rowspan="1" colspan="1">(11.9–12.8)</td><td rowspan="1" colspan="1">12.9±0.6</td><td rowspan="1" colspan="1">(11.7–14.2)</td></tr><tr><td rowspan="1" colspan="1">
                  <bold>PAdC</bold>
                </td><td rowspan="1" colspan="1">15</td><td rowspan="1" colspan="1">18.1±1.2</td><td rowspan="1" colspan="1">(15–20.1)</td><td rowspan="1" colspan="1">17.6±1</td><td rowspan="1" colspan="1">(16.2–18.4)</td><td rowspan="1" colspan="1">18.2±1.2</td><td rowspan="1" colspan="1">(15–20.1)</td></tr><tr><td rowspan="1" colspan="1">
                  <bold>DHL</bold>
                </td><td rowspan="1" colspan="1">14.9</td><td rowspan="1" colspan="1">15.2±0.6</td><td rowspan="1" colspan="1">(13.8–16.1)</td><td rowspan="1" colspan="1">14.9±0.9</td><td rowspan="1" colspan="1">(14.0–15.9)</td><td rowspan="1" colspan="1">15.2±0.5</td><td rowspan="1" colspan="1">(13.8–16.1)</td></tr><tr><td rowspan="1" colspan="1">
                  <bold>PreP</bold>
                </td><td rowspan="1" colspan="1">50.3</td><td rowspan="1" colspan="1">52.6±1.6</td><td rowspan="1" colspan="1">(49.1–56.8)</td><td rowspan="1" colspan="1">51.9±0.5</td><td rowspan="1" colspan="1">(51.4–52.4)</td><td rowspan="1" colspan="1">52.7±1.8</td><td rowspan="1" colspan="1">(49.1–56.8)</td></tr><tr><td rowspan="1" colspan="1">
                  <bold>PreA</bold>
                </td><td rowspan="1" colspan="1">78.5</td><td rowspan="1" colspan="1">77.7±1.2</td><td rowspan="1" colspan="1">(75.3–80.3)</td><td rowspan="1" colspan="1">77.1±0.5</td><td rowspan="1" colspan="1">(76.5–77.6)</td><td rowspan="1" colspan="1">77.8±1.3</td><td rowspan="1" colspan="1">(75.3–80.3)</td></tr><tr><td rowspan="1" colspan="1">
                  <bold>PreD</bold>
                </td><td rowspan="1" colspan="1">45.4</td><td rowspan="1" colspan="1">47.5±1.4</td><td rowspan="1" colspan="1">(45–50.7)</td><td rowspan="1" colspan="1">47.5±1.1</td><td rowspan="1" colspan="1">(46.3–48.6)</td><td rowspan="1" colspan="1">47.5±1.4</td><td rowspan="1" colspan="1">(45–50.7)</td></tr><tr><td rowspan="1" colspan="1">
                  <bold>BD</bold>
                </td><td rowspan="1" colspan="1">25.6</td><td rowspan="1" colspan="1">24.7±1.6</td><td rowspan="1" colspan="1">(20.7–28.1)</td><td rowspan="1" colspan="1">26.1±1.6</td><td rowspan="1" colspan="1">(24.4–28.1)</td><td rowspan="1" colspan="1">24.4±1.5</td><td rowspan="1" colspan="1">(20.7–26.7)</td></tr><tr><td rowspan="1" colspan="1">
                  <bold>PostD</bold>
                </td><td rowspan="1" colspan="1">41.2</td><td rowspan="1" colspan="1">43±1.3</td><td rowspan="1" colspan="1">(40.3–45.6)</td><td rowspan="1" colspan="1">42.2±1.6</td><td rowspan="1" colspan="1">(41–44.3)</td><td rowspan="1" colspan="1">43.1±1.3</td><td rowspan="1" colspan="1">(40.3–45.6)</td></tr><tr><td rowspan="1" colspan="1">
                  <bold>TL</bold>
                </td><td rowspan="1" colspan="1">123.2</td><td rowspan="1" colspan="1">120.6±1.7</td><td rowspan="1" colspan="1">(116–123.2)</td><td rowspan="1" colspan="1">119±2.5</td><td rowspan="1" colspan="1">(116–121.5)</td><td rowspan="1" colspan="1">120.8±1.4</td><td rowspan="1" colspan="1">(118.2–123.2)</td></tr><tr><td rowspan="1" colspan="1">
                  <bold>HL (mm)</bold>
                </td><td rowspan="1" colspan="1">49</td><td rowspan="1" colspan="1">49.9±4</td><td rowspan="1" colspan="1">(41.5–58.4)</td><td rowspan="1" colspan="1">48.5±4.7</td><td rowspan="1" colspan="1">(41.5–51.3)</td><td rowspan="1" colspan="1">50.1±3.9</td><td rowspan="1" colspan="1">(41.5–58.4)</td></tr><tr><td rowspan="1" colspan="8">
                  <bold>Percentage of head length</bold>
                </td></tr><tr><td rowspan="1" colspan="1">
                  <bold>SN</bold>
                </td><td rowspan="1" colspan="1">23.4</td><td rowspan="1" colspan="1">23.9±1.4</td><td rowspan="1" colspan="1">(20.5–27)</td><td rowspan="1" colspan="1">22.6±1.8</td><td rowspan="1" colspan="1">(20.5–24.6)</td><td rowspan="1" colspan="1">24.1±1.3</td><td rowspan="1" colspan="1">(21.6–27)</td></tr><tr><td rowspan="1" colspan="1">
                  <bold>ED</bold>
                </td><td rowspan="1" colspan="1">23.2</td><td rowspan="1" colspan="1">23.7±0.8</td><td rowspan="1" colspan="1">(21.6–25.5)</td><td rowspan="1" colspan="1">23.8±0.8</td><td rowspan="1" colspan="1">(22.6–24.4)</td><td rowspan="1" colspan="1">23.7±0.9</td><td rowspan="1" colspan="1">(21.6–25.5)</td></tr><tr><td rowspan="1" colspan="1">
                  <bold>EC</bold>
                </td><td rowspan="1" colspan="1">27.4</td><td rowspan="1" colspan="1">27.7±1</td><td rowspan="1" colspan="1">(26–29.6)</td><td rowspan="1" colspan="1">28.6±1</td><td rowspan="1" colspan="1">(27.2–29.6)</td><td rowspan="1" colspan="1">27.6±0.9</td><td rowspan="1" colspan="1">(26–28.8)</td></tr><tr><td rowspan="1" colspan="1">
                  <bold>EH</bold>
                </td><td rowspan="1" colspan="1">22.8</td><td rowspan="1" colspan="1">22.9±0.9</td><td rowspan="1" colspan="1">(21.7–24.8)</td><td rowspan="1" colspan="1">23.6±1.1</td><td rowspan="1" colspan="1">(22.2–24.8)</td><td rowspan="1" colspan="1">22.8±0.8</td><td rowspan="1" colspan="1">(21.7–24.5)</td></tr><tr><td rowspan="1" colspan="1">
                  <bold>ES</bold>
                </td><td rowspan="1" colspan="1">4.9</td><td rowspan="1" colspan="1">4.7±0.8</td><td rowspan="1" colspan="1">(3.2–6.4)</td><td rowspan="1" colspan="1">5.6±0.9</td><td rowspan="1" colspan="1">(4.8–6.4)</td><td rowspan="1" colspan="1">4.5±0.6</td><td rowspan="1" colspan="1">(3.2–6.1)</td></tr><tr><td rowspan="1" colspan="1">
                  <bold>PostO</bold>
                </td><td rowspan="1" colspan="1">51</td><td rowspan="1" colspan="1">50.9±1.5</td><td rowspan="1" colspan="1">(48.5–54.1)</td><td rowspan="1" colspan="1">52±1.8</td><td rowspan="1" colspan="1">(49.8–54.1)</td><td rowspan="1" colspan="1">50.7±1.4</td><td rowspan="1" colspan="1">(48.5–53)</td></tr><tr><td rowspan="1" colspan="1">
                  <bold>HD</bold>
                </td><td rowspan="1" colspan="1">69.8</td><td rowspan="1" colspan="1">69.1±2.4</td><td rowspan="1" colspan="1">(65.1–74.9)</td><td rowspan="1" colspan="1">69.8±2</td><td rowspan="1" colspan="1">(67.8–72.5)</td><td rowspan="1" colspan="1">68.9±2.5</td><td rowspan="1" colspan="1">(65.1–74.9)</td></tr><tr><td rowspan="1" colspan="1">
                  <bold>MW</bold>
                </td><td rowspan="1" colspan="1">9.7</td><td rowspan="1" colspan="1">9.8±0.7</td><td rowspan="1" colspan="1">(8.1–11.4)</td><td rowspan="1" colspan="1">9.8±0.6</td><td rowspan="1" colspan="1">(8.8–10.3)</td><td rowspan="1" colspan="1">9.8±0.8</td><td rowspan="1" colspan="1">(8.1–11.4)</td></tr><tr><td rowspan="1" colspan="1">
                  <bold>UJ</bold>
                </td><td rowspan="1" colspan="1">28.8</td><td rowspan="1" colspan="1">29.4±1.2</td><td rowspan="1" colspan="1">(26.7–30.9)</td><td rowspan="1" colspan="1">30.1±0.8</td><td rowspan="1" colspan="1">(29.3–30.8)</td><td rowspan="1" colspan="1">29.2±1.3</td><td rowspan="1" colspan="1">(26.7–30.9)</td></tr><tr><td rowspan="1" colspan="1">
                  <bold>LJ</bold>
                </td><td rowspan="1" colspan="1">40.5</td><td rowspan="1" colspan="1">40.9±1.7</td><td rowspan="1" colspan="1">(38.6–47)</td><td rowspan="1" colspan="1">40.5±1.1</td><td rowspan="1" colspan="1">(39–41.5)</td><td rowspan="1" colspan="1">41±1.8</td><td rowspan="1" colspan="1">(38.6–47)</td></tr><tr><td rowspan="1" colspan="1">
                  <bold>M</bold>
                </td><td rowspan="1" colspan="1">21.1</td><td rowspan="1" colspan="1">21.8±1</td><td rowspan="1" colspan="1">(19.4–23.8)</td><td rowspan="1" colspan="1">21.9±0.9</td><td rowspan="1" colspan="1">(21.3–23.2)</td><td rowspan="1" colspan="1">21.8±1</td><td rowspan="1" colspan="1">(19.4–23.8)</td></tr><tr><td rowspan="1" colspan="1">
                  <bold>SD</bold>
                </td><td rowspan="1" colspan="1">9.8</td><td rowspan="1" colspan="1">8.6±1.3</td><td rowspan="1" colspan="1">(6–11.3)</td><td rowspan="1" colspan="1">9±1.1</td><td rowspan="1" colspan="1">(7.9–10.5)</td><td rowspan="1" colspan="1">8.6±1.3</td><td rowspan="1" colspan="1">(6–11.3)</td></tr><tr><td rowspan="1" colspan="1">
                  <bold>SW</bold>
                </td><td rowspan="1" colspan="1">17.1</td><td rowspan="1" colspan="1">16±1.5</td><td rowspan="1" colspan="1">(13.1–18.1)</td><td rowspan="1" colspan="1">16.2±1.3</td><td rowspan="1" colspan="1">(14.7–17.6)</td><td rowspan="1" colspan="1">15.9±1.5</td><td rowspan="1" colspan="1">(13.1–18.1)</td></tr><tr><td rowspan="1" colspan="1">
                  <bold>HW</bold>
                </td><td rowspan="1" colspan="1">53.8</td><td rowspan="1" colspan="1">49.6±3.2</td><td rowspan="1" colspan="1">(43.9–56.2)</td><td rowspan="1" colspan="1">51.1±2.4</td><td rowspan="1" colspan="1">(48.2–53.8)</td><td rowspan="1" colspan="1">49.4±3.3</td><td rowspan="1" colspan="1">(43.9–56.2)</td></tr><tr><td rowspan="1" colspan="1">
                  <bold>IOW</bold>
                </td><td rowspan="1" colspan="1">25.8</td><td rowspan="1" colspan="1">27±2.1</td><td rowspan="1" colspan="1">(21.3–31.5)</td><td rowspan="1" colspan="1">27.1±1.4</td><td rowspan="1" colspan="1">(25.1–28.1)</td><td rowspan="1" colspan="1">27±2.3</td><td rowspan="1" colspan="1">(21.3–31.5)</td></tr><tr><td rowspan="1" colspan="1">
                  <bold>INW</bold>
                </td><td rowspan="1" colspan="1">10.8</td><td rowspan="1" colspan="1">11.7±1</td><td rowspan="1" colspan="1">(9.5–13.4)</td><td rowspan="1" colspan="1">11.7±1.2</td><td rowspan="1" colspan="1">(10.5–13.3)</td><td rowspan="1" colspan="1">11.7±1</td><td rowspan="1" colspan="1">(9.5–13.4)</td></tr><tr><td rowspan="1" colspan="1">
                  <bold>LJW</bold>
                </td><td rowspan="1" colspan="1">12.4</td><td rowspan="1" colspan="1">12.2±1.2</td><td rowspan="1" colspan="1">(9.2–14.3)</td><td rowspan="1" colspan="1">12.5±1</td><td rowspan="1" colspan="1">(11–13.4)</td><td rowspan="1" colspan="1">12.1±1.2</td><td rowspan="1" colspan="1">(9.2–14.3)</td></tr><tr><td rowspan="1" colspan="1">
                  <bold>UJW</bold>
                </td><td rowspan="1" colspan="1">24</td><td rowspan="1" colspan="1">22.8±2.1</td><td rowspan="1" colspan="1">(18.2–27.5)</td><td rowspan="1" colspan="1">23.7±2.7</td><td rowspan="1" colspan="1">(20.4–26.3)</td><td rowspan="1" colspan="1">22.6±2</td><td rowspan="1" colspan="1">(18.2–27.5)</td></tr><tr><td rowspan="1" colspan="1">
                  <bold>MGR</bold>
                </td><td rowspan="1" colspan="1">13.1</td><td rowspan="1" colspan="1">13.4±1.6</td><td rowspan="1" colspan="1">(9.1–16.6)</td><td rowspan="1" colspan="1">14.4±1.9</td><td rowspan="1" colspan="1">(11.9–16.6)</td><td rowspan="1" colspan="1">13.2±1.6</td><td rowspan="1" colspan="1">(9.1–15.1)</td></tr><tr><td rowspan="1" colspan="1">
                  <bold>LGR</bold>
                </td><td rowspan="1" colspan="1">15</td><td rowspan="1" colspan="1">14.5±1.4</td><td rowspan="1" colspan="1">(11.4–16.9)</td><td rowspan="1" colspan="1">15.7±1.2</td><td rowspan="1" colspan="1">(14.4–16.9)</td><td rowspan="1" colspan="1">14.3±1.3</td><td rowspan="1" colspan="1">(11.4–16.3)</td></tr><tr><td rowspan="1" colspan="1">
                  <bold>UA</bold>
                </td><td rowspan="1" colspan="1">19.7</td><td rowspan="1" colspan="1">18.1±1.6</td><td rowspan="1" colspan="1">(13.5–20.3)</td><td rowspan="1" colspan="1">18.5±1.6</td><td rowspan="1" colspan="1">(16.2–19.8)</td><td rowspan="1" colspan="1">18.1±1.6</td><td rowspan="1" colspan="1">(13.5–20.3)</td></tr><tr><td rowspan="1" colspan="1">
                  <bold>LA</bold>
                </td><td rowspan="1" colspan="1">36.7</td><td rowspan="1" colspan="1">34.9±1.7</td><td rowspan="1" colspan="1">(32.3–38.9)</td><td rowspan="1" colspan="1">35.9±2.1</td><td rowspan="1" colspan="1">(34–38.9)</td><td rowspan="1" colspan="1">34.8±1.7</td><td rowspan="1" colspan="1">(32.3–38.4)</td></tr><tr><td rowspan="1" colspan="2">
                  <bold>Meristic characters</bold>
                </td><td rowspan="1" colspan="1">
                  <bold>Mode</bold>
                </td><td rowspan="1" colspan="1">
                  <bold>Range</bold>
                </td><td rowspan="1" colspan="1">
                  <bold>Mode</bold>
                </td><td rowspan="1" colspan="1">
                  <bold>Range</bold>
                </td><td rowspan="1" colspan="1">
                  <bold>Mode</bold>
                </td><td rowspan="1" colspan="1">
                  <bold>Range</bold>
                </td></tr><tr><td rowspan="1" colspan="1">
                  <bold>PelvF unbranched</bold>
                </td><td rowspan="1" colspan="1">1</td><td rowspan="1" colspan="1">1</td><td rowspan="1" colspan="1">(1–1)</td><td rowspan="1" colspan="1">1</td><td rowspan="1" colspan="1">(1–1)</td><td rowspan="1" colspan="1">1</td><td rowspan="1" colspan="1">(1–1)</td></tr><tr><td rowspan="1" colspan="1">
                  <bold>PelvF branched</bold>
                </td><td rowspan="1" colspan="1">11</td><td rowspan="1" colspan="1">10</td><td rowspan="1" colspan="1">(9–12)</td><td rowspan="1" colspan="1">10</td><td rowspan="1" colspan="1">(10–11)</td><td rowspan="1" colspan="1">11</td><td rowspan="1" colspan="1">(9–12)</td></tr><tr><td rowspan="1" colspan="1">
                  <bold>PecF unbranched</bold>
                </td><td rowspan="1" colspan="1">1</td><td rowspan="1" colspan="1">1</td><td rowspan="1" colspan="1">(1–1)</td><td rowspan="1" colspan="1">1</td><td rowspan="1" colspan="1">(1–1)</td><td rowspan="1" colspan="1">1</td><td rowspan="1" colspan="1">(1–1)</td></tr><tr><td rowspan="1" colspan="1">
                  <bold>PecF branched</bold>
                </td><td rowspan="1" colspan="1">15</td><td rowspan="1" colspan="1">15</td><td rowspan="1" colspan="1">(13–16)</td><td rowspan="1" colspan="1">16</td><td rowspan="1" colspan="1">(15–16)</td><td rowspan="1" colspan="1">15</td><td rowspan="1" colspan="1">(13–16)</td></tr><tr><td rowspan="4" colspan="1">
                  <bold>Meristic characters</bold>
                </td><td rowspan="1" colspan="1">
                  <bold><italic><tp:taxon-name>
                    <tp:taxon-name-part taxon-name-part-type="genus" reg="Coregonus">C.</tp:taxon-name-part> <tp:taxon-name-part taxon-name-part-type="species" reg="acrinasus">acrinasus</tp:taxon-name-part></tp:taxon-name></italic></bold>
                </td><td rowspan="1" colspan="6">
                  <bold>Lake Thun</bold>
                </td></tr><tr><td rowspan="3" colspan="1">
                  <bold>Holotype</bold>
                </td><td rowspan="1" colspan="6">
                  <bold>Both sexes</bold>
                </td></tr><tr><td rowspan="1" colspan="2">
                  <bold><italic>N-total</italic> = 26</bold>
                </td><td rowspan="1" colspan="2">
                  <bold><italic>N-females</italic> = 4</bold>
                </td><td rowspan="1" colspan="2">
                  <bold><italic>N-males</italic> = 22</bold>
                </td></tr><tr><td rowspan="1" colspan="1">
                  <bold>Mode</bold>
                </td><td rowspan="1" colspan="1">
                  <bold>Range</bold>
                </td><td rowspan="1" colspan="1">
                  <bold>Mode</bold>
                </td><td rowspan="1" colspan="1">
                  <bold>Range</bold>
                </td><td rowspan="1" colspan="1">
                  <bold>Mode</bold>
                </td><td rowspan="1" colspan="1">
                  <bold>Range</bold>
                </td></tr><tr><td rowspan="1" colspan="1">
                  <bold>DF unbranched</bold>
                </td><td rowspan="1" colspan="1">3</td><td rowspan="1" colspan="1">4</td><td rowspan="1" colspan="1">(3–4)</td><td rowspan="1" colspan="1">3</td><td rowspan="1" colspan="1">(3–4)</td><td rowspan="1" colspan="1">4</td><td rowspan="1" colspan="1">(3–4)</td></tr><tr><td rowspan="1" colspan="1">
                  <bold>DF branched</bold>
                </td><td rowspan="1" colspan="1">12</td><td rowspan="1" colspan="1">10</td><td rowspan="1" colspan="1">(9–12)</td><td rowspan="1" colspan="1">11</td><td rowspan="1" colspan="1">(10–12)</td><td rowspan="1" colspan="1">10</td><td rowspan="1" colspan="1">(9–12)</td></tr><tr><td rowspan="1" colspan="1">
                  <bold>AF unbranched</bold>
                </td><td rowspan="1" colspan="1">3</td><td rowspan="1" colspan="1">3</td><td rowspan="1" colspan="1">(2–4)</td><td rowspan="1" colspan="1">3</td><td rowspan="1" colspan="1">(3–3)</td><td rowspan="1" colspan="1">3</td><td rowspan="1" colspan="1">(2–4)</td></tr><tr><td rowspan="1" colspan="1">
                  <bold>AF branched</bold>
                </td><td rowspan="1" colspan="1">13</td><td rowspan="1" colspan="1">11</td><td rowspan="1" colspan="1">(11–13)</td><td rowspan="1" colspan="1">12</td><td rowspan="1" colspan="1">(11–13)</td><td rowspan="1" colspan="1">11</td><td rowspan="1" colspan="1">(11–13)</td></tr><tr><td rowspan="1" colspan="1">
                  <bold>LS</bold>
                </td><td rowspan="1" colspan="1">80</td><td rowspan="1" colspan="1">84</td><td rowspan="1" colspan="1">(79–88)</td><td rowspan="1" colspan="1">85</td><td rowspan="1" colspan="1">(84–85)</td><td rowspan="1" colspan="1">80</td><td rowspan="1" colspan="1">(79–88)</td></tr><tr><td rowspan="1" colspan="1">
                  <bold>PDS</bold>
                </td><td rowspan="1" colspan="1">34</td><td rowspan="1" colspan="1">34</td><td rowspan="1" colspan="1">(33–42)</td><td rowspan="1" colspan="1">34</td><td rowspan="1" colspan="1">(34–41)</td><td rowspan="1" colspan="1">35</td><td rowspan="1" colspan="1">(33–42)</td></tr><tr><td rowspan="1" colspan="1">
                  <bold>TDS</bold>
                </td><td rowspan="1" colspan="1">10</td><td rowspan="1" colspan="1">10</td><td rowspan="1" colspan="1">(9–10)</td><td rowspan="1" colspan="1">10</td><td rowspan="1" colspan="1">(9–10)</td><td rowspan="1" colspan="1">10</td><td rowspan="1" colspan="1">(9–10)</td></tr><tr><td rowspan="1" colspan="1">
                  <bold>TAS</bold>
                </td><td rowspan="1" colspan="1">8</td><td rowspan="1" colspan="1">8</td><td rowspan="1" colspan="1">(8–9)</td><td rowspan="1" colspan="1">8</td><td rowspan="1" colspan="1">(8–8)</td><td rowspan="1" colspan="1">8</td><td rowspan="1" colspan="1">(8–9)</td></tr><tr><td rowspan="1" colspan="1">
                  <bold>TPS</bold>
                </td><td rowspan="1" colspan="1">9</td><td rowspan="1" colspan="1">8</td><td rowspan="1" colspan="1">(8–9)</td><td rowspan="1" colspan="1">9</td><td rowspan="1" colspan="1">(8–9)</td><td rowspan="1" colspan="1">8</td><td rowspan="1" colspan="1">(8–9)</td></tr><tr><td rowspan="1" colspan="1">
                  <bold>UGR</bold>
                </td><td rowspan="1" colspan="1">13</td><td rowspan="1" colspan="1">13</td><td rowspan="1" colspan="1">(10–15)</td><td rowspan="1" colspan="1">na</td><td rowspan="1" colspan="1">(10–15)</td><td rowspan="1" colspan="1">13</td><td rowspan="1" colspan="1">(10–14)</td></tr><tr><td rowspan="1" colspan="1">
                  <bold>LGR</bold>
                </td><td rowspan="1" colspan="1">20</td><td rowspan="1" colspan="1">24</td><td rowspan="1" colspan="1">(20–26)</td><td rowspan="1" colspan="1">24</td><td rowspan="1" colspan="1">(21–24)</td><td rowspan="1" colspan="1">24</td><td rowspan="1" colspan="1">(20–26)</td></tr><tr><td rowspan="1" colspan="1">
                  <bold>total GR</bold>
                </td><td rowspan="1" colspan="1">33</td><td rowspan="1" colspan="1">36</td><td rowspan="1" colspan="1">(30–40)</td><td rowspan="1" colspan="1">35</td><td rowspan="1" colspan="1">(34–36)</td><td rowspan="1" colspan="1">36</td><td rowspan="1" colspan="1">(30–40)</td></tr></tbody></table></table-wrap></tp:treatment-sec><ref-list><ref id="B54"><mixed-citation xmlns:xlink="http://www.w3.org/1999/xlink" xlink:type="simple"><person-group><name name-style="western"><surname>Rufli</surname><given-names>H</given-names></name></person-group> (<year>1978</year>) <article-title>Die heutigen sympatrischen Felchenpopulationen (<italic><tp:taxon-name><tp:taxon-name-part taxon-name-part-type="genus">Coregonus</tp:taxon-name-part></tp:taxon-name></italic> spp.) des Thuner- und Bielersees und ihre Morphologie.</article-title><source>Schweizerische Zeitung für Hydrologie</source><volume>40</volume>: <fpage>7</fpage>–<lpage>31</lpage>. <ext-link xlink:type="simple" ext-link-type="doi" xlink:href="10.1007/BF02502369">https://doi.org/10.1007/BF02502369</ext-link></mixed-citation></ref><ref id="B55"><mixed-citation xmlns:xlink="http://www.w3.org/1999/xlink" xlink:type="simple"><person-group><name name-style="western"><surname>Rufli</surname><given-names>H</given-names></name></person-group> (<year>1979</year>) <article-title>Ernährung und Wachstumder Felchen populationen (<italic><tp:taxon-name><tp:taxon-name-part taxon-name-part-type="genus">Coregonus</tp:taxon-name-part></tp:taxon-name></italic> spp.) des Thuner-und Bielersees.</article-title><source>Schweizerische Zeitschrift für Hydrologie</source><volume>41</volume>: <fpage>64</fpage>–<lpage>93</lpage>. <ext-link xlink:type="simple" ext-link-type="doi" xlink:href="10.1007/BF02551760">https://doi.org/10.1007/BF02551760</ext-link></mixed-citation></ref><ref id="B36"><mixed-citation xmlns:xlink="http://www.w3.org/1999/xlink" xlink:type="simple"><person-group><name name-style="western"><surname>Kirchhofer</surname><given-names>A</given-names></name><name name-style="western"><surname>Tschumi</surname><given-names>PA</given-names></name></person-group> (<year>1986</year>) <article-title>Age structure and growth of coregonid fish populations in Lake Thun.</article-title><source>Archiv für Hydrobiologie – Beiheft Ergebnisse der Limnologie</source><volume>22</volume>: <fpage>303</fpage>–<lpage>318</lpage>.</mixed-citation></ref><ref id="B35"><mixed-citation xmlns:xlink="http://www.w3.org/1999/xlink" xlink:type="simple"><person-group><name name-style="western"><surname>Kirchhofer</surname><given-names>A</given-names></name></person-group> (<year>1995</year>) <article-title>Growth characteristics of coregonid populations in three lakes with different trophic states and decreasing nutrient concentrations.</article-title><source>Archiv für Hydrobiologie Special Issues Advances in Limnology</source><volume>46</volume>: <fpage>61</fpage>–<lpage>70</lpage>.</mixed-citation></ref><ref id="B23"><mixed-citation xmlns:xlink="http://www.w3.org/1999/xlink" xlink:type="simple"><person-group><name name-style="western"><surname>Heuscher</surname><given-names>J</given-names></name></person-group> (<year>1901</year>) <source>Thuner- und Brienzer-See. Ihre Biologischen und Fischerei-Verhältnisse. Druck E.</source><publisher-name>Zwingli</publisher-name>, <publisher-loc>Pfäffikon</publisher-loc>, <size units="page">104 pp</size>.</mixed-citation></ref><ref id="B58"><mixed-citation xmlns:xlink="http://www.w3.org/1999/xlink" xlink:type="simple"><person-group><name name-style="western"><surname>Surbeck</surname><given-names>G</given-names></name></person-group> (<year>1917</year>) Der Brienzlig (<italic><tp:taxon-name><tp:taxon-name-part taxon-name-part-type="genus">Coregonus</tp:taxon-name-part> <tp:taxon-name-part taxon-name-part-type="species">exiguus</tp:taxon-name-part></tp:taxon-name></italic> Klunz. var. <tp:taxon-name><tp:taxon-name-part taxon-name-part-type="genus"/><tp:taxon-name-part taxon-name-part-type="species"/><tp:taxon-name-part taxon-name-part-type="variety">albellus</tp:taxon-name-part></tp:taxon-name> Fatio). Neue Beobachtungen, Fang- und Zuchtversuche. Schweizerisches Departement des Innern. Inspektion für Forstwesen, Jagd und Fischerei. Buchdruckerei HNERI KUNZ, Pfäffikon.</mixed-citation></ref><ref id="B17"><mixed-citation xmlns:xlink="http://www.w3.org/1999/xlink" xlink:type="simple"><person-group><name name-style="western"><surname>Douglas</surname><given-names>MR</given-names></name><name name-style="western"><surname>Brunner</surname><given-names>PC</given-names></name><name name-style="western"><surname>Bernatchez</surname><given-names>L</given-names></name></person-group> (<year>2003</year>) Doassemblages of <italic><tp:taxon-name><tp:taxon-name-part taxon-name-part-type="genus">Coregonus</tp:taxon-name-part></tp:taxon-name></italic> (<tp:taxon-name><tp:taxon-name-part taxon-name-part-type="subclass">Teleostei</tp:taxon-name-part></tp:taxon-name>: <tp:taxon-name><tp:taxon-name-part taxon-name-part-type="order">Salmoniformes</tp:taxon-name-part></tp:taxon-name>) in the Central Alpine region of Europe represent species flocks? Molecular Ecology 8: 589–603. <ext-link xlink:type="simple" ext-link-type="doi" xlink:href="10.1046/j.1365-294x.1999.00581.x">https://doi.org/10.1046/j.1365-294x.1999.00581.x</ext-link></mixed-citation></ref><ref id="B16"><mixed-citation xmlns:xlink="http://www.w3.org/1999/xlink" xlink:type="simple"><person-group><name name-style="western"><surname>Douglas</surname><given-names>MR</given-names></name><name name-style="western"><surname>Brunner</surname><given-names>PC</given-names></name></person-group> (<year>2002</year>) Biodiversity of central alpine <italic><tp:taxon-name><tp:taxon-name-part taxon-name-part-type="genus">Coregonus</tp:taxon-name-part></tp:taxon-name></italic> (<tp:taxon-name><tp:taxon-name-part taxon-name-part-type="order">Salmoniformes</tp:taxon-name-part></tp:taxon-name>): impact of one-hundred years of management. Ecological Applications 12: 154–172. <ext-link xlink:type="simple" ext-link-type="doi" xlink:href="10.1890/1051-0761(2002)012[0154:BOCACS]2.0.CO;2">https://doi.org/10.1890/1051-0761(2002)012[0154:BOCACS]2.0.CO;2</ext-link></mixed-citation></ref><ref id="B57"><mixed-citation xmlns:xlink="http://www.w3.org/1999/xlink" xlink:type="simple"><person-group><name name-style="western"><surname>Steinmann</surname><given-names>P</given-names></name></person-group> (<year>1950</year>) <article-title>Monographie der schweizerischen Koregonen. Beitrag zum Problem der Entstehung neuer Arten. Spezieller Teil.</article-title><source>Schweizerische Zeitung für Hydrologie</source><volume>12</volume>: <fpage>340</fpage>–<lpage>491</lpage>. <ext-link xlink:type="simple" ext-link-type="doi" xlink:href="10.1007/BF02489885">https://doi.org/10.1007/BF02489885</ext-link></mixed-citation></ref><ref id="B28"><mixed-citation xmlns:xlink="http://www.w3.org/1999/xlink" xlink:type="simple"><person-group><name name-style="western"><surname>Hudson</surname><given-names>AG</given-names></name><name name-style="western"><surname>Vonlanthen</surname><given-names>P</given-names></name><name name-style="western"><surname>Seehausen</surname><given-names>O</given-names></name></person-group> (<year>2011</year>) <article-title>Rapid parallel adaptive radiation from a single hybridogenic ancestral population.</article-title><source>Proceedings of the Royal Society B: Biological Sciences</source><volume>278</volume>: <fpage>58</fpage>–<lpage>66</lpage>. <ext-link xlink:type="simple" ext-link-type="doi" xlink:href="10.1098/rspb.2010.0925">https://doi.org/10.1098/rspb.2010.0925</ext-link></mixed-citation></ref><ref id="B27"><mixed-citation xmlns:xlink="http://www.w3.org/1999/xlink" xlink:type="simple"><person-group><name name-style="western"><surname>Hudson</surname><given-names>AG</given-names></name><name name-style="western"><surname>Vonlanthen</surname><given-names>P</given-names></name><name name-style="western"><surname>Bezault</surname><given-names>E</given-names></name><name name-style="western"><surname>Seehausen</surname><given-names>O</given-names></name></person-group> (<year>2013</year>) <article-title>Genomic signatures of relaxed disruptive selection associated with speciation reversal in whitefish.</article-title><source>BMC Evolutionary Biology</source><volume>13</volume>: <fpage>1</fpage>–<lpage>108</lpage>. <ext-link xlink:type="simple" ext-link-type="doi" xlink:href="10.1186/1471-2148-13-108">https://doi.org/10.1186/1471-2148-13-108</ext-link></mixed-citation></ref><ref id="B26"><mixed-citation xmlns:xlink="http://www.w3.org/1999/xlink" xlink:type="simple"><person-group><name name-style="western"><surname>Hudson</surname><given-names>AG</given-names></name><name name-style="western"><surname>Lundsgaard-Hansen</surname><given-names>B</given-names></name><name name-style="western"><surname>Lucek</surname><given-names>K</given-names></name><name name-style="western"><surname>Vonlanthen</surname><given-names>P</given-names></name><name name-style="western"><surname>Seehausen</surname><given-names>O</given-names></name></person-group> (<year>2016</year>) <article-title>Managing cryptic biodiversity: fine- scale intralacustrine speciation along a benthic gradient in Alpine whitefish (<italic><tp:taxon-name><tp:taxon-name-part taxon-name-part-type="genus">Coregonus</tp:taxon-name-part></tp:taxon-name></italic> spp.).</article-title><source>Evolutionary Applications</source><volume>10</volume>: <fpage>251</fpage>–<lpage>266</lpage>. <ext-link xlink:type="simple" ext-link-type="doi" xlink:href="10.1111/eva.12446">https://doi.org/10.1111/eva.12446</ext-link></mixed-citation></ref><ref id="B30"><mixed-citation xmlns:xlink="http://www.w3.org/1999/xlink" xlink:type="simple"><person-group><name name-style="western"><surname>Ingram</surname><given-names>T</given-names></name><name name-style="western"><surname>Hudson</surname><given-names>AG</given-names></name><name name-style="western"><surname>Vonlanthen</surname><given-names>P</given-names></name><name name-style="western"><surname>Seehausen</surname><given-names>O</given-names></name></person-group> (<year>2012</year>) Does water depth or diet divergence predict progress towards ecological speciation in whitefish radiations? Evolutionary Ecology Research 14: 487–502.</mixed-citation></ref><ref id="B64"><mixed-citation xmlns:xlink="http://www.w3.org/1999/xlink" xlink:type="simple"><person-group><name name-style="western"><surname>Vonlanthen</surname><given-names>P</given-names></name><name name-style="western"><surname>Bittner</surname><given-names>D</given-names></name><name name-style="western"><surname>Hudson</surname><given-names>A</given-names></name><name name-style="western"><surname>Young</surname><given-names>KA</given-names></name><name name-style="western"><surname>Müller</surname><given-names>R</given-names></name><name name-style="western"><surname>Lundsgaard-Hansen</surname><given-names>B</given-names></name><name name-style="western"><surname>Roy</surname><given-names>D</given-names></name><name name-style="western"><surname>Di Piazza</surname><given-names>S</given-names></name><name name-style="western"><surname>Largiader</surname><given-names>CR</given-names></name><name name-style="western"><surname>Seehausen</surname><given-names>O</given-names></name></person-group> (<year>2012</year>) <article-title>Eutrophication causes speciation reversal in whitefish adaptive radiations.</article-title><source>Nature</source><volume>482</volume>: <fpage>357</fpage>–<lpage>363</lpage>. <ext-link xlink:type="simple" ext-link-type="doi" xlink:href="10.1038/nature10824">https://doi.org/10.1038/nature10824</ext-link></mixed-citation></ref><ref id="B63"><mixed-citation xmlns:xlink="http://www.w3.org/1999/xlink" xlink:type="simple"><person-group><name name-style="western"><surname>Vonlanthen</surname><given-names>P</given-names></name><name name-style="western"><surname>Périat</surname><given-names>G</given-names></name><name name-style="western"><surname>Dönz</surname><given-names>C</given-names></name><name name-style="western"><surname>Hellmann</surname><given-names>J</given-names></name><name name-style="western"><surname>Alexander</surname><given-names>TJ</given-names></name><name name-style="western"><surname>Seehausen</surname><given-names>O</given-names></name></person-group> (<year>2015</year>) <source>Artenvielfalt und Zusammensetzung der Fischpopulation im Thunersee.</source><publisher-name>Projet Lac</publisher-name>, <publisher-loc>Eawag, Kastanien- baum</publisher-loc>, <size units="page">41 pp</size>.</mixed-citation></ref><ref id="B62"><mixed-citation xmlns:xlink="http://www.w3.org/1999/xlink" xlink:type="simple"><person-group><name name-style="western"><surname>Vonlanthen</surname><given-names>P</given-names></name><name name-style="western"><surname>Périat</surname><given-names>G</given-names></name></person-group> (<year>2013</year>) <source>Artenvielfalt und Zusammensetzung der Fischpopulation im Brienzersee.</source><publisher-name>ProjetLac</publisher-name>, <publisher-loc>Eawag, Kastanienbaum</publisher-loc>, <size units="page">44 pp</size>. [in Zusammenarbeit mit: Seehausen O, Dönz C, Rieder J, Brodersen J, Degiorgi F, Guillard J, Colon M]</mixed-citation></ref><ref id="B15"><mixed-citation xmlns:xlink="http://www.w3.org/1999/xlink" xlink:type="simple"><person-group><name name-style="western"><surname>Dönz</surname><given-names>CJ</given-names></name><name name-style="western"><surname>Bittner</surname><given-names>D</given-names></name><name name-style="western"><surname>Vonlanthen</surname><given-names>P</given-names></name><name name-style="western"><surname>Wagner</surname><given-names>CE</given-names></name><name name-style="western"><surname>Seehausen</surname><given-names>O</given-names></name></person-group> (<year>2018</year>) <article-title>Rapid buildup of sympatric species diversity in Alpine whitefish.</article-title><source>Ecology and Evolution</source><volume>2018</volume>: <fpage>1</fpage>–<lpage>15</lpage>. <ext-link xlink:type="simple" ext-link-type="doi" xlink:href="10.1002/ece3.4375">https://doi.org/10.1002/ece3.4375</ext-link></mixed-citation></ref><ref id="B56"><mixed-citation xmlns:xlink="http://www.w3.org/1999/xlink" xlink:type="simple"><person-group><name name-style="western"><surname>Selz</surname><given-names>OM</given-names></name></person-group> (<year>2008</year>) Building a link between dN and dC stable isotopes signatures and the ecological phenotypic forms of Whitefish (<italic><tp:taxon-name><tp:taxon-name-part taxon-name-part-type="genus">Coregonus</tp:taxon-name-part> <tp:taxon-name-part taxon-name-part-type="species">laveratus</tp:taxon-name-part></tp:taxon-name></italic> (L.)) in 4 Swiss Lakes. B.Sc. Thesis: University of Bern, Bern.</mixed-citation></ref><ref id="B25"><mixed-citation xmlns:xlink="http://www.w3.org/1999/xlink" xlink:type="simple"><person-group><name name-style="western"><surname>Hudson</surname><given-names>AG</given-names></name></person-group> (<year>2011</year>) Population genomics and ecology of parallel adaptive radiations: the Alpine lake whitefish. PhD Thesis, University of Bern, Bern.</mixed-citation></ref><ref id="B12"><mixed-citation xmlns:xlink="http://www.w3.org/1999/xlink" xlink:type="simple"><person-group><name name-style="western"><surname>Bittner</surname><given-names>D</given-names></name></person-group> (<year>2009</year>) Gonad deformations in whitefish (<italic><tp:taxon-name><tp:taxon-name-part taxon-name-part-type="genus">Coregonus</tp:taxon-name-part></tp:taxon-name></italic> spp.) from Lake Thun, Switzerland – A population genetic and transcriptomic approach. PhD Thesis, University of Bern, Bern.</mixed-citation></ref><ref id="B41"><mixed-citation xmlns:xlink="http://www.w3.org/1999/xlink" xlink:type="simple"><person-group><name name-style="western"><surname>Lundsgaard-Hansen</surname><given-names>B</given-names></name><name name-style="western"><surname>Matthews</surname><given-names>B</given-names></name><name name-style="western"><surname>Vonlanthen</surname><given-names>P</given-names></name><name name-style="western"><surname>Taverna</surname><given-names>A</given-names></name><name name-style="western"><surname>Seehausen</surname><given-names>O</given-names></name></person-group> (<year>2013</year>) <article-title>Adaptive plasticity and genetic divergence in feeding efficiency during parallel adaptive radiation of whitefish (<italic><tp:taxon-name><tp:taxon-name-part taxon-name-part-type="genus">Coregonus</tp:taxon-name-part></tp:taxon-name></italic> spp.).</article-title><source>Journal of Evolutionary Biology</source><volume>26</volume>: <fpage>483</fpage>–<lpage>498</lpage>. <ext-link xlink:type="simple" ext-link-type="doi" xlink:href="10.1111/jeb.12063">https://doi.org/10.1111/jeb.12063</ext-link></mixed-citation></ref><ref id="B50"><mixed-citation xmlns:xlink="http://www.w3.org/1999/xlink" xlink:type="simple"><person-group><name name-style="western"><surname>Roesch</surname><given-names>C</given-names></name><name name-style="western"><surname>Lundsgaard-Hansen</surname><given-names>B</given-names></name><name name-style="western"><surname>Vonlanthen</surname><given-names>P</given-names></name><name name-style="western"><surname>Taverna</surname><given-names>A</given-names></name><name name-style="western"><surname>Seehausen</surname><given-names>O</given-names></name></person-group> (<year>2013</year>) <article-title>Experimental evidence for trait utility of gill raker number in adaptive radiation of a north temperate fish.</article-title><source>Journal of Evolutionary Biology</source><volume>26</volume>: <fpage>1578</fpage>–<lpage>1587</lpage>. <ext-link xlink:type="simple" ext-link-type="doi" xlink:href="10.1111/jeb.12166">https://doi.org/10.1111/jeb.12166</ext-link></mixed-citation></ref><ref id="B19"><mixed-citation xmlns:xlink="http://www.w3.org/1999/xlink" xlink:type="simple"><person-group><name name-style="western"><surname>Fatio</surname><given-names>V</given-names></name></person-group> (<year>1890</year>) <source>Faune des Vertébrés de la Suisse (Vol.</source><publisher-name>V</publisher-name>, <publisher-loc>2partie). In: Georg H (Ed.) Genf und Basel</publisher-loc>, <size units="page">569 pp</size>. <ext-link xlink:type="simple" ext-link-type="doi" xlink:href="10.5962/bhl.title.124573">https://doi.org/10.5962/bhl.title.124573</ext-link></mixed-citation></ref></ref-list></tp:taxon-treatment>
