# Supplementary material for: A taxonomic revision of the whitefish of lakes Brienz and Thun, Switzerland, with descriptions of four new species (Teleostei, Coregonidae)
Source: Zookeys. 2020 Nov 9;989:79–162. doi: 10.3897/zookeys.989.32822 (PMC7669820; doi:10.3897/zookeys.989.32822)
Supplement: XML Treatment for C. brienzii [file zookeys.989.32822-treatment5.xml]

<!DOCTYPE tp:taxon-treatment
  PUBLIC "-//TaxonX//DTD Taxonomic Treatment Publishing DTD v0 20100105//EN" "tax-treatment-NSO.dtd">
<tp:taxon-treatment xmlns:tp="http://www.plazi.org/taxpub"><tp:treatment-meta><kwd-group><label>Taxon classification</label><kwd><named-content xmlns:xlink="http://www.w3.org/1999/xlink" content-type="kingdom">Animalia</named-content></kwd><kwd><named-content xmlns:xlink="http://www.w3.org/1999/xlink" content-type="order">Teleostei</named-content></kwd><kwd><named-content xmlns:xlink="http://www.w3.org/1999/xlink" content-type="family">Coregonidae</named-content></kwd></kwd-group><mixed-citation publication-type="journal"><person-group><name><surname>Selz</surname><given-names>Oliver M.</given-names></name><name><surname>Dönz</surname><given-names>Carmela J.</given-names></name><name><surname>Vonlanthen</surname><given-names>Pascal</given-names></name><name><surname>Seehausen</surname><given-names>Ole</given-names></name></person-group><article-title>A taxonomic revision of the whitefish of lakes Brienz and Thun, Switzerland, with descriptions of four new species (<tp:taxon-name><tp:taxon-name-part taxon-name-part-type="subclass">Teleostei</tp:taxon-name-part></tp:taxon-name>, <tp:taxon-name><tp:taxon-name-part taxon-name-part-type="family">Coregonidae</tp:taxon-name-part></tp:taxon-name>)</article-title><source>Zookeys</source><day>09</day><month>11</month><year>2020</year><volume>989</volume><fpage>79</fpage><lpage>162</lpage><pub-id pub-id-type="doi">10.3897/zookeys.989.32822</pub-id></mixed-citation></tp:treatment-meta><tp:nomenclature><tp:taxon-name><object-id xmlns:xlink="http://www.w3.org/1999/xlink" content-type="arpha" xlink:type="simple">372C01C3-636C-5ECD-9A70-8ED8FB1B139B</object-id>
              <tp:taxon-name-part taxon-name-part-type="genus" reg="Coregonus">C.</tp:taxon-name-part>
              <tp:taxon-name-part taxon-name-part-type="species" reg="brienzii">brienzii</tp:taxon-name-part>
              <object-id xmlns:xlink="http://www.w3.org/1999/xlink" content-type="zoobank" xlink:type="simple">http://zoobank.org/C42663B8-4D34-4499-85D9-259AB7DA204B</object-id>
            </tp:taxon-name><tp:taxon-authority>Selz, Dönz, Vonlanthen &amp; Seehausen</tp:taxon-authority><tp:taxon-status xmlns:xlink="http://www.w3.org/1999/xlink" xlink:type="simple">sp. nov.</tp:taxon-status><tp:nomenclature-citation-list><tp:nomenclature-citation><tp:taxon-name>
                  <tp:taxon-name-part taxon-name-part-type="genus" reg="Coregonus">Coregonus</tp:taxon-name-part>
                </tp:taxon-name><comment>"Felchen": <xref ref-type="bibr" rid="B34">Kirchhofer 1990</xref>; <xref ref-type="bibr" rid="B35">Kirchhofer 1995</xref> (see also synonymy of <tp:taxon-name><tp:taxon-name-part taxon-name-part-type="genus" reg="Coregonus">C.</tp:taxon-name-part> <tp:taxon-name-part taxon-name-part-type="species" reg="alpinus">alpinus</tp:taxon-name-part></tp:taxon-name> and <tp:taxon-name><tp:taxon-name-part taxon-name-part-type="genus" reg="Coregonus">C.</tp:taxon-name-part> <tp:taxon-name-part taxon-name-part-type="species" reg="fatioi">fatioi</tp:taxon-name-part></tp:taxon-name>)</comment></tp:nomenclature-citation><tp:nomenclature-citation><tp:taxon-name>
                  <tp:taxon-name-part taxon-name-part-type="genus" reg="Coregonus">Coregonus</tp:taxon-name-part>
                </tp:taxon-name><comment>"Large type": <xref ref-type="bibr" rid="B42">Maurer and Guthruf 2005</xref>; <xref ref-type="bibr" rid="B43">Müller et al. 2007</xref> (see also synonymy of <tp:taxon-name><tp:taxon-name-part taxon-name-part-type="genus" reg="Coregonus">C.</tp:taxon-name-part> <tp:taxon-name-part taxon-name-part-type="species" reg="fatioi">fatioi</tp:taxon-name-part></tp:taxon-name> and <tp:taxon-name><tp:taxon-name-part taxon-name-part-type="genus" reg="Coregonus">C.</tp:taxon-name-part> <tp:taxon-name-part taxon-name-part-type="species" reg="alpinus">alpinus</tp:taxon-name-part></tp:taxon-name>)</comment></tp:nomenclature-citation><tp:nomenclature-citation><tp:taxon-name>
                  <tp:taxon-name-part taxon-name-part-type="genus" reg="Coregonus">Coregonus</tp:taxon-name-part>
                </tp:taxon-name><comment>sp. "Balchen": <xref ref-type="bibr" rid="B28">Hudson et al. 2011</xref>, <xref ref-type="bibr" rid="B27">2013</xref>, <xref ref-type="bibr" rid="B26">2016</xref>; <xref ref-type="bibr" rid="B30">Ingram et al. 2012</xref>; <xref ref-type="bibr" rid="B64">Vonlanthen et al. 2012</xref>, <xref ref-type="bibr" rid="B63">2015</xref>; <xref ref-type="bibr" rid="B62">Vonlanthen and Périat 2013</xref> (see also synonymy of <tp:taxon-name><tp:taxon-name-part taxon-name-part-type="genus" reg="Coregonus">C.</tp:taxon-name-part> <tp:taxon-name-part taxon-name-part-type="species" reg="alpinus">alpinus</tp:taxon-name-part></tp:taxon-name> and <tp:taxon-name><tp:taxon-name-part taxon-name-part-type="genus" reg="Coregonus">C.</tp:taxon-name-part> <tp:taxon-name-part taxon-name-part-type="species" reg="steinmanni">steinmanni</tp:taxon-name-part></tp:taxon-name>)</comment></tp:nomenclature-citation><tp:nomenclature-citation><tp:taxon-name>
                  <tp:taxon-name-part taxon-name-part-type="genus" reg="Coregonus">Coregonus</tp:taxon-name-part>
                </tp:taxon-name><comment>sp. "Balchen 2": <xref ref-type="bibr" rid="B15">Dönz et al. 2018</xref> (see also synonymy of <tp:taxon-name><tp:taxon-name-part taxon-name-part-type="genus" reg="Coregonus">C.</tp:taxon-name-part> <tp:taxon-name-part taxon-name-part-type="species" reg="steinmanni">steinmanni</tp:taxon-name-part></tp:taxon-name>)</comment></tp:nomenclature-citation></tp:nomenclature-citation-list></tp:nomenclature><tp:treatment-sec sec-type="material" id="SECID0EKSBK"><title>Material examined.</title><p><bold><italic>Holotype</italic>.</bold> NMBE-1077126, Switzerland, Lake Brienz (<named-content xmlns:xlink="http://www.w3.org/1999/xlink" content-type="dwc:verbatimCoordinates" xlink:type="simple"><named-content content-type="geo-json" specific-use="{&#34;type&#34;:&#34;Point&#34;,&#34;coordinates&#34;:[7.950000,46.716667]}" id="NCID0E5SBK" xlink:type="simple">46°43'N, 7°57'E</named-content></named-content>), 223 mm SL, female.</p><p><bold><italic>Paratypes</italic>.</bold> NMBE-1077116–1077125, NMBE-1077127–1077128, Switzerland, Lake Brienz (<named-content xmlns:xlink="http://www.w3.org/1999/xlink" content-type="dwc:verbatimCoordinates" xlink:type="simple"><named-content content-type="geo-json" specific-use="{&#34;type&#34;:&#34;Point&#34;,&#34;coordinates&#34;:[7.950000,46.716667]}" id="NCID0ETTBK" xlink:type="simple">46°43'N, 7°57'E</named-content></named-content>), N = 12, 118–226 mm SL.</p></tp:treatment-sec><tp:treatment-sec sec-type="diagnosis" id="SECID0EYTBK"><title>Diagnosis.</title><p><italic><tp:taxon-name>
                  <tp:taxon-name-part taxon-name-part-type="genus" reg="Coregonus">Coregonus</tp:taxon-name-part> <tp:taxon-name-part taxon-name-part-type="species" reg="brienzii">brienzii</tp:taxon-name-part></tp:taxon-name></italic> is a medium-sized whitefish with moderate pigmentation of all fins and body; light to dark greenish blue colour on the flanks above the lateral line; moderate to many pigmented small dots on the scales along the flank and the dorsum; deep bodied; stout caudal peduncle; short head; moderately large eye with a moderately thick and triangular shaped eye socket.</p></tp:treatment-sec><tp:treatment-sec sec-type="Differential diagnosis" id="SECID0EMUBK"><title>Differential diagnosis.</title><p><italic><tp:taxon-name>
                  <tp:taxon-name-part taxon-name-part-type="genus" reg="Coregonus">Coregonus</tp:taxon-name-part> <tp:taxon-name-part taxon-name-part-type="species" reg="brienzii">brienzii</tp:taxon-name-part></tp:taxon-name></italic> occurs only in Lake Brienz and we therefore compare the characters of this species specifically with the species of Lake Brienz. Differential diagnoses against <italic><tp:taxon-name><tp:taxon-name-part taxon-name-part-type="genus" reg="Coregonus">C.</tp:taxon-name-part> <tp:taxon-name-part taxon-name-part-type="species" reg="albellus">albellus</tp:taxon-name-part></tp:taxon-name></italic>, <italic><tp:taxon-name><tp:taxon-name-part taxon-name-part-type="genus" reg="Coregonus">C.</tp:taxon-name-part> <tp:taxon-name-part taxon-name-part-type="species" reg="alpinus">alpinus</tp:taxon-name-part></tp:taxon-name></italic>, and <italic><tp:taxon-name><tp:taxon-name-part taxon-name-part-type="genus" reg="Coregonus">C.</tp:taxon-name-part> <tp:taxon-name-part taxon-name-part-type="species" reg="fatioi">fatioi</tp:taxon-name-part></tp:taxon-name></italic> are given under those species’ accounts.</p></tp:treatment-sec><tp:treatment-sec sec-type="description" id="SECID0ENWBK"><title>Description.</title><p>General appearance is shown in Figure 8. Morphological and meristic characters of both sexes can be found in Table <xref ref-type="table" rid="T7">7</xref> and Suppl. material 1: Table S6 and first- and second-best ratios for both sexes combined can be found in Table <xref ref-type="table" rid="T11">11</xref>. The description is valid for both sexes.</p><p><bold><italic>Shape</italic></bold>: Moderately deep bodied with greatest body depth anterior of the dorsal fin. Dorsal profile moderately arched compared to ventral profile. The dorsal profile from the tip of snout to the anterior origin of dorsal fin is moderately convex, whereas the ventral profile is slightly arched such that is almost straight or slightly convex from the interorbital area to the pelvic fin origin. In some specimens the ventral profile and dorsal profile are similar and only slightly arched. Head moderately short. Mouth is rather thin (i.e., width of upper and lower jaw), moderately short and terminal to sub-terminal. The snout can range from almost equally wide as deep to wider than deep, and is only moderately pronounced, since the tip of the snout can sometimes be fleshy and roundish. Moderately large eye. The eye-socket is thick and triangular (i.e., sickle-shaped). Pectoral fin moderately tapered. The anterior unbranched ray of the erected dorsal fin is almost vertically straight with an approx. 70–80° angle to the body axis and is only bent slightly posteriorly at the end of the ray. Caudal peduncle is moderately stout and short. Caudal fin forked and sometimes slightly asymmetrical with the dorsal part being longer. Unbranched ray of anal fin mostly straight and only sometimes slightly bent posteriorly. Anal fin longest anteriorly and progressively shortening posteriorly with the outer margin of the anal fin mostly slightly concave and only rarely straight.</p><p><bold><italic>
                  Meristics
                </italic></bold>: Many gill rakers that are moderately long.</p><p><bold><italic>Colour</italic></bold>: Pigmentation of fins and body overall moderate in live specimens. The pectoral fin is mostly translucent and only rarely moderately pigmented at the median to distal parts of the fin. The dorsal, adipose, pelvic, anal, and caudal fins are moderately pigmented. Silvery appearance along the flanks with moderate to many pigmented small dots on the scales. The dots are found along the flank and the dorsum. The distribution of the dots is bound to the scale patterning such that the dots are found at the edge of the scales or at the boundary point of two scales (as can be found for the species of <italic><tp:taxon-name><tp:taxon-name-part taxon-name-part-type="genus" reg="Coregonus">C.</tp:taxon-name-part> <tp:taxon-name-part taxon-name-part-type="species" reg="alpinus">alpinus</tp:taxon-name-part></tp:taxon-name></italic> and <italic><tp:taxon-name><tp:taxon-name-part taxon-name-part-type="genus" reg="Coregonus">C.</tp:taxon-name-part> <tp:taxon-name-part taxon-name-part-type="species" reg="fatioi">fatioi</tp:taxon-name-part></tp:taxon-name></italic> from both lakes and <italic><tp:taxon-name><tp:taxon-name-part taxon-name-part-type="genus" reg="Coregonus">C.</tp:taxon-name-part> <tp:taxon-name-part taxon-name-part-type="species" reg="steinmanni">steinmanni</tp:taxon-name-part></tp:taxon-name></italic> from Lake Thun). Dorsally above the lateral line the silvery appearance changes to a light (e.g., RGB (135, 236, 179)) or darker greenish blue colour (e.g., RGB (7,168,125)). The dorsal part of the head is moderately pigmented. The snout around the nostrils is <!--PageBreak-->moderately pigmented with a gap of very weak pigmentation posteriorly of the nostrils up to the height of the middle of the eyes. The pre-operculum and operculum are silvery with one black dot on the lower margin of the pre-operculum. For a comparison <!--PageBreak-->to the main colouration found in the other species see Suppl. material 1: Figure S8. Preserved specimens are pale in colouration with similar pigmentation as described for live specimens. The silvery, translucent, not coloured or unpigmented parts of the body become brown-yellowish (e.g., RGB (239, 210, 40)), whereas the pigmented parts are conserved and the coloured parts (dorsally above the lateral line) become brownish (e.g., RGB (186, 140, 100)).</p></tp:treatment-sec><tp:treatment-sec sec-type="distribution" id="SECID0ECZBK"><title>Distribution and notes on biology.</title><p><italic><tp:taxon-name>
                  <tp:taxon-name-part taxon-name-part-type="genus" reg="Coregonus">Coregonus</tp:taxon-name-part> <tp:taxon-name-part taxon-name-part-type="species" reg="brienzii">brienzii</tp:taxon-name-part></tp:taxon-name></italic> is found in Lake Brienz (<named-content xmlns:xlink="http://www.w3.org/1999/xlink" content-type="dwc:verbatimCoordinates" xlink:type="simple"><named-content content-type="geo-json" specific-use="{&#34;type&#34;:&#34;Point&#34;,&#34;coordinates&#34;:[7.950000,46.716667]}" id="NCID0E6ZBK" xlink:type="simple">46°43'N, 7°57'E</named-content></named-content>) which is connected with Lake Thun through the river Aare at Interlaken. Our previous genetic work (<xref ref-type="bibr" rid="B15">Dönz et al. 2018</xref>) suggested that <italic><tp:taxon-name><tp:taxon-name-part taxon-name-part-type="genus" reg="Coregonus">C.</tp:taxon-name-part> <tp:taxon-name-part taxon-name-part-type="species" reg="brienzii">brienzii</tp:taxon-name-part></tp:taxon-name></italic> is the same species as <italic><tp:taxon-name><tp:taxon-name-part taxon-name-part-type="genus" reg="Coregonus">C.</tp:taxon-name-part> <tp:taxon-name-part taxon-name-part-type="species" reg="steinmanni">steinmanni</tp:taxon-name-part></tp:taxon-name></italic> and that it together with the other three species, <italic><tp:taxon-name><tp:taxon-name-part taxon-name-part-type="genus" reg="Coregonus">C.</tp:taxon-name-part> <tp:taxon-name-part taxon-name-part-type="species" reg="alpinus">alpinus</tp:taxon-name-part></tp:taxon-name></italic>, <italic><tp:taxon-name><tp:taxon-name-part taxon-name-part-type="genus" reg="Coregonus">C.</tp:taxon-name-part> <tp:taxon-name-part taxon-name-part-type="species" reg="fatioi">fatioi</tp:taxon-name-part></tp:taxon-name></italic>, and <italic><tp:taxon-name><tp:taxon-name-part taxon-name-part-type="genus" reg="Coregonus">C.</tp:taxon-name-part> <tp:taxon-name-part taxon-name-part-type="species" reg="albellus">albellus</tp:taxon-name-part></tp:taxon-name></italic>, is present in both lakes. All four species displayed the same genetic relationships in both lakes (i.e., the same hierarchical grouping into distinct genotypic clusters and similar extends of genetic divergence). However, recent analyses of whole-genome data (De-Kayne et al. unpublished) revealed, that specimens of <italic><tp:taxon-name><tp:taxon-name-part taxon-name-part-type="genus" reg="Coregonus">C.</tp:taxon-name-part> <tp:taxon-name-part taxon-name-part-type="species" reg="steinmanni">steinmanni</tp:taxon-name-part></tp:taxon-name></italic> from Lake Thun do not group with those of <italic><tp:taxon-name><tp:taxon-name-part taxon-name-part-type="genus" reg="Coregonus">C.</tp:taxon-name-part> <tp:taxon-name-part taxon-name-part-type="species" reg="brienzii">brienzii</tp:taxon-name-part></tp:taxon-name></italic>, whereas those of the other three species from both lakes do cluster together. Instead the whole genome data suggests that <italic><tp:taxon-name><tp:taxon-name-part taxon-name-part-type="genus" reg="Coregonus">C.</tp:taxon-name-part> <tp:taxon-name-part taxon-name-part-type="species" reg="steinmanni">steinmanni</tp:taxon-name-part></tp:taxon-name></italic> clusters closer to <italic><tp:taxon-name><tp:taxon-name-part taxon-name-part-type="genus" reg="Coregonus">C.</tp:taxon-name-part> <tp:taxon-name-part taxon-name-part-type="species" reg="alpinus">alpinus</tp:taxon-name-part></tp:taxon-name></italic> from Lake Thun – as has previously been shown with genetic data (<xref ref-type="bibr" rid="B15">Dönz et al. 2018</xref>) – and that <italic><tp:taxon-name><tp:taxon-name-part taxon-name-part-type="genus" reg="Coregonus">C.</tp:taxon-name-part> <tp:taxon-name-part taxon-name-part-type="species" reg="brienzii">brienzii</tp:taxon-name-part></tp:taxon-name></italic> clusters closer to <italic><tp:taxon-name><tp:taxon-name-part taxon-name-part-type="genus" reg="Coregonus">C.</tp:taxon-name-part> <tp:taxon-name-part taxon-name-part-type="species" reg="fatioi">fatioi</tp:taxon-name-part></tp:taxon-name></italic> from Lake Brienz. Interestingly, we also find morphological relationships to differ between the lakes; in Lake Thun <italic><tp:taxon-name><tp:taxon-name-part taxon-name-part-type="genus" reg="Coregonus">C.</tp:taxon-name-part> <tp:taxon-name-part taxon-name-part-type="species" reg="steinmanni">steinmanni</tp:taxon-name-part></tp:taxon-name></italic> groups in morphospace with <italic><tp:taxon-name><tp:taxon-name-part taxon-name-part-type="genus" reg="Coregonus">C.</tp:taxon-name-part> <tp:taxon-name-part taxon-name-part-type="species" reg="alpinus">alpinus</tp:taxon-name-part></tp:taxon-name></italic>, whereas in Lake Brienz <italic><tp:taxon-name><tp:taxon-name-part taxon-name-part-type="genus" reg="Coregonus">C.</tp:taxon-name-part> <tp:taxon-name-part taxon-name-part-type="species" reg="brienzii">brienzii</tp:taxon-name-part></tp:taxon-name></italic> groups in morphospace with <italic><tp:taxon-name><tp:taxon-name-part taxon-name-part-type="genus" reg="Coregonus">C.</tp:taxon-name-part> <tp:taxon-name-part taxon-name-part-type="species" reg="fatioi">fatioi</tp:taxon-name-part></tp:taxon-name></italic>.</p><p><italic><tp:taxon-name>
                  <tp:taxon-name-part taxon-name-part-type="genus" reg="Coregonus">Coregonus</tp:taxon-name-part> <tp:taxon-name-part taxon-name-part-type="species" reg="brienzii">brienzii</tp:taxon-name-part></tp:taxon-name></italic> most likely feeds on a mix of benthic prey and zooplankton (stomach content: <xref ref-type="bibr" rid="B42">Maurer and Guthruf 2005</xref>; <xref ref-type="bibr" rid="B43">Müller et al. 2007</xref>; isotopic signatures: <xref ref-type="bibr" rid="B56">Selz 2008</xref>; <xref ref-type="bibr" rid="B25">Hudson 2011</xref>) and has a moderatly fast growth rate (<xref ref-type="bibr" rid="B43">Müller et al. 2007</xref>). It has to be noted that the work by <xref ref-type="bibr" rid="B35">Kirchhofer (1995)</xref>, <xref ref-type="bibr" rid="B42">Maurer and Guthruf (2005)</xref> and <xref ref-type="bibr" rid="B43">Müller et al. (2007)</xref> did not distinguish between all species in Lake Brienz and thus lumped different species together into few groups. <xref ref-type="bibr" rid="B42">Maurer and Guthruf (2005)</xref> and <xref ref-type="bibr" rid="B43">Müller et al. (2007)</xref> differentiated between "small-type" and "large-type" whitefish based on cohort-specific threshold values for length-at age. Based on morphology and ecology <xref ref-type="bibr" rid="B35">Kirchhofer (1995)</xref> differentiated in Lake Brienz between "Felchen" (comprising most likely of <italic><tp:taxon-name><tp:taxon-name-part taxon-name-part-type="genus" reg="Coregonus">C.</tp:taxon-name-part> <tp:taxon-name-part taxon-name-part-type="species" reg="alpinus">alpinus</tp:taxon-name-part></tp:taxon-name></italic>, <italic><tp:taxon-name><tp:taxon-name-part taxon-name-part-type="genus" reg="Coregonus">C.</tp:taxon-name-part> <tp:taxon-name-part taxon-name-part-type="species" reg="fatioi">fatioi</tp:taxon-name-part></tp:taxon-name></italic> and <italic><tp:taxon-name><tp:taxon-name-part taxon-name-part-type="genus" reg="Coregonus">C.</tp:taxon-name-part> <tp:taxon-name-part taxon-name-part-type="species" reg="brienzii">brienzii</tp:taxon-name-part></tp:taxon-name></italic>) and "Brienzlig" and "Winter-Brienzlig" (comprising of summer- and winter-spawning specimens of <italic><tp:taxon-name><tp:taxon-name-part taxon-name-part-type="genus" reg="Coregonus">C.</tp:taxon-name-part> <tp:taxon-name-part taxon-name-part-type="species" reg="albellus">albellus</tp:taxon-name-part></tp:taxon-name></italic>). Also, the isotopic work by <xref ref-type="bibr" rid="B56">Selz (2008)</xref>, and <xref ref-type="bibr" rid="B25">Hudson (2011)</xref> did not yet differentiate between <italic><tp:taxon-name><tp:taxon-name-part taxon-name-part-type="genus" reg="Coregonus">C.</tp:taxon-name-part> <tp:taxon-name-part taxon-name-part-type="species" reg="fatioi">fatioi</tp:taxon-name-part></tp:taxon-name></italic> and <italic><tp:taxon-name><tp:taxon-name-part taxon-name-part-type="genus" reg="Coregonus">C.</tp:taxon-name-part> <tp:taxon-name-part taxon-name-part-type="species" reg="brienzii">brienzii</tp:taxon-name-part></tp:taxon-name></italic>. The relative species abundances in the pelagic and benthic habitat from a habitat-stratified random sampling of Lake Brienz (mid-September 2011: Vonlanthen et al. 2013) shows, that <italic><tp:taxon-name><tp:taxon-name-part taxon-name-part-type="genus" reg="Coregonus">C.</tp:taxon-name-part> <tp:taxon-name-part taxon-name-part-type="species" reg="brienzii">brienzii</tp:taxon-name-part></tp:taxon-name></italic> is absent from the benthic habitat and is present in the moderately deep pelagic waters (30 m; <italic>N</italic> = 1) (<xref ref-type="bibr" rid="B15">Dönz et al. 2018</xref>). It is to note that the habitat-stratified random sampling data only covers a short period of time (one month in late summer) and it is thus not clear how the species is distributed spatially through the rest of the year. <italic><tp:taxon-name><tp:taxon-name-part taxon-name-part-type="genus" reg="Coregonus">Coregonus</tp:taxon-name-part> <tp:taxon-name-part taxon-name-part-type="species" reg="brienzii">brienzii</tp:taxon-name-part></tp:taxon-name></italic> resembles phenotypically <italic><tp:taxon-name><tp:taxon-name-part taxon-name-part-type="genus" reg="Coregonus">C.</tp:taxon-name-part> <tp:taxon-name-part taxon-name-part-type="species" reg="fatioi">fatioi</tp:taxon-name-part></tp:taxon-name></italic>. The average size (total length) at 3 years of age for specimens in this study is 254 + 14 mm (N = 8) (Suppl. material 1: Figures S5, S6). The size at 3 years of age of <italic><tp:taxon-name><tp:taxon-name-part taxon-name-part-type="genus" reg="Coregonus">C.</tp:taxon-name-part> <tp:taxon-name-part taxon-name-part-type="species" reg="brienzii">brienzii</tp:taxon-name-part></tp:taxon-name></italic> is similar to that of <italic><tp:taxon-name><tp:taxon-name-part taxon-name-part-type="genus" reg="Coregonus">C.</tp:taxon-name-part> <tp:taxon-name-part taxon-name-part-type="species" reg="fatioi">fatioi</tp:taxon-name-part></tp:taxon-name></italic>, slightly smaller than that of <italic><tp:taxon-name><tp:taxon-name-part taxon-name-part-type="genus" reg="Coregonus">C.</tp:taxon-name-part> <tp:taxon-name-part taxon-name-part-type="species" reg="alpinus">alpinus</tp:taxon-name-part></tp:taxon-name></italic> and consider<!--PageBreak-->ably larger than that of <italic><tp:taxon-name><tp:taxon-name-part taxon-name-part-type="genus" reg="Coregonus">C.</tp:taxon-name-part> <tp:taxon-name-part taxon-name-part-type="species" reg="albellus">albellus</tp:taxon-name-part></tp:taxon-name></italic> (Suppl. material 1: Figure S6). <italic><tp:taxon-name><tp:taxon-name-part taxon-name-part-type="genus" reg="Coregonus">Coregonus</tp:taxon-name-part> <tp:taxon-name-part taxon-name-part-type="species" reg="brienzii">brienzii</tp:taxon-name-part></tp:taxon-name></italic> has a short spawning season in late December (Suppl. material 1: Figure S3; <xref ref-type="bibr" rid="B15">Dönz et al. 2018</xref>). <italic><tp:taxon-name><tp:taxon-name-part taxon-name-part-type="genus" reg="Coregonus">Coregonus</tp:taxon-name-part> <tp:taxon-name-part taxon-name-part-type="species" reg="brienzii">brienzii</tp:taxon-name-part></tp:taxon-name></italic> spawns mostly in moderately shallow waters of 10 m down to 60 m and rarely to 100 m (Suppl. material 1: Figure S3; <xref ref-type="bibr" rid="B12">Bittner 2009</xref>; <xref ref-type="bibr" rid="B15">Dönz et al. 2018</xref>). The spawning season and depth of <italic><tp:taxon-name><tp:taxon-name-part taxon-name-part-type="genus" reg="Coregonus">C.</tp:taxon-name-part> <tp:taxon-name-part taxon-name-part-type="species" reg="brienzii">brienzii</tp:taxon-name-part></tp:taxon-name></italic> overlaps largely with that <italic><tp:taxon-name><tp:taxon-name-part taxon-name-part-type="genus" reg="Coregonus">C.</tp:taxon-name-part> <tp:taxon-name-part taxon-name-part-type="species" reg="fatioi">fatioi</tp:taxon-name-part></tp:taxon-name></italic>.</p></tp:treatment-sec><tp:treatment-sec sec-type="etymology" id="SECID0ECJCK"><title>Etymology.</title><p>The specific epithet <italic><tp:taxon-name><tp:taxon-name-part taxon-name-part-type="genus" reg="Coregonus"/><tp:taxon-name-part taxon-name-part-type="species" reg="brienzii">brienzii</tp:taxon-name-part></tp:taxon-name></italic> is the genitive of <italic>Brienz</italic>. We name this species after Lake Brienz, as it is the only endemic whitefish species known for Lake Brienz.</p></tp:treatment-sec><tp:treatment-sec sec-type="Common name" id="SECID0EFKCK"><title>Common name.</title><p>None. We suggest the German name «Brienzer Kleinbalchen»</p></tp:treatment-sec><tp:treatment-sec><!--Section generated to contain objects referenced in tp:taxon-treatment.--><table-wrap id="T7" position="float" orientation="portrait"><label>Table 7.</label><caption><p>Morphological and meristic data of <italic><tp:taxon-name><tp:taxon-name-part taxon-name-part-type="genus" reg="Coregonus">C.</tp:taxon-name-part> <tp:taxon-name-part taxon-name-part-type="species" reg="brienzii">brienzii</tp:taxon-name-part></tp:taxon-name></italic> from Lake Brienz, Switzerland, NMBE-1077126, female, holotype; paratypes N = 12. For females and for both sexes the range and the mean include the holotype.</p></caption><table id="TID0E2GJM" rules="all"><tbody><tr><td rowspan="4" colspan="1">
                  <bold>Morphological characters</bold>
                </td><td rowspan="1" colspan="1">
                  <bold><italic><tp:taxon-name>
                    <tp:taxon-name-part taxon-name-part-type="genus" reg="Coregonus">C.</tp:taxon-name-part> <tp:taxon-name-part taxon-name-part-type="species" reg="brienzii">brienzii</tp:taxon-name-part></tp:taxon-name></italic></bold>
                </td><td rowspan="1" colspan="6">
                  <bold>Lake Brienz</bold>
                </td></tr><tr><td rowspan="3" colspan="1">
                  <bold>Holotype</bold>
                </td><td rowspan="1" colspan="6">
                  <bold>Both sexes</bold>
                </td></tr><tr><td rowspan="1" colspan="2">
                  <bold><italic>N-total</italic> = 13</bold>
                </td><td rowspan="1" colspan="2">
                  <bold><italic>N-females</italic> = 4</bold>
                </td><td rowspan="1" colspan="2">
                  <bold><italic>N-males</italic> = 9</bold>
                </td></tr><tr><td rowspan="1" colspan="1">
                  <bold>Mean ± Stdev</bold>
                </td><td rowspan="1" colspan="1">
                  <bold>Range</bold>
                </td><td rowspan="1" colspan="1">
                  <bold>Mean ± Stdev</bold>
                </td><td rowspan="1" colspan="1">
                  <bold>Range</bold>
                </td><td rowspan="1" colspan="1">
                  <bold>Mean ± Stdev</bold>
                </td><td rowspan="1" colspan="1">
                  <bold>Range</bold>
                </td></tr><tr><td rowspan="1" colspan="1">
                  <bold>SL (mm)</bold>
                </td><td rowspan="1" colspan="1">223.0</td><td rowspan="1" colspan="1">181.5±37.0</td><td rowspan="1" colspan="1">(118–226)</td><td rowspan="1" colspan="1">187.8±47.4</td><td rowspan="1" colspan="1">(118–223)</td><td rowspan="1" colspan="1">178.7±34.3</td><td rowspan="1" colspan="1">(129–226)</td></tr><tr><td rowspan="1" colspan="8">
                  <bold>Percentage of standard length</bold>
                </td></tr><tr><td rowspan="1" colspan="1">
                  <bold>PelvFB</bold>
                </td><td rowspan="1" colspan="1">4.1</td><td rowspan="1" colspan="1">3.7±0.6</td><td rowspan="1" colspan="1">(2.8–4.8)</td><td rowspan="1" colspan="1">3.6±0.6</td><td rowspan="1" colspan="1">(2.8–4.2)</td><td rowspan="1" colspan="1">3.8±0.6</td><td rowspan="1" colspan="1">(2.9–4.8)</td></tr><tr><td rowspan="1" colspan="1">
                  <bold>PelvFS</bold>
                </td><td rowspan="1" colspan="1">6.1</td><td rowspan="1" colspan="1">6.1±0.8</td><td rowspan="1" colspan="1">(4.6–7.4)</td><td rowspan="1" colspan="1">5.8±0.4</td><td rowspan="1" colspan="1">(5.1–6.1)</td><td rowspan="1" colspan="1">6.3±0.9</td><td rowspan="1" colspan="1">(4.6–7.4)</td></tr><tr><td rowspan="1" colspan="1">
                  <bold>PelvF</bold>
                </td><td rowspan="1" colspan="1">15.2</td><td rowspan="1" colspan="1">15.6±1.1</td><td rowspan="1" colspan="1">(14–17.5)</td><td rowspan="1" colspan="1">15±0.5</td><td rowspan="1" colspan="1">(14.6–15.7)</td><td rowspan="1" colspan="1">15.9±1.2</td><td rowspan="1" colspan="1">(14–17.5)</td></tr><tr><td rowspan="1" colspan="1">
                  <bold>PecFB</bold>
                </td><td rowspan="1" colspan="1">3.1</td><td rowspan="1" colspan="1">3.1±0.2</td><td rowspan="1" colspan="1">(2.6–3.4)</td><td rowspan="1" colspan="1">3.0±0.3</td><td rowspan="1" colspan="1">(2.6–3.2)</td><td rowspan="1" colspan="1">3.1±0.2</td><td rowspan="1" colspan="1">(2.8–3.4)</td></tr><tr><td rowspan="1" colspan="1">
                  <bold>PecF1</bold>
                </td><td rowspan="1" colspan="1">16.0</td><td rowspan="1" colspan="1">15.9±1.6</td><td rowspan="1" colspan="1">(13.9–20.1)</td><td rowspan="1" colspan="1">15.4±0.7</td><td rowspan="1" colspan="1">(14.5–16.0)</td><td rowspan="1" colspan="1">16.2±1.8</td><td rowspan="1" colspan="1">(13.9–20.1)</td></tr><tr><td rowspan="1" colspan="1">
                  <bold>PecF2</bold>
                </td><td rowspan="1" colspan="1">17.0</td><td rowspan="1" colspan="1">16.8±1.6</td><td rowspan="1" colspan="1">(14–20.7)</td><td rowspan="1" colspan="1">16.4±0.7</td><td rowspan="1" colspan="1">(15.5–17)</td><td rowspan="1" colspan="1">17±1.9</td><td rowspan="1" colspan="1">(14–20.7)</td></tr><tr><td rowspan="1" colspan="1">
                  <bold>DFB</bold>
                </td><td rowspan="1" colspan="1">12.3</td><td rowspan="1" colspan="1">11.8±0.8</td><td rowspan="1" colspan="1">(10.4–12.9)</td><td rowspan="1" colspan="1">11.7±0.4</td><td rowspan="1" colspan="1">(11.3–12.3)</td><td rowspan="1" colspan="1">11.9±1.0</td><td rowspan="1" colspan="1">(10.4–12.9)</td></tr><tr><td rowspan="1" colspan="1">
                  <bold>DFAe</bold>
                </td><td rowspan="1" colspan="1">17.6</td><td rowspan="1" colspan="1">17.9±1.2</td><td rowspan="1" colspan="1">(15.5–19.8)</td><td rowspan="1" colspan="1">17.7±0.7</td><td rowspan="1" colspan="1">(16.9–18.6)</td><td rowspan="1" colspan="1">18.0±1.4</td><td rowspan="1" colspan="1">(15.5–19.8)</td></tr><tr><td rowspan="1" colspan="1">
                  <bold>DFAd</bold>
                </td><td rowspan="1" colspan="1">18.7</td><td rowspan="1" colspan="1">18.6±1.5</td><td rowspan="1" colspan="1">(15.3–20.8)</td><td rowspan="1" colspan="1">18.3±0.4</td><td rowspan="1" colspan="1">(17.8–18.7)</td><td rowspan="1" colspan="1">18.8±1.8</td><td rowspan="1" colspan="1">(15.3–20.8)</td></tr><tr><td rowspan="1" colspan="1">
                  <bold>DFPe</bold>
                </td><td rowspan="1" colspan="1">5.1</td><td rowspan="1" colspan="1">5.2±0.6</td><td rowspan="1" colspan="1">(4.2–6.5)</td><td rowspan="1" colspan="1">5.0±0.2</td><td rowspan="1" colspan="1">(4.7–5.2)</td><td rowspan="1" colspan="1">5.3±0.7</td><td rowspan="1" colspan="1">(4.2–6.5)</td></tr><tr><td rowspan="1" colspan="1">
                  <bold>AFB</bold>
                </td><td rowspan="1" colspan="1">13.7</td><td rowspan="1" colspan="1">12.4±0.9</td><td rowspan="1" colspan="1">(11.1–13.7)</td><td rowspan="1" colspan="1">12.9±1.1</td><td rowspan="1" colspan="1">(11.4–13.7)</td><td rowspan="1" colspan="1">12.2±0.7</td><td rowspan="1" colspan="1">(11.1–13.6)</td></tr><tr><td rowspan="1" colspan="1">
                  <bold>AFAe</bold>
                </td><td rowspan="1" colspan="1">11.1</td><td rowspan="1" colspan="1">11.2±1.0</td><td rowspan="1" colspan="1">(9.4–12.6)</td><td rowspan="1" colspan="1">11.2±0.5</td><td rowspan="1" colspan="1">(10.5–11.6)</td><td rowspan="1" colspan="1">11.2±1.2</td><td rowspan="1" colspan="1">(9.4–12.6)</td></tr><tr><td rowspan="1" colspan="1">
                  <bold>AdFB</bold>
                </td><td rowspan="1" colspan="1">5.1</td><td rowspan="1" colspan="1">5.5±0.8</td><td rowspan="1" colspan="1">(4.0–7.1)</td><td rowspan="1" colspan="1">5.2±0.3</td><td rowspan="1" colspan="1">(5.0–5.7)</td><td rowspan="1" colspan="1">5.6±0.9</td><td rowspan="1" colspan="1">(4.0–7.1)</td></tr><tr><td rowspan="1" colspan="1">
                  <bold>CF</bold>
                </td><td rowspan="1" colspan="1">23.8</td><td rowspan="1" colspan="1">24.1±1.1</td><td rowspan="1" colspan="1">(22.6–26.3)</td><td rowspan="1" colspan="1">23.2±0.5</td><td rowspan="1" colspan="1">(22.6–23.8)</td><td rowspan="1" colspan="1">24.5±1.1</td><td rowspan="1" colspan="1">(22.7–26.3)</td></tr><tr><td rowspan="1" colspan="1">
                  <bold>CD</bold>
                </td><td rowspan="1" colspan="1">7.3</td><td rowspan="1" colspan="1">7.3±0.3</td><td rowspan="1" colspan="1">(6.7–7.7)</td><td rowspan="1" colspan="1">7.1±0.4</td><td rowspan="1" colspan="1">(6.7–7.5)</td><td rowspan="1" colspan="1">7.4±0.2</td><td rowspan="1" colspan="1">(7.1–7.7)</td></tr><tr><td rowspan="1" colspan="1">
                  <bold>CL</bold>
                </td><td rowspan="1" colspan="1">13.9</td><td rowspan="1" colspan="1">13.8±1.0</td><td rowspan="1" colspan="1">(12.2–15.8)</td><td rowspan="1" colspan="1">14.0±0.4</td><td rowspan="1" colspan="1">(13.7–14.6)</td><td rowspan="1" colspan="1">13.7±1.1</td><td rowspan="1" colspan="1">(12.2–15.8)</td></tr><tr><td rowspan="1" colspan="1">
                  <bold>PAdC</bold>
                </td><td rowspan="1" colspan="1">18.8</td><td rowspan="1" colspan="1">19.1±0.7</td><td rowspan="1" colspan="1">(17.9–20.7)</td><td rowspan="1" colspan="1">19±0.4</td><td rowspan="1" colspan="1">(18.6–19.4)</td><td rowspan="1" colspan="1">19.1±0.9</td><td rowspan="1" colspan="1">(17.9–20.7)</td></tr><tr><td rowspan="1" colspan="1">
                  <bold>DHL</bold>
                </td><td rowspan="1" colspan="1">15.0</td><td rowspan="1" colspan="1">15.6±0.7</td><td rowspan="1" colspan="1">(14.6–16.8)</td><td rowspan="1" colspan="1">15.4±0.6</td><td rowspan="1" colspan="1">(15.0–16.3)</td><td rowspan="1" colspan="1">15.7±0.7</td><td rowspan="1" colspan="1">(14.6–16.8)</td></tr><tr><td rowspan="1" colspan="1">
                  <bold>PreP</bold>
                </td><td rowspan="1" colspan="1">48.6</td><td rowspan="1" colspan="1">51.1±1.7</td><td rowspan="1" colspan="1">(47.8–54.0)</td><td rowspan="1" colspan="1">50.9±1.8</td><td rowspan="1" colspan="1">(48.6–52.8)</td><td rowspan="1" colspan="1">51.2±1.8</td><td rowspan="1" colspan="1">(47.8–54.0)</td></tr><tr><td rowspan="1" colspan="1">
                  <bold>PreA</bold>
                </td><td rowspan="1" colspan="1">75.3</td><td rowspan="1" colspan="1">77.1±1.5</td><td rowspan="1" colspan="1">(74.3–79.5)</td><td rowspan="1" colspan="1">76.2±1.7</td><td rowspan="1" colspan="1">(74.3–78.2)</td><td rowspan="1" colspan="1">77.5±1.3</td><td rowspan="1" colspan="1">(75.4–79.5)</td></tr><tr><td rowspan="1" colspan="1">
                  <bold>PreD</bold>
                </td><td rowspan="1" colspan="1">46.2</td><td rowspan="1" colspan="1">47.5±1.7</td><td rowspan="1" colspan="1">(43.9–49.4)</td><td rowspan="1" colspan="1">47.2±1.1</td><td rowspan="1" colspan="1">(46.2–48.2)</td><td rowspan="1" colspan="1">47.6±2</td><td rowspan="1" colspan="1">(43.9–49.4)</td></tr><tr><td rowspan="1" colspan="1">
                  <bold>BD</bold>
                </td><td rowspan="1" colspan="1">24.6</td><td rowspan="1" colspan="1">22.6±1.7</td><td rowspan="1" colspan="1">(19.6–25.1)</td><td rowspan="1" colspan="1">22.7±2.5</td><td rowspan="1" colspan="1">(20.5–25.1)</td><td rowspan="1" colspan="1">22.6±1.5</td><td rowspan="1" colspan="1">(19.6–24.2)</td></tr><tr><td rowspan="1" colspan="1">
                  <bold>PostD</bold>
                </td><td rowspan="1" colspan="1">45.9</td><td rowspan="1" colspan="1">44.1±1.1</td><td rowspan="1" colspan="1">(42.4–45.9)</td><td rowspan="1" colspan="1">44.6±1.3</td><td rowspan="1" colspan="1">(43–45.9)</td><td rowspan="1" colspan="1">43.9±1.1</td><td rowspan="1" colspan="1">(42.4–45.5)</td></tr><tr><td rowspan="1" colspan="1">
                  <bold>TL</bold>
                </td><td rowspan="1" colspan="1">122.0</td><td rowspan="1" colspan="1">121.5±1.9</td><td rowspan="1" colspan="1">(117.8–124.4)</td><td rowspan="1" colspan="1">121.2±2.5</td><td rowspan="1" colspan="1">(117.8–123.8)</td><td rowspan="1" colspan="1">121.6±1.7</td><td rowspan="1" colspan="1">(119.2–124.4)</td></tr><tr><td rowspan="1" colspan="1">
                  <bold>HL (mm)</bold>
                </td><td rowspan="1" colspan="1">45.4</td><td rowspan="1" colspan="1">38.7±7.3</td><td rowspan="1" colspan="1">(26.7–47.4)</td><td rowspan="1" colspan="1">39.2±8.5</td><td rowspan="1" colspan="1">(26.7–45.4)</td><td rowspan="1" colspan="1">38.5±7.3</td><td rowspan="1" colspan="1">(28.3–47.4)</td></tr><tr><td rowspan="1" colspan="8">
                  <bold>Percentage of head length</bold>
                </td></tr><tr><td rowspan="1" colspan="1">
                  <bold>SN</bold>
                </td><td rowspan="1" colspan="1">25.6</td><td rowspan="1" colspan="1">23.3±1.8</td><td rowspan="1" colspan="1">(20.5–26.3)</td><td rowspan="1" colspan="1">23.6±2.1</td><td rowspan="1" colspan="1">(21.1–25.6)</td><td rowspan="1" colspan="1">23.2±1.7</td><td rowspan="1" colspan="1">(20.5–26.3)</td></tr><tr><td rowspan="1" colspan="1">
                  <bold>ED</bold>
                </td><td rowspan="1" colspan="1">24.4</td><td rowspan="1" colspan="1">25.3±1.6</td><td rowspan="1" colspan="1">(23.1–28.3)</td><td rowspan="1" colspan="1">25.2±1.6</td><td rowspan="1" colspan="1">(24.2–27.6)</td><td rowspan="1" colspan="1">25.3±1.7</td><td rowspan="1" colspan="1">(23.1–28.3)</td></tr><tr><td rowspan="1" colspan="1">
                  <bold>EC</bold>
                </td><td rowspan="1" colspan="1">27.8</td><td rowspan="1" colspan="1">29±2.3</td><td rowspan="1" colspan="1">(25.6–32.9)</td><td rowspan="1" colspan="1">28.8±3.1</td><td rowspan="1" colspan="1">(25.6–32.9)</td><td rowspan="1" colspan="1">29.1±2.1</td><td rowspan="1" colspan="1">(26.5–32.7)</td></tr><tr><td rowspan="1" colspan="1">
                  <bold>EH</bold>
                </td><td rowspan="1" colspan="1">22.0</td><td rowspan="1" colspan="1">24.4±1.4</td><td rowspan="1" colspan="1">(22–27.2)</td><td rowspan="1" colspan="1">23.9±1.7</td><td rowspan="1" colspan="1">(22–26.2)</td><td rowspan="1" colspan="1">24.7±1.3</td><td rowspan="1" colspan="1">(23–27.2)</td></tr><tr><td rowspan="1" colspan="1">
                  <bold>ES</bold>
                </td><td rowspan="1" colspan="1">3.5</td><td rowspan="1" colspan="1">4.7±1.2</td><td rowspan="1" colspan="1">(3.3–7.2)</td><td rowspan="1" colspan="1">4.8±1.4</td><td rowspan="1" colspan="1">(3.5–6.5)</td><td rowspan="1" colspan="1">4.7±1.2</td><td rowspan="1" colspan="1">(3.3–7.2)</td></tr><tr><td rowspan="1" colspan="1">
                  <bold>PostO</bold>
                </td><td rowspan="1" colspan="1">50.9</td><td rowspan="1" colspan="1">50.7±1.1</td><td rowspan="1" colspan="1">(48.2–52.3)</td><td rowspan="1" colspan="1">49.8±1.5</td><td rowspan="1" colspan="1">(48.2–51.1)</td><td rowspan="1" colspan="1">51.1±0.7</td><td rowspan="1" colspan="1">(50.3–52.3)</td></tr><tr><td rowspan="1" colspan="1">
                  <bold>HD</bold>
                </td><td rowspan="1" colspan="1">75.2</td><td rowspan="1" colspan="1">68.5±3.3</td><td rowspan="1" colspan="1">(64.4–75.2)</td><td rowspan="1" colspan="1">69.8±4.4</td><td rowspan="1" colspan="1">(65.2–75.2)</td><td rowspan="1" colspan="1">67.9±2.8</td><td rowspan="1" colspan="1">(64.4–73.1)</td></tr><tr><td rowspan="1" colspan="1">
                  <bold>MW</bold>
                </td><td rowspan="1" colspan="1">9.7</td><td rowspan="1" colspan="1">9.9±0.9</td><td rowspan="1" colspan="1">(8.5–10.9)</td><td rowspan="1" colspan="1">9.4±0.8</td><td rowspan="1" colspan="1">(8.5–10.3)</td><td rowspan="1" colspan="1">10.1±0.8</td><td rowspan="1" colspan="1">(8.6–10.9)</td></tr><tr><td rowspan="1" colspan="1">
                  <bold>UJ</bold>
                </td><td rowspan="1" colspan="1">30.2</td><td rowspan="1" colspan="1">29.5±1.6</td><td rowspan="1" colspan="1">(27.1–32)</td><td rowspan="1" colspan="1">29±1.8</td><td rowspan="1" colspan="1">(27.1–30.8)</td><td rowspan="1" colspan="1">29.6±1.6</td><td rowspan="1" colspan="1">(27.3–32)</td></tr><tr><td rowspan="1" colspan="1">
                  <bold>LJ</bold>
                </td><td rowspan="1" colspan="1">42.9</td><td rowspan="1" colspan="1">42.2±1.5</td><td rowspan="1" colspan="1">(40.5–45.7)</td><td rowspan="1" colspan="1">43.2±1.7</td><td rowspan="1" colspan="1">(42–45.7)</td><td rowspan="1" colspan="1">41.8±1.2</td><td rowspan="1" colspan="1">(40.5–43.7)</td></tr><tr><td rowspan="1" colspan="1">
                  <bold>M</bold>
                </td><td rowspan="1" colspan="1">23.4</td><td rowspan="1" colspan="1">21±2.4</td><td rowspan="1" colspan="1">(15.4–24)</td><td rowspan="1" colspan="1">21±3.9</td><td rowspan="1" colspan="1">(15.4–24)</td><td rowspan="1" colspan="1">21.1±1.7</td><td rowspan="1" colspan="1">(18.3–23.8)</td></tr><tr><td rowspan="1" colspan="1">
                  <bold>SD</bold>
                </td><td rowspan="1" colspan="1">7.0</td><td rowspan="1" colspan="1">8.8±1.4</td><td rowspan="1" colspan="1">(6.4–11.6)</td><td rowspan="1" colspan="1">7.4±0.9</td><td rowspan="1" colspan="1">(6.4–8.6)</td><td rowspan="1" colspan="1">9.4±1.2</td><td rowspan="1" colspan="1">(8–11.6)</td></tr><tr><td rowspan="1" colspan="1">
                  <bold>SW</bold>
                </td><td rowspan="1" colspan="1">18.0</td><td rowspan="1" colspan="1">17.8±1.2</td><td rowspan="1" colspan="1">(15.7–20.2)</td><td rowspan="1" colspan="1">17.6±0.6</td><td rowspan="1" colspan="1">(16.7–18)</td><td rowspan="1" colspan="1">17.8±1.4</td><td rowspan="1" colspan="1">(15.7–20.2)</td></tr><tr><td rowspan="1" colspan="1">
                  <bold>HW</bold>
                </td><td rowspan="1" colspan="1">52.1</td><td rowspan="1" colspan="1">48.1±3.1</td><td rowspan="1" colspan="1">(44.1–52.4)</td><td rowspan="1" colspan="1">48.5±4</td><td rowspan="1" colspan="1">(44.1–52.1)</td><td rowspan="1" colspan="1">47.9±2.9</td><td rowspan="1" colspan="1">(44.1–52.4)</td></tr><tr><td rowspan="1" colspan="1">
                  <bold>IOW</bold>
                </td><td rowspan="1" colspan="1">28.4</td><td rowspan="1" colspan="1">26.2±1.9</td><td rowspan="1" colspan="1">(22.8–30.7)</td><td rowspan="1" colspan="1">26.3±1.7</td><td rowspan="1" colspan="1">(25–28.4)</td><td rowspan="1" colspan="1">26.1±2.1</td><td rowspan="1" colspan="1">(22.8–30.7)</td></tr><tr><td rowspan="1" colspan="1">
                  <bold>INW</bold>
                </td><td rowspan="1" colspan="1">9.7</td><td rowspan="1" colspan="1">11.1±0.8</td><td rowspan="1" colspan="1">(9.7–12.6)</td><td rowspan="1" colspan="1">10.8±0.7</td><td rowspan="1" colspan="1">(9.7–11.2)</td><td rowspan="1" colspan="1">11.3±0.9</td><td rowspan="1" colspan="1">(10–12.6)</td></tr><tr><td rowspan="1" colspan="1">
                  <bold>LJW</bold>
                </td><td rowspan="1" colspan="1">14.1</td><td rowspan="1" colspan="1">11.5±1.2</td><td rowspan="1" colspan="1">(10.1–14.1)</td><td rowspan="1" colspan="1">11.9±2</td><td rowspan="1" colspan="1">(10.1–14.1)</td><td rowspan="1" colspan="1">11.3±0.6</td><td rowspan="1" colspan="1">(10.5–12.4)</td></tr><tr><td rowspan="1" colspan="1">
                  <bold>UJW</bold>
                </td><td rowspan="1" colspan="1">25.9</td><td rowspan="1" colspan="1">23.4±1.6</td><td rowspan="1" colspan="1">(20.2–26.1)</td><td rowspan="1" colspan="1">23.3±2.3</td><td rowspan="1" colspan="1">(20.2–25.9)</td><td rowspan="1" colspan="1">23.5±1.3</td><td rowspan="1" colspan="1">(21.4–26.1)</td></tr><tr><td rowspan="1" colspan="1">
                  <bold>MGR</bold>
                </td><td rowspan="1" colspan="1">13.5</td><td rowspan="1" colspan="1">13.5±1.3</td><td rowspan="1" colspan="1">(10.9–15.1)</td><td rowspan="1" colspan="1">13.7±1.6</td><td rowspan="1" colspan="1">(11.6–15.1)</td><td rowspan="1" colspan="1">13.3±1.3</td><td rowspan="1" colspan="1">(10.9–14.9)</td></tr><tr><td rowspan="1" colspan="1">
                  <bold>LGR</bold>
                </td><td rowspan="1" colspan="1">13.9</td><td rowspan="1" colspan="1">14 .7±1.6</td><td rowspan="1" colspan="1">(12.1–16.8)</td><td rowspan="1" colspan="1">14.8±2.2</td><td rowspan="1" colspan="1">(12.1–16.8)</td><td rowspan="1" colspan="1">14.7±1.4</td><td rowspan="1" colspan="1">(13–16.7)</td></tr><tr><td rowspan="1" colspan="1">
                  <bold>UA</bold>
                </td><td rowspan="1" colspan="1">20.4</td><td rowspan="1" colspan="1">18.5±1.7</td><td rowspan="1" colspan="1">(15.3–20.5)</td><td rowspan="1" colspan="1">19.6±0.8</td><td rowspan="1" colspan="1">(18.5–20.4)</td><td rowspan="1" colspan="1">18±1.7</td><td rowspan="1" colspan="1">(15.3–20.5)</td></tr><tr><td rowspan="1" colspan="1">
                  <bold>LA</bold>
                </td><td rowspan="1" colspan="1">40.4</td><td rowspan="1" colspan="1">35.5±2</td><td rowspan="1" colspan="1">(33–40.4)</td><td rowspan="1" colspan="1">37.2±2.5</td><td rowspan="1" colspan="1">(35–40.4)</td><td rowspan="1" colspan="1">34.8±1.4</td><td rowspan="1" colspan="1">(33–37.5)</td></tr><tr><td rowspan="1" colspan="2">
                  <bold>Meristic characters</bold>
                </td><td rowspan="1" colspan="1">
                  <bold>Mode</bold>
                </td><td rowspan="1" colspan="1">
                  <bold>Range</bold>
                </td><td rowspan="1" colspan="1">
                  <bold>Mode</bold>
                </td><td rowspan="1" colspan="1">
                  <bold>Range</bold>
                </td><td rowspan="1" colspan="1">
                  <bold>Mode</bold>
                </td><td rowspan="1" colspan="1">
                  <bold>Range</bold>
                </td></tr><tr><td rowspan="1" colspan="1">
                  <bold>PelvF unbranched</bold>
                </td><td rowspan="1" colspan="1">1</td><td rowspan="1" colspan="1">1</td><td rowspan="1" colspan="1">(1–1)</td><td rowspan="1" colspan="1">1</td><td rowspan="1" colspan="1">(1–1)</td><td rowspan="1" colspan="1">1</td><td rowspan="1" colspan="1">(1–1)</td></tr><tr><td rowspan="1" colspan="1">
                  <bold>PelvF branched</bold>
                </td><td rowspan="1" colspan="1">10</td><td rowspan="1" colspan="1">10</td><td rowspan="1" colspan="1">(9–11)</td><td rowspan="1" colspan="1">10</td><td rowspan="1" colspan="1">(9–10)</td><td rowspan="1" colspan="1">10</td><td rowspan="1" colspan="1">(10–11)</td></tr><tr><td rowspan="4" colspan="1">
                  <bold>Meristic characters</bold>
                </td><td rowspan="1" colspan="1">
                  <bold><italic><tp:taxon-name>
                    <tp:taxon-name-part taxon-name-part-type="genus" reg="Coregonus">C.</tp:taxon-name-part> <tp:taxon-name-part taxon-name-part-type="species" reg="brienzii">brienzii</tp:taxon-name-part></tp:taxon-name></italic></bold>
                </td><td rowspan="1" colspan="6">
                  <bold>Lake Brienz</bold>
                </td></tr><tr><td rowspan="3" colspan="1">
                  <bold>Holotype</bold>
                </td><td rowspan="1" colspan="6">
                  <bold>Both sexes</bold>
                </td></tr><tr><td rowspan="1" colspan="2">
                  <bold><italic>N-total</italic> = 13</bold>
                </td><td rowspan="1" colspan="2">
                  <bold><italic>N-females</italic> = 4</bold>
                </td><td rowspan="1" colspan="2">
                  <bold><italic>N-males</italic> = 9</bold>
                </td></tr><tr><td rowspan="1" colspan="1">
                  <bold>Mode</bold>
                </td><td rowspan="1" colspan="1">
                  <bold>Range</bold>
                </td><td rowspan="1" colspan="1">
                  <bold>Mode</bold>
                </td><td rowspan="1" colspan="1">
                  <bold>Range</bold>
                </td><td rowspan="1" colspan="1">
                  <bold>Mode</bold>
                </td><td rowspan="1" colspan="1">
                  <bold>Range</bold>
                </td></tr><tr><td rowspan="1" colspan="1">
                  <bold>PecF unbranched</bold>
                </td><td rowspan="1" colspan="1">1</td><td rowspan="1" colspan="1">1</td><td rowspan="1" colspan="1">(1–1)</td><td rowspan="1" colspan="1">1</td><td rowspan="1" colspan="1">(1–1)</td><td rowspan="1" colspan="1">1</td><td rowspan="1" colspan="1">(1–1)</td></tr><tr><td rowspan="1" colspan="1">
                  <bold>PecF branched</bold>
                </td><td rowspan="1" colspan="1">15</td><td rowspan="1" colspan="1">15</td><td rowspan="1" colspan="1">(15–17)</td><td rowspan="1" colspan="1">15</td><td rowspan="1" colspan="1">(15–17)</td><td rowspan="1" colspan="1">15</td><td rowspan="1" colspan="1">(15–17)</td></tr><tr><td rowspan="1" colspan="1">
                  <bold>DF unbranched</bold>
                </td><td rowspan="1" colspan="1">4</td><td rowspan="1" colspan="1">4</td><td rowspan="1" colspan="1">(3–4)</td><td rowspan="1" colspan="1">4</td><td rowspan="1" colspan="1">(4–4)</td><td rowspan="1" colspan="1">4</td><td rowspan="1" colspan="1">(3–4)</td></tr><tr><td rowspan="1" colspan="1">
                  <bold>DF branched</bold>
                </td><td rowspan="1" colspan="1">12</td><td rowspan="1" colspan="1">11</td><td rowspan="1" colspan="1">(10–13)</td><td rowspan="1" colspan="1">11</td><td rowspan="1" colspan="1">(10–12)</td><td rowspan="1" colspan="1">10</td><td rowspan="1" colspan="1">(10–13)</td></tr><tr><td rowspan="1" colspan="1">
                  <bold>AF unbranched</bold>
                </td><td rowspan="1" colspan="1">4</td><td rowspan="1" colspan="1">4</td><td rowspan="1" colspan="1">(3–4)</td><td rowspan="1" colspan="1">4</td><td rowspan="1" colspan="1">(4–4)</td><td rowspan="1" colspan="1">4</td><td rowspan="1" colspan="1">(3–4)</td></tr><tr><td rowspan="1" colspan="1">
                  <bold>AF branched</bold>
                </td><td rowspan="1" colspan="1">13</td><td rowspan="1" colspan="1">12</td><td rowspan="1" colspan="1">(11–13)</td><td rowspan="1" colspan="1">13</td><td rowspan="1" colspan="1">(11–13)</td><td rowspan="1" colspan="1">12</td><td rowspan="1" colspan="1">(12–12)</td></tr><tr><td rowspan="1" colspan="1">
                  <bold>LS</bold>
                </td><td rowspan="1" colspan="1">89</td><td rowspan="1" colspan="1">86</td><td rowspan="1" colspan="1">(80–91)</td><td rowspan="1" colspan="1">89</td><td rowspan="1" colspan="1">(80–91)</td><td rowspan="1" colspan="1">86</td><td rowspan="1" colspan="1">(80–88)</td></tr><tr><td rowspan="1" colspan="1">
                  <bold>PDS</bold>
                </td><td rowspan="1" colspan="1">36</td><td rowspan="1" colspan="1">35</td><td rowspan="1" colspan="1">(32–40)</td><td rowspan="1" colspan="1">na</td><td rowspan="1" colspan="1">(34–37)</td><td rowspan="1" colspan="1">32</td><td rowspan="1" colspan="1">(32–40)</td></tr><tr><td rowspan="1" colspan="1">
                  <bold>TDS</bold>
                </td><td rowspan="1" colspan="1">9</td><td rowspan="1" colspan="1">9</td><td rowspan="1" colspan="1">(7–10)</td><td rowspan="1" colspan="1">9</td><td rowspan="1" colspan="1">(7–9)</td><td rowspan="1" colspan="1">9</td><td rowspan="1" colspan="1">(8–10)</td></tr><tr><td rowspan="1" colspan="1">
                  <bold>TAS</bold>
                </td><td rowspan="1" colspan="1">8</td><td rowspan="1" colspan="1">8</td><td rowspan="1" colspan="1">(7–8)</td><td rowspan="1" colspan="1">8</td><td rowspan="1" colspan="1">(7–8)</td><td rowspan="1" colspan="1">8</td><td rowspan="1" colspan="1">(7–8)</td></tr><tr><td rowspan="1" colspan="1">
                  <bold>TPS</bold>
                </td><td rowspan="1" colspan="1">8</td><td rowspan="1" colspan="1">8</td><td rowspan="1" colspan="1">(8–9)</td><td rowspan="1" colspan="1">8</td><td rowspan="1" colspan="1">(8–8)</td><td rowspan="1" colspan="1">8</td><td rowspan="1" colspan="1">(8–9)</td></tr><tr><td rowspan="1" colspan="1">
                  <bold>UGR</bold>
                </td><td rowspan="1" colspan="1">14</td><td rowspan="1" colspan="1">14</td><td rowspan="1" colspan="1">(11–14)</td><td rowspan="1" colspan="1">13</td><td rowspan="1" colspan="1">(13–14)</td><td rowspan="1" colspan="1">12</td><td rowspan="1" colspan="1">(11–14)</td></tr><tr><td rowspan="1" colspan="1">
                  <bold>LGR</bold>
                </td><td rowspan="1" colspan="1">25</td><td rowspan="1" colspan="1">24</td><td rowspan="1" colspan="1">(20–25)</td><td rowspan="1" colspan="1">24</td><td rowspan="1" colspan="1">(24–25)</td><td rowspan="1" colspan="1">23</td><td rowspan="1" colspan="1">(20–25)</td></tr><tr><td rowspan="1" colspan="1">
                  <bold>total GR</bold>
                </td><td rowspan="1" colspan="1">39</td><td rowspan="1" colspan="1">37</td><td rowspan="1" colspan="1">(32–39)</td><td rowspan="1" colspan="1">37</td><td rowspan="1" colspan="1">(37–39)</td><td rowspan="1" colspan="1">32</td><td rowspan="1" colspan="1">(32–38)</td></tr></tbody></table></table-wrap><table-wrap id="T11" position="float" orientation="portrait"><label>Table 11.</label><caption><p>The first- and second-best ratios retrieved from the LDA ratio extractor of either head or body characters (see Table <xref ref-type="table" rid="T1">1</xref>) alone or combined, used for pair-wise comparisons of all contemporary specimens from the four whitefish species of Lake Brienz. For some species comparisons only a subset of characters could be used (a-l); the respective characters that were excluded are listed at the end of the table. Only external characters were used for the LDA comparisons, since internal characters (gill raker and gill arch length) cannot be measured on live specimens, and are thus not informative to assign specimens to species in the field. Due to large size differences between the species the LDA ratios were calculated with three different datasets; once each with individuals larger or smaller than 163.5mm standard length and once with the full size ranges of all species. For the multi-species comparisons, only the comparisons that yielded distinguishing ratios are shown. δ is a measure of how good shape discriminates in comparison to size (i.e., the smaller the less allometry). Ratios marked with an asterisk * have very little (for the pairwise species comparisons not more than one specimen of one species overlaps with that of the other species) or no overlap and were thus eligible for use in the species key and the diagnoses.</p></caption><table id="TID0EG5DO" rules="all"><tbody><tr><th rowspan="1" colspan="1">Characters</th><th rowspan="1" colspan="1">Species comparison</th><th rowspan="1" colspan="1">Size range</th><th rowspan="1" colspan="1">Best ratios</th><th rowspan="1" colspan="1">Range species 1</th><th rowspan="1" colspan="1">Range species 2</th><th rowspan="1" colspan="1">Standard distance</th><th rowspan="1" colspan="1">δ (Shape vs. size)</th></tr><tr><td rowspan="2" colspan="1">head + body</td><td rowspan="2" colspan="1">
                  <italic><tp:taxon-name>
                  <tp:taxon-name-part taxon-name-part-type="genus" reg="Coregonus">C.</tp:taxon-name-part> <tp:taxon-name-part taxon-name-part-type="species" reg="albellus">albellus</tp:taxon-name-part></tp:taxon-name> vs. <tp:taxon-name><tp:taxon-name-part taxon-name-part-type="genus" reg="Coregonus">C.</tp:taxon-name-part> <tp:taxon-name-part taxon-name-part-type="species" reg="alpinus">alpinus</tp:taxon-name-part></tp:taxon-name> (a)</italic>
                </td><td rowspan="2" colspan="1">&lt;163.5mm</td><td rowspan="1" colspan="1">1: PreA/LJ *</td><td rowspan="1" colspan="1">6.33-7.44</td><td rowspan="1" colspan="1">9.24-9.97</td><td rowspan="1" colspan="1">27.13</td><td rowspan="1" colspan="1">0.04</td></tr><tr><td rowspan="1" colspan="1">2: AFAe/M</td><td rowspan="1" colspan="1">1.65-2.25</td><td rowspan="1" colspan="1">2.58-2.63</td><td rowspan="1" colspan="1">25.94</td><td rowspan="1" colspan="1">0.04</td></tr><tr><td rowspan="2" colspan="1">body</td><td rowspan="2" colspan="1">
                  <italic><tp:taxon-name>
                  <tp:taxon-name-part taxon-name-part-type="genus" reg="Coregonus">C.</tp:taxon-name-part> <tp:taxon-name-part taxon-name-part-type="species" reg="albellus">albellus</tp:taxon-name-part></tp:taxon-name> vs. <tp:taxon-name><tp:taxon-name-part taxon-name-part-type="genus" reg="Coregonus">C.</tp:taxon-name-part> <tp:taxon-name-part taxon-name-part-type="species" reg="alpinus">alpinus</tp:taxon-name-part></tp:taxon-name></italic>
                </td><td rowspan="2" colspan="1">&lt;163.5mm</td><td rowspan="1" colspan="1">1: PecF2/DFAd *</td><td rowspan="1" colspan="1">0.81-1.06</td><td rowspan="1" colspan="1">0.78-0.8</td><td rowspan="1" colspan="1">9.97</td><td rowspan="1" colspan="1">0.14</td></tr><tr><td rowspan="1" colspan="1">2: DHL/PreD</td><td rowspan="1" colspan="1">0.34-0.42</td><td rowspan="1" colspan="1">0.32-0.34</td><td rowspan="1" colspan="1">9.4</td><td rowspan="1" colspan="1">0.15</td></tr><tr><td rowspan="2" colspan="1">head</td><td rowspan="2" colspan="1">
                  <italic><tp:taxon-name>
                  <tp:taxon-name-part taxon-name-part-type="genus" reg="Coregonus">C.</tp:taxon-name-part> <tp:taxon-name-part taxon-name-part-type="species" reg="albellus">albellus</tp:taxon-name-part></tp:taxon-name> vs. <tp:taxon-name><tp:taxon-name-part taxon-name-part-type="genus" reg="Coregonus">C.</tp:taxon-name-part> <tp:taxon-name-part taxon-name-part-type="species" reg="alpinus">alpinus</tp:taxon-name-part></tp:taxon-name></italic>
                </td><td rowspan="2" colspan="1">&lt;163.5mm</td><td rowspan="1" colspan="1">1: HD/LJ</td><td rowspan="1" colspan="1">1.30-1.55</td><td rowspan="1" colspan="1">1.77-1.92</td><td rowspan="1" colspan="1">15.43</td><td rowspan="1" colspan="1">0.02</td></tr><tr><td rowspan="1" colspan="1">2: IOW/UJW</td><td rowspan="1" colspan="1">0.89-1.30</td><td rowspan="1" colspan="1">1.20-1.26</td><td rowspan="1" colspan="1">14.14</td><td rowspan="1" colspan="1">0.02</td></tr><tr><td rowspan="2" colspan="1">head + body</td><td rowspan="2" colspan="1">
                  <italic><tp:taxon-name>
                  <tp:taxon-name-part taxon-name-part-type="genus" reg="Coregonus">C.</tp:taxon-name-part> <tp:taxon-name-part taxon-name-part-type="species" reg="albellus">albellus</tp:taxon-name-part></tp:taxon-name> vs. <tp:taxon-name><tp:taxon-name-part taxon-name-part-type="genus" reg="Coregonus">C.</tp:taxon-name-part> <tp:taxon-name-part taxon-name-part-type="species" reg="fatioi">fatioi</tp:taxon-name-part></tp:taxon-name></italic>
                </td><td rowspan="2" colspan="1">&lt;163.5mm</td><td rowspan="1" colspan="1">1: PecF2/PreA *</td><td rowspan="1" colspan="1">0.22-0.28</td><td rowspan="1" colspan="1">0.2-0.22</td><td rowspan="1" colspan="1">5.78</td><td rowspan="1" colspan="1">0.16</td></tr><tr><td rowspan="1" colspan="1">2: DHL/PreP</td><td rowspan="1" colspan="1">0.31-0.38</td><td rowspan="1" colspan="1">0.30-0.32</td><td rowspan="1" colspan="1">4.49</td><td rowspan="1" colspan="1">0.2</td></tr><tr><td rowspan="2" colspan="1">body</td><td rowspan="2" colspan="1">
                  <italic><tp:taxon-name>
                  <tp:taxon-name-part taxon-name-part-type="genus" reg="Coregonus">C.</tp:taxon-name-part> <tp:taxon-name-part taxon-name-part-type="species" reg="albellus">albellus</tp:taxon-name-part></tp:taxon-name> vs. <tp:taxon-name><tp:taxon-name-part taxon-name-part-type="genus" reg="Coregonus">C.</tp:taxon-name-part> <tp:taxon-name-part taxon-name-part-type="species" reg="fatioi">fatioi</tp:taxon-name-part></tp:taxon-name></italic>
                </td><td rowspan="2" colspan="1">&lt;163.5mm</td><td rowspan="1" colspan="1">1: PecF2/PreA *</td><td rowspan="1" colspan="1">0.22-0.28</td><td rowspan="1" colspan="1">0.2-0.22</td><td rowspan="1" colspan="1">6.76</td><td rowspan="1" colspan="1">0.17</td></tr><tr><td rowspan="1" colspan="1">2: DHL/TL</td><td rowspan="1" colspan="1">0.13-0.18</td><td rowspan="1" colspan="1">0.13-0.14</td><td rowspan="1" colspan="1">5.7</td><td rowspan="1" colspan="1">0.19</td></tr><tr><td rowspan="2" colspan="1">head</td><td rowspan="2" colspan="1">
                  <italic><tp:taxon-name>
                  <tp:taxon-name-part taxon-name-part-type="genus" reg="Coregonus">C.</tp:taxon-name-part> <tp:taxon-name-part taxon-name-part-type="species" reg="albellus">albellus</tp:taxon-name-part></tp:taxon-name> vs. <tp:taxon-name><tp:taxon-name-part taxon-name-part-type="genus" reg="Coregonus">C.</tp:taxon-name-part> <tp:taxon-name-part taxon-name-part-type="species" reg="fatioi">fatioi</tp:taxon-name-part></tp:taxon-name></italic>
                </td><td rowspan="2" colspan="1">&lt;163.5mm</td><td rowspan="1" colspan="1">1: UJ/ES *</td><td rowspan="1" colspan="1">6.81-12.42</td><td rowspan="1" colspan="1">4.51-6.15</td><td rowspan="1" colspan="1">8.63</td><td rowspan="1" colspan="1">0.12</td></tr><tr><td rowspan="1" colspan="1">2: EH/HL *</td><td rowspan="1" colspan="1">0.27-0.31</td><td rowspan="1" colspan="1">0.23-0.27</td><td rowspan="1" colspan="1">7.3</td><td rowspan="1" colspan="1">0.14</td></tr><tr><td rowspan="2" colspan="1">head + body</td><td rowspan="2" colspan="1">
                  <italic><tp:taxon-name>
                  <tp:taxon-name-part taxon-name-part-type="genus" reg="Coregonus">C.</tp:taxon-name-part> <tp:taxon-name-part taxon-name-part-type="species" reg="albellus">albellus</tp:taxon-name-part></tp:taxon-name> vs. <tp:taxon-name><tp:taxon-name-part taxon-name-part-type="genus" reg="Coregonus">C.</tp:taxon-name-part> <tp:taxon-name-part taxon-name-part-type="species" reg="brienzii">brienzii</tp:taxon-name-part></tp:taxon-name> (b)</italic>
                </td><td rowspan="2" colspan="1">&lt;163.5mm</td><td rowspan="1" colspan="1">1: PreD/LJ *</td><td rowspan="1" colspan="1">3.99-4.68</td><td rowspan="1" colspan="1">5.05-5.57</td><td rowspan="1" colspan="1">47.9</td><td rowspan="1" colspan="1">0.01</td></tr><tr><td rowspan="1" colspan="1">2: M/ES *</td><td rowspan="1" colspan="1">5.35-9.76</td><td rowspan="1" colspan="1">3.31-4.37</td><td rowspan="1" colspan="1">47.63</td><td rowspan="1" colspan="1">0.01</td></tr><tr><td rowspan="2" colspan="1">body</td><td rowspan="2" colspan="1">
                  <italic><tp:taxon-name>
                  <tp:taxon-name-part taxon-name-part-type="genus" reg="Coregonus">C.</tp:taxon-name-part> <tp:taxon-name-part taxon-name-part-type="species" reg="albellus">albellus</tp:taxon-name-part></tp:taxon-name> vs. <tp:taxon-name><tp:taxon-name-part taxon-name-part-type="genus" reg="Coregonus">C.</tp:taxon-name-part> <tp:taxon-name-part taxon-name-part-type="species" reg="brienzii">brienzii</tp:taxon-name-part></tp:taxon-name></italic>
                </td><td rowspan="2" colspan="1">&lt;163.5mm</td><td rowspan="1" colspan="1">1: PecF2/PreD *</td><td rowspan="1" colspan="1">0.36-0.45</td><td rowspan="1" colspan="1">0.29-0.32</td><td rowspan="1" colspan="1">15.95</td><td rowspan="1" colspan="1">0.06</td></tr><tr><td rowspan="1" colspan="1">2: DHL/TL</td><td rowspan="1" colspan="1">0.13-0.18</td><td rowspan="1" colspan="1">0.13-0.14</td><td rowspan="1" colspan="1">9.91</td><td rowspan="1" colspan="1">0.05</td></tr><tr><td rowspan="2" colspan="1">head</td><td rowspan="2" colspan="1">
                  <italic><tp:taxon-name>
                  <tp:taxon-name-part taxon-name-part-type="genus" reg="Coregonus">C.</tp:taxon-name-part> <tp:taxon-name-part taxon-name-part-type="species" reg="albellus">albellus</tp:taxon-name-part></tp:taxon-name> vs. <tp:taxon-name><tp:taxon-name-part taxon-name-part-type="genus" reg="Coregonus">C.</tp:taxon-name-part> <tp:taxon-name-part taxon-name-part-type="species" reg="brienzii">brienzii</tp:taxon-name-part></tp:taxon-name></italic>
                </td><td rowspan="2" colspan="1">&lt;163.5mm</td><td rowspan="1" colspan="1">1: LJ/ES *</td><td rowspan="1" colspan="1">9.62-17.28</td><td rowspan="1" colspan="1">6.01-6.49</td><td rowspan="1" colspan="1">12.51</td><td rowspan="1" colspan="1">0.05</td></tr><tr><td rowspan="1" colspan="1">2: HL/UJ</td><td rowspan="1" colspan="1">2.87-3.5</td><td rowspan="1" colspan="1">3.19-3.6</td><td rowspan="1" colspan="1">8.87</td><td rowspan="1" colspan="1">0.04</td></tr><tr><td rowspan="1" colspan="1">
                  <bold>Characters</bold>
                </td><td rowspan="1" colspan="1">
                  <bold>Species comparison</bold>
                </td><td rowspan="1" colspan="1">
                  <bold>Size range</bold>
                </td><td rowspan="1" colspan="1">
                  <bold>Best ratios</bold>
                </td><td rowspan="1" colspan="1">
                  <bold>Range species 1</bold>
                </td><td rowspan="1" colspan="1">
                  <bold>Range species 2</bold>
                </td><td rowspan="1" colspan="1">
                  <bold>Standard distance</bold>
                </td><td rowspan="1" colspan="1">
                  <bold>δ (Shape vs. size)</bold>
                </td></tr><tr><td rowspan="2" colspan="1">head + body</td><td rowspan="2" colspan="1">
                  <italic><tp:taxon-name>
                  <tp:taxon-name-part taxon-name-part-type="genus" reg="Coregonus">C.</tp:taxon-name-part> <tp:taxon-name-part taxon-name-part-type="species" reg="alpinus">alpinus</tp:taxon-name-part></tp:taxon-name> vs. <tp:taxon-name><tp:taxon-name-part taxon-name-part-type="genus" reg="Coregonus">C.</tp:taxon-name-part> <tp:taxon-name-part taxon-name-part-type="species" reg="fatioi">fatioi</tp:taxon-name-part></tp:taxon-name> (b)</italic>
                </td><td rowspan="2" colspan="1">&gt;163.5mm</td><td rowspan="1" colspan="1">1: AFAe/UJ *</td><td rowspan="1" colspan="1">1.96-2.5</td><td rowspan="1" colspan="1">1.66-1.96</td><td rowspan="1" colspan="1">26.08</td><td rowspan="1" colspan="1">0.04</td></tr><tr><td rowspan="1" colspan="1">2: CL/PreA</td><td rowspan="1" colspan="1">0.14-0.18</td><td rowspan="1" colspan="1">0.17-0.21</td><td rowspan="1" colspan="1">26.46</td><td rowspan="1" colspan="1">0.04</td></tr><tr><td rowspan="2" colspan="1">body</td><td rowspan="2" colspan="1">
                  <italic><tp:taxon-name>
                  <tp:taxon-name-part taxon-name-part-type="genus" reg="Coregonus">C.</tp:taxon-name-part> <tp:taxon-name-part taxon-name-part-type="species" reg="alpinus">alpinus</tp:taxon-name-part></tp:taxon-name> vs. <tp:taxon-name><tp:taxon-name-part taxon-name-part-type="genus" reg="Coregonus">C.</tp:taxon-name-part> <tp:taxon-name-part taxon-name-part-type="species" reg="fatioi">fatioi</tp:taxon-name-part></tp:taxon-name></italic>
                </td><td rowspan="2" colspan="1">&gt;163.5mm</td><td rowspan="1" colspan="1">1: AFae/TL</td><td rowspan="1" colspan="1">0.1-0.11</td><td rowspan="1" colspan="1">0.09-0.1</td><td rowspan="1" colspan="1">13.41</td><td rowspan="1" colspan="1">0.11</td></tr><tr><td rowspan="1" colspan="1">2: CL/PreA</td><td rowspan="1" colspan="1">0.14-0.18</td><td rowspan="1" colspan="1">0.17-0.21</td><td rowspan="1" colspan="1">13.41</td><td rowspan="1" colspan="1">0.11</td></tr><tr><td rowspan="2" colspan="1">head</td><td rowspan="2" colspan="1">
                  <italic><tp:taxon-name>
                  <tp:taxon-name-part taxon-name-part-type="genus" reg="Coregonus">C.</tp:taxon-name-part> <tp:taxon-name-part taxon-name-part-type="species" reg="alpinus">alpinus</tp:taxon-name-part></tp:taxon-name> vs. <tp:taxon-name><tp:taxon-name-part taxon-name-part-type="genus" reg="Coregonus">C.</tp:taxon-name-part> <tp:taxon-name-part taxon-name-part-type="species" reg="fatioi">fatioi</tp:taxon-name-part></tp:taxon-name></italic>
                </td><td rowspan="2" colspan="1">&gt;163.5mm</td><td rowspan="1" colspan="1">1: HL/UJ *</td><td rowspan="1" colspan="1">3.55-3.93</td><td rowspan="1" colspan="1">3.13-3.55</td><td rowspan="1" colspan="1">11.51</td><td rowspan="1" colspan="1">0.07</td></tr><tr><td rowspan="1" colspan="1">2: LJW/UJW</td><td rowspan="1" colspan="1">0.33-0.44</td><td rowspan="1" colspan="1">0.38-0.55</td><td rowspan="1" colspan="1">11.02</td><td rowspan="1" colspan="1">0.07</td></tr><tr><td rowspan="2" colspan="1">head + body</td><td rowspan="2" colspan="1">
                  <italic><tp:taxon-name>
                  <tp:taxon-name-part taxon-name-part-type="genus" reg="Coregonus">C.</tp:taxon-name-part> <tp:taxon-name-part taxon-name-part-type="species" reg="alpinus">alpinus</tp:taxon-name-part></tp:taxon-name> vs. <tp:taxon-name><tp:taxon-name-part taxon-name-part-type="genus" reg="Coregonus">C.</tp:taxon-name-part> <tp:taxon-name-part taxon-name-part-type="species" reg="brienzii">brienzii</tp:taxon-name-part></tp:taxon-name> (c)</italic>
                </td><td rowspan="2" colspan="1">&gt;163.5mm</td><td rowspan="1" colspan="1">1: CD/SW *</td><td rowspan="1" colspan="1">2.25-2.64</td><td rowspan="1" colspan="1">1.82-2.04</td><td rowspan="1" colspan="1">34.25</td><td rowspan="1" colspan="1">0.02</td></tr><tr><td rowspan="1" colspan="1">2: LJW/UJW *</td><td rowspan="1" colspan="1">0.33-0.44</td><td rowspan="1" colspan="1">0.45-0.55</td><td rowspan="1" colspan="1">33.91</td><td rowspan="1" colspan="1">0.02</td></tr><tr><td rowspan="2" colspan="1">body</td><td rowspan="2" colspan="1">
                  <italic><tp:taxon-name>
                  <tp:taxon-name-part taxon-name-part-type="genus" reg="Coregonus">C.</tp:taxon-name-part> <tp:taxon-name-part taxon-name-part-type="species" reg="alpinus">alpinus</tp:taxon-name-part></tp:taxon-name> vs. <tp:taxon-name><tp:taxon-name-part taxon-name-part-type="genus" reg="Coregonus">C.</tp:taxon-name-part> <tp:taxon-name-part taxon-name-part-type="species" reg="brienzii">brienzii</tp:taxon-name-part></tp:taxon-name> (d)</italic>
                </td><td rowspan="2" colspan="1">&gt;163.5mm</td><td rowspan="1" colspan="1">1: DFAe/PAdC *</td><td rowspan="1" colspan="1">1.11-1.32</td><td rowspan="1" colspan="1">0.96-1.16</td><td rowspan="1" colspan="1">18.53</td><td rowspan="1" colspan="1">0.07</td></tr><tr><td rowspan="1" colspan="1">2: CD/AFB</td><td rowspan="1" colspan="1">0.61-0.68</td><td rowspan="1" colspan="1">0.52-0.62</td><td rowspan="1" colspan="1">18.31</td><td rowspan="1" colspan="1">0.07</td></tr><tr><td rowspan="2" colspan="1">head</td><td rowspan="2" colspan="1">
                  <italic><tp:taxon-name>
                  <tp:taxon-name-part taxon-name-part-type="genus" reg="Coregonus">C.</tp:taxon-name-part> <tp:taxon-name-part taxon-name-part-type="species" reg="alpinus">alpinus</tp:taxon-name-part></tp:taxon-name> vs. <tp:taxon-name><tp:taxon-name-part taxon-name-part-type="genus" reg="Coregonus">C.</tp:taxon-name-part> <tp:taxon-name-part taxon-name-part-type="species" reg="brienzii">brienzii</tp:taxon-name-part></tp:taxon-name> (e)</italic>
                </td><td rowspan="2" colspan="1">&gt;163.5mm</td><td rowspan="1" colspan="1">1: LJW/UJW *</td><td rowspan="1" colspan="1">0.33-0.44</td><td rowspan="1" colspan="1">0.45-0.55</td><td rowspan="1" colspan="1">7.44</td><td rowspan="1" colspan="1">0.08</td></tr><tr><td rowspan="1" colspan="1">2: PostO/UJ</td><td rowspan="1" colspan="1">1.8-2.12</td><td rowspan="1" colspan="1">1.57-1.86</td><td rowspan="1" colspan="1">6.78</td><td rowspan="1" colspan="1">0.08</td></tr><tr><td rowspan="1" colspan="1">
                  <bold>Characters</bold>
                </td><td rowspan="1" colspan="1">
                  <bold>Species comparison</bold>
                </td><td rowspan="1" colspan="1">
                  <bold>Size range</bold>
                </td><td rowspan="1" colspan="1">
                  <bold>Best ratios</bold>
                </td><td rowspan="1" colspan="1">
                  <bold>Range species 1</bold>
                </td><td rowspan="1" colspan="1">
                  <bold>Range species 2</bold>
                </td><td rowspan="1" colspan="1">
                  <bold>Standard distance</bold>
                </td><td rowspan="1" colspan="1">
                  <bold>δ (Shape vs. size)</bold>
                </td></tr><tr><td rowspan="2" colspan="1">head + body</td><td rowspan="2" colspan="1">
                  <italic><tp:taxon-name>
                  <tp:taxon-name-part taxon-name-part-type="genus" reg="Coregonus">C.</tp:taxon-name-part> <tp:taxon-name-part taxon-name-part-type="species" reg="fatioi">fatioi</tp:taxon-name-part></tp:taxon-name> vs. <tp:taxon-name><tp:taxon-name-part taxon-name-part-type="genus" reg="Coregonus">C.</tp:taxon-name-part> <tp:taxon-name-part taxon-name-part-type="species" reg="brienzii">brienzii</tp:taxon-name-part></tp:taxon-name> (f)</italic>
                </td><td rowspan="2" colspan="1">&gt;163.5mm</td><td rowspan="1" colspan="1">1: CL/PAdC</td><td rowspan="1" colspan="1">0.71-0.86</td><td rowspan="1" colspan="1">0.66-0.76</td><td rowspan="1" colspan="1">7.46</td><td rowspan="1" colspan="1">0.08</td></tr><tr><td rowspan="1" colspan="1">2: BD/LJ</td><td rowspan="1" colspan="1">2.44-3.05</td><td rowspan="1" colspan="1">2.31-2.82</td><td rowspan="1" colspan="1">7.36</td><td rowspan="1" colspan="1">0.08</td></tr><tr><td rowspan="2" colspan="1">body</td><td rowspan="2" colspan="1">
                  <italic><tp:taxon-name>
                  <tp:taxon-name-part taxon-name-part-type="genus" reg="Coregonus">C.</tp:taxon-name-part> <tp:taxon-name-part taxon-name-part-type="species" reg="fatioi">fatioi</tp:taxon-name-part></tp:taxon-name> vs. <tp:taxon-name><tp:taxon-name-part taxon-name-part-type="genus" reg="Coregonus">C.</tp:taxon-name-part> <tp:taxon-name-part taxon-name-part-type="species" reg="brienzii">brienzii</tp:taxon-name-part></tp:taxon-name></italic>
                </td><td rowspan="2" colspan="1">&gt;163.5mm</td><td rowspan="1" colspan="1">1: CL/PAdC</td><td rowspan="1" colspan="1">0.71-0.86</td><td rowspan="1" colspan="1">0.66-0.76</td><td rowspan="1" colspan="1">6.04</td><td rowspan="1" colspan="1">0.1</td></tr><tr><td rowspan="1" colspan="1">2: CF/BD</td><td rowspan="1" colspan="1">0.87-1.13</td><td rowspan="1" colspan="1">0.93-1.12</td><td rowspan="1" colspan="1">5.92</td><td rowspan="1" colspan="1">0.1</td></tr><tr><td rowspan="2" colspan="1">head</td><td rowspan="2" colspan="1">
                  <italic><tp:taxon-name>
                  <tp:taxon-name-part taxon-name-part-type="genus" reg="Coregonus">C.</tp:taxon-name-part> <tp:taxon-name-part taxon-name-part-type="species" reg="fatioi">fatioi</tp:taxon-name-part></tp:taxon-name> vs. <tp:taxon-name><tp:taxon-name-part taxon-name-part-type="genus" reg="Coregonus">C.</tp:taxon-name-part> <tp:taxon-name-part taxon-name-part-type="species" reg="brienzii">brienzii</tp:taxon-name-part></tp:taxon-name></italic>
                </td><td rowspan="2" colspan="1">&gt;163.5mm</td><td rowspan="1" colspan="1">1: ED/M</td><td rowspan="1" colspan="1">1.03-1.19</td><td rowspan="1" colspan="1">1.04-1.57</td><td rowspan="1" colspan="1">3.58</td><td rowspan="1" colspan="1">0.18</td></tr><tr><td rowspan="1" colspan="1">2: HW/UJW</td><td rowspan="1" colspan="1">1.89-2.23</td><td rowspan="1" colspan="1">1.88-2.33</td><td rowspan="1" colspan="1">3.38</td><td rowspan="1" colspan="1">0.19</td></tr><tr><td rowspan="1" colspan="1">
                  <bold>Characters</bold>
                </td><td rowspan="1" colspan="1">
                  <bold>Species comparison</bold>
                </td><td rowspan="1" colspan="1">
                  <bold>Size range</bold>
                </td><td rowspan="1" colspan="1">
                  <bold>Best ratios</bold>
                </td><td rowspan="1" colspan="1">
                  <bold>Range species 1</bold>
                </td><td rowspan="1" colspan="1">
                  <bold>Range species 2</bold>
                </td><td rowspan="1" colspan="1">
                  <bold>Standard distance</bold>
                </td><td rowspan="1" colspan="1">
                  <bold>δ (Shape vs. size)</bold>
                </td></tr><tr><td rowspan="2" colspan="1">head + body</td><td rowspan="2" colspan="1">
                  <italic><tp:taxon-name>
                  <tp:taxon-name-part taxon-name-part-type="genus" reg="Coregonus">C.</tp:taxon-name-part> <tp:taxon-name-part taxon-name-part-type="species" reg="alpinus">alpinus</tp:taxon-name-part></tp:taxon-name> vs. other 3 species</italic>
                </td><td rowspan="2" colspan="1">&lt;163.5mm</td><td rowspan="1" colspan="1">1: DFAd/LJ *</td><td rowspan="1" colspan="1">2.57-2.58</td><td rowspan="1" colspan="1">1.6-2.1</td><td rowspan="1" colspan="1">23.47</td><td rowspan="1" colspan="1">0.03</td></tr><tr><td rowspan="1" colspan="1">2: AdFB/PAdC</td><td rowspan="1" colspan="1">0.26-0.28</td><td rowspan="1" colspan="1">0.21-0.42</td><td rowspan="1" colspan="1">22.66</td><td rowspan="1" colspan="1">0.03</td></tr><tr><td rowspan="2" colspan="1">head + body</td><td rowspan="2" colspan="1">
                  <italic><tp:taxon-name>
                  <tp:taxon-name-part taxon-name-part-type="genus" reg="Coregonus">C.</tp:taxon-name-part> <tp:taxon-name-part taxon-name-part-type="species" reg="albellus">albellus</tp:taxon-name-part></tp:taxon-name> vs. other 3 species</italic>
                </td><td rowspan="2" colspan="1">&lt;163.5mm</td><td rowspan="1" colspan="1">1: PostD/EH *</td><td rowspan="1" colspan="1">5.47-6.93</td><td rowspan="1" colspan="1">7.5-8.9</td><td rowspan="1" colspan="1">48.36</td><td rowspan="1" colspan="1">0.02</td></tr><tr><td rowspan="1" colspan="1">2: UJW/ES</td><td rowspan="1" colspan="1">4.88-9.3</td><td rowspan="1" colspan="1">3.41-5.31</td><td rowspan="1" colspan="1">48.13</td><td rowspan="1" colspan="1">0.02</td></tr><tr><td rowspan="2" colspan="1">head + body</td><td rowspan="2" colspan="1">
                  <italic><tp:taxon-name>
                  <tp:taxon-name-part taxon-name-part-type="genus" reg="Coregonus">C.</tp:taxon-name-part> <tp:taxon-name-part taxon-name-part-type="species" reg="alpinus">alpinus</tp:taxon-name-part></tp:taxon-name> vs. <tp:taxon-name><tp:taxon-name-part taxon-name-part-type="genus" reg="Coregonus">C.</tp:taxon-name-part> <tp:taxon-name-part taxon-name-part-type="species" reg="fatioi">fatioi</tp:taxon-name-part></tp:taxon-name> + <tp:taxon-name><tp:taxon-name-part taxon-name-part-type="genus" reg="Coregonus">C.</tp:taxon-name-part> <tp:taxon-name-part taxon-name-part-type="species" reg="brienzii">brienzii</tp:taxon-name-part></tp:taxon-name> (g)</italic>
                </td><td rowspan="2" colspan="1">&gt;163.5mm</td><td rowspan="1" colspan="1">1: DFAe/UJ *</td><td rowspan="1" colspan="1">3.28-4.1</td><td rowspan="1" colspan="1">2.58-3.19</td><td rowspan="1" colspan="1">24.71</td><td rowspan="1" colspan="1">0.05</td></tr><tr><td rowspan="1" colspan="1">2: CD/SW *</td><td rowspan="1" colspan="1">2.25-2.64</td><td rowspan="1" colspan="1">1.76-2.27</td><td rowspan="1" colspan="1">24.37</td><td rowspan="1" colspan="1">0.05</td></tr><tr><td rowspan="1" colspan="1">
                  <bold>Characters</bold>
                </td><td rowspan="1" colspan="1">
                  <bold>Species comparison</bold>
                </td><td rowspan="1" colspan="1">
                  <bold>Size range</bold>
                </td><td rowspan="1" colspan="1">
                  <bold>Best ratios</bold>
                </td><td rowspan="1" colspan="1">
                  <bold>Range species 1</bold>
                </td><td rowspan="1" colspan="1">
                  <bold>Range species 2</bold>
                </td><td rowspan="1" colspan="1">
                  <bold>Standard distance</bold>
                </td><td rowspan="1" colspan="1">
                  <bold>δ (Shape vs. size)</bold>
                </td></tr><tr><td rowspan="2" colspan="1">head + body</td><td rowspan="2" colspan="1">
                  <italic><tp:taxon-name>
                  <tp:taxon-name-part taxon-name-part-type="genus" reg="Coregonus">C.</tp:taxon-name-part> <tp:taxon-name-part taxon-name-part-type="species" reg="albellus">albellus</tp:taxon-name-part></tp:taxon-name> vs. <tp:taxon-name><tp:taxon-name-part taxon-name-part-type="genus" reg="Coregonus">C.</tp:taxon-name-part> <tp:taxon-name-part taxon-name-part-type="species" reg="alpinus">alpinus</tp:taxon-name-part></tp:taxon-name> (h)</italic>
                </td><td rowspan="2" colspan="1">100-290</td><td rowspan="1" colspan="1">1: PreD/LJ *</td><td rowspan="1" colspan="1">3.99-4.68</td><td rowspan="1" colspan="1">5.6-6.81</td><td rowspan="1" colspan="1">22.86</td><td rowspan="1" colspan="1">0.13</td></tr><tr><td rowspan="1" colspan="1">2: DFAe/UJ *</td><td rowspan="1" colspan="1">2.14-2.79</td><td rowspan="1" colspan="1">3.25-4.1</td><td rowspan="1" colspan="1">21.65</td><td rowspan="1" colspan="1">0.14</td></tr><tr><td rowspan="2" colspan="1">head</td><td rowspan="2" colspan="1">
                  <italic><tp:taxon-name>
                  <tp:taxon-name-part taxon-name-part-type="genus" reg="Coregonus">C.</tp:taxon-name-part> <tp:taxon-name-part taxon-name-part-type="species" reg="albellus">albellus</tp:taxon-name-part></tp:taxon-name> vs. <tp:taxon-name><tp:taxon-name-part taxon-name-part-type="genus" reg="Coregonus">C.</tp:taxon-name-part> <tp:taxon-name-part taxon-name-part-type="species" reg="alpinus">alpinus</tp:taxon-name-part></tp:taxon-name></italic>
                </td><td rowspan="2" colspan="1">100-290</td><td rowspan="1" colspan="1">1: HD/UJ *</td><td rowspan="1" colspan="1">1.87-2.2</td><td rowspan="1" colspan="1">2.38-2.78</td><td rowspan="1" colspan="1">14.39</td><td rowspan="1" colspan="1">0.18</td></tr><tr><td rowspan="1" colspan="1">2: LJ/IOW *</td><td rowspan="1" colspan="1">1.53-1.99</td><td rowspan="1" colspan="1">1.33-1.57</td><td rowspan="1" colspan="1">13.25</td><td rowspan="1" colspan="1">0.19</td></tr><tr><td rowspan="2" colspan="1">head + body</td><td rowspan="2" colspan="1">
                  <italic><tp:taxon-name>
                  <tp:taxon-name-part taxon-name-part-type="genus" reg="Coregonus">C.</tp:taxon-name-part> <tp:taxon-name-part taxon-name-part-type="species" reg="albellus">albellus</tp:taxon-name-part></tp:taxon-name> vs. <tp:taxon-name><tp:taxon-name-part taxon-name-part-type="genus" reg="Coregonus">C.</tp:taxon-name-part> <tp:taxon-name-part taxon-name-part-type="species" reg="fatioi">fatioi</tp:taxon-name-part></tp:taxon-name></italic>
                </td><td rowspan="2" colspan="1">100-290</td><td rowspan="1" colspan="1">1: PreP/EH *</td><td rowspan="1" colspan="1">6.56-7.98</td><td rowspan="1" colspan="1">8.94-11.43</td><td rowspan="1" colspan="1">15.95</td><td rowspan="1" colspan="1">0.13</td></tr><tr><td rowspan="1" colspan="1">2: CL/UJ</td><td rowspan="1" colspan="1">1.44-2.02</td><td rowspan="1" colspan="1">1.93-2.72</td><td rowspan="1" colspan="1">15.09</td><td rowspan="1" colspan="1">0.14</td></tr><tr><td rowspan="2" colspan="1">head + body</td><td rowspan="2" colspan="1">
                  <italic><tp:taxon-name>
                  <tp:taxon-name-part taxon-name-part-type="genus" reg="Coregonus">C.</tp:taxon-name-part> <tp:taxon-name-part taxon-name-part-type="species" reg="albellus">albellus</tp:taxon-name-part></tp:taxon-name> vs. <tp:taxon-name><tp:taxon-name-part taxon-name-part-type="genus" reg="Coregonus">C.</tp:taxon-name-part> <tp:taxon-name-part taxon-name-part-type="species" reg="brienzii">brienzii</tp:taxon-name-part></tp:taxon-name> (i)</italic>
                </td><td rowspan="2" colspan="1">100-290</td><td rowspan="1" colspan="1">1: PreD/EH *</td><td rowspan="1" colspan="1">6.1-7.58</td><td rowspan="1" colspan="1">8.12-10.32</td><td rowspan="1" colspan="1">50.86</td><td rowspan="1" colspan="1">0.04</td></tr><tr><td rowspan="1" colspan="1">2: CL/LJ</td><td rowspan="1" colspan="1">0.99-1.45</td><td rowspan="1" colspan="1">1.38-1.65</td><td rowspan="1" colspan="1">50.6</td><td rowspan="1" colspan="1">0.04</td></tr><tr><td rowspan="2" colspan="1">head</td><td rowspan="2" colspan="1">
                  <italic><tp:taxon-name>
                  <tp:taxon-name-part taxon-name-part-type="genus" reg="Coregonus">C.</tp:taxon-name-part> <tp:taxon-name-part taxon-name-part-type="species" reg="albellus">albellus</tp:taxon-name-part></tp:taxon-name> vs. <tp:taxon-name><tp:taxon-name-part taxon-name-part-type="genus" reg="Coregonus">C.</tp:taxon-name-part> <tp:taxon-name-part taxon-name-part-type="species" reg="brienzii">brienzii</tp:taxon-name-part></tp:taxon-name></italic>
                </td><td rowspan="2" colspan="1">100-290</td><td rowspan="1" colspan="1">1: EH/HL *</td><td rowspan="1" colspan="1">0.27-0.31</td><td rowspan="1" colspan="1">0.22-0.27</td><td rowspan="1" colspan="1">9.33</td><td rowspan="1" colspan="1">0.18</td></tr><tr><td rowspan="1" colspan="1">2: LJ/ES</td><td rowspan="1" colspan="1">9.62-17.28</td><td rowspan="1" colspan="1">6.08-12.43</td><td rowspan="1" colspan="1">8.57</td><td rowspan="1" colspan="1">0.22</td></tr><tr><td rowspan="1" colspan="1">
                  <bold>Characters</bold>
                </td><td rowspan="1" colspan="1">
                  <bold>Species comparison</bold>
                </td><td rowspan="1" colspan="1">
                  <bold>Size range</bold>
                </td><td rowspan="1" colspan="1">
                  <bold>Best ratios</bold>
                </td><td rowspan="1" colspan="1">
                  <bold>Range species 1</bold>
                </td><td rowspan="1" colspan="1">
                  <bold>Range species 2</bold>
                </td><td rowspan="1" colspan="1">
                  <bold>Standard distance</bold>
                </td><td rowspan="1" colspan="1">
                  <bold>δ (Shape vs. size)</bold>
                </td></tr><tr><td rowspan="2" colspan="1">head + body</td><td rowspan="2" colspan="1">
                  <italic><tp:taxon-name>
                  <tp:taxon-name-part taxon-name-part-type="genus" reg="Coregonus">C.</tp:taxon-name-part> <tp:taxon-name-part taxon-name-part-type="species" reg="alpinus">alpinus</tp:taxon-name-part></tp:taxon-name> vs. <tp:taxon-name><tp:taxon-name-part taxon-name-part-type="genus" reg="Coregonus">C.</tp:taxon-name-part> <tp:taxon-name-part taxon-name-part-type="species" reg="brienzii">brienzii</tp:taxon-name-part></tp:taxon-name> (j)</italic>
                </td><td rowspan="2" colspan="1">100-290</td><td rowspan="1" colspan="1">1: DFAd/LJW *</td><td rowspan="1" colspan="1">9.84-14.82</td><td rowspan="1" colspan="1">6.05-8.91</td><td rowspan="1" colspan="1">20.72</td><td rowspan="1" colspan="1">0.03</td></tr><tr><td rowspan="1" colspan="1">2: DHL/LJ *</td><td rowspan="1" colspan="1">1.84-2.22</td><td rowspan="1" colspan="1">1.63-1.82</td><td rowspan="1" colspan="1">20.47</td><td rowspan="1" colspan="1">0.02</td></tr><tr><td rowspan="2" colspan="1">body</td><td rowspan="2" colspan="1">
                  <italic><tp:taxon-name>
                  <tp:taxon-name-part taxon-name-part-type="genus" reg="Coregonus">C.</tp:taxon-name-part> <tp:taxon-name-part taxon-name-part-type="species" reg="alpinus">alpinus</tp:taxon-name-part></tp:taxon-name> vs. <tp:taxon-name><tp:taxon-name-part taxon-name-part-type="genus" reg="Coregonus">C.</tp:taxon-name-part> <tp:taxon-name-part taxon-name-part-type="species" reg="brienzii">brienzii</tp:taxon-name-part></tp:taxon-name> (k)</italic>
                </td><td rowspan="2" colspan="1">100-290</td><td rowspan="1" colspan="1">1: PecF2/DFAd *</td><td rowspan="1" colspan="1">0.74-0.85</td><td rowspan="1" colspan="1">0.85-1.03</td><td rowspan="1" colspan="1">87.52</td><td rowspan="1" colspan="1">&lt;0.01</td></tr><tr><td rowspan="1" colspan="1">2: CD/PostD</td><td rowspan="1" colspan="1">0.17-0.2</td><td rowspan="1" colspan="1">0.15-0.18</td><td rowspan="1" colspan="1">87.48</td><td rowspan="1" colspan="1">&lt;0.01</td></tr><tr><td rowspan="2" colspan="1">head</td><td rowspan="2" colspan="1">
                  <italic><tp:taxon-name>
                  <tp:taxon-name-part taxon-name-part-type="genus" reg="Coregonus">C.</tp:taxon-name-part> <tp:taxon-name-part taxon-name-part-type="species" reg="alpinus">alpinus</tp:taxon-name-part></tp:taxon-name> vs. <tp:taxon-name><tp:taxon-name-part taxon-name-part-type="genus" reg="Coregonus">C.</tp:taxon-name-part> <tp:taxon-name-part taxon-name-part-type="species" reg="brienzii">brienzii</tp:taxon-name-part></tp:taxon-name></italic>
                </td><td rowspan="2" colspan="1">100-290</td><td rowspan="1" colspan="1">1: HD/LJW *</td><td rowspan="1" colspan="1">6.72-9.39</td><td rowspan="1" colspan="1">5.23-6.66</td><td rowspan="1" colspan="1">11.94</td><td rowspan="1" colspan="1">0.04</td></tr><tr><td rowspan="1" colspan="1">2: HL/LJ *</td><td rowspan="1" colspan="1">2.54-2.96</td><td rowspan="1" colspan="1">2.19-2.47</td><td rowspan="1" colspan="1">11.61</td><td rowspan="1" colspan="1">0.04</td></tr><tr><td rowspan="2" colspan="1">head + body</td><td rowspan="2" colspan="1">
                  <italic><tp:taxon-name>
                  <tp:taxon-name-part taxon-name-part-type="genus" reg="Coregonus">C.</tp:taxon-name-part> <tp:taxon-name-part taxon-name-part-type="species" reg="alpinus">alpinus</tp:taxon-name-part></tp:taxon-name> vs. <tp:taxon-name><tp:taxon-name-part taxon-name-part-type="genus" reg="Coregonus">C.</tp:taxon-name-part> <tp:taxon-name-part taxon-name-part-type="species" reg="fatioi">fatioi</tp:taxon-name-part></tp:taxon-name> (h)</italic>
                </td><td rowspan="2" colspan="1">100-290</td><td rowspan="1" colspan="1">1: DFAe/UJ *</td><td rowspan="1" colspan="1">3.25-4.1</td><td rowspan="1" colspan="1">2.45-3.17</td><td rowspan="1" colspan="1">18.98</td><td rowspan="1" colspan="1">0.03</td></tr><tr><td rowspan="1" colspan="1">2: PecF2/AFAe</td><td rowspan="1" colspan="1">1.24-1.47</td><td rowspan="1" colspan="1">1.37-1.63</td><td rowspan="1" colspan="1">18.63</td><td rowspan="1" colspan="1">0.03</td></tr><tr><td rowspan="2" colspan="1">body</td><td rowspan="2" colspan="1">
                  <italic><tp:taxon-name>
                  <tp:taxon-name-part taxon-name-part-type="genus" reg="Coregonus">C.</tp:taxon-name-part> <tp:taxon-name-part taxon-name-part-type="species" reg="alpinus">alpinus</tp:taxon-name-part></tp:taxon-name> vs. <tp:taxon-name><tp:taxon-name-part taxon-name-part-type="genus" reg="Coregonus">C.</tp:taxon-name-part> <tp:taxon-name-part taxon-name-part-type="species" reg="fatioi">fatioi</tp:taxon-name-part></tp:taxon-name></italic>
                </td><td rowspan="2" colspan="1">100-290</td><td rowspan="1" colspan="1">1: PecF2/DFAe</td><td rowspan="1" colspan="1">0.77-0.89</td><td rowspan="1" colspan="1">0.87-1.02</td><td rowspan="1" colspan="1">9.25</td><td rowspan="1" colspan="1">0.08</td></tr><tr><td rowspan="1" colspan="1">2: AFAe/PostD</td><td rowspan="1" colspan="1">0.27-0.32</td><td rowspan="1" colspan="1">0.22-0.29</td><td rowspan="1" colspan="1">8.71</td><td rowspan="1" colspan="1">0.08</td></tr><tr><td rowspan="2" colspan="1">head</td><td rowspan="2" colspan="1">
                  <italic><tp:taxon-name>
                  <tp:taxon-name-part taxon-name-part-type="genus" reg="Coregonus">C.</tp:taxon-name-part> <tp:taxon-name-part taxon-name-part-type="species" reg="alpinus">alpinus</tp:taxon-name-part></tp:taxon-name> vs. <tp:taxon-name><tp:taxon-name-part taxon-name-part-type="genus" reg="Coregonus">C.</tp:taxon-name-part> <tp:taxon-name-part taxon-name-part-type="species" reg="fatioi">fatioi</tp:taxon-name-part></tp:taxon-name></italic>
                </td><td rowspan="2" colspan="1">100-290</td><td rowspan="1" colspan="1">1: LJW/UJW</td><td rowspan="1" colspan="1">0.33-0.47</td><td rowspan="1" colspan="1">0.37-0.55</td><td rowspan="1" colspan="1">5.62</td><td rowspan="1" colspan="1">0.08</td></tr><tr><td rowspan="1" colspan="1">2: HL/UJ</td><td rowspan="1" colspan="1">3.43-3.93</td><td rowspan="1" colspan="1">3.13-3.63</td><td rowspan="1" colspan="1">4.98</td><td rowspan="1" colspan="1">0.08</td></tr><tr><td rowspan="1" colspan="1">
                  <bold>Characters</bold>
                </td><td rowspan="1" colspan="1">
                  <bold>Species comparison</bold>
                </td><td rowspan="1" colspan="1">
                  <bold>Size range</bold>
                </td><td rowspan="1" colspan="1">
                  <bold>Best ratios</bold>
                </td><td rowspan="1" colspan="1">
                  <bold>Range species 1</bold>
                </td><td rowspan="1" colspan="1">
                  <bold>Range species 2</bold>
                </td><td rowspan="1" colspan="1">
                  <bold>Standard distance</bold>
                </td><td rowspan="1" colspan="1">
                  <bold>δ (Shape vs. size)</bold>
                </td></tr><tr><td rowspan="2" colspan="1">head + body</td><td rowspan="2" colspan="1">
                  <italic><tp:taxon-name>
                  <tp:taxon-name-part taxon-name-part-type="genus" reg="Coregonus">C.</tp:taxon-name-part> <tp:taxon-name-part taxon-name-part-type="species" reg="fatioi">fatioi</tp:taxon-name-part></tp:taxon-name> vs. <tp:taxon-name><tp:taxon-name-part taxon-name-part-type="genus" reg="Coregonus">C.</tp:taxon-name-part> <tp:taxon-name-part taxon-name-part-type="species" reg="brienzii">brienzii</tp:taxon-name-part></tp:taxon-name> (l)</italic>
                </td><td rowspan="2" colspan="1">100-290</td><td rowspan="1" colspan="1">1: AFB/BD</td><td rowspan="1" colspan="1">0.45-0.67</td><td rowspan="1" colspan="1">0.44-0.58</td><td rowspan="1" colspan="1">28.19</td><td rowspan="1" colspan="1">&lt;0.01</td></tr><tr><td rowspan="1" colspan="1">2: PreD/M</td><td rowspan="1" colspan="1">8.87-14.85</td><td rowspan="1" colspan="1">9.13-11.41</td><td rowspan="1" colspan="1">28.16</td><td rowspan="1" colspan="1">&lt;0.01</td></tr><tr><td rowspan="2" colspan="1">body</td><td rowspan="2" colspan="1">
                  <italic><tp:taxon-name>
                  <tp:taxon-name-part taxon-name-part-type="genus" reg="Coregonus">C.</tp:taxon-name-part> <tp:taxon-name-part taxon-name-part-type="species" reg="fatioi">fatioi</tp:taxon-name-part></tp:taxon-name> vs. <tp:taxon-name><tp:taxon-name-part taxon-name-part-type="genus" reg="Coregonus">C.</tp:taxon-name-part> <tp:taxon-name-part taxon-name-part-type="species" reg="brienzii">brienzii</tp:taxon-name-part></tp:taxon-name></italic>
                </td><td rowspan="2" colspan="1">100-290</td><td rowspan="1" colspan="1">1: AFB/BD</td><td rowspan="1" colspan="1">0.45-0.67</td><td rowspan="1" colspan="1">0.44-0.58</td><td rowspan="1" colspan="1">2.76</td><td rowspan="1" colspan="1">0.05</td></tr><tr><td rowspan="1" colspan="1">2: PreP/PreA</td><td rowspan="1" colspan="1">0.58-0.65</td><td rowspan="1" colspan="1">0.57-0.64</td><td rowspan="1" colspan="1">2.51</td><td rowspan="1" colspan="1">0.05</td></tr><tr><td rowspan="2" colspan="1">head</td><td rowspan="2" colspan="1">
                  <italic><tp:taxon-name>
                  <tp:taxon-name-part taxon-name-part-type="genus" reg="Coregonus">C.</tp:taxon-name-part> <tp:taxon-name-part taxon-name-part-type="species" reg="fatioi">fatioi</tp:taxon-name-part></tp:taxon-name> vs. <tp:taxon-name><tp:taxon-name-part taxon-name-part-type="genus" reg="Coregonus">C.</tp:taxon-name-part> <tp:taxon-name-part taxon-name-part-type="species" reg="brienzii">brienzii</tp:taxon-name-part></tp:taxon-name></italic>
                </td><td rowspan="2" colspan="1">100-290</td><td rowspan="1" colspan="1">1: ED/M</td><td rowspan="1" colspan="1">1.04-1.57</td><td rowspan="1" colspan="1">1.03-1.28</td><td rowspan="1" colspan="1">1.72</td><td rowspan="1" colspan="1">0.1</td></tr><tr><td rowspan="1" colspan="1">2: SN/MW</td><td rowspan="1" colspan="1">2.09-2.63</td><td rowspan="1" colspan="1">1.78-2.87</td><td rowspan="1" colspan="1">1.52</td><td rowspan="1" colspan="1">0.1</td></tr><tr><td rowspan="1" colspan="1">
                  <bold>Characters</bold>
                </td><td rowspan="1" colspan="1">
                  <bold>Species comparison</bold>
                </td><td rowspan="1" colspan="1">
                  <bold>Size range</bold>
                </td><td rowspan="1" colspan="1">
                  <bold>Best ratios</bold>
                </td><td rowspan="1" colspan="1">
                  <bold>Range species 1</bold>
                </td><td rowspan="1" colspan="1">
                  <bold>Range species 2</bold>
                </td><td rowspan="1" colspan="1">
                  <bold>Standard distance</bold>
                </td><td rowspan="1" colspan="1">
                  <bold>δ (Shape vs. size)</bold>
                </td></tr><tr><td rowspan="2" colspan="1">head + body</td><td rowspan="2" colspan="1">
                  <italic><tp:taxon-name>
                  <tp:taxon-name-part taxon-name-part-type="genus" reg="Coregonus">C.</tp:taxon-name-part>
                </tp:taxon-name><tp:taxon-name>
                  <tp:taxon-name-part taxon-name-part-type="genus" reg="Coregonus"/>
                  <tp:taxon-name-part taxon-name-part-type="species" reg="albellus">albellus</tp:taxon-name-part>
                </tp:taxon-name> vs. other 3 species</italic>
                </td><td rowspan="2" colspan="1">100-290</td><td rowspan="1" colspan="1">1: PreD/EH *</td><td rowspan="1" colspan="1">6.1-7.58</td><td rowspan="1" colspan="1">8.12-10.5</td><td rowspan="1" colspan="1">10.89</td><td rowspan="1" colspan="1">0.16</td></tr><tr><td rowspan="1" colspan="1">2: CL/UJ</td><td rowspan="1" colspan="1">1.44-2.02</td><td rowspan="1" colspan="1">1.85-2.72</td><td rowspan="1" colspan="1">9.79</td><td rowspan="1" colspan="1">0.17</td></tr><tr><td rowspan="2" colspan="1">head + body</td><td rowspan="2" colspan="1">
                  <italic><tp:taxon-name>
                  <tp:taxon-name-part taxon-name-part-type="genus" reg="Coregonus">C.</tp:taxon-name-part>
                </tp:taxon-name><tp:taxon-name>
                  <tp:taxon-name-part taxon-name-part-type="genus" reg="Coregonus"/>
                  <tp:taxon-name-part taxon-name-part-type="species" reg="alpinus">alpinus</tp:taxon-name-part>
                </tp:taxon-name> vs. other 3 species</italic>
                </td><td rowspan="2" colspan="1">100-290</td><td rowspan="1" colspan="1">1: DFAe/UJ *</td><td rowspan="1" colspan="1">3.25-4.1</td><td rowspan="1" colspan="1">2.14-3.19</td><td rowspan="1" colspan="1">9.59</td><td rowspan="1" colspan="1">0.11</td></tr><tr><td rowspan="1" colspan="1">2: LJW/UJW</td><td rowspan="1" colspan="1">0.33-0.47</td><td rowspan="1" colspan="1">0.34-0.55</td><td rowspan="1" colspan="1">8.98</td><td rowspan="1" colspan="1">0.12</td></tr></tbody></table><table-wrap-foot><fn><p>(a) PelvS, PecF1, DFAd, DFAe, DFPe, TL, SL, EH, SD, SW, INW, IOW (b) PelvFS, PelvFB, PecFB, DFPe, TL, EH, ED, SD, IOW (c) PelvFB, PelvFS, PelvF, PecF1, DFB, DFAe, DFPe, AFB, AFAe, AdFB, CF, PAdC, PreP, PreA, SL, TL, BD, PostD, DHL, ED, EH, ES, PostO, HD, MW, SN, SD, SW, IOW, INW (d) PecFB, PelvFB, PelvF, PelvFS, PecF1, DFAe, DFPe, AFAe, AdFB, PreP, CF, TL, PostD (e) ED, EH, HD, SD, SW, INW (f) PelvFB, PelvFS, PelvF, PecFB, DFAe, DFAd, DFPe, CF, PreP, SL, TL, ED, EH, MW, SD, SW, IOW, INW, ES (g) PelvFS, PecF1, PecFB, DFAd, DFPe, SL, TL, ED, EH, INW, CF (h) PelvS, PecF1, DFAd, DFAe, DFPe, TL, SL, EH, SD, SW, INW, IOW (i) PelvFS (j) PelvFB, PelvFS, PelvF, PecF1,DFAe, DFPe, AFB, AFAe,CF, SL, TL, BD, ED, EH, ES, PostO, HD, MW, SN, SD, SW, IOW, INW (k) PelvFS, PecF1, CF, SL, TL (l) PelvS, TL, INW</p></fn></table-wrap-foot></table-wrap><table-wrap id="T1" position="float" orientation="portrait"><label>Table 1.</label><caption><p>Morphological characters, their acronyms and a brief description of each character.</p></caption><table id="TID0EYXCI" rules="all"><tbody><tr><th rowspan="1" colspan="1">Morphological characters</th><th rowspan="1" colspan="1">Acronym</th><th rowspan="1" colspan="1">Description</th></tr><tr><td rowspan="1" colspan="3">
                  <bold>Body</bold>
                </td></tr><tr><td rowspan="1" colspan="1">Pelvic fin base</td><td rowspan="1" colspan="1">PelvFB</td><td rowspan="1" colspan="1">Length between insertions of fin</td></tr><tr><td rowspan="1" colspan="1">Pelvic fin "spine" length</td><td rowspan="1" colspan="1">PelvFS</td><td rowspan="1" colspan="1">Length from upper insertion point of fin to tip of spine; the spine is actually an elongated scale structure</td></tr><tr><td rowspan="1" colspan="1">Pelvic fin length</td><td rowspan="1" colspan="1">PelvF</td><td rowspan="1" colspan="1">Length from upper insertion point of fin to tip of longest branched ray</td></tr><tr><td rowspan="1" colspan="1">Pectoral fin base</td><td rowspan="1" colspan="1">PecFB</td><td rowspan="1" colspan="1">Length between insertions of fin</td></tr><tr><td rowspan="1" colspan="1">Pectoral fin 1 length</td><td rowspan="1" colspan="1">PecF1</td><td rowspan="1" colspan="1">Length from upper insertion point of fin to tip of unbranched ray</td></tr><tr><td rowspan="1" colspan="1">Pectoral fin 2 length</td><td rowspan="1" colspan="1">PecF2</td><td rowspan="1" colspan="1">Length from upper insertion point of fin to tip of longest branched ray</td></tr><tr><td rowspan="1" colspan="1">Dorsal fin base</td><td rowspan="1" colspan="1">DFB</td><td rowspan="1" colspan="1">Length between insertions of fin</td></tr><tr><td rowspan="1" colspan="1">Length of anterior part of dorsal fin erected</td><td rowspan="1" colspan="1">DFAe</td><td rowspan="1" colspan="1">Length from anterior insertion point of fin to tip of longest unbranched ray, when fin is fully erected</td></tr><tr><td rowspan="1" colspan="1">Length of anterior part of dorsal fin depressed</td><td rowspan="1" colspan="1">DFAd</td><td rowspan="1" colspan="1">Length from anterior insertion point of fin to tip of longest unbranched ray, when fin is depressed</td></tr><tr><td rowspan="1" colspan="1">Length of posterior part of dorsal fin erected</td><td rowspan="1" colspan="1">DFPe</td><td rowspan="1" colspan="1">Length from posterior insertion point of fin to tip of most posterior branched ray, when fin is erected</td></tr><tr><td rowspan="1" colspan="1">Anal fin base</td><td rowspan="1" colspan="1">AFB</td><td rowspan="1" colspan="1">Length between insertions of fin</td></tr><tr><td rowspan="1" colspan="1">Length of anterior part of the anal fin</td><td rowspan="1" colspan="1">AFAe</td><td rowspan="1" colspan="1">Length from anterior insertion point of fin to tip of longest branched ray, when fin is fully erected</td></tr><tr><td rowspan="1" colspan="1">Adipose fin base</td><td rowspan="1" colspan="1">AdFB</td><td rowspan="1" colspan="1">Length between insertions of fin</td></tr><tr><td rowspan="1" colspan="1">Caudal fin length</td><td rowspan="1" colspan="1">CF</td><td rowspan="1" colspan="1">Length from the middle of hypural plate of the caudal fin (internally this is the expanded bones at the end of the backbone that support the caudal fin, externally where the lateral line scales end) to the tip of the longest unbranched ray either being on the dorsal or ventral part of the caudal fin</td></tr><tr><td rowspan="1" colspan="1">Caudal peduncle depth</td><td rowspan="1" colspan="1">CD</td><td rowspan="1" colspan="1">Vertical distance between dorsal and ventral margins of the caudal peduncle at its narrowest part</td></tr><tr><td rowspan="1" colspan="1">Caudal peduncle length</td><td rowspan="1" colspan="1">CL</td><td rowspan="1" colspan="1">Length from posterior insertion point of anal fin to the middle of the hypural plate of the caudal fin</td></tr><tr><td rowspan="1" colspan="1">Length from anterior part of adipose fin to caudal fin base</td><td rowspan="1" colspan="1">PAdC</td><td rowspan="1" colspan="1">Length from anterior insertion point of adipose fin to the middle of the hypural plate of the caudal fin</td></tr><tr><td rowspan="1" colspan="1">Dorsal head length</td><td rowspan="1" colspan="1">DHL</td><td rowspan="1" colspan="1">Length from tip of snout to most posterior part of the frontal head bone</td></tr><tr><td rowspan="1" colspan="1">Prepelvic length</td><td rowspan="1" colspan="1">PreP</td><td rowspan="1" colspan="1">Length from tip of snout to anterior insertion point of pelvic fin</td></tr><tr><td rowspan="1" colspan="1">Preanal length</td><td rowspan="1" colspan="1">PreA</td><td rowspan="1" colspan="1">Length from tip of snout to anterior insertion point of anal fin</td></tr><tr><td rowspan="1" colspan="1">Standard length</td><td rowspan="1" colspan="1">SL</td><td rowspan="1" colspan="1">Length from tip of snout to the middle of the hypural plate of the caudal fin</td></tr><tr><td rowspan="1" colspan="1">Total length</td><td rowspan="1" colspan="1">TL</td><td rowspan="1" colspan="1">Length from tip of snout to the tip of longest unbranched ray either being on the dorsal or ventral part of the caudal fin</td></tr><tr><td rowspan="1" colspan="1">Predorsal length</td><td rowspan="1" colspan="1">PreD</td><td rowspan="1" colspan="1">Length from tip of snout to anterior insertion point of dorsal fin</td></tr><tr><td rowspan="1" colspan="1">Body depth</td><td rowspan="1" colspan="1">BD</td><td rowspan="1" colspan="1">Vertical distance between dorsal and ventral margins of body from anterior insertion point of dorsal fin to anterior insertion of pelvic fin: not necessarily the greatest body depth</td></tr><tr><td rowspan="1" colspan="1">Postdorsal length</td><td rowspan="1" colspan="1">PostD</td><td rowspan="1" colspan="1">Length from posterior insertion point of dorsal fin to middle of hypural plate of the caudal fin</td></tr><tr><td rowspan="1" colspan="3">
                  <bold>Head</bold>
                </td></tr><tr><td rowspan="1" colspan="1">Eye diameter</td><td rowspan="1" colspan="1">ED</td><td rowspan="1" colspan="1">Horizontal distance across the midline of the eye from the anterior to the posterior margin of the soft eye tissue</td></tr><tr><td rowspan="1" colspan="1">Eye cavity</td><td rowspan="1" colspan="1">EC</td><td rowspan="1" colspan="1">Horizontal distance across the midline of the eye from the anterior margin of the eye socket to the posterior margin of the eye cavity</td></tr><tr><td rowspan="1" colspan="1">Eye height</td><td rowspan="1" colspan="1">EH</td><td rowspan="1" colspan="1">Vertical distance across the midline of the eye from the dorsal margin of the eye cavity to the ventral margin of the eye cavity</td></tr><tr><td rowspan="1" colspan="1">Eye socket</td><td rowspan="1" colspan="1">ES</td><td rowspan="1" colspan="1">Horizontal distance from the anterior margin of the eye socket to the most anterior point of the the posterior margin of the eye socket</td></tr><tr><td rowspan="1" colspan="1">Postorbital length</td><td rowspan="1" colspan="1">PostO</td><td rowspan="1" colspan="1">Length from posterior margin of the eye to the most posterior point of the operculum</td></tr><tr><td rowspan="1" colspan="1">Head length</td><td rowspan="1" colspan="1">HL</td><td rowspan="1" colspan="1">Length from the tip of snout to most posterior point of the operculum margin</td></tr><tr><td rowspan="1" colspan="1">Head depth</td><td rowspan="1" colspan="1">HD</td><td rowspan="1" colspan="1">The transverse distance between margins at the widest point of the head.</td></tr><tr><td rowspan="1" colspan="1">Head width</td><td rowspan="1" colspan="1">HW</td><td rowspan="1" colspan="1">Distance between the posterior margins of the left and right operculum</td></tr><tr><td rowspan="1" colspan="1">Mouth width</td><td rowspan="1" colspan="1">MW</td><td rowspan="1" colspan="1">The transverse distance between margins of the upper and lower jaw</td></tr><tr><td rowspan="1" colspan="1">Upper jaw length</td><td rowspan="1" colspan="1">UJ</td><td rowspan="1" colspan="1">Length from the tip of the snout to most posterior point of the upper jaw</td></tr><tr><td rowspan="1" colspan="1">Lower jaw length</td><td rowspan="1" colspan="1">LJ</td><td rowspan="1" colspan="1">Length from the most anterior point of the lower jaw to the lower jaw insertion</td></tr><tr><td rowspan="1" colspan="1">Lower jaw width</td><td rowspan="1" colspan="1">LJW</td><td rowspan="1" colspan="1">Length between the anterior left and right side of the lower jaw</td></tr><tr><td rowspan="1" colspan="1">Uperr jaw width</td><td rowspan="1" colspan="1">UJW</td><td rowspan="1" colspan="1">Length between the posterior left and right point of the upper jaw</td></tr><tr><td rowspan="1" colspan="1">Length of maxilla</td><td rowspan="1" colspan="1">M</td><td rowspan="1" colspan="1">Length from the most anterior point of the maxilla to the most posterior point of the maxilla</td></tr><tr><td rowspan="1" colspan="1">Snout length</td><td rowspan="1" colspan="1">SN</td><td rowspan="1" colspan="1">Length from tip of snout to anterior margin of the eye</td></tr><tr><td rowspan="1" colspan="1">Snouth depth</td><td rowspan="1" colspan="1">SD</td><td rowspan="1" colspan="1">Vertical distance from the upper to the lower margin of the rostral plate</td></tr><tr><td rowspan="1" colspan="1">Snouth width</td><td rowspan="1" colspan="1">SW</td><td rowspan="1" colspan="1">Horizontal distance from the left to the right margin of the rostral plate</td></tr><tr><td rowspan="1" colspan="1">Interorbital width</td><td rowspan="1" colspan="1">IOW</td><td rowspan="1" colspan="1">Distance between the anterior margin of the left and right eye cavity</td></tr><tr><td rowspan="1" colspan="1">Internarial width</td><td rowspan="1" colspan="1">INW</td><td rowspan="1" colspan="1">Distance between the right and left nostrils</td></tr><tr><td rowspan="1" colspan="3">
                  <bold>Gill</bold>
                </td></tr><tr><td rowspan="1" colspan="1">Upper arch length</td><td rowspan="1" colspan="1">UA</td><td rowspan="1" colspan="1">Length of the first hypobranchial (upper arch) from the most anterior point to the joint of the hypo- and ceratobranchial where the middle raker emerges</td></tr><tr><td rowspan="1" colspan="1">Lower arch length</td><td rowspan="1" colspan="1">LA</td><td rowspan="1" colspan="1">Length of the first ceratobranchial (lower arch) from the most anterior point to the joint of the hypo- and ceratobranchial where the middle raker emerges</td></tr><tr><td rowspan="1" colspan="1">Middle gill raker length</td><td rowspan="1" colspan="1">MGR</td><td rowspan="1" colspan="1">Length of the gill raker directly at the joint of the the upper and lower first arch, from the insertion of the gill raker to the tip of the gill raker</td></tr><tr><td rowspan="1" colspan="1">Longest gill raker length</td><td rowspan="1" colspan="1">LGR</td><td rowspan="1" colspan="1">Length of the longest gill raker either on the upper and lower first arch, from the insertion of the gill raker to the tip of the gill raker</td></tr></tbody></table></table-wrap></tp:treatment-sec><ref-list><ref id="B34"><mixed-citation xmlns:xlink="http://www.w3.org/1999/xlink" xlink:type="simple"><person-group><name name-style="western"><surname>Kirchhofer</surname><given-names>A</given-names></name></person-group> (<year>1990</year>) Limnologische und Ichtyologische Untersuchungen im Brienzersee unter besonderer Berücksichtigung der Differenzierung der sympatrischen Felchenpopulationen. Dissertation, Phil.-nat. Fakultät der Universität Bern.</mixed-citation></ref><ref id="B35"><mixed-citation xmlns:xlink="http://www.w3.org/1999/xlink" xlink:type="simple"><person-group><name name-style="western"><surname>Kirchhofer</surname><given-names>A</given-names></name></person-group> (<year>1995</year>) <article-title>Growth characteristics of coregonid populations in three lakes with different trophic states and decreasing nutrient concentrations.</article-title><source>Archiv für Hydrobiologie Special Issues Advances in Limnology</source><volume>46</volume>: <fpage>61</fpage>–<lpage>70</lpage>.</mixed-citation></ref><ref id="B42"><mixed-citation xmlns:xlink="http://www.w3.org/1999/xlink" xlink:type="simple"><person-group><name name-style="western"><surname>Maurer</surname><given-names>V</given-names></name><name name-style="western"><surname>Guthruf</surname><given-names>K</given-names></name></person-group> (<year>2005</year>) Brienzerseefelchen – Magenanalysen – Schlussbericht. Bericht i.A. Fischereiinspektorat des Kantons Bern. HYDRA: 1–18.</mixed-citation></ref><ref id="B43"><mixed-citation xmlns:xlink="http://www.w3.org/1999/xlink" xlink:type="simple"><person-group><name name-style="western"><surname>Müller</surname><given-names>R</given-names></name><name name-style="western"><surname>Breitenstein</surname><given-names>M</given-names></name><name name-style="western"><surname>Bia</surname><given-names>MM</given-names></name><name name-style="western"><surname>Rellstab</surname><given-names>C</given-names></name><name name-style="western"><surname>Kirchhofer</surname><given-names>A</given-names></name></person-group> (<year>2007</year>) <article-title>Bottom-up control of whitefish populations in ultra- oligotrophic Lake Brienz.</article-title><source>Aquatic Sciences</source><volume>69</volume>: <fpage>271</fpage>–<lpage>288</lpage>. <ext-link xlink:type="simple" ext-link-type="doi" xlink:href="10.1007/s00027-007-0874-5">https://doi.org/10.1007/s00027-007-0874-5</ext-link></mixed-citation></ref><ref id="B28"><mixed-citation xmlns:xlink="http://www.w3.org/1999/xlink" xlink:type="simple"><person-group><name name-style="western"><surname>Hudson</surname><given-names>AG</given-names></name><name name-style="western"><surname>Vonlanthen</surname><given-names>P</given-names></name><name name-style="western"><surname>Seehausen</surname><given-names>O</given-names></name></person-group> (<year>2011</year>) <article-title>Rapid parallel adaptive radiation from a single hybridogenic ancestral population.</article-title><source>Proceedings of the Royal Society B: Biological Sciences</source><volume>278</volume>: <fpage>58</fpage>–<lpage>66</lpage>. <ext-link xlink:type="simple" ext-link-type="doi" xlink:href="10.1098/rspb.2010.0925">https://doi.org/10.1098/rspb.2010.0925</ext-link></mixed-citation></ref><ref id="B27"><mixed-citation xmlns:xlink="http://www.w3.org/1999/xlink" xlink:type="simple"><person-group><name name-style="western"><surname>Hudson</surname><given-names>AG</given-names></name><name name-style="western"><surname>Vonlanthen</surname><given-names>P</given-names></name><name name-style="western"><surname>Bezault</surname><given-names>E</given-names></name><name name-style="western"><surname>Seehausen</surname><given-names>O</given-names></name></person-group> (<year>2013</year>) <article-title>Genomic signatures of relaxed disruptive selection associated with speciation reversal in whitefish.</article-title><source>BMC Evolutionary Biology</source><volume>13</volume>: <fpage>1</fpage>–<lpage>108</lpage>. <ext-link xlink:type="simple" ext-link-type="doi" xlink:href="10.1186/1471-2148-13-108">https://doi.org/10.1186/1471-2148-13-108</ext-link></mixed-citation></ref><ref id="B26"><mixed-citation xmlns:xlink="http://www.w3.org/1999/xlink" xlink:type="simple"><person-group><name name-style="western"><surname>Hudson</surname><given-names>AG</given-names></name><name name-style="western"><surname>Lundsgaard-Hansen</surname><given-names>B</given-names></name><name name-style="western"><surname>Lucek</surname><given-names>K</given-names></name><name name-style="western"><surname>Vonlanthen</surname><given-names>P</given-names></name><name name-style="western"><surname>Seehausen</surname><given-names>O</given-names></name></person-group> (<year>2016</year>) <article-title>Managing cryptic biodiversity: fine- scale intralacustrine speciation along a benthic gradient in Alpine whitefish (<italic><tp:taxon-name><tp:taxon-name-part taxon-name-part-type="genus">Coregonus</tp:taxon-name-part></tp:taxon-name></italic> spp.).</article-title><source>Evolutionary Applications</source><volume>10</volume>: <fpage>251</fpage>–<lpage>266</lpage>. <ext-link xlink:type="simple" ext-link-type="doi" xlink:href="10.1111/eva.12446">https://doi.org/10.1111/eva.12446</ext-link></mixed-citation></ref><ref id="B30"><mixed-citation xmlns:xlink="http://www.w3.org/1999/xlink" xlink:type="simple"><person-group><name name-style="western"><surname>Ingram</surname><given-names>T</given-names></name><name name-style="western"><surname>Hudson</surname><given-names>AG</given-names></name><name name-style="western"><surname>Vonlanthen</surname><given-names>P</given-names></name><name name-style="western"><surname>Seehausen</surname><given-names>O</given-names></name></person-group> (<year>2012</year>) Does water depth or diet divergence predict progress towards ecological speciation in whitefish radiations? Evolutionary Ecology Research 14: 487–502.</mixed-citation></ref><ref id="B64"><mixed-citation xmlns:xlink="http://www.w3.org/1999/xlink" xlink:type="simple"><person-group><name name-style="western"><surname>Vonlanthen</surname><given-names>P</given-names></name><name name-style="western"><surname>Bittner</surname><given-names>D</given-names></name><name name-style="western"><surname>Hudson</surname><given-names>A</given-names></name><name name-style="western"><surname>Young</surname><given-names>KA</given-names></name><name name-style="western"><surname>Müller</surname><given-names>R</given-names></name><name name-style="western"><surname>Lundsgaard-Hansen</surname><given-names>B</given-names></name><name name-style="western"><surname>Roy</surname><given-names>D</given-names></name><name name-style="western"><surname>Di Piazza</surname><given-names>S</given-names></name><name name-style="western"><surname>Largiader</surname><given-names>CR</given-names></name><name name-style="western"><surname>Seehausen</surname><given-names>O</given-names></name></person-group> (<year>2012</year>) <article-title>Eutrophication causes speciation reversal in whitefish adaptive radiations.</article-title><source>Nature</source><volume>482</volume>: <fpage>357</fpage>–<lpage>363</lpage>. <ext-link xlink:type="simple" ext-link-type="doi" xlink:href="10.1038/nature10824">https://doi.org/10.1038/nature10824</ext-link></mixed-citation></ref><ref id="B63"><mixed-citation xmlns:xlink="http://www.w3.org/1999/xlink" xlink:type="simple"><person-group><name name-style="western"><surname>Vonlanthen</surname><given-names>P</given-names></name><name name-style="western"><surname>Périat</surname><given-names>G</given-names></name><name name-style="western"><surname>Dönz</surname><given-names>C</given-names></name><name name-style="western"><surname>Hellmann</surname><given-names>J</given-names></name><name name-style="western"><surname>Alexander</surname><given-names>TJ</given-names></name><name name-style="western"><surname>Seehausen</surname><given-names>O</given-names></name></person-group> (<year>2015</year>) <source>Artenvielfalt und Zusammensetzung der Fischpopulation im Thunersee.</source><publisher-name>Projet Lac</publisher-name>, <publisher-loc>Eawag, Kastanien- baum</publisher-loc>, <size units="page">41 pp</size>.</mixed-citation></ref><ref id="B62"><mixed-citation xmlns:xlink="http://www.w3.org/1999/xlink" xlink:type="simple"><person-group><name name-style="western"><surname>Vonlanthen</surname><given-names>P</given-names></name><name name-style="western"><surname>Périat</surname><given-names>G</given-names></name></person-group> (<year>2013</year>) <source>Artenvielfalt und Zusammensetzung der Fischpopulation im Brienzersee.</source><publisher-name>ProjetLac</publisher-name>, <publisher-loc>Eawag, Kastanienbaum</publisher-loc>, <size units="page">44 pp</size>. [in Zusammenarbeit mit: Seehausen O, Dönz C, Rieder J, Brodersen J, Degiorgi F, Guillard J, Colon M]</mixed-citation></ref><ref id="B15"><mixed-citation xmlns:xlink="http://www.w3.org/1999/xlink" xlink:type="simple"><person-group><name name-style="western"><surname>Dönz</surname><given-names>CJ</given-names></name><name name-style="western"><surname>Bittner</surname><given-names>D</given-names></name><name name-style="western"><surname>Vonlanthen</surname><given-names>P</given-names></name><name name-style="western"><surname>Wagner</surname><given-names>CE</given-names></name><name name-style="western"><surname>Seehausen</surname><given-names>O</given-names></name></person-group> (<year>2018</year>) <article-title>Rapid buildup of sympatric species diversity in Alpine whitefish.</article-title><source>Ecology and Evolution</source><volume>2018</volume>: <fpage>1</fpage>–<lpage>15</lpage>. <ext-link xlink:type="simple" ext-link-type="doi" xlink:href="10.1002/ece3.4375">https://doi.org/10.1002/ece3.4375</ext-link></mixed-citation></ref><ref id="B56"><mixed-citation xmlns:xlink="http://www.w3.org/1999/xlink" xlink:type="simple"><person-group><name name-style="western"><surname>Selz</surname><given-names>OM</given-names></name></person-group> (<year>2008</year>) Building a link between dN and dC stable isotopes signatures and the ecological phenotypic forms of Whitefish (<italic><tp:taxon-name><tp:taxon-name-part taxon-name-part-type="genus">Coregonus</tp:taxon-name-part> <tp:taxon-name-part taxon-name-part-type="species">laveratus</tp:taxon-name-part></tp:taxon-name></italic> (L.)) in 4 Swiss Lakes. B.Sc. Thesis: University of Bern, Bern.</mixed-citation></ref><ref id="B25"><mixed-citation xmlns:xlink="http://www.w3.org/1999/xlink" xlink:type="simple"><person-group><name name-style="western"><surname>Hudson</surname><given-names>AG</given-names></name></person-group> (<year>2011</year>) Population genomics and ecology of parallel adaptive radiations: the Alpine lake whitefish. PhD Thesis, University of Bern, Bern.</mixed-citation></ref><ref id="B12"><mixed-citation xmlns:xlink="http://www.w3.org/1999/xlink" xlink:type="simple"><person-group><name name-style="western"><surname>Bittner</surname><given-names>D</given-names></name></person-group> (<year>2009</year>) Gonad deformations in whitefish (<italic><tp:taxon-name><tp:taxon-name-part taxon-name-part-type="genus">Coregonus</tp:taxon-name-part></tp:taxon-name></italic> spp.) from Lake Thun, Switzerland – A population genetic and transcriptomic approach. PhD Thesis, University of Bern, Bern.</mixed-citation></ref></ref-list></tp:taxon-treatment>
