# Supplementary material for: A taxonomic revision of the whitefish of lakes Brienz and Thun, Switzerland, with descriptions of four new species (Teleostei, Coregonidae)
Source: Zookeys. 2020 Nov 9;989:79–162. doi: 10.3897/zookeys.989.32822 (PMC7669820; doi:10.3897/zookeys.989.32822)
Supplement: XML Treatment for Coregonus profundus [file zookeys.989.32822-treatment6.xml]

<!DOCTYPE tp:taxon-treatment
  PUBLIC "-//TaxonX//DTD Taxonomic Treatment Publishing DTD v0 20100105//EN" "tax-treatment-NSO.dtd">
<tp:taxon-treatment xmlns:tp="http://www.plazi.org/taxpub"><tp:treatment-meta><kwd-group><label>Taxon classification</label><kwd><named-content xmlns:xlink="http://www.w3.org/1999/xlink" content-type="kingdom">Animalia</named-content></kwd><kwd><named-content xmlns:xlink="http://www.w3.org/1999/xlink" content-type="order">Teleostei</named-content></kwd><kwd><named-content xmlns:xlink="http://www.w3.org/1999/xlink" content-type="family">Coregonidae</named-content></kwd></kwd-group><mixed-citation publication-type="journal"><person-group><name><surname>Selz</surname><given-names>Oliver M.</given-names></name><name><surname>Dönz</surname><given-names>Carmela J.</given-names></name><name><surname>Vonlanthen</surname><given-names>Pascal</given-names></name><name><surname>Seehausen</surname><given-names>Ole</given-names></name></person-group><article-title>A taxonomic revision of the whitefish of lakes Brienz and Thun, Switzerland, with descriptions of four new species (<tp:taxon-name><tp:taxon-name-part taxon-name-part-type="subclass">Teleostei</tp:taxon-name-part></tp:taxon-name>, <tp:taxon-name><tp:taxon-name-part taxon-name-part-type="family">Coregonidae</tp:taxon-name-part></tp:taxon-name>)</article-title><source>Zookeys</source><day>09</day><month>11</month><year>2020</year><volume>989</volume><fpage>79</fpage><lpage>162</lpage><pub-id pub-id-type="doi">10.3897/zookeys.989.32822</pub-id></mixed-citation></tp:treatment-meta><tp:nomenclature><tp:taxon-name><object-id xmlns:xlink="http://www.w3.org/1999/xlink" content-type="arpha" xlink:type="simple">A7E464BB-B907-5E06-A9C4-E5BAA1944AC7</object-id>
              <tp:taxon-name-part taxon-name-part-type="genus" reg="Coregonus">Coregonus</tp:taxon-name-part>
              <tp:taxon-name-part taxon-name-part-type="species" reg="profundus">profundus</tp:taxon-name-part>
              <object-id xmlns:xlink="http://www.w3.org/1999/xlink" content-type="zoobank" xlink:type="simple">http://zoobank.org/6B17CFFD-08A3-4A6E-A4AA-CAE0678370FF</object-id>
            </tp:taxon-name><tp:taxon-authority>Selz, Dönz, Vonlanthen &amp; Seehausen</tp:taxon-authority><tp:taxon-status xmlns:xlink="http://www.w3.org/1999/xlink" xlink:type="simple">sp. nov.</tp:taxon-status><!--PageBreak--><!--PageBreak--><tp:nomenclature-citation-list><tp:nomenclature-citation><tp:taxon-name>
                  <tp:taxon-name-part taxon-name-part-type="genus" reg="Coregonus">Coregonus</tp:taxon-name-part> <tp:taxon-name-part taxon-name-part-type="species" reg="alpinus">alpinus</tp:taxon-name-part></tp:taxon-name><comment>: <xref ref-type="bibr" rid="B37">Kottelat 1997</xref>; <xref ref-type="bibr" rid="B38">Kottelat and Freyhof 2007</xref>; <xref ref-type="bibr" rid="B28">Hudson et al. 2011</xref>, <xref ref-type="bibr" rid="B27">2013</xref>, <xref ref-type="bibr" rid="B26">2016</xref>; <xref ref-type="bibr" rid="B30">Ingram et al. 2012</xref>; <xref ref-type="bibr" rid="B64">Vonlanthen et al. 2012</xref>, <xref ref-type="bibr" rid="B63">2015</xref>; <xref ref-type="bibr" rid="B15">Dönz et al. 2018</xref></comment></tp:nomenclature-citation><tp:nomenclature-citation><tp:taxon-name>
                  <tp:taxon-name-part taxon-name-part-type="genus" reg="Coregonus">Coregonus</tp:taxon-name-part> <tp:taxon-name-part taxon-name-part-type="species" reg="lavaretus">lavaretus</tp:taxon-name-part></tp:taxon-name><comment>natio <italic>arurensis</italic>, oekot. <tp:taxon-name><tp:taxon-name-part taxon-name-part-type="genus" reg="Coregonus"/><tp:taxon-name-part taxon-name-part-type="species" reg="profundus">profundus</tp:taxon-name-part></tp:taxon-name>: <xref ref-type="bibr" rid="B57">Steinmann 1950</xref></comment></tp:nomenclature-citation><tp:nomenclature-citation><tp:taxon-name>
                  <tp:taxon-name-part taxon-name-part-type="genus" reg="Coregonus">Coregonus</tp:taxon-name-part>
                </tp:taxon-name><comment>"Tiefenalbock", "Kropfer": <xref ref-type="bibr" rid="B57">Steinmann 1950</xref></comment></tp:nomenclature-citation><tp:nomenclature-citation><tp:taxon-name>
                  <tp:taxon-name-part taxon-name-part-type="genus" reg="Coregonus">Coregonus</tp:taxon-name-part>
                </tp:taxon-name><comment>"Kropfer": <xref ref-type="bibr" rid="B23">Heuscher 1901</xref></comment></tp:nomenclature-citation><tp:nomenclature-citation><tp:taxon-name>
                  <tp:taxon-name-part taxon-name-part-type="genus" reg="Coregonus">Coregonus</tp:taxon-name-part>
                </tp:taxon-name><comment>"Kropfer": <xref ref-type="bibr" rid="B54">Rufli 1978</xref>, <xref ref-type="bibr" rid="B55">1979</xref>; <xref ref-type="bibr" rid="B36">Kirchhofer and Tschumi 1986</xref>; <xref ref-type="bibr" rid="B35">Kirchhofer 1995</xref>; <xref ref-type="bibr" rid="B13">Bittner et al. 2010</xref> (see also synonymy of <tp:taxon-name><tp:taxon-name-part taxon-name-part-type="genus" reg="Coregonus">C.</tp:taxon-name-part> <tp:taxon-name-part taxon-name-part-type="species" reg="albellus">albellus</tp:taxon-name-part></tp:taxon-name>)</comment></tp:nomenclature-citation><tp:nomenclature-citation><tp:taxon-name>
                  <tp:taxon-name-part taxon-name-part-type="genus" reg="Coregonus">Coregonus</tp:taxon-name-part>
                </tp:taxon-name><comment>"Kropfer", "THU3": Douglas et al. 1999, <xref ref-type="bibr" rid="B17">2003</xref>; <xref ref-type="bibr" rid="B16">Douglas and Brunner 2002</xref></comment></tp:nomenclature-citation></tp:nomenclature-citation-list></tp:nomenclature><tp:treatment-sec sec-type="material" id="SECID0EXQCK"><title>Material examined.</title><p><bold><italic>Holotype</italic>.</bold> NMBE-1077208, Switzerland, Lake Thun (<named-content xmlns:xlink="http://www.w3.org/1999/xlink" content-type="dwc:verbatimCoordinates" xlink:type="simple"><named-content content-type="geo-json" specific-use="{&#34;type&#34;:&#34;Point&#34;,&#34;coordinates&#34;:[7.766667,46.666667]}" id="NCID0EFRCK" xlink:type="simple">46°40'N, 7°46'E</named-content></named-content>), 194 mm SL, male.</p><p><bold><italic>Paratypes</italic>.</bold> NMBE-1077161–1077179, NMBE-1077203–1077207, NMBE-1077209–1077211, Switzerland, Lake Thun (<named-content xmlns:xlink="http://www.w3.org/1999/xlink" content-type="dwc:verbatimCoordinates" xlink:type="simple"><named-content content-type="geo-json" specific-use="{&#34;type&#34;:&#34;Point&#34;,&#34;coordinates&#34;:[7.766667,46.666667]}" id="NCID0EURCK" xlink:type="simple">46°40'N, 7°46'E</named-content></named-content>), N = 27, 188–316 mm SL.</p></tp:treatment-sec><tp:treatment-sec sec-type="diagnosis" id="SECID0EZRCK"><title>Diagnosis.</title><p><italic><tp:taxon-name>
                  <tp:taxon-name-part taxon-name-part-type="genus" reg="Coregonus">Coregonus</tp:taxon-name-part> <tp:taxon-name-part taxon-name-part-type="species" reg="profundus">profundus</tp:taxon-name-part></tp:taxon-name></italic> is a small whitefish species with moderate pigmentation of all fins and the body; brown-orange colouration on the flanks above the lateral line; elongate slender body; long head; large eye with a thick and triangular shaped eye socket; tip of snout is fleshy and roundish; few (15–27) and short gill rakers.</p></tp:treatment-sec><tp:treatment-sec sec-type="Differential diagnosis" id="SECID0ENSCK"><title>Differential diagnosis.</title><p><italic><tp:taxon-name>
                  <tp:taxon-name-part taxon-name-part-type="genus" reg="Coregonus">Coregonus</tp:taxon-name-part> <tp:taxon-name-part taxon-name-part-type="species" reg="profundus">profundus</tp:taxon-name-part></tp:taxon-name></italic> occurs only in Lake Thun and we therefore compare the characters of this species specifically with the species of Lake Thun. The differential diagnoses against <italic><tp:taxon-name><tp:taxon-name-part taxon-name-part-type="genus" reg="Coregonus">C.</tp:taxon-name-part> <tp:taxon-name-part taxon-name-part-type="species" reg="albellus">albellus</tp:taxon-name-part></tp:taxon-name></italic>, <italic><tp:taxon-name><tp:taxon-name-part taxon-name-part-type="genus" reg="Coregonus">C.</tp:taxon-name-part> <tp:taxon-name-part taxon-name-part-type="species" reg="alpinus">alpinus</tp:taxon-name-part></tp:taxon-name></italic>, <italic><tp:taxon-name><tp:taxon-name-part taxon-name-part-type="genus" reg="Coregonus">C.</tp:taxon-name-part> <tp:taxon-name-part taxon-name-part-type="species" reg="fatioi">fatioi</tp:taxon-name-part></tp:taxon-name></italic>, and <italic><tp:taxon-name><tp:taxon-name-part taxon-name-part-type="genus" reg="Coregonus">C.</tp:taxon-name-part> <tp:taxon-name-part taxon-name-part-type="species" reg="steinmanni">steinmanni</tp:taxon-name-part></tp:taxon-name></italic> are given under those species’ accounts. The lower number of gill rakers of <italic><tp:taxon-name><tp:taxon-name-part taxon-name-part-type="genus" reg="Coregonus">C.</tp:taxon-name-part> <tp:taxon-name-part taxon-name-part-type="species" reg="profundus">profundus</tp:taxon-name-part></tp:taxon-name></italic> (total gill raker number: 15–27, mode = 21) distinguishes this species from all other 5 whitefish species, <italic><tp:taxon-name><tp:taxon-name-part taxon-name-part-type="genus" reg="Coregonus">C.</tp:taxon-name-part> <tp:taxon-name-part taxon-name-part-type="species" reg="albellus">albellus</tp:taxon-name-part></tp:taxon-name></italic> (32–44, mode = 38), <italic><tp:taxon-name><tp:taxon-name-part taxon-name-part-type="genus" reg="Coregonus">C.</tp:taxon-name-part> <tp:taxon-name-part taxon-name-part-type="species" reg="alpinus">alpinus</tp:taxon-name-part></tp:taxon-name></italic> (25–34, mode = 30), <italic><tp:taxon-name><tp:taxon-name-part taxon-name-part-type="genus" reg="Coregonus">C.</tp:taxon-name-part> <tp:taxon-name-part taxon-name-part-type="species" reg="fatioi">fatioi</tp:taxon-name-part></tp:taxon-name></italic> (32–43, mode = 38), <italic><tp:taxon-name><tp:taxon-name-part taxon-name-part-type="genus" reg="Coregonus">C.</tp:taxon-name-part> <tp:taxon-name-part taxon-name-part-type="species" reg="steinmanni">steinmanni</tp:taxon-name-part></tp:taxon-name></italic> (30–35, mode = 31), and <italic><tp:taxon-name><tp:taxon-name-part taxon-name-part-type="genus" reg="Coregonus">C.</tp:taxon-name-part> <tp:taxon-name-part taxon-name-part-type="species" reg="acrinasus">acrinasus</tp:taxon-name-part></tp:taxon-name></italic> (30–40, mode = 36) (Suppl. material 1: Table S6).</p><p>
              <bold><italic><tp:taxon-name>
                    <tp:taxon-name-part taxon-name-part-type="genus" reg="Coregonus">Coregonus</tp:taxon-name-part> <tp:taxon-name-part taxon-name-part-type="species" reg="profundus">profundus</tp:taxon-name-part></tp:taxon-name>–<tp:taxon-name><tp:taxon-name-part taxon-name-part-type="genus" reg="Coregonus">Coregonus</tp:taxon-name-part> <tp:taxon-name-part taxon-name-part-type="species" reg="acrinasus">acrinasus</tp:taxon-name-part></tp:taxon-name></italic></bold>
            </p><p><italic><tp:taxon-name>
                  <tp:taxon-name-part taxon-name-part-type="genus" reg="Coregonus">Coregonus</tp:taxon-name-part> <tp:taxon-name-part taxon-name-part-type="species" reg="profundus">profundus</tp:taxon-name-part></tp:taxon-name></italic> can be distinguished from <italic><tp:taxon-name><tp:taxon-name-part taxon-name-part-type="genus" reg="Coregonus">C.</tp:taxon-name-part> <tp:taxon-name-part taxon-name-part-type="species" reg="acrinasus">acrinasus</tp:taxon-name-part></tp:taxon-name></italic> by having shorter gill rakers (middle gill raker length: 7.6–11.7% HL, mean = 9.2 vs. 9.1–16.6% HL, <!--PageBreak--><!--PageBreak-->mean = 13.4; longest gill raker length: 7.8–12.4% HL, mean = 10.1 vs. 11.4–16.9% HL, mean = 14.5) and a longer head (15.5–18.4% HL, mean = 16.4 vs. 13.8–16.1% HL, mean = 15.2) (Tables <xref ref-type="table" rid="T8">8</xref>, <xref ref-type="table" rid="T9">9</xref>).</p></tp:treatment-sec><tp:treatment-sec sec-type="description" id="SECID0EVYCK"><title>Description.</title><p>General appearance is shown in Figure 9. Morphological and meristic characters of both sexes can be found in Table <xref ref-type="table" rid="T8">8</xref> and Suppl. material 1: Table S6 and first- and second-best ratios for both sexes combined can be found in Table <xref ref-type="table" rid="T10">10</xref>. The description is valid for both sexes.</p><p><bold><italic>Shape</italic></bold>: Body elongate. Slender bodied with greatest body depth anterior of the dorsal fin. Dorsal and ventral profile similar and slightly arched. Dorsal and ventral profile from tip of snout to interorbital area mostly straight and then slightly convex to dorsal and pelvic fin origin respectively. Head long. Snout often 60° angle to the body axis anterior of the eye, such that the profile from the tip of the snout to the vertical projection where the anterior part of the eye crosses the dorsal profile is straight and afterwards slightly convex. Mouth is wide (i.e., width of upper and lower jaw), rather short and mostly strongly sub-terminal and only rarely terminal. Snout is weakly pronounced, since the tip of the snout is often fleshy and roundish. Eye rather large with a large eye cavity and a thick and triangular eye-socket (i.e., sickle-shaped). Pectoral fin long and moderately tapered. Dorsal fin long with the anterior unbranched ray of the erected dorsal fin approx. 70–80° angle to body axis and only slightly bent posteriorly at the end of the ray. Caudal peduncle narrow and short with caudal fin forked and sometimes moderately to strongly asymmetrical with either the ventral or dorsal part being longer. Unbranched ray of anal fin straight and rarely bent posteriorly at the end of the ray. Anal fin is longest anteriorly and progressively shortening posteriorly with the outer margin of the anal fin slightly concave and only rarely straight.</p><p><bold><italic>
                  Meristics
                </italic></bold>: Very few and very short gill rakers.</p><p><bold><italic>Colour</italic></bold>: Pigmentation of fins and body is overall moderate in live specimens. Pectoral fin is translucent or yellowish in colouration with moderate pigmentation at the median to distal parts of the fin. Dorsal, adipose, pelvic, anal and caudal fins are moderately pigmented. Silvery appearance along the flanks and dorsally above the lateral line the silvery appearance changes to a pale brown-orange colouration (e.g., RGB <!--PageBreak--><!--PageBreak-->(232, 172, 52)) and very rarely the brown-orange colouration can have a hint of light greenish colour (e.g., RGB (136, 245, 205)). Sometimes the colouration above the lateral line is pale rose (e.g., RGB (247, 187, 175)) and then towards the dorsum becomes a brown-orange. This transition from one colouration to another can also be observed in <italic><tp:taxon-name><tp:taxon-name-part taxon-name-part-type="genus" reg="Coregonus">C.</tp:taxon-name-part> <tp:taxon-name-part taxon-name-part-type="species" reg="albellus">albellus</tp:taxon-name-part></tp:taxon-name></italic>. For a comparison to the main colouration found in the other species see Suppl. material 1: Figure S8. Dorsal part of the head is moderately pigmented. Snout around the nostrils is moderately pigmented and rarely with a gap of less pigmentation posteriorly of the nostrils up to the height of the middle of the eyes. The operculum and pre-operculum are silvery with one black dot on the lower margin of the pre-operculum. Preserved specimens are pale in colouration with similar pigmentation as described for live specimens. Silvery, translucent, not coloured or unpigmented parts of the body become brown-yellowish (e.g., RGB (239, 210, 40)), whereas the pigmented parts are conserved and the coloured parts (dorsally above the lateral line) become brownish (e.g., RGB (186, 140, 100)).</p><p><bold>Distribution and notes on biology.</bold><italic><tp:taxon-name><tp:taxon-name-part taxon-name-part-type="genus" reg="Coregonus">Coregonus</tp:taxon-name-part> <tp:taxon-name-part taxon-name-part-type="species" reg="profundus">profundus</tp:taxon-name-part></tp:taxon-name></italic> is found in Lake Thun (<named-content xmlns:xlink="http://www.w3.org/1999/xlink" content-type="dwc:verbatimCoordinates" xlink:type="simple"><named-content content-type="geo-json" specific-use="{&#34;type&#34;:&#34;Point&#34;,&#34;coordinates&#34;:[7.766667,46.666667]}" id="NCID0EF2CK" xlink:type="simple">46°40'N, 7°46'E</named-content></named-content>). It is believed to have been endemic to this lake. Yet, based on matching genetic (microsatellite) and morphological (gill raker number, morphological characters) evidence one ripe specimen of <italic><tp:taxon-name><tp:taxon-name-part taxon-name-part-type="genus" reg="Coregonus">C.</tp:taxon-name-part> <tp:taxon-name-part taxon-name-part-type="species" reg="profundus">profundus</tp:taxon-name-part></tp:taxon-name></italic> has been caught by a local fisherman, Stefan Dasen, in 2016 in Lake Biel (<named-content xmlns:xlink="http://www.w3.org/1999/xlink" content-type="dwc:verbatimCoordinates" xlink:type="simple"><named-content content-type="geo-json" specific-use="{&#34;type&#34;:&#34;Point&#34;,&#34;coordinates&#34;:[7.166667,47.083333]}" id="NCID0EY2CK" xlink:type="simple">47°05'N, 7°10'E</named-content></named-content>) (Suppl. material 1: Figure S9). Lake Biel has been artificially connected with Lake Thun through the river Aare since the Jura water correction from 1868–1878, where the river Aare was artificially bypassed downstream from Lake Thun into Lake Biel. For another Lake Thun species, <italic><tp:taxon-name><tp:taxon-name-part taxon-name-part-type="genus" reg="Coregonus">C.</tp:taxon-name-part> <tp:taxon-name-part taxon-name-part-type="species" reg="albellus">albellus</tp:taxon-name-part></tp:taxon-name></italic>, it had been known since at least 2004 that it can be found in Lake Biel (see details in the note on biology for <italic><tp:taxon-name><tp:taxon-name-part taxon-name-part-type="genus" reg="Coregonus">C.</tp:taxon-name-part> <tp:taxon-name-part taxon-name-part-type="species" reg="albellus">albellus</tp:taxon-name-part></tp:taxon-name></italic>) (<xref ref-type="bibr" rid="B12">Bittner 2009</xref>; this study Suppl. material 1: Figure S9).</p><p>It is important to note that native whitefish species of Lake Biel were only known to spawn in the winter months (<xref ref-type="bibr" rid="B18">Fatio 1885</xref>; <xref ref-type="bibr" rid="B57">Steinmann 1950</xref>; <xref ref-type="bibr" rid="B54">Rufli 1978</xref>), whereas <italic><tp:taxon-name><tp:taxon-name-part taxon-name-part-type="genus" reg="Coregonus">C.</tp:taxon-name-part> <tp:taxon-name-part taxon-name-part-type="species" reg="profundus">profundus</tp:taxon-name-part></tp:taxon-name></italic> as well as <italic><tp:taxon-name><tp:taxon-name-part taxon-name-part-type="genus" reg="Coregonus">C.</tp:taxon-name-part> <tp:taxon-name-part taxon-name-part-type="species" reg="albellus">albellus</tp:taxon-name-part></tp:taxon-name></italic> spawn in late summer and winter. Our study reports the first record of <italic><tp:taxon-name><tp:taxon-name-part taxon-name-part-type="genus" reg="Coregonus">C.</tp:taxon-name-part> <tp:taxon-name-part taxon-name-part-type="species" reg="profundus">profundus</tp:taxon-name-part></tp:taxon-name></italic> in Lake Biel. It is unclear though if <italic><tp:taxon-name><tp:taxon-name-part taxon-name-part-type="genus" reg="Coregonus">C.</tp:taxon-name-part> <tp:taxon-name-part taxon-name-part-type="species" reg="profundus">profundus</tp:taxon-name-part></tp:taxon-name></italic> has established as a self-sustaining population in Lake Biel. So far, we only know of one ripe specimen of <italic><tp:taxon-name><tp:taxon-name-part taxon-name-part-type="genus" reg="Coregonus">C.</tp:taxon-name-part> <tp:taxon-name-part taxon-name-part-type="species" reg="profundus">profundus</tp:taxon-name-part></tp:taxon-name></italic> from Lake Biel, whereas for <italic><tp:taxon-name><tp:taxon-name-part taxon-name-part-type="genus" reg="Coregonus">C.</tp:taxon-name-part> <tp:taxon-name-part taxon-name-part-type="species" reg="albellus">albellus</tp:taxon-name-part></tp:taxon-name></italic> reasonable numbers of ripe specimen have been caught for several years in Lake Biel during what is the normal spawning period (late summer) of this species in lakes Thun and Brienz (<xref ref-type="bibr" rid="B12">Bittner 2009</xref>; 2016: Suppl. material 1: Figure S9). Based on isotopic signatures <italic><tp:taxon-name><tp:taxon-name-part taxon-name-part-type="genus" reg="Coregonus">C.</tp:taxon-name-part> <tp:taxon-name-part taxon-name-part-type="species" reg="profundus">profundus</tp:taxon-name-part></tp:taxon-name></italic> feeds on benthic prey items (<xref ref-type="bibr" rid="B56">Selz 2008</xref>; <xref ref-type="bibr" rid="B25">Hudson 2011</xref>; <xref ref-type="bibr" rid="B30">Ingram et al. 2012</xref>) and has a slow growth rate (Bittner et al. unpublished). Interestingly specimens of <italic><tp:taxon-name><tp:taxon-name-part taxon-name-part-type="genus" reg="Coregonus">C.</tp:taxon-name-part> <tp:taxon-name-part taxon-name-part-type="species" reg="profundus">profundus</tp:taxon-name-part></tp:taxon-name></italic> that have been caught on the spawning grounds of <italic><tp:taxon-name><tp:taxon-name-part taxon-name-part-type="genus" reg="Coregonus">C.</tp:taxon-name-part> <tp:taxon-name-part taxon-name-part-type="species" reg="albellus">albellus</tp:taxon-name-part></tp:taxon-name></italic> were often in past-spawning condition and occasional stomach content analysis revealed that these fish had been heavily preying on whitefish eggs (<xref ref-type="bibr" rid="B12">Bittner 2009</xref>). Earlier stomach content analysis of <italic><tp:taxon-name><tp:taxon-name-part taxon-name-part-type="genus" reg="Coregonus">C.</tp:taxon-name-part> <tp:taxon-name-part taxon-name-part-type="species" reg="profundus">profundus</tp:taxon-name-part></tp:taxon-name></italic> from the months of October and February of 1971 and 1972, respectively, showed that <italic><tp:taxon-name><tp:taxon-name-part taxon-name-part-type="genus" reg="Coregonus">C.</tp:taxon-name-part> <tp:taxon-name-part taxon-name-part-type="species" reg="profundus">profundus</tp:taxon-name-part></tp:taxon-name></italic> mainly feed on chironomid larvae and occasionally on fish eggs (<xref ref-type="bibr" rid="B55">Rufli 1979</xref>). Even earlier stomach content analysis by <xref ref-type="bibr" rid="B57">Steinmann (1950)</xref> also show that they feed on chironomid larvae, but also on pisidium and other benthic invertebrates. Habitat-stratified random sampling of Lake Thun (mid-October 2013: <!--PageBreak--><xref ref-type="bibr" rid="B63">Vonlanthen et al. 2015</xref>) shows that <italic><tp:taxon-name><tp:taxon-name-part taxon-name-part-type="genus" reg="Coregonus">C.</tp:taxon-name-part> <tp:taxon-name-part taxon-name-part-type="species" reg="profundus">profundus</tp:taxon-name-part></tp:taxon-name></italic> occupies mostly the moderately deep to the deepest waters in the benthic habitat (approx. 15 – 210 m; <italic>N</italic> = 16) and rarely the moderately deep pelagic waters (approx. 15 – 45 m; <italic>N</italic> = 3)(<xref ref-type="bibr" rid="B15">Dönz et al. 2018</xref>). The habitat-stratified random sampling did not distinguish between ripe and unripe specimens, and thus in the case of <italic><tp:taxon-name><tp:taxon-name-part taxon-name-part-type="genus" reg="Coregonus">C.</tp:taxon-name-part> <tp:taxon-name-part taxon-name-part-type="species" reg="profundus">profundus</tp:taxon-name-part></tp:taxon-name></italic>, the distribution pattern along the depth in the benthic zone is biased by the spawning aggregation of this species since the sampling period coincides partially with the spawning season of this species. <italic><tp:taxon-name><tp:taxon-name-part taxon-name-part-type="genus" reg="Coregonus">Coregonus</tp:taxon-name-part> <tp:taxon-name-part taxon-name-part-type="species" reg="profundus">profundus</tp:taxon-name-part></tp:taxon-name></italic> phenotypically resembles superficially <italic><tp:taxon-name><tp:taxon-name-part taxon-name-part-type="genus" reg="Coregonus">C.</tp:taxon-name-part> <tp:taxon-name-part taxon-name-part-type="species" reg="albellus">albellus</tp:taxon-name-part></tp:taxon-name></italic>. The average size (total length) at 3 years of age for specimens used in this study is 263±16 mm (mean and standard deviation, N = 11) (Suppl. material 1: Figures S4, S6). The size of 3-year-old specimens of <italic><tp:taxon-name><tp:taxon-name-part taxon-name-part-type="genus" reg="Coregonus">C.</tp:taxon-name-part> <tp:taxon-name-part taxon-name-part-type="species" reg="profundus">profundus</tp:taxon-name-part></tp:taxon-name></italic> is similar to that of <italic><tp:taxon-name><tp:taxon-name-part taxon-name-part-type="genus" reg="Coregonus">C.</tp:taxon-name-part> <tp:taxon-name-part taxon-name-part-type="species" reg="albellus">albellus</tp:taxon-name-part></tp:taxon-name></italic> and <italic><tp:taxon-name><tp:taxon-name-part taxon-name-part-type="genus" reg="Coregonus">C.</tp:taxon-name-part> <tp:taxon-name-part taxon-name-part-type="species" reg="fatioi">fatioi</tp:taxon-name-part></tp:taxon-name></italic>, but smaller than that of <italic><tp:taxon-name><tp:taxon-name-part taxon-name-part-type="genus" reg="Coregonus">C.</tp:taxon-name-part> <tp:taxon-name-part taxon-name-part-type="species" reg="acrinasus">acrinasus</tp:taxon-name-part></tp:taxon-name></italic> and considerably smaller than that of <italic><tp:taxon-name><tp:taxon-name-part taxon-name-part-type="genus" reg="Coregonus">C.</tp:taxon-name-part> <tp:taxon-name-part taxon-name-part-type="species" reg="alpinus">alpinus</tp:taxon-name-part></tp:taxon-name></italic> and <italic><tp:taxon-name><tp:taxon-name-part taxon-name-part-type="genus" reg="Coregonus">C.</tp:taxon-name-part> <tp:taxon-name-part taxon-name-part-type="species" reg="steinmanni">steinmanni</tp:taxon-name-part></tp:taxon-name></italic> (Suppl. material 1: Figure S6). <italic><tp:taxon-name><tp:taxon-name-part taxon-name-part-type="genus" reg="Coregonus">Coregonus</tp:taxon-name-part> <tp:taxon-name-part taxon-name-part-type="species" reg="profundus">profundus</tp:taxon-name-part></tp:taxon-name></italic> has a moderately long spawning season from August to December with one major peak from late August to late September / early October (Suppl. material 1: Figure S3; <xref ref-type="bibr" rid="B12">Bittner 2009</xref>; <xref ref-type="bibr" rid="B15">Dönz et al. 2018</xref>). Spawning depth varies with spawning season and can range from approx. 30 m to 150 m (Suppl. material 1: Figure S3; <xref ref-type="bibr" rid="B12">Bittner 2009</xref>; <xref ref-type="bibr" rid="B15">Dönz et al. 2018</xref>). The spawning season and depth of <italic><tp:taxon-name><tp:taxon-name-part taxon-name-part-type="genus" reg="Coregonus">C.</tp:taxon-name-part> <tp:taxon-name-part taxon-name-part-type="species" reg="profundus">profundus</tp:taxon-name-part></tp:taxon-name></italic> partially overlaps with that of <italic><tp:taxon-name><tp:taxon-name-part taxon-name-part-type="genus" reg="Coregonus">C.</tp:taxon-name-part> <tp:taxon-name-part taxon-name-part-type="species" reg="steinmanni">steinmanni</tp:taxon-name-part></tp:taxon-name></italic>, <italic><tp:taxon-name><tp:taxon-name-part taxon-name-part-type="genus" reg="Coregonus">C.</tp:taxon-name-part> <tp:taxon-name-part taxon-name-part-type="species" reg="fatioi">fatioi</tp:taxon-name-part></tp:taxon-name></italic>, and <italic><tp:taxon-name><tp:taxon-name-part taxon-name-part-type="genus" reg="Coregonus">C.</tp:taxon-name-part> <tp:taxon-name-part taxon-name-part-type="species" reg="albellus">albellus</tp:taxon-name-part></tp:taxon-name></italic> (Suppl. material 1: Figure S3; <xref ref-type="bibr" rid="B12">Bittner 2009</xref>; <xref ref-type="bibr" rid="B15">Dönz et al. 2018</xref>).</p><p><italic><tp:taxon-name>
                  <tp:taxon-name-part taxon-name-part-type="genus" reg="Coregonus">Coregonus</tp:taxon-name-part> <tp:taxon-name-part taxon-name-part-type="species" reg="profundus">profundus</tp:taxon-name-part></tp:taxon-name></italic> is known by the common name "Kropfer" and has previously been described under the name <italic><tp:taxon-name><tp:taxon-name-part taxon-name-part-type="genus" reg="Coregonus">C.</tp:taxon-name-part> <tp:taxon-name-part taxon-name-part-type="species" reg="alpinus">alpinus</tp:taxon-name-part></tp:taxon-name></italic> (<xref ref-type="bibr" rid="B37">Kottelat (1997)</xref> and <xref ref-type="bibr" rid="B38">Kottelat and Freyhof (2007)</xref>). As we explain in detail under the species account of <italic><tp:taxon-name><tp:taxon-name-part taxon-name-part-type="genus" reg="Coregonus">C.</tp:taxon-name-part> <tp:taxon-name-part taxon-name-part-type="species" reg="alpinus">alpinus</tp:taxon-name-part></tp:taxon-name></italic>, the designated lectotype of <italic><tp:taxon-name><tp:taxon-name-part taxon-name-part-type="genus" reg="Coregonus">C.</tp:taxon-name-part> <tp:taxon-name-part taxon-name-part-type="species" reg="alpinus">alpinus</tp:taxon-name-part></tp:taxon-name></italic> is incongruent with the description of the species (with the common name "Kropfer": <xref ref-type="bibr" rid="B37">Kottelat (1997)</xref> and <xref ref-type="bibr" rid="B38">Kottelat and Freyhof (2007)</xref>). We have thus retained the name <italic><tp:taxon-name><tp:taxon-name-part taxon-name-part-type="genus" reg="Coregonus">C.</tp:taxon-name-part> <tp:taxon-name-part taxon-name-part-type="species" reg="alpinus">alpinus</tp:taxon-name-part></tp:taxon-name></italic> for the lectotype designated by <xref ref-type="bibr" rid="B37">Kottelat (1997)</xref> and provided a new description of this taxon. For the species otherwise described by <xref ref-type="bibr" rid="B37">Kottelat (1997)</xref> and <xref ref-type="bibr" rid="B38">Kottelat and Freyhof (2007)</xref> as <italic><tp:taxon-name><tp:taxon-name-part taxon-name-part-type="genus" reg="Coregonus">C.</tp:taxon-name-part> <tp:taxon-name-part taxon-name-part-type="species" reg="alpinus">alpinus</tp:taxon-name-part></tp:taxon-name></italic> (with the common name "Kropfer") we designated a new name, <italic><tp:taxon-name><tp:taxon-name-part taxon-name-part-type="genus" reg="Coregonus">C.</tp:taxon-name-part> <tp:taxon-name-part taxon-name-part-type="species" reg="profundus">profundus</tp:taxon-name-part></tp:taxon-name></italic>.</p></tp:treatment-sec><tp:treatment-sec sec-type="etymology" id="SECID0EYLDK"><title>Etymology.</title><p>The adjective <italic><tp:taxon-name><tp:taxon-name-part taxon-name-part-type="genus" reg="Coregonus"/><tp:taxon-name-part taxon-name-part-type="species" reg="profundus">profundus</tp:taxon-name-part></tp:taxon-name></italic> means deep in Latin and is used for <italic><tp:taxon-name><tp:taxon-name-part taxon-name-part-type="genus" reg="Coregonus">C.</tp:taxon-name-part> <tp:taxon-name-part taxon-name-part-type="species" reg="profundus">profundus</tp:taxon-name-part></tp:taxon-name></italic> to describe the species unique ecology of living and breeding in great depths in Lake Thun.</p></tp:treatment-sec><tp:treatment-sec sec-type="Common name" id="SECID0ETMDK"><title>Common name.</title><p>Kropfer.</p></tp:treatment-sec><tp:treatment-sec><!--Section generated to contain objects referenced in tp:taxon-treatment.--><table-wrap id="T8" position="float" orientation="portrait"><label>Table 8.</label><caption><p>Morphological and meristic data of <italic><tp:taxon-name><tp:taxon-name-part taxon-name-part-type="genus" reg="Coregonus">C.</tp:taxon-name-part> <tp:taxon-name-part taxon-name-part-type="species" reg="profundus">profundus</tp:taxon-name-part></tp:taxon-name></italic> from Lake Thun, NMBE-1077208, male, holotype; paratypes N = 27. For ranges of males and for both sexes, the total range and mean include the holotype.</p></caption><table id="TID0EA2LM" rules="all"><tbody><tr><td rowspan="4" colspan="1">
                  <bold>Morphological characters</bold>
                </td><td rowspan="1" colspan="1">
                  <bold><italic><tp:taxon-name>
                    <tp:taxon-name-part taxon-name-part-type="genus" reg="Coregonus">C.</tp:taxon-name-part> <tp:taxon-name-part taxon-name-part-type="species" reg="profundus">profundus</tp:taxon-name-part></tp:taxon-name></italic></bold>
                </td><td rowspan="1" colspan="6">
                  <bold>Lake Thun</bold>
                </td></tr><tr><td rowspan="3" colspan="1">
                  <bold>Holotype</bold>
                </td><td rowspan="1" colspan="6">
                  <bold>Both sexes</bold>
                </td></tr><tr><td rowspan="1" colspan="2">
                  <bold><italic>N-total</italic> = 28</bold>
                </td><td rowspan="1" colspan="2">
                  <bold><italic>N-females = 6</italic></bold>
                </td><td rowspan="1" colspan="2">
                  <bold><italic>N-males</italic> = 22</bold>
                </td></tr><tr><td rowspan="1" colspan="1">
                  <bold>Mean ± Stdev</bold>
                </td><td rowspan="1" colspan="1">
                  <bold>Range</bold>
                </td><td rowspan="1" colspan="1">
                  <bold>Mean ± Stdev</bold>
                </td><td rowspan="1" colspan="1">
                  <bold>Range</bold>
                </td><td rowspan="1" colspan="1">
                  <bold>Mean ± Stdev</bold>
                </td><td rowspan="1" colspan="1">
                  <bold>Range</bold>
                </td></tr><tr><td rowspan="1" colspan="1">
                  <bold>SL (mm)</bold>
                </td><td rowspan="1" colspan="1">194.0</td><td rowspan="1" colspan="1">223.3±26.7</td><td rowspan="1" colspan="1">(188–316)</td><td rowspan="1" colspan="1">248.7±42.2</td><td rowspan="1" colspan="1">(188–316)</td><td rowspan="1" colspan="1">216.3±16</td><td rowspan="1" colspan="1">(188–241)</td></tr><tr><td rowspan="1" colspan="8">
                  <bold>Percentage of standard length</bold>
                </td></tr><tr><td rowspan="1" colspan="1">
                  <bold>PelvFB</bold>
                </td><td rowspan="1" colspan="1">4.4</td><td rowspan="1" colspan="1">4.2±0.3</td><td rowspan="1" colspan="1">(3.6–5.0)</td><td rowspan="1" colspan="1">4.2±0.2</td><td rowspan="1" colspan="1">(4–4.5)</td><td rowspan="1" colspan="1">4.2±0.4</td><td rowspan="1" colspan="1">(3.6–5)</td></tr><tr><td rowspan="1" colspan="1">
                  <bold>PelvFS</bold>
                </td><td rowspan="1" colspan="1">7.2</td><td rowspan="1" colspan="1">6.0±0.8</td><td rowspan="1" colspan="1">(4.0–7.2)</td><td rowspan="1" colspan="1">5.7±1</td><td rowspan="1" colspan="1">(4–6.8)</td><td rowspan="1" colspan="1">6.1±0.7</td><td rowspan="1" colspan="1">(4.8–7.2)</td></tr><tr><td rowspan="1" colspan="1">
                  <bold>PelvF</bold>
                </td><td rowspan="1" colspan="1">16.9</td><td rowspan="1" colspan="1">17.7±1.1</td><td rowspan="1" colspan="1">(15.1–19.6)</td><td rowspan="1" colspan="1">17.3±0.9</td><td rowspan="1" colspan="1">(16.5–18.9)</td><td rowspan="1" colspan="1">17.9±1.1</td><td rowspan="1" colspan="1">(15.1–19.6)</td></tr><tr><td rowspan="1" colspan="1">
                  <bold>PecFB</bold>
                </td><td rowspan="1" colspan="1">3.5</td><td rowspan="1" colspan="1">3.7±0.2</td><td rowspan="1" colspan="1">(3.2–4.3)</td><td rowspan="1" colspan="1">3.6±0.2</td><td rowspan="1" colspan="1">(3.2–3.8)</td><td rowspan="1" colspan="1">3.7±0.2</td><td rowspan="1" colspan="1">(3.4–4.3)</td></tr><tr><td rowspan="1" colspan="1">
                  <bold>PecF1</bold>
                </td><td rowspan="1" colspan="1">16.9</td><td rowspan="1" colspan="1">18.4±1.1</td><td rowspan="1" colspan="1">(16.6–21.0)</td><td rowspan="1" colspan="1">18.1±1.3</td><td rowspan="1" colspan="1">(16.6–19.8)</td><td rowspan="1" colspan="1">18.5±1</td><td rowspan="1" colspan="1">(16.8–21)</td></tr><tr><td rowspan="1" colspan="1">
                  <bold>PecF2</bold>
                </td><td rowspan="1" colspan="1">17.8</td><td rowspan="1" colspan="1">20.2±1.3</td><td rowspan="1" colspan="1">(17.7–23.2)</td><td rowspan="1" colspan="1">19.9±1.5</td><td rowspan="1" colspan="1">(17.7–22.1)</td><td rowspan="1" colspan="1">20.2±1.3</td><td rowspan="1" colspan="1">(17.8–23.2)</td></tr><tr><td rowspan="1" colspan="1">
                  <bold>DFB</bold>
                </td><td rowspan="1" colspan="1">12.6</td><td rowspan="1" colspan="1">12.5±0.9</td><td rowspan="1" colspan="1">(10.5–14.5)</td><td rowspan="1" colspan="1">12.3±0.7</td><td rowspan="1" colspan="1">(11.3–13.4)</td><td rowspan="1" colspan="1">12.5±1</td><td rowspan="1" colspan="1">(10.5–14.5)</td></tr><tr><td rowspan="1" colspan="1">
                  <bold>DFAe</bold>
                </td><td rowspan="1" colspan="1">18.7</td><td rowspan="1" colspan="1">19.5±1.4</td><td rowspan="1" colspan="1">(15.9–21.9)</td><td rowspan="1" colspan="1">18.7±1.9</td><td rowspan="1" colspan="1">(15.9–21.6)</td><td rowspan="1" colspan="1">19.7±1.2</td><td rowspan="1" colspan="1">(17–21.9)</td></tr><tr><td rowspan="1" colspan="1">
                  <bold>DFAd</bold>
                </td><td rowspan="1" colspan="1">20.6</td><td rowspan="1" colspan="1">20.7±1.3</td><td rowspan="1" colspan="1">(17.5–23.2)</td><td rowspan="1" colspan="1">19.9±1.4</td><td rowspan="1" colspan="1">(17.5–21.5)</td><td rowspan="1" colspan="1">20.9±1.2</td><td rowspan="1" colspan="1">(18.3–23.2)</td></tr><tr><td rowspan="1" colspan="1">
                  <bold>DFPe</bold>
                </td><td rowspan="1" colspan="1">5.1</td><td rowspan="1" colspan="1">5.0±0.5</td><td rowspan="1" colspan="1">(3.9–6.1)</td><td rowspan="1" colspan="1">5.1±0.4</td><td rowspan="1" colspan="1">(4.5–5.6)</td><td rowspan="1" colspan="1">5±0.6</td><td rowspan="1" colspan="1">(3.9–6.1)</td></tr><tr><td rowspan="1" colspan="1">
                  <bold>AFB</bold>
                </td><td rowspan="1" colspan="1">13.5</td><td rowspan="1" colspan="1">13.2±1.0</td><td rowspan="1" colspan="1">(10.8–15.3)</td><td rowspan="1" colspan="1">13.4±0.8</td><td rowspan="1" colspan="1">(12.1–14.4)</td><td rowspan="1" colspan="1">13.1±1.1</td><td rowspan="1" colspan="1">(10.8–15.3)</td></tr><tr><td rowspan="1" colspan="1">
                  <bold>AFAe</bold>
                </td><td rowspan="1" colspan="1">13.6</td><td rowspan="1" colspan="1">13.3±1.0</td><td rowspan="1" colspan="1">(10.9–14.7)</td><td rowspan="1" colspan="1">12.8±1</td><td rowspan="1" colspan="1">(10.9–13.9)</td><td rowspan="1" colspan="1">13.4±0.9</td><td rowspan="1" colspan="1">(11.3–14.7)</td></tr><tr><td rowspan="1" colspan="1">
                  <bold>AdFB</bold>
                </td><td rowspan="1" colspan="1">5.1</td><td rowspan="1" colspan="1">5.3±0.6</td><td rowspan="1" colspan="1">(3.8–6.3)</td><td rowspan="1" colspan="1">5.3±0.4</td><td rowspan="1" colspan="1">(4.6–5.8)</td><td rowspan="1" colspan="1">5.2±0.6</td><td rowspan="1" colspan="1">(3.8–6.3)</td></tr><tr><td rowspan="1" colspan="1">
                  <bold>CF</bold>
                </td><td rowspan="1" colspan="1">24.1</td><td rowspan="1" colspan="1">24.5±1.4</td><td rowspan="1" colspan="1">(21.8–27.8)</td><td rowspan="1" colspan="1">24.3±2</td><td rowspan="1" colspan="1">(21.8–27.8)</td><td rowspan="1" colspan="1">24.6±1.3</td><td rowspan="1" colspan="1">(22.2–27.8)</td></tr><tr><td rowspan="1" colspan="1">
                  <bold>CD</bold>
                </td><td rowspan="1" colspan="1">7.5</td><td rowspan="1" colspan="1">7.3±0.3</td><td rowspan="1" colspan="1">(6.5–7.9)</td><td rowspan="1" colspan="1">7.5±0.2</td><td rowspan="1" colspan="1">(7.2–7.8)</td><td rowspan="1" colspan="1">7.3±0.3</td><td rowspan="1" colspan="1">(6.5–7.9)</td></tr><tr><td rowspan="1" colspan="1">
                  <bold>CL</bold>
                </td><td rowspan="1" colspan="1">12.5</td><td rowspan="1" colspan="1">11.8±0.7</td><td rowspan="1" colspan="1">(10.2–13.0)</td><td rowspan="1" colspan="1">12±0.8</td><td rowspan="1" colspan="1">(10.9–13)</td><td rowspan="1" colspan="1">11.8±0.7</td><td rowspan="1" colspan="1">(10.2–13)</td></tr><tr><td rowspan="1" colspan="1">
                  <bold>PAdC</bold>
                </td><td rowspan="1" colspan="1">16.9</td><td rowspan="1" colspan="1">18.3±1.1</td><td rowspan="1" colspan="1">(15.8–20.1)</td><td rowspan="1" colspan="1">18.5±0.9</td><td rowspan="1" colspan="1">(17.1–19.6)</td><td rowspan="1" colspan="1">18.2±1.1</td><td rowspan="1" colspan="1">(15.8–20.1)</td></tr><tr><td rowspan="1" colspan="1">
                  <bold>DHL</bold>
                </td><td rowspan="1" colspan="1">16.4</td><td rowspan="1" colspan="1">16.4±0.6</td><td rowspan="1" colspan="1">(15.5–18.4)</td><td rowspan="1" colspan="1">16.2±0.5</td><td rowspan="1" colspan="1">(15.5–16.7)</td><td rowspan="1" colspan="1">16.5±0.6</td><td rowspan="1" colspan="1">(15.7–18.4)</td></tr><tr><td rowspan="1" colspan="1">
                  <bold>PreP</bold>
                </td><td rowspan="1" colspan="1">55.2</td><td rowspan="1" colspan="1">54.2±1.5</td><td rowspan="1" colspan="1">(51.2–58.1)</td><td rowspan="1" colspan="1">53.3±1.2</td><td rowspan="1" colspan="1">(51.2–54.1)</td><td rowspan="1" colspan="1">54.5±1.4</td><td rowspan="1" colspan="1">(52.1–58.1)</td></tr><tr><td rowspan="1" colspan="1">
                  <bold>PreA</bold>
                </td><td rowspan="1" colspan="1">79.2</td><td rowspan="1" colspan="1">78.4±1.4</td><td rowspan="1" colspan="1">(75.0–80.6)</td><td rowspan="1" colspan="1">77.8±1.3</td><td rowspan="1" colspan="1">(75.8–79.4)</td><td rowspan="1" colspan="1">78.6±1.4</td><td rowspan="1" colspan="1">(75–80.6)</td></tr><tr><td rowspan="1" colspan="1">
                  <bold>PreD</bold>
                </td><td rowspan="1" colspan="1">48.5</td><td rowspan="1" colspan="1">48.3±1.3</td><td rowspan="1" colspan="1">(45.8–51.1)</td><td rowspan="1" colspan="1">47.8±1.8</td><td rowspan="1" colspan="1">(45.8–50)</td><td rowspan="1" colspan="1">48.5±1.2</td><td rowspan="1" colspan="1">(46.9–51.1)</td></tr><tr><td rowspan="1" colspan="1">
                  <bold>BD</bold>
                </td><td rowspan="1" colspan="1">24.4</td><td rowspan="1" colspan="1">24.2±1.4</td><td rowspan="1" colspan="1">(22.1–27.6)</td><td rowspan="1" colspan="1">25.4±1.3</td><td rowspan="1" colspan="1">(24–27.6)</td><td rowspan="1" colspan="1">23.9±1.2</td><td rowspan="1" colspan="1">(22.1–26.6)</td></tr><tr><td rowspan="1" colspan="1">
                  <bold>PostD</bold>
                </td><td rowspan="1" colspan="1">40.6</td><td rowspan="1" colspan="1">42.5±1.5</td><td rowspan="1" colspan="1">(38.9–44.5)</td><td rowspan="1" colspan="1">43.2±1.4</td><td rowspan="1" colspan="1">(41.3–44.5)</td><td rowspan="1" colspan="1">42.3±1.5</td><td rowspan="1" colspan="1">(38.9–44.4)</td></tr><tr><td rowspan="1" colspan="1">
                  <bold>TL</bold>
                </td><td rowspan="1" colspan="1">122.2</td><td rowspan="1" colspan="1">121.3±1.7</td><td rowspan="1" colspan="1">(117.3–125.6)</td><td rowspan="1" colspan="1">120.5±1.1</td><td rowspan="1" colspan="1">(118.9–121.8)</td><td rowspan="1" colspan="1">121.5±1.8</td><td rowspan="1" colspan="1">(117.3–125.6)</td></tr><tr><td rowspan="1" colspan="1">
                  <bold>HL (mm)</bold>
                </td><td rowspan="1" colspan="1">41.2</td><td rowspan="1" colspan="1">48.9±5.5</td><td rowspan="1" colspan="1">(39.8–66.2)</td><td rowspan="1" colspan="1">54.1±8.7</td><td rowspan="1" colspan="1">(39.8–66.2)</td><td rowspan="1" colspan="1">47.4±3.2</td><td rowspan="1" colspan="1">(41.2–53.7)</td></tr><tr><td rowspan="1" colspan="8">
                  <bold>Percentage of head length</bold>
                </td></tr><tr><td rowspan="1" colspan="1">
                  <bold>SN</bold>
                </td><td rowspan="1" colspan="1">23.6</td><td rowspan="1" colspan="1">23.5±0.8</td><td rowspan="1" colspan="1">(21.8–24.8)</td><td rowspan="1" colspan="1">23.3±0.6</td><td rowspan="1" colspan="1">(22.5–24)</td><td rowspan="1" colspan="1">23.6±0.8</td><td rowspan="1" colspan="1">(21.8–24.8)</td></tr><tr><td rowspan="1" colspan="1">
                  <bold>ED</bold>
                </td><td rowspan="1" colspan="1">23.3</td><td rowspan="1" colspan="1">23.8±1.4</td><td rowspan="1" colspan="1">(21.3–26.2)</td><td rowspan="1" colspan="1">23.7±1.5</td><td rowspan="1" colspan="1">(21.9–25.7)</td><td rowspan="1" colspan="1">23.8±1.4</td><td rowspan="1" colspan="1">(21.3–26.2)</td></tr><tr><td rowspan="1" colspan="1">
                  <bold>EC</bold>
                </td><td rowspan="1" colspan="1">30.9</td><td rowspan="1" colspan="1">29.2±1.4</td><td rowspan="1" colspan="1">(26.2–32.1)</td><td rowspan="1" colspan="1">28.2±1.6</td><td rowspan="1" colspan="1">(26.2–31.1)</td><td rowspan="1" colspan="1">29.5±1.3</td><td rowspan="1" colspan="1">(26.9–32.1)</td></tr><tr><td rowspan="1" colspan="1">
                  <bold>EH</bold>
                </td><td rowspan="1" colspan="1">24.5</td><td rowspan="1" colspan="1">23.6±0.9</td><td rowspan="1" colspan="1">(21.8–25.5)</td><td rowspan="1" colspan="1">23.2±0.7</td><td rowspan="1" colspan="1">(21.9–23.9)</td><td rowspan="1" colspan="1">23.7±0.9</td><td rowspan="1" colspan="1">(21.8–25.5)</td></tr><tr><td rowspan="1" colspan="1">
                  <bold>ES</bold>
                </td><td rowspan="1" colspan="1">5.7</td><td rowspan="1" colspan="1">4.6±0.8</td><td rowspan="1" colspan="1">(3.0–5.9)</td><td rowspan="1" colspan="1">4.3±0.9</td><td rowspan="1" colspan="1">(3.5–5.9)</td><td rowspan="1" colspan="1">4.7±0.7</td><td rowspan="1" colspan="1">(3–5.7)</td></tr><tr><td rowspan="1" colspan="1">
                  <bold>PostO</bold>
                </td><td rowspan="1" colspan="1">51.1</td><td rowspan="1" colspan="1">50.9±1.4</td><td rowspan="1" colspan="1">(48–54)</td><td rowspan="1" colspan="1">52.2±1.8</td><td rowspan="1" colspan="1">(49.2–54)</td><td rowspan="1" colspan="1">50.6±1</td><td rowspan="1" colspan="1">(48–52.1)</td></tr><tr><td rowspan="1" colspan="1">
                  <bold>HD</bold>
                </td><td rowspan="1" colspan="1">78.3</td><td rowspan="1" colspan="1">71.8±2.8</td><td rowspan="1" colspan="1">(65.9–78.3)</td><td rowspan="1" colspan="1">73±2.1</td><td rowspan="1" colspan="1">(69.4–75.7)</td><td rowspan="1" colspan="1">71.5±2.9</td><td rowspan="1" colspan="1">(65.9–78.3)</td></tr><tr><td rowspan="1" colspan="1">
                  <bold>MW</bold>
                </td><td rowspan="1" colspan="1">11.2</td><td rowspan="1" colspan="1">10±0.8</td><td rowspan="1" colspan="1">(8.5–11.7)</td><td rowspan="1" colspan="1">10±0.5</td><td rowspan="1" colspan="1">(9.4–10.7)</td><td rowspan="1" colspan="1">10±0.9</td><td rowspan="1" colspan="1">(8.5–11.7)</td></tr><tr><td rowspan="1" colspan="1">
                  <bold>UJ</bold>
                </td><td rowspan="1" colspan="1">29.1</td><td rowspan="1" colspan="1">28.7±1.2</td><td rowspan="1" colspan="1">(26.4–30.6)</td><td rowspan="1" colspan="1">28.1±1.3</td><td rowspan="1" colspan="1">(26.4–30)</td><td rowspan="1" colspan="1">28.9±1.1</td><td rowspan="1" colspan="1">(26.8–30.6)</td></tr><tr><td rowspan="1" colspan="1">
                  <bold>LJ</bold>
                </td><td rowspan="1" colspan="1">41.4</td><td rowspan="1" colspan="1">39.9±1.7</td><td rowspan="1" colspan="1">(37–43.6)</td><td rowspan="1" colspan="1">39.1±1.4</td><td rowspan="1" colspan="1">(37–40.9)</td><td rowspan="1" colspan="1">40.1±1.8</td><td rowspan="1" colspan="1">(37.2–43.6)</td></tr><tr><td rowspan="1" colspan="1">
                  <bold>M</bold>
                </td><td rowspan="1" colspan="1">24</td><td rowspan="1" colspan="1">20.7±1.2</td><td rowspan="1" colspan="1">(17.3–24)</td><td rowspan="1" colspan="1">20.1±1.4</td><td rowspan="1" colspan="1">(17.3–21.2)</td><td rowspan="1" colspan="1">20.8±1.1</td><td rowspan="1" colspan="1">(18.7–24)</td></tr><tr><td rowspan="1" colspan="1">
                  <bold>SD</bold>
                </td><td rowspan="1" colspan="1">10.1</td><td rowspan="1" colspan="1">10±0.8</td><td rowspan="1" colspan="1">(8.1–11.3)</td><td rowspan="1" colspan="1">9.7±0.6</td><td rowspan="1" colspan="1">(8.8–10.7)</td><td rowspan="1" colspan="1">10±0.8</td><td rowspan="1" colspan="1">(8.1–11.3)</td></tr><tr><td rowspan="1" colspan="1">
                  <bold>SW</bold>
                </td><td rowspan="1" colspan="1">17.6</td><td rowspan="1" colspan="1">15.8±1.3</td><td rowspan="1" colspan="1">(12.5–17.8)</td><td rowspan="1" colspan="1">15.3±1.6</td><td rowspan="1" colspan="1">(13.7–17.3)</td><td rowspan="1" colspan="1">16±1.1</td><td rowspan="1" colspan="1">(12.5–17.8)</td></tr><tr><td rowspan="1" colspan="1">
                  <bold>HW</bold>
                </td><td rowspan="1" colspan="1">57.3</td><td rowspan="1" colspan="1">52.4±3.3</td><td rowspan="1" colspan="1">(46.7–58.6)</td><td rowspan="1" colspan="1">53.1±3.9</td><td rowspan="1" colspan="1">(46.7–58.6)</td><td rowspan="1" colspan="1">52.2±3.1</td><td rowspan="1" colspan="1">(47.4–57.7)</td></tr><tr><td rowspan="1" colspan="1">
                  <bold>IOW</bold>
                </td><td rowspan="1" colspan="1">28.7</td><td rowspan="1" colspan="1">28.1±1.2</td><td rowspan="1" colspan="1">(26.1–30.3)</td><td rowspan="1" colspan="1">28.9±1.4</td><td rowspan="1" colspan="1">(26.5–30.3)</td><td rowspan="1" colspan="1">27.9±1.1</td><td rowspan="1" colspan="1">(26.1–29.5)</td></tr><tr><td rowspan="1" colspan="1">
                  <bold>INW</bold>
                </td><td rowspan="1" colspan="1">11.1</td><td rowspan="1" colspan="1">11.1±1</td><td rowspan="1" colspan="1">(8.2–13.3)</td><td rowspan="1" colspan="1">11.7±1.1</td><td rowspan="1" colspan="1">(10.3–13.3)</td><td rowspan="1" colspan="1">10.9±1</td><td rowspan="1" colspan="1">(8.2–12.5)</td></tr><tr><td rowspan="1" colspan="1">
                  <bold>LJW</bold>
                </td><td rowspan="1" colspan="1">9.3</td><td rowspan="1" colspan="1">11.7±2.2</td><td rowspan="1" colspan="1">(7.8–16.2)</td><td rowspan="1" colspan="1">12.7±0.7</td><td rowspan="1" colspan="1">(11.4–13.6)</td><td rowspan="1" colspan="1">11.5±2.4</td><td rowspan="1" colspan="1">(7.8–16.2)</td></tr><tr><td rowspan="1" colspan="1">
                  <bold>UJW</bold>
                </td><td rowspan="1" colspan="1">28.9</td><td rowspan="1" colspan="1">26±1.7</td><td rowspan="1" colspan="1">(22.7–29.2)</td><td rowspan="1" colspan="1">25.2±1.5</td><td rowspan="1" colspan="1">(22.7–27.4)</td><td rowspan="1" colspan="1">26.2±1.7</td><td rowspan="1" colspan="1">(22.8–29.2)</td></tr><tr><td rowspan="1" colspan="1">
                  <bold>MGR</bold>
                </td><td rowspan="1" colspan="1">10</td><td rowspan="1" colspan="1">9.2±1.1</td><td rowspan="1" colspan="1">(7.6–11.7)</td><td rowspan="1" colspan="1">9.4±1.2</td><td rowspan="1" colspan="1">(7.6–10.9)</td><td rowspan="1" colspan="1">9.2±1.1</td><td rowspan="1" colspan="1">(8–11.7)</td></tr><tr><td rowspan="1" colspan="1">
                  <bold>LGR</bold>
                </td><td rowspan="1" colspan="1">10.7</td><td rowspan="1" colspan="1">10.1±1.2</td><td rowspan="1" colspan="1">(7.8–12.4)</td><td rowspan="1" colspan="1">10.5±1.6</td><td rowspan="1" colspan="1">(7.8–12.4)</td><td rowspan="1" colspan="1">9.9±1.1</td><td rowspan="1" colspan="1">(8.1–12.3)</td></tr><tr><td rowspan="1" colspan="1">
                  <bold>UA</bold>
                </td><td rowspan="1" colspan="1">19.6</td><td rowspan="1" colspan="1">18±1.8</td><td rowspan="1" colspan="1">(15.5–21.8)</td><td rowspan="1" colspan="1">18.7±2.4</td><td rowspan="1" colspan="1">(15.5–21.8)</td><td rowspan="1" colspan="1">17.8±1.6</td><td rowspan="1" colspan="1">(15.5–21.2)</td></tr><tr><td rowspan="1" colspan="1">
                  <bold>LA</bold>
                </td><td rowspan="1" colspan="1">35.8</td><td rowspan="1" colspan="1">34.3±1.8</td><td rowspan="1" colspan="1">(30.3–37.7)</td><td rowspan="1" colspan="1">35.1±2.1</td><td rowspan="1" colspan="1">(32.9–37.7)</td><td rowspan="1" colspan="1">34.1±1.7</td><td rowspan="1" colspan="1">(30.3–36.6)</td></tr><tr><td rowspan="1" colspan="2">
                  <bold>Meristic characters</bold>
                </td><td rowspan="1" colspan="1">
                  <bold>Mode</bold>
                </td><td rowspan="1" colspan="1">
                  <bold>Range</bold>
                </td><td rowspan="1" colspan="1"/><td rowspan="1" colspan="1"/><td rowspan="1" colspan="1"/><td rowspan="1" colspan="1"/></tr><tr><td rowspan="1" colspan="1">
                  <bold>PelvF unbranched</bold>
                </td><td rowspan="1" colspan="1">1</td><td rowspan="1" colspan="1">1</td><td rowspan="1" colspan="1">(1–1)</td><td rowspan="1" colspan="1">1</td><td rowspan="1" colspan="1">(1–1)</td><td rowspan="1" colspan="1">1</td><td rowspan="1" colspan="1">(1–1)</td></tr><tr><td rowspan="1" colspan="1">
                  <bold>PelvF branched</bold>
                </td><td rowspan="1" colspan="1">10</td><td rowspan="1" colspan="1">10</td><td rowspan="1" colspan="1">(9–11)</td><td rowspan="1" colspan="1">10</td><td rowspan="1" colspan="1">(10–11)</td><td rowspan="1" colspan="1">10</td><td rowspan="1" colspan="1">(9–11)</td></tr><tr><td rowspan="1" colspan="1">
                  <bold>PecF unbranched</bold>
                </td><td rowspan="1" colspan="1">1</td><td rowspan="1" colspan="1">1</td><td rowspan="1" colspan="1">(1–1)</td><td rowspan="1" colspan="1">1</td><td rowspan="1" colspan="1">(1–1)</td><td rowspan="1" colspan="1">1</td><td rowspan="1" colspan="1">(1–1)</td></tr><tr><td rowspan="4" colspan="1">
                  <bold>Meristic characters</bold>
                </td><td rowspan="1" colspan="1">
                  <bold><italic><tp:taxon-name>
                    <tp:taxon-name-part taxon-name-part-type="genus" reg="Coregonus">C.</tp:taxon-name-part> <tp:taxon-name-part taxon-name-part-type="species" reg="profundus">profundus</tp:taxon-name-part></tp:taxon-name></italic></bold>
                </td><td rowspan="1" colspan="6">
                  <bold>Lake Thun</bold>
                </td></tr><tr><td rowspan="3" colspan="1">
                  <bold>Holotype</bold>
                </td><td rowspan="1" colspan="6">
                  <bold>Both sexes</bold>
                </td></tr><tr><td rowspan="1" colspan="2">
                  <bold><italic>N-total</italic> = 28</bold>
                </td><td rowspan="1" colspan="2">
                  <bold><italic>N-females = 6</italic></bold>
                </td><td rowspan="1" colspan="2">
                  <bold><italic>N-males</italic> = 22</bold>
                </td></tr><tr><td rowspan="1" colspan="1">
                  <bold>Mode</bold>
                </td><td rowspan="1" colspan="1">
                  <bold>Range</bold>
                </td><td rowspan="1" colspan="1">
                  <bold>Mode</bold>
                </td><td rowspan="1" colspan="1">
                  <bold>Range</bold>
                </td><td rowspan="1" colspan="1">
                  <bold>Mode</bold>
                </td><td rowspan="1" colspan="1">
                  <bold>Range</bold>
                </td></tr><tr><td rowspan="1" colspan="1">
                  <bold>PecF branched</bold>
                </td><td rowspan="1" colspan="1">16</td><td rowspan="1" colspan="1">16</td><td rowspan="1" colspan="1">(13–17)</td><td rowspan="1" colspan="1">16</td><td rowspan="1" colspan="1">(16–16)</td><td rowspan="1" colspan="1">16</td><td rowspan="1" colspan="1">(13–17)</td></tr><tr><td rowspan="1" colspan="1">
                  <bold>DF unbranched</bold>
                </td><td rowspan="1" colspan="1">5</td><td rowspan="1" colspan="1">4</td><td rowspan="1" colspan="1">(3–5)</td><td rowspan="1" colspan="1">4</td><td rowspan="1" colspan="1">(3–4)</td><td rowspan="1" colspan="1">4</td><td rowspan="1" colspan="1">(3–5)</td></tr><tr><td rowspan="1" colspan="1">
                  <bold>DF branched</bold>
                </td><td rowspan="1" colspan="1">10</td><td rowspan="1" colspan="1">10</td><td rowspan="1" colspan="1">(9–12)</td><td rowspan="1" colspan="1">11</td><td rowspan="1" colspan="1">(10–12)</td><td rowspan="1" colspan="1">10</td><td rowspan="1" colspan="1">(9–11)</td></tr><tr><td rowspan="1" colspan="1">
                  <bold>AF unbranched</bold>
                </td><td rowspan="1" colspan="1">5</td><td rowspan="1" colspan="1">3</td><td rowspan="1" colspan="1">(2–5)</td><td rowspan="1" colspan="1">2</td><td rowspan="1" colspan="1">(2–4)</td><td rowspan="1" colspan="1">3</td><td rowspan="1" colspan="1">(2–5)</td></tr><tr><td rowspan="1" colspan="1">
                  <bold>AF branched</bold>
                </td><td rowspan="1" colspan="1">11</td><td rowspan="1" colspan="1">12</td><td rowspan="1" colspan="1">(11–14)</td><td rowspan="1" colspan="1">12</td><td rowspan="1" colspan="1">(12–14)</td><td rowspan="1" colspan="1">12</td><td rowspan="1" colspan="1">(11–13)</td></tr><tr><td rowspan="1" colspan="1">
                  <bold>LS</bold>
                </td><td rowspan="1" colspan="1">83</td><td rowspan="1" colspan="1">84</td><td rowspan="1" colspan="1">(76–90)</td><td rowspan="1" colspan="1">83</td><td rowspan="1" colspan="1">(80–89)</td><td rowspan="1" colspan="1">84</td><td rowspan="1" colspan="1">(76–90)</td></tr><tr><td rowspan="1" colspan="1">
                  <bold>PDS</bold>
                </td><td rowspan="1" colspan="1">34</td><td rowspan="1" colspan="1">34</td><td rowspan="1" colspan="1">(32–38)</td><td rowspan="1" colspan="1">32</td><td rowspan="1" colspan="1">(32–37)</td><td rowspan="1" colspan="1">34</td><td rowspan="1" colspan="1">(32–38)</td></tr><tr><td rowspan="1" colspan="1">
                  <bold>TDS</bold>
                </td><td rowspan="1" colspan="1">9</td><td rowspan="1" colspan="1">9</td><td rowspan="1" colspan="1">(8–10)</td><td rowspan="1" colspan="1">9</td><td rowspan="1" colspan="1">(8–10)</td><td rowspan="1" colspan="1">9</td><td rowspan="1" colspan="1">(8–10)</td></tr><tr><td rowspan="1" colspan="1">
                  <bold>TAS</bold>
                </td><td rowspan="1" colspan="1">8</td><td rowspan="1" colspan="1">8</td><td rowspan="1" colspan="1">(6–8)</td><td rowspan="1" colspan="1">8</td><td rowspan="1" colspan="1">(8–8)</td><td rowspan="1" colspan="1">8</td><td rowspan="1" colspan="1">(6–8)</td></tr><tr><td rowspan="1" colspan="1">
                  <bold>TPS</bold>
                </td><td rowspan="1" colspan="1">8</td><td rowspan="1" colspan="1">8</td><td rowspan="1" colspan="1">(7–9)</td><td rowspan="1" colspan="1">9</td><td rowspan="1" colspan="1">(8–9)</td><td rowspan="1" colspan="1">8</td><td rowspan="1" colspan="1">(7–9)</td></tr><tr><td rowspan="1" colspan="1">
                  <bold>UGR</bold>
                </td><td rowspan="1" colspan="1">8</td><td rowspan="1" colspan="1">9</td><td rowspan="1" colspan="1">(5–10)</td><td rowspan="1" colspan="1">7</td><td rowspan="1" colspan="1">(6–10)</td><td rowspan="1" colspan="1">9</td><td rowspan="1" colspan="1">(5–9)</td></tr><tr><td rowspan="1" colspan="1">
                  <bold>LGR</bold>
                </td><td rowspan="1" colspan="1">13</td><td rowspan="1" colspan="1">14</td><td rowspan="1" colspan="1">(10–18)</td><td rowspan="1" colspan="1">17</td><td rowspan="1" colspan="1">(11–18)</td><td rowspan="1" colspan="1">14</td><td rowspan="1" colspan="1">(10–18)</td></tr><tr><td rowspan="1" colspan="1">
                  <bold>total GR</bold>
                </td><td rowspan="1" colspan="1">21</td><td rowspan="1" colspan="1">21</td><td rowspan="1" colspan="1">(15–27)</td><td rowspan="1" colspan="1">na</td><td rowspan="1" colspan="1">(18–27)</td><td rowspan="1" colspan="1">21</td><td rowspan="1" colspan="1">(15–26)</td></tr></tbody></table></table-wrap><table-wrap id="T9" position="float" orientation="portrait"><label>Table 9.</label><caption><p>Morphological and meristic data of <italic><tp:taxon-name><tp:taxon-name-part taxon-name-part-type="genus" reg="Coregonus">C.</tp:taxon-name-part> <tp:taxon-name-part taxon-name-part-type="species" reg="acrinasus">acrinasus</tp:taxon-name-part></tp:taxon-name></italic> from Lake Thun, NMBE-1077271, male, holotype; paratypes N = 25. For males and for both sexes, the range and mean include the holotype.</p></caption><table id="TID0E2OOM" rules="all"><tbody><tr><td rowspan="4" colspan="1">
                  <bold>Morphological characters</bold>
                </td><td rowspan="1" colspan="1">
                  <bold><italic><tp:taxon-name>
                    <tp:taxon-name-part taxon-name-part-type="genus" reg="Coregonus">C.</tp:taxon-name-part> <tp:taxon-name-part taxon-name-part-type="species" reg="acrinasus">acrinasus</tp:taxon-name-part></tp:taxon-name></italic></bold>
                </td><td rowspan="1" colspan="6">
                  <bold>Lake Thun</bold>
                </td></tr><tr><td rowspan="3" colspan="1">
                  <bold>Holotype</bold>
                </td><td rowspan="1" colspan="6">
                  <bold>Both sexes</bold>
                </td></tr><tr><td rowspan="1" colspan="2">
                  <bold><italic>N-total</italic> = 26</bold>
                </td><td rowspan="1" colspan="2">
                  <bold><italic>N-females</italic> = 4</bold>
                </td><td rowspan="1" colspan="2">
                  <bold><italic>N-males</italic> = 22</bold>
                </td></tr><tr><td rowspan="1" colspan="1">
                  <bold>Mean±Stdev</bold>
                </td><td rowspan="1" colspan="1">
                  <bold>Range</bold>
                </td><td rowspan="1" colspan="1">
                  <bold>Mean±Stdev</bold>
                </td><td rowspan="1" colspan="1">
                  <bold>Range</bold>
                </td><td rowspan="1" colspan="1">
                  <bold>Mean±Stdev</bold>
                </td><td rowspan="1" colspan="1">
                  <bold>Range</bold>
                </td></tr><tr><td rowspan="1" colspan="1">
                  <bold>SL (mm)</bold>
                </td><td rowspan="1" colspan="1">239.5</td><td rowspan="1" colspan="1">237.3±21.2</td><td rowspan="1" colspan="1">(197–278)</td><td rowspan="1" colspan="1">235.5±26.5</td><td rowspan="1" colspan="1">(197–254)</td><td rowspan="1" colspan="1">237.6±20.8</td><td rowspan="1" colspan="1">(197–278)</td></tr><tr><td rowspan="1" colspan="8">
                  <bold>Percentage of standard length</bold>
                </td></tr><tr><td rowspan="1" colspan="1">
                  <bold>PelvFB</bold>
                </td><td rowspan="1" colspan="1">5.1</td><td rowspan="1" colspan="1">4.1±0.4</td><td rowspan="1" colspan="1">(3.5–5.1)</td><td rowspan="1" colspan="1">3.7±0.4</td><td rowspan="1" colspan="1">(3.5–4.3)</td><td rowspan="1" colspan="1">4.1±0.4</td><td rowspan="1" colspan="1">(3.5–5.1)</td></tr><tr><td rowspan="1" colspan="1">
                  <bold>PelvFS</bold>
                </td><td rowspan="1" colspan="1">7</td><td rowspan="1" colspan="1">6.2±0.7</td><td rowspan="1" colspan="1">(4.6–7.5)</td><td rowspan="1" colspan="1">6.2±0.3</td><td rowspan="1" colspan="1">(5.7–6.4)</td><td rowspan="1" colspan="1">6.2±0.7</td><td rowspan="1" colspan="1">(4.6–7.5)</td></tr><tr><td rowspan="1" colspan="1">
                  <bold>PelvF</bold>
                </td><td rowspan="1" colspan="1">17.4</td><td rowspan="1" colspan="1">16±0.9</td><td rowspan="1" colspan="1">(14.3–17.5)</td><td rowspan="1" colspan="1">15.6±1.2</td><td rowspan="1" colspan="1">(14.6–17.2)</td><td rowspan="1" colspan="1">16.1±0.8</td><td rowspan="1" colspan="1">(14.3–17.5)</td></tr><tr><td rowspan="1" colspan="1">
                  <bold>PecFB</bold>
                </td><td rowspan="1" colspan="1">3.6</td><td rowspan="1" colspan="1">3.4±0.2</td><td rowspan="1" colspan="1">(3.1–4.0)</td><td rowspan="1" colspan="1">3.2±0.1</td><td rowspan="1" colspan="1">(3.1–3.4)</td><td rowspan="1" colspan="1">3.5±0.2</td><td rowspan="1" colspan="1">(3.1–4)</td></tr><tr><td rowspan="1" colspan="1">
                  <bold>PecF1</bold>
                </td><td rowspan="1" colspan="1">17.4</td><td rowspan="1" colspan="1">15.9±1.1</td><td rowspan="1" colspan="1">(13.8–18.2)</td><td rowspan="1" colspan="1">15.6±1.8</td><td rowspan="1" colspan="1">(14.1–18.1)</td><td rowspan="1" colspan="1">16±1</td><td rowspan="1" colspan="1">(13.8–18.2)</td></tr><tr><td rowspan="1" colspan="1">
                  <bold>PecF2</bold>
                </td><td rowspan="1" colspan="1">18.6</td><td rowspan="1" colspan="1">16.9±1.3</td><td rowspan="1" colspan="1">(15–19.7)</td><td rowspan="1" colspan="1">16.5±2.2</td><td rowspan="1" colspan="1">(15–19.7)</td><td rowspan="1" colspan="1">17±1.1</td><td rowspan="1" colspan="1">(15–19)</td></tr><tr><td rowspan="1" colspan="1">
                  <bold>DFB</bold>
                </td><td rowspan="1" colspan="1">14.8</td><td rowspan="1" colspan="1">12.4±0.8</td><td rowspan="1" colspan="1">(11.2–14.8)</td><td rowspan="1" colspan="1">12.3±0.8</td><td rowspan="1" colspan="1">(11.5–13.4)</td><td rowspan="1" colspan="1">12.4±0.9</td><td rowspan="1" colspan="1">(11.2–14.8)</td></tr><tr><td rowspan="1" colspan="1">
                  <bold>DFAe</bold>
                </td><td rowspan="1" colspan="1">20.9</td><td rowspan="1" colspan="1">18.1±1.2</td><td rowspan="1" colspan="1">(15.7–20.9)</td><td rowspan="1" colspan="1">17.8±1.5</td><td rowspan="1" colspan="1">(15.8–19.1)</td><td rowspan="1" colspan="1">18.1±1.2</td><td rowspan="1" colspan="1">(15.7–20.9)</td></tr><tr><td rowspan="1" colspan="1">
                  <bold>DFAd</bold>
                </td><td rowspan="1" colspan="1">21.7</td><td rowspan="1" colspan="1">19.3±1.1</td><td rowspan="1" colspan="1">(17.0–21.7)</td><td rowspan="1" colspan="1">19.1±1.1</td><td rowspan="1" colspan="1">(18.0–20.3)</td><td rowspan="1" colspan="1">19.3±1.2</td><td rowspan="1" colspan="1">(17–21.7)</td></tr><tr><td rowspan="1" colspan="1">
                  <bold>DFPe</bold>
                </td><td rowspan="1" colspan="1">5.5</td><td rowspan="1" colspan="1">5.0±0.5</td><td rowspan="1" colspan="1">(4.0–6.1)</td><td rowspan="1" colspan="1">4.9±0.5</td><td rowspan="1" colspan="1">(4.2–5.3)</td><td rowspan="1" colspan="1">5±0.5</td><td rowspan="1" colspan="1">(4–6.1)</td></tr><tr><td rowspan="1" colspan="1">
                  <bold>AFB</bold>
                </td><td rowspan="1" colspan="1">13.6</td><td rowspan="1" colspan="1">12.6±0.6</td><td rowspan="1" colspan="1">(11.3–13.6)</td><td rowspan="1" colspan="1">12.6±0.6</td><td rowspan="1" colspan="1">(11.9–13.3)</td><td rowspan="1" colspan="1">12.6±0.6</td><td rowspan="1" colspan="1">(11.3–13.6)</td></tr><tr><td rowspan="1" colspan="1">
                  <bold>AFAe</bold>
                </td><td rowspan="1" colspan="1">13</td><td rowspan="1" colspan="1">11.6±0.8</td><td rowspan="1" colspan="1">(9.2–13.0)</td><td rowspan="1" colspan="1">11.4±0.5</td><td rowspan="1" colspan="1">(11.0–12.2)</td><td rowspan="1" colspan="1">11.7±0.9</td><td rowspan="1" colspan="1">(9.2–13)</td></tr><tr><td rowspan="1" colspan="1">
                  <bold>AdFB</bold>
                </td><td rowspan="1" colspan="1">4.5</td><td rowspan="1" colspan="1">4.7±0.7</td><td rowspan="1" colspan="1">(3.7–6.2)</td><td rowspan="1" colspan="1">4.8±0.6</td><td rowspan="1" colspan="1">(4.2–5.6)</td><td rowspan="1" colspan="1">4.7±0.7</td><td rowspan="1" colspan="1">(3.7–6.2)</td></tr><tr><td rowspan="1" colspan="1">
                  <bold>CF</bold>
                </td><td rowspan="1" colspan="1">24</td><td rowspan="1" colspan="1">23.3±0.9</td><td rowspan="1" colspan="1">(21.5–25.1)</td><td rowspan="1" colspan="1">23.2±0.2</td><td rowspan="1" colspan="1">(23–23.4)</td><td rowspan="1" colspan="1">23.4±1</td><td rowspan="1" colspan="1">(21.5–25.1)</td></tr><tr><td rowspan="1" colspan="1">
                  <bold>CD</bold>
                </td><td rowspan="1" colspan="1">7.5</td><td rowspan="1" colspan="1">7.6±0.4</td><td rowspan="1" colspan="1">(7.1–8.3)</td><td rowspan="1" colspan="1">7.8±0.3</td><td rowspan="1" colspan="1">(7.6–8.2)</td><td rowspan="1" colspan="1">7.6±0.4</td><td rowspan="1" colspan="1">(7.1–8.3)</td></tr><tr><td rowspan="1" colspan="1">
                  <bold>CL</bold>
                </td><td rowspan="1" colspan="1">11.7</td><td rowspan="1" colspan="1">12.8±0.6</td><td rowspan="1" colspan="1">(11.7–14.2)</td><td rowspan="1" colspan="1">12.4±0.4</td><td rowspan="1" colspan="1">(11.9–12.8)</td><td rowspan="1" colspan="1">12.9±0.6</td><td rowspan="1" colspan="1">(11.7–14.2)</td></tr><tr><td rowspan="1" colspan="1">
                  <bold>PAdC</bold>
                </td><td rowspan="1" colspan="1">15</td><td rowspan="1" colspan="1">18.1±1.2</td><td rowspan="1" colspan="1">(15–20.1)</td><td rowspan="1" colspan="1">17.6±1</td><td rowspan="1" colspan="1">(16.2–18.4)</td><td rowspan="1" colspan="1">18.2±1.2</td><td rowspan="1" colspan="1">(15–20.1)</td></tr><tr><td rowspan="1" colspan="1">
                  <bold>DHL</bold>
                </td><td rowspan="1" colspan="1">14.9</td><td rowspan="1" colspan="1">15.2±0.6</td><td rowspan="1" colspan="1">(13.8–16.1)</td><td rowspan="1" colspan="1">14.9±0.9</td><td rowspan="1" colspan="1">(14.0–15.9)</td><td rowspan="1" colspan="1">15.2±0.5</td><td rowspan="1" colspan="1">(13.8–16.1)</td></tr><tr><td rowspan="1" colspan="1">
                  <bold>PreP</bold>
                </td><td rowspan="1" colspan="1">50.3</td><td rowspan="1" colspan="1">52.6±1.6</td><td rowspan="1" colspan="1">(49.1–56.8)</td><td rowspan="1" colspan="1">51.9±0.5</td><td rowspan="1" colspan="1">(51.4–52.4)</td><td rowspan="1" colspan="1">52.7±1.8</td><td rowspan="1" colspan="1">(49.1–56.8)</td></tr><tr><td rowspan="1" colspan="1">
                  <bold>PreA</bold>
                </td><td rowspan="1" colspan="1">78.5</td><td rowspan="1" colspan="1">77.7±1.2</td><td rowspan="1" colspan="1">(75.3–80.3)</td><td rowspan="1" colspan="1">77.1±0.5</td><td rowspan="1" colspan="1">(76.5–77.6)</td><td rowspan="1" colspan="1">77.8±1.3</td><td rowspan="1" colspan="1">(75.3–80.3)</td></tr><tr><td rowspan="1" colspan="1">
                  <bold>PreD</bold>
                </td><td rowspan="1" colspan="1">45.4</td><td rowspan="1" colspan="1">47.5±1.4</td><td rowspan="1" colspan="1">(45–50.7)</td><td rowspan="1" colspan="1">47.5±1.1</td><td rowspan="1" colspan="1">(46.3–48.6)</td><td rowspan="1" colspan="1">47.5±1.4</td><td rowspan="1" colspan="1">(45–50.7)</td></tr><tr><td rowspan="1" colspan="1">
                  <bold>BD</bold>
                </td><td rowspan="1" colspan="1">25.6</td><td rowspan="1" colspan="1">24.7±1.6</td><td rowspan="1" colspan="1">(20.7–28.1)</td><td rowspan="1" colspan="1">26.1±1.6</td><td rowspan="1" colspan="1">(24.4–28.1)</td><td rowspan="1" colspan="1">24.4±1.5</td><td rowspan="1" colspan="1">(20.7–26.7)</td></tr><tr><td rowspan="1" colspan="1">
                  <bold>PostD</bold>
                </td><td rowspan="1" colspan="1">41.2</td><td rowspan="1" colspan="1">43±1.3</td><td rowspan="1" colspan="1">(40.3–45.6)</td><td rowspan="1" colspan="1">42.2±1.6</td><td rowspan="1" colspan="1">(41–44.3)</td><td rowspan="1" colspan="1">43.1±1.3</td><td rowspan="1" colspan="1">(40.3–45.6)</td></tr><tr><td rowspan="1" colspan="1">
                  <bold>TL</bold>
                </td><td rowspan="1" colspan="1">123.2</td><td rowspan="1" colspan="1">120.6±1.7</td><td rowspan="1" colspan="1">(116–123.2)</td><td rowspan="1" colspan="1">119±2.5</td><td rowspan="1" colspan="1">(116–121.5)</td><td rowspan="1" colspan="1">120.8±1.4</td><td rowspan="1" colspan="1">(118.2–123.2)</td></tr><tr><td rowspan="1" colspan="1">
                  <bold>HL (mm)</bold>
                </td><td rowspan="1" colspan="1">49</td><td rowspan="1" colspan="1">49.9±4</td><td rowspan="1" colspan="1">(41.5–58.4)</td><td rowspan="1" colspan="1">48.5±4.7</td><td rowspan="1" colspan="1">(41.5–51.3)</td><td rowspan="1" colspan="1">50.1±3.9</td><td rowspan="1" colspan="1">(41.5–58.4)</td></tr><tr><td rowspan="1" colspan="8">
                  <bold>Percentage of head length</bold>
                </td></tr><tr><td rowspan="1" colspan="1">
                  <bold>SN</bold>
                </td><td rowspan="1" colspan="1">23.4</td><td rowspan="1" colspan="1">23.9±1.4</td><td rowspan="1" colspan="1">(20.5–27)</td><td rowspan="1" colspan="1">22.6±1.8</td><td rowspan="1" colspan="1">(20.5–24.6)</td><td rowspan="1" colspan="1">24.1±1.3</td><td rowspan="1" colspan="1">(21.6–27)</td></tr><tr><td rowspan="1" colspan="1">
                  <bold>ED</bold>
                </td><td rowspan="1" colspan="1">23.2</td><td rowspan="1" colspan="1">23.7±0.8</td><td rowspan="1" colspan="1">(21.6–25.5)</td><td rowspan="1" colspan="1">23.8±0.8</td><td rowspan="1" colspan="1">(22.6–24.4)</td><td rowspan="1" colspan="1">23.7±0.9</td><td rowspan="1" colspan="1">(21.6–25.5)</td></tr><tr><td rowspan="1" colspan="1">
                  <bold>EC</bold>
                </td><td rowspan="1" colspan="1">27.4</td><td rowspan="1" colspan="1">27.7±1</td><td rowspan="1" colspan="1">(26–29.6)</td><td rowspan="1" colspan="1">28.6±1</td><td rowspan="1" colspan="1">(27.2–29.6)</td><td rowspan="1" colspan="1">27.6±0.9</td><td rowspan="1" colspan="1">(26–28.8)</td></tr><tr><td rowspan="1" colspan="1">
                  <bold>EH</bold>
                </td><td rowspan="1" colspan="1">22.8</td><td rowspan="1" colspan="1">22.9±0.9</td><td rowspan="1" colspan="1">(21.7–24.8)</td><td rowspan="1" colspan="1">23.6±1.1</td><td rowspan="1" colspan="1">(22.2–24.8)</td><td rowspan="1" colspan="1">22.8±0.8</td><td rowspan="1" colspan="1">(21.7–24.5)</td></tr><tr><td rowspan="1" colspan="1">
                  <bold>ES</bold>
                </td><td rowspan="1" colspan="1">4.9</td><td rowspan="1" colspan="1">4.7±0.8</td><td rowspan="1" colspan="1">(3.2–6.4)</td><td rowspan="1" colspan="1">5.6±0.9</td><td rowspan="1" colspan="1">(4.8–6.4)</td><td rowspan="1" colspan="1">4.5±0.6</td><td rowspan="1" colspan="1">(3.2–6.1)</td></tr><tr><td rowspan="1" colspan="1">
                  <bold>PostO</bold>
                </td><td rowspan="1" colspan="1">51</td><td rowspan="1" colspan="1">50.9±1.5</td><td rowspan="1" colspan="1">(48.5–54.1)</td><td rowspan="1" colspan="1">52±1.8</td><td rowspan="1" colspan="1">(49.8–54.1)</td><td rowspan="1" colspan="1">50.7±1.4</td><td rowspan="1" colspan="1">(48.5–53)</td></tr><tr><td rowspan="1" colspan="1">
                  <bold>HD</bold>
                </td><td rowspan="1" colspan="1">69.8</td><td rowspan="1" colspan="1">69.1±2.4</td><td rowspan="1" colspan="1">(65.1–74.9)</td><td rowspan="1" colspan="1">69.8±2</td><td rowspan="1" colspan="1">(67.8–72.5)</td><td rowspan="1" colspan="1">68.9±2.5</td><td rowspan="1" colspan="1">(65.1–74.9)</td></tr><tr><td rowspan="1" colspan="1">
                  <bold>MW</bold>
                </td><td rowspan="1" colspan="1">9.7</td><td rowspan="1" colspan="1">9.8±0.7</td><td rowspan="1" colspan="1">(8.1–11.4)</td><td rowspan="1" colspan="1">9.8±0.6</td><td rowspan="1" colspan="1">(8.8–10.3)</td><td rowspan="1" colspan="1">9.8±0.8</td><td rowspan="1" colspan="1">(8.1–11.4)</td></tr><tr><td rowspan="1" colspan="1">
                  <bold>UJ</bold>
                </td><td rowspan="1" colspan="1">28.8</td><td rowspan="1" colspan="1">29.4±1.2</td><td rowspan="1" colspan="1">(26.7–30.9)</td><td rowspan="1" colspan="1">30.1±0.8</td><td rowspan="1" colspan="1">(29.3–30.8)</td><td rowspan="1" colspan="1">29.2±1.3</td><td rowspan="1" colspan="1">(26.7–30.9)</td></tr><tr><td rowspan="1" colspan="1">
                  <bold>LJ</bold>
                </td><td rowspan="1" colspan="1">40.5</td><td rowspan="1" colspan="1">40.9±1.7</td><td rowspan="1" colspan="1">(38.6–47)</td><td rowspan="1" colspan="1">40.5±1.1</td><td rowspan="1" colspan="1">(39–41.5)</td><td rowspan="1" colspan="1">41±1.8</td><td rowspan="1" colspan="1">(38.6–47)</td></tr><tr><td rowspan="1" colspan="1">
                  <bold>M</bold>
                </td><td rowspan="1" colspan="1">21.1</td><td rowspan="1" colspan="1">21.8±1</td><td rowspan="1" colspan="1">(19.4–23.8)</td><td rowspan="1" colspan="1">21.9±0.9</td><td rowspan="1" colspan="1">(21.3–23.2)</td><td rowspan="1" colspan="1">21.8±1</td><td rowspan="1" colspan="1">(19.4–23.8)</td></tr><tr><td rowspan="1" colspan="1">
                  <bold>SD</bold>
                </td><td rowspan="1" colspan="1">9.8</td><td rowspan="1" colspan="1">8.6±1.3</td><td rowspan="1" colspan="1">(6–11.3)</td><td rowspan="1" colspan="1">9±1.1</td><td rowspan="1" colspan="1">(7.9–10.5)</td><td rowspan="1" colspan="1">8.6±1.3</td><td rowspan="1" colspan="1">(6–11.3)</td></tr><tr><td rowspan="1" colspan="1">
                  <bold>SW</bold>
                </td><td rowspan="1" colspan="1">17.1</td><td rowspan="1" colspan="1">16±1.5</td><td rowspan="1" colspan="1">(13.1–18.1)</td><td rowspan="1" colspan="1">16.2±1.3</td><td rowspan="1" colspan="1">(14.7–17.6)</td><td rowspan="1" colspan="1">15.9±1.5</td><td rowspan="1" colspan="1">(13.1–18.1)</td></tr><tr><td rowspan="1" colspan="1">
                  <bold>HW</bold>
                </td><td rowspan="1" colspan="1">53.8</td><td rowspan="1" colspan="1">49.6±3.2</td><td rowspan="1" colspan="1">(43.9–56.2)</td><td rowspan="1" colspan="1">51.1±2.4</td><td rowspan="1" colspan="1">(48.2–53.8)</td><td rowspan="1" colspan="1">49.4±3.3</td><td rowspan="1" colspan="1">(43.9–56.2)</td></tr><tr><td rowspan="1" colspan="1">
                  <bold>IOW</bold>
                </td><td rowspan="1" colspan="1">25.8</td><td rowspan="1" colspan="1">27±2.1</td><td rowspan="1" colspan="1">(21.3–31.5)</td><td rowspan="1" colspan="1">27.1±1.4</td><td rowspan="1" colspan="1">(25.1–28.1)</td><td rowspan="1" colspan="1">27±2.3</td><td rowspan="1" colspan="1">(21.3–31.5)</td></tr><tr><td rowspan="1" colspan="1">
                  <bold>INW</bold>
                </td><td rowspan="1" colspan="1">10.8</td><td rowspan="1" colspan="1">11.7±1</td><td rowspan="1" colspan="1">(9.5–13.4)</td><td rowspan="1" colspan="1">11.7±1.2</td><td rowspan="1" colspan="1">(10.5–13.3)</td><td rowspan="1" colspan="1">11.7±1</td><td rowspan="1" colspan="1">(9.5–13.4)</td></tr><tr><td rowspan="1" colspan="1">
                  <bold>LJW</bold>
                </td><td rowspan="1" colspan="1">12.4</td><td rowspan="1" colspan="1">12.2±1.2</td><td rowspan="1" colspan="1">(9.2–14.3)</td><td rowspan="1" colspan="1">12.5±1</td><td rowspan="1" colspan="1">(11–13.4)</td><td rowspan="1" colspan="1">12.1±1.2</td><td rowspan="1" colspan="1">(9.2–14.3)</td></tr><tr><td rowspan="1" colspan="1">
                  <bold>UJW</bold>
                </td><td rowspan="1" colspan="1">24</td><td rowspan="1" colspan="1">22.8±2.1</td><td rowspan="1" colspan="1">(18.2–27.5)</td><td rowspan="1" colspan="1">23.7±2.7</td><td rowspan="1" colspan="1">(20.4–26.3)</td><td rowspan="1" colspan="1">22.6±2</td><td rowspan="1" colspan="1">(18.2–27.5)</td></tr><tr><td rowspan="1" colspan="1">
                  <bold>MGR</bold>
                </td><td rowspan="1" colspan="1">13.1</td><td rowspan="1" colspan="1">13.4±1.6</td><td rowspan="1" colspan="1">(9.1–16.6)</td><td rowspan="1" colspan="1">14.4±1.9</td><td rowspan="1" colspan="1">(11.9–16.6)</td><td rowspan="1" colspan="1">13.2±1.6</td><td rowspan="1" colspan="1">(9.1–15.1)</td></tr><tr><td rowspan="1" colspan="1">
                  <bold>LGR</bold>
                </td><td rowspan="1" colspan="1">15</td><td rowspan="1" colspan="1">14.5±1.4</td><td rowspan="1" colspan="1">(11.4–16.9)</td><td rowspan="1" colspan="1">15.7±1.2</td><td rowspan="1" colspan="1">(14.4–16.9)</td><td rowspan="1" colspan="1">14.3±1.3</td><td rowspan="1" colspan="1">(11.4–16.3)</td></tr><tr><td rowspan="1" colspan="1">
                  <bold>UA</bold>
                </td><td rowspan="1" colspan="1">19.7</td><td rowspan="1" colspan="1">18.1±1.6</td><td rowspan="1" colspan="1">(13.5–20.3)</td><td rowspan="1" colspan="1">18.5±1.6</td><td rowspan="1" colspan="1">(16.2–19.8)</td><td rowspan="1" colspan="1">18.1±1.6</td><td rowspan="1" colspan="1">(13.5–20.3)</td></tr><tr><td rowspan="1" colspan="1">
                  <bold>LA</bold>
                </td><td rowspan="1" colspan="1">36.7</td><td rowspan="1" colspan="1">34.9±1.7</td><td rowspan="1" colspan="1">(32.3–38.9)</td><td rowspan="1" colspan="1">35.9±2.1</td><td rowspan="1" colspan="1">(34–38.9)</td><td rowspan="1" colspan="1">34.8±1.7</td><td rowspan="1" colspan="1">(32.3–38.4)</td></tr><tr><td rowspan="1" colspan="2">
                  <bold>Meristic characters</bold>
                </td><td rowspan="1" colspan="1">
                  <bold>Mode</bold>
                </td><td rowspan="1" colspan="1">
                  <bold>Range</bold>
                </td><td rowspan="1" colspan="1">
                  <bold>Mode</bold>
                </td><td rowspan="1" colspan="1">
                  <bold>Range</bold>
                </td><td rowspan="1" colspan="1">
                  <bold>Mode</bold>
                </td><td rowspan="1" colspan="1">
                  <bold>Range</bold>
                </td></tr><tr><td rowspan="1" colspan="1">
                  <bold>PelvF unbranched</bold>
                </td><td rowspan="1" colspan="1">1</td><td rowspan="1" colspan="1">1</td><td rowspan="1" colspan="1">(1–1)</td><td rowspan="1" colspan="1">1</td><td rowspan="1" colspan="1">(1–1)</td><td rowspan="1" colspan="1">1</td><td rowspan="1" colspan="1">(1–1)</td></tr><tr><td rowspan="1" colspan="1">
                  <bold>PelvF branched</bold>
                </td><td rowspan="1" colspan="1">11</td><td rowspan="1" colspan="1">10</td><td rowspan="1" colspan="1">(9–12)</td><td rowspan="1" colspan="1">10</td><td rowspan="1" colspan="1">(10–11)</td><td rowspan="1" colspan="1">11</td><td rowspan="1" colspan="1">(9–12)</td></tr><tr><td rowspan="1" colspan="1">
                  <bold>PecF unbranched</bold>
                </td><td rowspan="1" colspan="1">1</td><td rowspan="1" colspan="1">1</td><td rowspan="1" colspan="1">(1–1)</td><td rowspan="1" colspan="1">1</td><td rowspan="1" colspan="1">(1–1)</td><td rowspan="1" colspan="1">1</td><td rowspan="1" colspan="1">(1–1)</td></tr><tr><td rowspan="1" colspan="1">
                  <bold>PecF branched</bold>
                </td><td rowspan="1" colspan="1">15</td><td rowspan="1" colspan="1">15</td><td rowspan="1" colspan="1">(13–16)</td><td rowspan="1" colspan="1">16</td><td rowspan="1" colspan="1">(15–16)</td><td rowspan="1" colspan="1">15</td><td rowspan="1" colspan="1">(13–16)</td></tr><tr><td rowspan="4" colspan="1">
                  <bold>Meristic characters</bold>
                </td><td rowspan="1" colspan="1">
                  <bold><italic><tp:taxon-name>
                    <tp:taxon-name-part taxon-name-part-type="genus" reg="Coregonus">C.</tp:taxon-name-part> <tp:taxon-name-part taxon-name-part-type="species" reg="acrinasus">acrinasus</tp:taxon-name-part></tp:taxon-name></italic></bold>
                </td><td rowspan="1" colspan="6">
                  <bold>Lake Thun</bold>
                </td></tr><tr><td rowspan="3" colspan="1">
                  <bold>Holotype</bold>
                </td><td rowspan="1" colspan="6">
                  <bold>Both sexes</bold>
                </td></tr><tr><td rowspan="1" colspan="2">
                  <bold><italic>N-total</italic> = 26</bold>
                </td><td rowspan="1" colspan="2">
                  <bold><italic>N-females</italic> = 4</bold>
                </td><td rowspan="1" colspan="2">
                  <bold><italic>N-males</italic> = 22</bold>
                </td></tr><tr><td rowspan="1" colspan="1">
                  <bold>Mode</bold>
                </td><td rowspan="1" colspan="1">
                  <bold>Range</bold>
                </td><td rowspan="1" colspan="1">
                  <bold>Mode</bold>
                </td><td rowspan="1" colspan="1">
                  <bold>Range</bold>
                </td><td rowspan="1" colspan="1">
                  <bold>Mode</bold>
                </td><td rowspan="1" colspan="1">
                  <bold>Range</bold>
                </td></tr><tr><td rowspan="1" colspan="1">
                  <bold>DF unbranched</bold>
                </td><td rowspan="1" colspan="1">3</td><td rowspan="1" colspan="1">4</td><td rowspan="1" colspan="1">(3–4)</td><td rowspan="1" colspan="1">3</td><td rowspan="1" colspan="1">(3–4)</td><td rowspan="1" colspan="1">4</td><td rowspan="1" colspan="1">(3–4)</td></tr><tr><td rowspan="1" colspan="1">
                  <bold>DF branched</bold>
                </td><td rowspan="1" colspan="1">12</td><td rowspan="1" colspan="1">10</td><td rowspan="1" colspan="1">(9–12)</td><td rowspan="1" colspan="1">11</td><td rowspan="1" colspan="1">(10–12)</td><td rowspan="1" colspan="1">10</td><td rowspan="1" colspan="1">(9–12)</td></tr><tr><td rowspan="1" colspan="1">
                  <bold>AF unbranched</bold>
                </td><td rowspan="1" colspan="1">3</td><td rowspan="1" colspan="1">3</td><td rowspan="1" colspan="1">(2–4)</td><td rowspan="1" colspan="1">3</td><td rowspan="1" colspan="1">(3–3)</td><td rowspan="1" colspan="1">3</td><td rowspan="1" colspan="1">(2–4)</td></tr><tr><td rowspan="1" colspan="1">
                  <bold>AF branched</bold>
                </td><td rowspan="1" colspan="1">13</td><td rowspan="1" colspan="1">11</td><td rowspan="1" colspan="1">(11–13)</td><td rowspan="1" colspan="1">12</td><td rowspan="1" colspan="1">(11–13)</td><td rowspan="1" colspan="1">11</td><td rowspan="1" colspan="1">(11–13)</td></tr><tr><td rowspan="1" colspan="1">
                  <bold>LS</bold>
                </td><td rowspan="1" colspan="1">80</td><td rowspan="1" colspan="1">84</td><td rowspan="1" colspan="1">(79–88)</td><td rowspan="1" colspan="1">85</td><td rowspan="1" colspan="1">(84–85)</td><td rowspan="1" colspan="1">80</td><td rowspan="1" colspan="1">(79–88)</td></tr><tr><td rowspan="1" colspan="1">
                  <bold>PDS</bold>
                </td><td rowspan="1" colspan="1">34</td><td rowspan="1" colspan="1">34</td><td rowspan="1" colspan="1">(33–42)</td><td rowspan="1" colspan="1">34</td><td rowspan="1" colspan="1">(34–41)</td><td rowspan="1" colspan="1">35</td><td rowspan="1" colspan="1">(33–42)</td></tr><tr><td rowspan="1" colspan="1">
                  <bold>TDS</bold>
                </td><td rowspan="1" colspan="1">10</td><td rowspan="1" colspan="1">10</td><td rowspan="1" colspan="1">(9–10)</td><td rowspan="1" colspan="1">10</td><td rowspan="1" colspan="1">(9–10)</td><td rowspan="1" colspan="1">10</td><td rowspan="1" colspan="1">(9–10)</td></tr><tr><td rowspan="1" colspan="1">
                  <bold>TAS</bold>
                </td><td rowspan="1" colspan="1">8</td><td rowspan="1" colspan="1">8</td><td rowspan="1" colspan="1">(8–9)</td><td rowspan="1" colspan="1">8</td><td rowspan="1" colspan="1">(8–8)</td><td rowspan="1" colspan="1">8</td><td rowspan="1" colspan="1">(8–9)</td></tr><tr><td rowspan="1" colspan="1">
                  <bold>TPS</bold>
                </td><td rowspan="1" colspan="1">9</td><td rowspan="1" colspan="1">8</td><td rowspan="1" colspan="1">(8–9)</td><td rowspan="1" colspan="1">9</td><td rowspan="1" colspan="1">(8–9)</td><td rowspan="1" colspan="1">8</td><td rowspan="1" colspan="1">(8–9)</td></tr><tr><td rowspan="1" colspan="1">
                  <bold>UGR</bold>
                </td><td rowspan="1" colspan="1">13</td><td rowspan="1" colspan="1">13</td><td rowspan="1" colspan="1">(10–15)</td><td rowspan="1" colspan="1">na</td><td rowspan="1" colspan="1">(10–15)</td><td rowspan="1" colspan="1">13</td><td rowspan="1" colspan="1">(10–14)</td></tr><tr><td rowspan="1" colspan="1">
                  <bold>LGR</bold>
                </td><td rowspan="1" colspan="1">20</td><td rowspan="1" colspan="1">24</td><td rowspan="1" colspan="1">(20–26)</td><td rowspan="1" colspan="1">24</td><td rowspan="1" colspan="1">(21–24)</td><td rowspan="1" colspan="1">24</td><td rowspan="1" colspan="1">(20–26)</td></tr><tr><td rowspan="1" colspan="1">
                  <bold>total GR</bold>
                </td><td rowspan="1" colspan="1">33</td><td rowspan="1" colspan="1">36</td><td rowspan="1" colspan="1">(30–40)</td><td rowspan="1" colspan="1">35</td><td rowspan="1" colspan="1">(34–36)</td><td rowspan="1" colspan="1">36</td><td rowspan="1" colspan="1">(30–40)</td></tr></tbody></table></table-wrap><table-wrap id="T10" position="float" orientation="portrait"><label>Table 10.</label><caption><p>The first- and second-best ratios retrieved from the LDA ratio extractor of either head or body characters (see Table <xref ref-type="table" rid="T1">1</xref>) alone or combined, used for pair-wise comparisons of all contemporary specimens from the six whitefish species of Lake Thun. For some comparisons only a subset of characters could be used (a-d); the respective characters that were excluded are listed at the end of the table. Only external characters were used for the LDA comparisons, since internal characters (gill raker and gill arch length) cannot be measured on live specimens, and are thus not informative to assign specimens to species in the field. Additionally, species were combined to find first- and second-best ratios that distinguish one species or a combination of species vs. all other species. For multi-species comparisons, only the comparisons that yielded distinguishing ratios are shown. δ is a measure of how good shape discriminates in comparison to size (i.e., the smaller δ the less allometry). Ratios marked with an asterisk * have very little (for the pairwise species comparisons not more than one specimen of one species overlaps with the other species) or no overlap and were thus eligible for use in the species key and the diagnoses.</p></caption><table id="TID0E4DBO" rules="all"><tbody><tr><th rowspan="1" colspan="1">Characters</th><th rowspan="1" colspan="1">Species comparison</th><th rowspan="1" colspan="1">Best ratios</th><th rowspan="1" colspan="1">Range species 1</th><th rowspan="1" colspan="1">Range species 2</th><th rowspan="1" colspan="1">Standard distance</th><th rowspan="1" colspan="1">δ (Shape vs. size)</th></tr><tr><td rowspan="2" colspan="1">head + body</td><td rowspan="2" colspan="1"><italic><tp:taxon-name>
                  <tp:taxon-name-part taxon-name-part-type="genus" reg="Coregonus">C.</tp:taxon-name-part> <tp:taxon-name-part taxon-name-part-type="species" reg="albellus">albellus</tp:taxon-name-part></tp:taxon-name></italic> vs. <italic><tp:taxon-name><tp:taxon-name-part taxon-name-part-type="genus" reg="Coregonus">C.</tp:taxon-name-part> <tp:taxon-name-part taxon-name-part-type="species" reg="alpinus">alpinus</tp:taxon-name-part></tp:taxon-name></italic></td><td rowspan="1" colspan="1">1: CD/UJ *</td><td rowspan="1" colspan="1">0.96–1.29</td><td rowspan="1" colspan="1">1.36–1.65</td><td rowspan="1" colspan="1">18.09</td><td rowspan="1" colspan="1">0.1</td></tr><tr><td rowspan="1" colspan="1">2: AdFB/ES</td><td rowspan="1" colspan="1">5.54–13.54</td><td rowspan="1" colspan="1">2.87–5.94</td><td rowspan="1" colspan="1">17.49</td><td rowspan="1" colspan="1">0.1</td></tr><tr><td rowspan="2" colspan="1">body</td><td rowspan="2" colspan="1"><italic><tp:taxon-name>
                  <tp:taxon-name-part taxon-name-part-type="genus" reg="Coregonus">C.</tp:taxon-name-part> <tp:taxon-name-part taxon-name-part-type="species" reg="albellus">albellus</tp:taxon-name-part></tp:taxon-name></italic> vs. <italic><tp:taxon-name><tp:taxon-name-part taxon-name-part-type="genus" reg="Coregonus">C.</tp:taxon-name-part> <tp:taxon-name-part taxon-name-part-type="species" reg="alpinus">alpinus</tp:taxon-name-part></tp:taxon-name></italic></td><td rowspan="1" colspan="1">1: CD/DHL *</td><td rowspan="1" colspan="1">0.44–0.54</td><td rowspan="1" colspan="1">0.54–0.62</td><td rowspan="1" colspan="1">5.98</td><td rowspan="1" colspan="1">0.26</td></tr><tr><td rowspan="1" colspan="1">2: DFB/AdFB</td><td rowspan="1" colspan="1">1.6–2.66</td><td rowspan="1" colspan="1">2.31–4.02</td><td rowspan="1" colspan="1">4.86</td><td rowspan="1" colspan="1">0.31</td></tr><tr><td rowspan="2" colspan="1">head</td><td rowspan="2" colspan="1"><italic><tp:taxon-name>
                  <tp:taxon-name-part taxon-name-part-type="genus" reg="Coregonus">C.</tp:taxon-name-part> <tp:taxon-name-part taxon-name-part-type="species" reg="albellus">albellus</tp:taxon-name-part></tp:taxon-name></italic> vs. <italic><tp:taxon-name><tp:taxon-name-part taxon-name-part-type="genus" reg="Coregonus">C.</tp:taxon-name-part> <tp:taxon-name-part taxon-name-part-type="species" reg="alpinus">alpinus</tp:taxon-name-part></tp:taxon-name></italic></td><td rowspan="1" colspan="1">1: UJ/ES</td><td rowspan="1" colspan="1">6.48–16.01</td><td rowspan="1" colspan="1">4.52–7.93</td><td rowspan="1" colspan="1">6</td><td rowspan="1" colspan="1">0.22</td></tr><tr><td rowspan="1" colspan="1">2: HL/UJ</td><td rowspan="1" colspan="1">2.88–3.47</td><td rowspan="1" colspan="1">3.33–4.11</td><td rowspan="1" colspan="1">5.26</td><td rowspan="1" colspan="1">0.25</td></tr><tr><td rowspan="2" colspan="1">head + body</td><td rowspan="2" colspan="1"><italic><tp:taxon-name>
                  <tp:taxon-name-part taxon-name-part-type="genus" reg="Coregonus">C.</tp:taxon-name-part> <tp:taxon-name-part taxon-name-part-type="species" reg="albellus">albellus</tp:taxon-name-part></tp:taxon-name></italic> vs. <italic><tp:taxon-name><tp:taxon-name-part taxon-name-part-type="genus" reg="Coregonus">C.</tp:taxon-name-part> <tp:taxon-name-part taxon-name-part-type="species" reg="fatioi">fatioi</tp:taxon-name-part></tp:taxon-name></italic></td><td rowspan="1" colspan="1">1: TL/EH</td><td rowspan="1" colspan="1">21.93–27.57</td><td rowspan="1" colspan="1">21.91–29.46</td><td rowspan="1" colspan="1">3.07</td><td rowspan="1" colspan="1">0.08</td></tr><tr><td rowspan="1" colspan="1">2: PelvF/PecF1</td><td rowspan="1" colspan="1">0.87–1.03</td><td rowspan="1" colspan="1">0.87–1.07</td><td rowspan="1" colspan="1">2.89</td><td rowspan="1" colspan="1">0.08</td></tr><tr><td rowspan="2" colspan="1">body</td><td rowspan="2" colspan="1"><italic><tp:taxon-name>
                  <tp:taxon-name-part taxon-name-part-type="genus" reg="Coregonus">C.</tp:taxon-name-part> <tp:taxon-name-part taxon-name-part-type="species" reg="albellus">albellus</tp:taxon-name-part></tp:taxon-name></italic> vs. <italic><tp:taxon-name><tp:taxon-name-part taxon-name-part-type="genus" reg="Coregonus">C.</tp:taxon-name-part> <tp:taxon-name-part taxon-name-part-type="species" reg="fatioi">fatioi</tp:taxon-name-part></tp:taxon-name></italic></td><td rowspan="1" colspan="1">1: PecF1/TL</td><td rowspan="1" colspan="1">0.12–0.16</td><td rowspan="1" colspan="1">0.11–0.15</td><td rowspan="1" colspan="1">1.4</td><td rowspan="1" colspan="1">0.19</td></tr><tr><td rowspan="1" colspan="1">2: DFAe/DFAd</td><td rowspan="1" colspan="1">0.88–1</td><td rowspan="1" colspan="1">0.9–0.98</td><td rowspan="1" colspan="1">1.18</td><td rowspan="1" colspan="1">0.21</td></tr><tr><td rowspan="2" colspan="1">head</td><td rowspan="2" colspan="1"><italic><tp:taxon-name>
                  <tp:taxon-name-part taxon-name-part-type="genus" reg="Coregonus">C.</tp:taxon-name-part> <tp:taxon-name-part taxon-name-part-type="species" reg="albellus">albellus</tp:taxon-name-part></tp:taxon-name></italic> vs. <italic><tp:taxon-name><tp:taxon-name-part taxon-name-part-type="genus" reg="Coregonus">C.</tp:taxon-name-part> <tp:taxon-name-part taxon-name-part-type="species" reg="fatioi">fatioi</tp:taxon-name-part></tp:taxon-name></italic></td><td rowspan="1" colspan="1">1: EH/HL</td><td rowspan="1" colspan="1">0.21–0.26</td><td rowspan="1" colspan="1">0.2–0.25</td><td rowspan="1" colspan="1">1.63</td><td rowspan="1" colspan="1">0.08</td></tr><tr><td rowspan="1" colspan="1">2: LJW/ES</td><td rowspan="1" colspan="1">2.14–7.79</td><td rowspan="1" colspan="1">1.59–8.18</td><td rowspan="1" colspan="1">1.35</td><td rowspan="1" colspan="1">0.1</td></tr><tr><td rowspan="2" colspan="1">head + body</td><td rowspan="2" colspan="1"><italic><tp:taxon-name>
                  <tp:taxon-name-part taxon-name-part-type="genus" reg="Coregonus">C.</tp:taxon-name-part> <tp:taxon-name-part taxon-name-part-type="species" reg="albellus">albellus</tp:taxon-name-part></tp:taxon-name></italic> vs. <italic><tp:taxon-name><tp:taxon-name-part taxon-name-part-type="genus" reg="Coregonus">C.</tp:taxon-name-part> <tp:taxon-name-part taxon-name-part-type="species" reg="steinmanni">steinmanni</tp:taxon-name-part></tp:taxon-name></italic></td><td rowspan="1" colspan="1">1: CD/UJ *</td><td rowspan="1" colspan="1">0.96–1.29</td><td rowspan="1" colspan="1">1.36–1.55</td><td rowspan="1" colspan="1">13.8</td><td rowspan="1" colspan="1">0.12</td></tr><tr><td rowspan="1" colspan="1">2: AdFB/ES</td><td rowspan="1" colspan="1">5.54–13.54</td><td rowspan="1" colspan="1">3.31–6.31</td><td rowspan="1" colspan="1">13</td><td rowspan="1" colspan="1">0.12</td></tr><tr><td rowspan="2" colspan="1">head</td><td rowspan="2" colspan="1"><italic><tp:taxon-name>
                  <tp:taxon-name-part taxon-name-part-type="genus" reg="Coregonus">C.</tp:taxon-name-part> <tp:taxon-name-part taxon-name-part-type="species" reg="albellus">albellus</tp:taxon-name-part></tp:taxon-name></italic> vs. <italic><tp:taxon-name><tp:taxon-name-part taxon-name-part-type="genus" reg="Coregonus">C.</tp:taxon-name-part> <tp:taxon-name-part taxon-name-part-type="species" reg="steinmanni">steinmanni</tp:taxon-name-part></tp:taxon-name></italic></td><td rowspan="1" colspan="1">1: HL/UJ</td><td rowspan="1" colspan="1">2.88–3.47</td><td rowspan="1" colspan="1">3.33–3.97</td><td rowspan="1" colspan="1">5.3</td><td rowspan="1" colspan="1">0.21</td></tr><tr><td rowspan="1" colspan="1">2: LJ/ES</td><td rowspan="1" colspan="1">8.25–20.33</td><td rowspan="1" colspan="1">6.65–12.45</td><td rowspan="1" colspan="1">4.59</td><td rowspan="1" colspan="1">0.23</td></tr><tr><td rowspan="2" colspan="1">head + body</td><td rowspan="2" colspan="1"><italic><tp:taxon-name>
                  <tp:taxon-name-part taxon-name-part-type="genus" reg="Coregonus">C.</tp:taxon-name-part> <tp:taxon-name-part taxon-name-part-type="species" reg="albellus">albellus</tp:taxon-name-part></tp:taxon-name></italic> vs. <italic><tp:taxon-name><tp:taxon-name-part taxon-name-part-type="genus" reg="Coregonus">C.</tp:taxon-name-part> <tp:taxon-name-part taxon-name-part-type="species" reg="profundus">profundus</tp:taxon-name-part></tp:taxon-name></italic></td><td rowspan="1" colspan="1">1: CL/EC *</td><td rowspan="1" colspan="1">1.97–2.87</td><td rowspan="1" colspan="1">1.56–2.09</td><td rowspan="1" colspan="1">13.19</td><td rowspan="1" colspan="1">0.03</td></tr><tr><td rowspan="1" colspan="1">2: DHL/M</td><td rowspan="1" colspan="1">2.77–3.53</td><td rowspan="1" colspan="1">3.21–3.79</td><td rowspan="1" colspan="1">12.79</td><td rowspan="1" colspan="1">0.03</td></tr><tr><td rowspan="2" colspan="1">body</td><td rowspan="2" colspan="1"><italic><tp:taxon-name>
                  <tp:taxon-name-part taxon-name-part-type="genus" reg="Coregonus">C.</tp:taxon-name-part> <tp:taxon-name-part taxon-name-part-type="species" reg="albellus">albellus</tp:taxon-name-part></tp:taxon-name></italic> vs. <italic><tp:taxon-name><tp:taxon-name-part taxon-name-part-type="genus" reg="Coregonus">C.</tp:taxon-name-part> <tp:taxon-name-part taxon-name-part-type="species" reg="profundus">profundus</tp:taxon-name-part></tp:taxon-name></italic></td><td rowspan="1" colspan="1">1: CL/DHL</td><td rowspan="1" colspan="1">0.75–1.04</td><td rowspan="1" colspan="1">0.61–0.82</td><td rowspan="1" colspan="1">4.43</td><td rowspan="1" colspan="1">0.06</td></tr><tr><td rowspan="1" colspan="1">2: CD/BD</td><td rowspan="1" colspan="1">0.26–0.31</td><td rowspan="1" colspan="1">0.28–0.34</td><td rowspan="1" colspan="1">3.38</td><td rowspan="1" colspan="1">0.07</td></tr><tr><td rowspan="2" colspan="1">head</td><td rowspan="2" colspan="1"><italic><tp:taxon-name>
                  <tp:taxon-name-part taxon-name-part-type="genus" reg="Coregonus">C.</tp:taxon-name-part> <tp:taxon-name-part taxon-name-part-type="species" reg="albellus">albellus</tp:taxon-name-part></tp:taxon-name></italic> vs. <italic><tp:taxon-name><tp:taxon-name-part taxon-name-part-type="genus" reg="Coregonus">C.</tp:taxon-name-part> <tp:taxon-name-part taxon-name-part-type="species" reg="profundus">profundus</tp:taxon-name-part></tp:taxon-name></italic></td><td rowspan="1" colspan="1">1: EC/UJ</td><td rowspan="1" colspan="1">0.74–0.95</td><td rowspan="1" colspan="1">0.87–1.05</td><td rowspan="1" colspan="1">5.02</td><td rowspan="1" colspan="1">0.1</td></tr><tr><td rowspan="1" colspan="1">2: SW/ES</td><td rowspan="1" colspan="1">3.22–9.67</td><td rowspan="1" colspan="1">2.31–5.26</td><td rowspan="1" colspan="1">4.05</td><td rowspan="1" colspan="1">0.12</td></tr><tr><td rowspan="2" colspan="1">head + body</td><td rowspan="2" colspan="1"><italic><tp:taxon-name>
                  <tp:taxon-name-part taxon-name-part-type="genus" reg="Coregonus">C.</tp:taxon-name-part> <tp:taxon-name-part taxon-name-part-type="species" reg="albellus">albellus</tp:taxon-name-part></tp:taxon-name></italic> vs. <italic><tp:taxon-name><tp:taxon-name-part taxon-name-part-type="genus" reg="Coregonus">C.</tp:taxon-name-part> <tp:taxon-name-part taxon-name-part-type="species" reg="acrinasus">acrinasus</tp:taxon-name-part></tp:taxon-name></italic></td><td rowspan="1" colspan="1">1: AdFB/ES</td><td rowspan="1" colspan="1">5.54–13.54</td><td rowspan="1" colspan="1">3.31–6.5</td><td rowspan="1" colspan="1">9.13</td><td rowspan="1" colspan="1">0.06</td></tr><tr><td rowspan="1" colspan="1">2: CD/UJW</td><td rowspan="1" colspan="1">1.14–1.79</td><td rowspan="1" colspan="1">1.4–2</td><td rowspan="1" colspan="1">8.69</td><td rowspan="1" colspan="1">0.07</td></tr><tr><td rowspan="2" colspan="1">body</td><td rowspan="2" colspan="1"><italic><tp:taxon-name>
                  <tp:taxon-name-part taxon-name-part-type="genus" reg="Coregonus">C.</tp:taxon-name-part> <tp:taxon-name-part taxon-name-part-type="species" reg="albellus">albellus</tp:taxon-name-part></tp:taxon-name></italic> vs. <italic><tp:taxon-name><tp:taxon-name-part taxon-name-part-type="genus" reg="Coregonus">C.</tp:taxon-name-part> <tp:taxon-name-part taxon-name-part-type="species" reg="acrinasus">acrinasus</tp:taxon-name-part></tp:taxon-name></italic></td><td rowspan="1" colspan="1">1: PecF1/CD</td><td rowspan="1" colspan="1">2.13–2.76</td><td rowspan="1" colspan="1">1.8–2.39</td><td rowspan="1" colspan="1">4.5</td><td rowspan="1" colspan="1">0.11</td></tr><tr><td rowspan="1" colspan="1">2: DFB/AdFB</td><td rowspan="1" colspan="1">1.6–2.66</td><td rowspan="1" colspan="1">1.98–3.45</td><td rowspan="1" colspan="1">3.88</td><td rowspan="1" colspan="1">0.13</td></tr><tr><td rowspan="2" colspan="1">head</td><td rowspan="2" colspan="1"><italic><tp:taxon-name>
                  <tp:taxon-name-part taxon-name-part-type="genus" reg="Coregonus">C.</tp:taxon-name-part> <tp:taxon-name-part taxon-name-part-type="species" reg="albellus">albellus</tp:taxon-name-part></tp:taxon-name></italic> vs. <italic><tp:taxon-name><tp:taxon-name-part taxon-name-part-type="genus" reg="Coregonus">C.</tp:taxon-name-part> <tp:taxon-name-part taxon-name-part-type="species" reg="acrinasus">acrinasus</tp:taxon-name-part></tp:taxon-name></italic></td><td rowspan="1" colspan="1">1: UJW/ES</td><td rowspan="1" colspan="1">5.27–13.65</td><td rowspan="1" colspan="1">3.22–7.96</td><td rowspan="1" colspan="1">4.19</td><td rowspan="1" colspan="1">0.14</td></tr><tr><td rowspan="1" colspan="1">2: ED/UJ</td><td rowspan="1" colspan="1">0.66–0.84</td><td rowspan="1" colspan="1">0.74–0.9</td><td rowspan="1" colspan="1">3.51</td><td rowspan="1" colspan="1">0.16</td></tr><tr><td rowspan="1" colspan="1">
                  <bold>Characters</bold>
                </td><td rowspan="1" colspan="1">
                  <bold>Species comparison</bold>
                </td><td rowspan="1" colspan="1">
                  <bold>Best ratios</bold>
                </td><td rowspan="1" colspan="1">
                  <bold>Range species 1</bold>
                </td><td rowspan="1" colspan="1">
                  <bold>Range species 2</bold>
                </td><td rowspan="1" colspan="1">
                  <bold>Standard distance</bold>
                </td><td rowspan="1" colspan="1">
                  <bold>δ (shape vs. Size)</bold>
                </td></tr><tr><td rowspan="2" colspan="1">head + body</td><td rowspan="2" colspan="1"><italic><tp:taxon-name>
                  <tp:taxon-name-part taxon-name-part-type="genus" reg="Coregonus">C.</tp:taxon-name-part> <tp:taxon-name-part taxon-name-part-type="species" reg="alpinus">alpinus</tp:taxon-name-part></tp:taxon-name></italic> vs. <italic><tp:taxon-name><tp:taxon-name-part taxon-name-part-type="genus" reg="Coregonus">C.</tp:taxon-name-part> <tp:taxon-name-part taxon-name-part-type="species" reg="fatioi">fatioi</tp:taxon-name-part></tp:taxon-name></italic></td><td rowspan="1" colspan="1">1: CD/PostD *</td><td rowspan="1" colspan="1">0.17–0.21</td><td rowspan="1" colspan="1">0.14–0.17</td><td rowspan="1" colspan="1">22.73</td><td rowspan="1" colspan="1">0.07</td></tr><tr><td rowspan="1" colspan="1">2: DFAe/UJ</td><td rowspan="1" colspan="1">3.14–3.93</td><td rowspan="1" colspan="1">2.43–3.41</td><td rowspan="1" colspan="1">22.33</td><td rowspan="1" colspan="1">0.07</td></tr><tr><td rowspan="2" colspan="1">body</td><td rowspan="2" colspan="1"><italic><tp:taxon-name>
                  <tp:taxon-name-part taxon-name-part-type="genus" reg="Coregonus">C.</tp:taxon-name-part> <tp:taxon-name-part taxon-name-part-type="species" reg="alpinus">alpinus</tp:taxon-name-part></tp:taxon-name></italic> vs. <italic><tp:taxon-name><tp:taxon-name-part taxon-name-part-type="genus" reg="Coregonus">C.</tp:taxon-name-part> <tp:taxon-name-part taxon-name-part-type="species" reg="fatioi">fatioi</tp:taxon-name-part></tp:taxon-name></italic></td><td rowspan="1" colspan="1">1: CD/PostD *</td><td rowspan="1" colspan="1">0.17–0.21</td><td rowspan="1" colspan="1">0.14–0.17</td><td rowspan="1" colspan="1">8.98</td><td rowspan="1" colspan="1">0.17</td></tr><tr><td rowspan="1" colspan="1">2: DFAe/DHL</td><td rowspan="1" colspan="1">1.26–1.55</td><td rowspan="1" colspan="1">1.02–1.36</td><td rowspan="1" colspan="1">7.9</td><td rowspan="1" colspan="1">0.19</td></tr><tr><td rowspan="2" colspan="1">head</td><td rowspan="2" colspan="1"><italic><tp:taxon-name>
                  <tp:taxon-name-part taxon-name-part-type="genus" reg="Coregonus">C.</tp:taxon-name-part> <tp:taxon-name-part taxon-name-part-type="species" reg="alpinus">alpinus</tp:taxon-name-part></tp:taxon-name></italic> vs. <italic><tp:taxon-name><tp:taxon-name-part taxon-name-part-type="genus" reg="Coregonus">C.</tp:taxon-name-part> <tp:taxon-name-part taxon-name-part-type="species" reg="fatioi">fatioi</tp:taxon-name-part></tp:taxon-name></italic></td><td rowspan="1" colspan="1">1: HD/UJ</td><td rowspan="1" colspan="1">2.34–2.9</td><td rowspan="1" colspan="1">2.13–2.57</td><td rowspan="1" colspan="1">3.86</td><td rowspan="1" colspan="1">0.3</td></tr><tr><td rowspan="1" colspan="1">2: MW/ES</td><td rowspan="1" colspan="1">1.47–3</td><td rowspan="1" colspan="1">1.82–6.16</td><td rowspan="1" colspan="1">3.15</td><td rowspan="1" colspan="1">0.34</td></tr><tr><td rowspan="2" colspan="1">head + body</td><td rowspan="2" colspan="1"><italic><tp:taxon-name>
                  <tp:taxon-name-part taxon-name-part-type="genus" reg="Coregonus">C.</tp:taxon-name-part> <tp:taxon-name-part taxon-name-part-type="species" reg="alpinus">alpinus</tp:taxon-name-part></tp:taxon-name></italic> vs. <italic><tp:taxon-name><tp:taxon-name-part taxon-name-part-type="genus" reg="Coregonus">C.</tp:taxon-name-part> <tp:taxon-name-part taxon-name-part-type="species" reg="steinmanni">steinmanni</tp:taxon-name-part></tp:taxon-name></italic> (a)</td><td rowspan="1" colspan="1">ED/EC</td><td rowspan="1" colspan="1">0.74–0.9</td><td rowspan="1" colspan="1">0.74–0.9</td><td rowspan="1" colspan="1">8.07</td><td rowspan="1" colspan="1">0.05</td></tr><tr><td rowspan="1" colspan="1">CD/CL</td><td rowspan="1" colspan="1">0.6–0.75</td><td rowspan="1" colspan="1">0.54–0.7</td><td rowspan="1" colspan="1">8.02</td><td rowspan="1" colspan="1">0.05</td></tr><tr><td rowspan="2" colspan="1">body</td><td rowspan="2" colspan="1"><italic><tp:taxon-name>
                  <tp:taxon-name-part taxon-name-part-type="genus" reg="Coregonus">C.</tp:taxon-name-part> <tp:taxon-name-part taxon-name-part-type="species" reg="alpinus">alpinus</tp:taxon-name-part></tp:taxon-name></italic> vs. <italic><tp:taxon-name><tp:taxon-name-part taxon-name-part-type="genus" reg="Coregonus">C.</tp:taxon-name-part> <tp:taxon-name-part taxon-name-part-type="species" reg="steinmanni">steinmanni</tp:taxon-name-part></tp:taxon-name></italic></td><td rowspan="1" colspan="1">1: DFAe/AFAe</td><td rowspan="1" colspan="1">1.5–1.83</td><td rowspan="1" colspan="1">1.43–1.62</td><td rowspan="1" colspan="1">5.7</td><td rowspan="1" colspan="1">0.06</td></tr><tr><td rowspan="1" colspan="1">2: PelvFS/DFAe</td><td rowspan="1" colspan="1">0.24–0.36</td><td rowspan="1" colspan="1">0.29–0.37</td><td rowspan="1" colspan="1">5.58</td><td rowspan="1" colspan="1">0.07</td></tr><tr><td rowspan="2" colspan="1">head</td><td rowspan="2" colspan="1"><italic><tp:taxon-name>
                  <tp:taxon-name-part taxon-name-part-type="genus" reg="Coregonus">C.</tp:taxon-name-part> <tp:taxon-name-part taxon-name-part-type="species" reg="alpinus">alpinus</tp:taxon-name-part></tp:taxon-name></italic> vs. <italic><tp:taxon-name><tp:taxon-name-part taxon-name-part-type="genus" reg="Coregonus">C.</tp:taxon-name-part> <tp:taxon-name-part taxon-name-part-type="species" reg="steinmanni">steinmanni</tp:taxon-name-part></tp:taxon-name></italic></td><td rowspan="1" colspan="1">1: EC/SW</td><td rowspan="1" colspan="1">1.47–2.13</td><td rowspan="1" colspan="1">1.43–1.7</td><td rowspan="1" colspan="1">2.45</td><td rowspan="1" colspan="1">0.16</td></tr><tr><td rowspan="1" colspan="1">2: ED/EC</td><td rowspan="1" colspan="1">0.74--0.9</td><td rowspan="1" colspan="1">0.79–0.9</td><td rowspan="1" colspan="1">2.2</td><td rowspan="1" colspan="1">0.18</td></tr><tr><td rowspan="2" colspan="1">head + body</td><td rowspan="2" colspan="1"><italic><tp:taxon-name>
                  <tp:taxon-name-part taxon-name-part-type="genus" reg="Coregonus">C.</tp:taxon-name-part> <tp:taxon-name-part taxon-name-part-type="species" reg="alpinus">alpinus</tp:taxon-name-part></tp:taxon-name></italic> vs. <italic><tp:taxon-name><tp:taxon-name-part taxon-name-part-type="genus" reg="Coregonus">C.</tp:taxon-name-part> <tp:taxon-name-part taxon-name-part-type="species" reg="profundus">profundus</tp:taxon-name-part></tp:taxon-name></italic></td><td rowspan="1" colspan="1">1: CD/DHL *</td><td rowspan="1" colspan="1">0.54–0.62</td><td rowspan="1" colspan="1">0.4–0.49</td><td rowspan="1" colspan="1">19.86</td><td rowspan="1" colspan="1">0.07</td></tr><tr><td rowspan="1" colspan="1">2: PecF2/CF</td><td rowspan="1" colspan="1">0.63–0.82</td><td rowspan="1" colspan="1">0.74–0.90</td><td rowspan="1" colspan="1">19.01</td><td rowspan="1" colspan="1">0.07</td></tr><tr><td rowspan="2" colspan="1">body</td><td rowspan="2" colspan="1"><italic><tp:taxon-name>
                  <tp:taxon-name-part taxon-name-part-type="genus" reg="Coregonus">C.</tp:taxon-name-part> <tp:taxon-name-part taxon-name-part-type="species" reg="alpinus">alpinus</tp:taxon-name-part></tp:taxon-name></italic> vs. <italic><tp:taxon-name><tp:taxon-name-part taxon-name-part-type="genus" reg="Coregonus">C.</tp:taxon-name-part> <tp:taxon-name-part taxon-name-part-type="species" reg="profundus">profundus</tp:taxon-name-part></tp:taxon-name></italic></td><td rowspan="1" colspan="1">1: CD/DHL *</td><td rowspan="1" colspan="1">0.54–0.62</td><td rowspan="1" colspan="1">0.4–0.49</td><td rowspan="1" colspan="1">9.31</td><td rowspan="1" colspan="1">0.15</td></tr><tr><td rowspan="1" colspan="1">2: PecF2/CF</td><td rowspan="1" colspan="1">0.63–0.82</td><td rowspan="1" colspan="1">0.74–0.90</td><td rowspan="1" colspan="1">7.32</td><td rowspan="1" colspan="1">0.19</td></tr><tr><td rowspan="2" colspan="1">head</td><td rowspan="2" colspan="1"><italic><tp:taxon-name>
                  <tp:taxon-name-part taxon-name-part-type="genus" reg="Coregonus">C.</tp:taxon-name-part> <tp:taxon-name-part taxon-name-part-type="species" reg="alpinus">alpinus</tp:taxon-name-part></tp:taxon-name></italic> vs. <italic><tp:taxon-name><tp:taxon-name-part taxon-name-part-type="genus" reg="Coregonus">C.</tp:taxon-name-part> <tp:taxon-name-part taxon-name-part-type="species" reg="profundus">profundus</tp:taxon-name-part></tp:taxon-name></italic></td><td rowspan="1" colspan="1">1: EH/PostD</td><td rowspan="1" colspan="1">0.09–0.11</td><td rowspan="1" colspan="1">0.11–0.15</td><td rowspan="1" colspan="1">4.32</td><td rowspan="1" colspan="1">0.21</td></tr><tr><td rowspan="1" colspan="1">2: SD/UJW</td><td rowspan="1" colspan="1">0.35–0.51</td><td rowspan="1" colspan="1">0.30–0.44</td><td rowspan="1" colspan="1">3.93</td><td rowspan="1" colspan="1">0.23</td></tr><tr><td rowspan="2" colspan="1">head + body</td><td rowspan="2" colspan="1"><italic><tp:taxon-name>
                  <tp:taxon-name-part taxon-name-part-type="genus" reg="Coregonus">C.</tp:taxon-name-part> <tp:taxon-name-part taxon-name-part-type="species" reg="alpinus">alpinus</tp:taxon-name-part></tp:taxon-name></italic> vs. <italic><tp:taxon-name><tp:taxon-name-part taxon-name-part-type="genus" reg="Coregonus">C.</tp:taxon-name-part> <tp:taxon-name-part taxon-name-part-type="species" reg="acrinasus">acrinasus</tp:taxon-name-part></tp:taxon-name></italic></td><td rowspan="1" colspan="1">1: CD/LJ</td><td rowspan="1" colspan="1">0.95–1.11</td><td rowspan="1" colspan="1">0.79–1</td><td rowspan="1" colspan="1">65.21</td><td rowspan="1" colspan="1">0.02</td></tr><tr><td rowspan="1" colspan="1">2: CF/M *</td><td rowspan="1" colspan="1">5.55–6.55</td><td rowspan="1" colspan="1">4.4–5.57</td><td rowspan="1" colspan="1">65.13</td><td rowspan="1" colspan="1">0.02</td></tr><tr><td rowspan="2" colspan="1">body</td><td rowspan="2" colspan="1"><italic><tp:taxon-name>
                  <tp:taxon-name-part taxon-name-part-type="genus" reg="Coregonus">C.</tp:taxon-name-part> <tp:taxon-name-part taxon-name-part-type="species" reg="alpinus">alpinus</tp:taxon-name-part></tp:taxon-name></italic> vs. <italic><tp:taxon-name><tp:taxon-name-part taxon-name-part-type="genus" reg="Coregonus">C.</tp:taxon-name-part> <tp:taxon-name-part taxon-name-part-type="species" reg="acrinasus">acrinasus</tp:taxon-name-part></tp:taxon-name></italic></td><td rowspan="1" colspan="1">1: CD/DHL</td><td rowspan="1" colspan="1">0.54–0.62</td><td rowspan="1" colspan="1">0.46–0.58</td><td rowspan="1" colspan="1">4.69</td><td rowspan="1" colspan="1">0.25</td></tr><tr><td rowspan="1" colspan="1">2: DFAe/DFPe</td><td rowspan="1" colspan="1">3.39–4.72</td><td rowspan="1" colspan="1">2.84–4.54</td><td rowspan="1" colspan="1">3.91</td><td rowspan="1" colspan="1">0.29</td></tr><tr><td rowspan="2" colspan="1">head</td><td rowspan="2" colspan="1"><italic><tp:taxon-name>
                  <tp:taxon-name-part taxon-name-part-type="genus" reg="Coregonus">C.</tp:taxon-name-part> <tp:taxon-name-part taxon-name-part-type="species" reg="alpinus">alpinus</tp:taxon-name-part></tp:taxon-name></italic> vs. <italic><tp:taxon-name><tp:taxon-name-part taxon-name-part-type="genus" reg="Coregonus">C.</tp:taxon-name-part> <tp:taxon-name-part taxon-name-part-type="species" reg="acrinasus">acrinasus</tp:taxon-name-part></tp:taxon-name></italic></td><td rowspan="1" colspan="1">1: PostO/M</td><td rowspan="1" colspan="1">2.4–3</td><td rowspan="1" colspan="1">2.17–2.56</td><td rowspan="1" colspan="1">4.26</td><td rowspan="1" colspan="1">0.21</td></tr><tr><td rowspan="1" colspan="1">2: HD/MW</td><td rowspan="1" colspan="1">6.57–8.7</td><td rowspan="1" colspan="1">6.02–8.87</td><td rowspan="1" colspan="1">3.65</td><td rowspan="1" colspan="1">0.24</td></tr><tr><td rowspan="1" colspan="1">
                  <bold>Characters</bold>
                </td><td rowspan="1" colspan="1">
                  <bold>Species comparison</bold>
                </td><td rowspan="1" colspan="1">
                  <bold>Best ratios</bold>
                </td><td rowspan="1" colspan="1">
                  <bold>Range species 1</bold>
                </td><td rowspan="1" colspan="1">
                  <bold>Range species 2</bold>
                </td><td rowspan="1" colspan="1">
                  <bold>Standard distance</bold>
                </td><td rowspan="1" colspan="1">
                  <bold>δ (shape vs. Size)</bold>
                </td></tr><tr><td rowspan="2" colspan="1">head + body</td><td rowspan="2" colspan="1"><italic><tp:taxon-name>
                  <tp:taxon-name-part taxon-name-part-type="genus" reg="Coregonus">C.</tp:taxon-name-part> <tp:taxon-name-part taxon-name-part-type="species" reg="fatioi">fatioi</tp:taxon-name-part></tp:taxon-name></italic> vs. <italic><tp:taxon-name><tp:taxon-name-part taxon-name-part-type="genus" reg="Coregonus">C.</tp:taxon-name-part> <tp:taxon-name-part taxon-name-part-type="species" reg="steinmanni">steinmanni</tp:taxon-name-part></tp:taxon-name></italic> (b)</td><td rowspan="1" colspan="1">1: CD/UJ *</td><td rowspan="1" colspan="1">1.02–1.34</td><td rowspan="1" colspan="1">1.36–1.55</td><td rowspan="1" colspan="1">33.96</td><td rowspan="1" colspan="1">0.04</td></tr><tr><td rowspan="1" colspan="1">2: PelvF/PAdC</td><td rowspan="1" colspan="1">0.73–1</td><td rowspan="1" colspan="1">0.84–0.1</td><td rowspan="1" colspan="1">33.71</td><td rowspan="1" colspan="1">0.04</td></tr><tr><td rowspan="2" colspan="1">body</td><td rowspan="2" colspan="1"><italic><tp:taxon-name>
                  <tp:taxon-name-part taxon-name-part-type="genus" reg="Coregonus">C.</tp:taxon-name-part> <tp:taxon-name-part taxon-name-part-type="species" reg="fatioi">fatioi</tp:taxon-name-part></tp:taxon-name></italic> vs. <italic><tp:taxon-name><tp:taxon-name-part taxon-name-part-type="genus" reg="Coregonus">C.</tp:taxon-name-part> <tp:taxon-name-part taxon-name-part-type="species" reg="steinmanni">steinmanni</tp:taxon-name-part></tp:taxon-name></italic></td><td rowspan="1" colspan="1">1: CD/PostD *</td><td rowspan="1" colspan="1">0.14–0.17</td><td rowspan="1" colspan="1">0.17–0.20</td><td rowspan="1" colspan="1">6.34</td><td rowspan="1" colspan="1">0.22</td></tr><tr><td rowspan="1" colspan="1">2: DHL/BD</td><td rowspan="1" colspan="1">0.5–0.7</td><td rowspan="1" colspan="1">0.45–0.58</td><td rowspan="1" colspan="1">5.37</td><td rowspan="1" colspan="1">0.25</td></tr><tr><td rowspan="2" colspan="1">head</td><td rowspan="2" colspan="1"><italic><tp:taxon-name>
                  <tp:taxon-name-part taxon-name-part-type="genus" reg="Coregonus">C.</tp:taxon-name-part> <tp:taxon-name-part taxon-name-part-type="species" reg="fatioi">fatioi</tp:taxon-name-part></tp:taxon-name></italic> vs. <italic><tp:taxon-name><tp:taxon-name-part taxon-name-part-type="genus" reg="Coregonus">C.</tp:taxon-name-part> <tp:taxon-name-part taxon-name-part-type="species" reg="steinmanni">steinmanni</tp:taxon-name-part></tp:taxon-name></italic></td><td rowspan="1" colspan="1">1: HD/UJ</td><td rowspan="1" colspan="1">2.13–2.57</td><td rowspan="1" colspan="1">2.42–2.83</td><td rowspan="1" colspan="1">4.41</td><td rowspan="1" colspan="1">0.23</td></tr><tr><td rowspan="1" colspan="1">2: HW/LJW</td><td rowspan="1" colspan="1">3.17–6.12</td><td rowspan="1" colspan="1">3.72–5.1</td><td rowspan="1" colspan="1">3.25</td><td rowspan="1" colspan="1">0.29</td></tr><tr><td rowspan="2" colspan="1">head + body</td><td rowspan="2" colspan="1"><italic><tp:taxon-name>
                  <tp:taxon-name-part taxon-name-part-type="genus" reg="Coregonus">C.</tp:taxon-name-part> <tp:taxon-name-part taxon-name-part-type="species" reg="fatioi">fatioi</tp:taxon-name-part></tp:taxon-name></italic> vs. <italic><tp:taxon-name><tp:taxon-name-part taxon-name-part-type="genus" reg="Coregonus">C.</tp:taxon-name-part> <tp:taxon-name-part taxon-name-part-type="species" reg="profundus">profundus</tp:taxon-name-part></tp:taxon-name></italic></td><td rowspan="1" colspan="1">1: CL/EC</td><td rowspan="1" colspan="1">1.84–2.98</td><td rowspan="1" colspan="1">1.56–2.09</td><td rowspan="1" colspan="1">10.03</td><td rowspan="1" colspan="1">0.02</td></tr><tr><td rowspan="1" colspan="1">2: DHL/UJ</td><td rowspan="1" colspan="1">2.11–2.70</td><td rowspan="1" colspan="1">2.32–2.92</td><td rowspan="1" colspan="1">9.54</td><td rowspan="1" colspan="1">0.02</td></tr><tr><td rowspan="2" colspan="1">body</td><td rowspan="2" colspan="1"><italic><tp:taxon-name>
                  <tp:taxon-name-part taxon-name-part-type="genus" reg="Coregonus">C.</tp:taxon-name-part> <tp:taxon-name-part taxon-name-part-type="species" reg="fatioi">fatioi</tp:taxon-name-part></tp:taxon-name></italic> vs. <italic><tp:taxon-name><tp:taxon-name-part taxon-name-part-type="genus" reg="Coregonus">C.</tp:taxon-name-part> <tp:taxon-name-part taxon-name-part-type="species" reg="profundus">profundus</tp:taxon-name-part></tp:taxon-name></italic></td><td rowspan="1" colspan="1">1: CL/DHL</td><td rowspan="1" colspan="1">0.76–1.04</td><td rowspan="1" colspan="1">0.61–0.82</td><td rowspan="1" colspan="1">4.44</td><td rowspan="1" colspan="1">&lt;0.01</td></tr><tr><td rowspan="1" colspan="1">2: DFPe/CD</td><td rowspan="1" colspan="1">0.56–0.87</td><td rowspan="1" colspan="1">0.56.0.82</td><td rowspan="1" colspan="1">3.2</td><td rowspan="1" colspan="1">&lt;0.01</td></tr><tr><td rowspan="2" colspan="1">head</td><td rowspan="2" colspan="1"><italic><tp:taxon-name>
                  <tp:taxon-name-part taxon-name-part-type="genus" reg="Coregonus">C.</tp:taxon-name-part> <tp:taxon-name-part taxon-name-part-type="species" reg="fatioi">fatioi</tp:taxon-name-part></tp:taxon-name></italic> vs. <italic><tp:taxon-name><tp:taxon-name-part taxon-name-part-type="genus" reg="Coregonus">C.</tp:taxon-name-part> <tp:taxon-name-part taxon-name-part-type="species" reg="profundus">profundus</tp:taxon-name-part></tp:taxon-name></italic></td><td rowspan="1" colspan="1">1: EC/SW</td><td rowspan="1" colspan="1">1.32–1.73</td><td rowspan="1" colspan="1">1.63–2.38</td><td rowspan="1" colspan="1">5.05</td><td rowspan="1" colspan="1">0.08</td></tr><tr><td rowspan="1" colspan="1">2: UJ/UJW</td><td rowspan="1" colspan="1">1.04–1.50</td><td rowspan="1" colspan="1">1–1.29</td><td rowspan="1" colspan="1">4.28</td><td rowspan="1" colspan="1">0.09</td></tr><tr><td rowspan="2" colspan="1">head + body</td><td rowspan="2" colspan="1"><italic><tp:taxon-name>
                  <tp:taxon-name-part taxon-name-part-type="genus" reg="Coregonus">C.</tp:taxon-name-part> <tp:taxon-name-part taxon-name-part-type="species" reg="fatioi">fatioi</tp:taxon-name-part></tp:taxon-name></italic> vs. <italic><tp:taxon-name><tp:taxon-name-part taxon-name-part-type="genus" reg="Coregonus">C.</tp:taxon-name-part> <tp:taxon-name-part taxon-name-part-type="species" reg="acrinasus">acrinasus</tp:taxon-name-part></tp:taxon-name></italic></td><td rowspan="1" colspan="1">1: CD/PostD</td><td rowspan="1" colspan="1">0.14–0.17</td><td rowspan="1" colspan="1">0.16–0.2</td><td rowspan="1" colspan="1">8.3</td><td rowspan="1" colspan="1">0.05</td></tr><tr><td rowspan="1" colspan="1">2: ED/SW</td><td rowspan="1" colspan="1">1.08–1.5</td><td rowspan="1" colspan="1">1.3–1.79</td><td rowspan="1" colspan="1">8</td><td rowspan="1" colspan="1">0.05</td></tr><tr><td rowspan="2" colspan="1">body</td><td rowspan="2" colspan="1"><italic><tp:taxon-name>
                  <tp:taxon-name-part taxon-name-part-type="genus" reg="Coregonus">C.</tp:taxon-name-part> <tp:taxon-name-part taxon-name-part-type="species" reg="fatioi">fatioi</tp:taxon-name-part></tp:taxon-name></italic> vs. <italic><tp:taxon-name><tp:taxon-name-part taxon-name-part-type="genus" reg="Coregonus">C.</tp:taxon-name-part> <tp:taxon-name-part taxon-name-part-type="species" reg="acrinasus">acrinasus</tp:taxon-name-part></tp:taxon-name></italic></td><td rowspan="1" colspan="1">1: CD/PostD</td><td rowspan="1" colspan="1">0.14–0.17</td><td rowspan="1" colspan="1">0.16–0.2</td><td rowspan="1" colspan="1">3.66</td><td rowspan="1" colspan="1">0.07</td></tr><tr><td rowspan="1" colspan="1">2: AFAe/DHL</td><td rowspan="1" colspan="1">0.69–0.9</td><td rowspan="1" colspan="1">0.61–0.93</td><td rowspan="1" colspan="1">2.93</td><td rowspan="1" colspan="1">0.09</td></tr><tr><td rowspan="2" colspan="1">head</td><td rowspan="2" colspan="1"><italic><tp:taxon-name>
                  <tp:taxon-name-part taxon-name-part-type="genus" reg="Coregonus">C.</tp:taxon-name-part> <tp:taxon-name-part taxon-name-part-type="species" reg="fatioi">fatioi</tp:taxon-name-part></tp:taxon-name></italic> vs. <italic><tp:taxon-name><tp:taxon-name-part taxon-name-part-type="genus" reg="Coregonus">C.</tp:taxon-name-part> <tp:taxon-name-part taxon-name-part-type="species" reg="acrinasus">acrinasus</tp:taxon-name-part></tp:taxon-name></italic></td><td rowspan="1" colspan="1">1: ED/SW</td><td rowspan="1" colspan="1">1.08–1.5</td><td rowspan="1" colspan="1">1.3–1.79</td><td rowspan="1" colspan="1">3.05</td><td rowspan="1" colspan="1">0.15</td></tr><tr><td rowspan="1" colspan="1">2: MW/ES</td><td rowspan="1" colspan="1">1.82–6.16</td><td rowspan="1" colspan="1">1.4–3.02</td><td rowspan="1" colspan="1">2.45</td><td rowspan="1" colspan="1">0.18</td></tr><tr><td rowspan="1" colspan="1">
                  <bold>Characters</bold>
                </td><td rowspan="1" colspan="1">
                  <bold>Species comparison</bold>
                </td><td rowspan="1" colspan="1">
                  <bold>Best ratios</bold>
                </td><td rowspan="1" colspan="1">
                  <bold>Range species 1</bold>
                </td><td rowspan="1" colspan="1">
                  <bold>Range species 2</bold>
                </td><td rowspan="1" colspan="1">
                  <bold>Standard distance</bold>
                </td><td rowspan="1" colspan="1">
                  <bold>δ (shape vs. Size)</bold>
                </td></tr><tr><td rowspan="2" colspan="1">head + body</td><td rowspan="2" colspan="1"><italic><tp:taxon-name>
                  <tp:taxon-name-part taxon-name-part-type="genus" reg="Coregonus">C.</tp:taxon-name-part> <tp:taxon-name-part taxon-name-part-type="species" reg="steinmanni">steinmanni</tp:taxon-name-part></tp:taxon-name></italic> vs. <italic><tp:taxon-name><tp:taxon-name-part taxon-name-part-type="genus" reg="Coregonus">C.</tp:taxon-name-part> <tp:taxon-name-part taxon-name-part-type="species" reg="profundus">profundus</tp:taxon-name-part></tp:taxon-name></italic> (c)</td><td rowspan="1" colspan="1">1: CD/DHL *</td><td rowspan="1" colspan="1">0.53–0.63</td><td rowspan="1" colspan="1">0.4–0.49</td><td rowspan="1" colspan="1">23.9</td><td rowspan="1" colspan="1">0.05</td></tr><tr><td rowspan="1" colspan="1">2: CL/IOW</td><td rowspan="1" colspan="1">2.05–2.69</td><td rowspan="1" colspan="1">1.69–2.28</td><td rowspan="1" colspan="1">23.3</td><td rowspan="1" colspan="1">0.05</td></tr><tr><td rowspan="2" colspan="1">body</td><td rowspan="2" colspan="1"><italic><tp:taxon-name>
                  <tp:taxon-name-part taxon-name-part-type="genus" reg="Coregonus">C.</tp:taxon-name-part> <tp:taxon-name-part taxon-name-part-type="species" reg="steinmanni">steinmanni</tp:taxon-name-part></tp:taxon-name></italic> vs. <italic><tp:taxon-name><tp:taxon-name-part taxon-name-part-type="genus" reg="Coregonus">C.</tp:taxon-name-part> <tp:taxon-name-part taxon-name-part-type="species" reg="profundus">profundus</tp:taxon-name-part></tp:taxon-name></italic></td><td rowspan="1" colspan="1">1: CD/DHL *</td><td rowspan="1" colspan="1">0.53–0.63</td><td rowspan="1" colspan="1">0.4–0.49</td><td rowspan="1" colspan="1">9.13</td><td rowspan="1" colspan="1">0.14</td></tr><tr><td rowspan="1" colspan="1">2: PecF2/DFAe</td><td rowspan="1" colspan="1">0.76–0.96</td><td rowspan="1" colspan="1">0.82–1.21</td><td rowspan="1" colspan="1">7.44</td><td rowspan="1" colspan="1">0.17</td></tr><tr><td rowspan="2" colspan="1">head</td><td rowspan="2" colspan="1"><italic><tp:taxon-name>
                  <tp:taxon-name-part taxon-name-part-type="genus" reg="Coregonus">C.</tp:taxon-name-part> <tp:taxon-name-part taxon-name-part-type="species" reg="steinmanni">steinmanni</tp:taxon-name-part></tp:taxon-name></italic> vs. <italic><tp:taxon-name><tp:taxon-name-part taxon-name-part-type="genus" reg="Coregonus">C.</tp:taxon-name-part> <tp:taxon-name-part taxon-name-part-type="species" reg="profundus">profundus</tp:taxon-name-part></tp:taxon-name></italic></td><td rowspan="1" colspan="1">1: SW/UJW</td><td rowspan="1" colspan="1">0.65–0.80</td><td rowspan="1" colspan="1">0.54–0.69</td><td rowspan="1" colspan="1">5.9</td><td rowspan="1" colspan="1">0.12</td></tr><tr><td rowspan="1" colspan="1">2: EH/PostO</td><td rowspan="1" colspan="1">0.36–0.47</td><td rowspan="1" colspan="1">0.41–0.52</td><td rowspan="1" colspan="1">5.37</td><td rowspan="1" colspan="1">0.13</td></tr><tr><td rowspan="2" colspan="1">head + body</td><td rowspan="2" colspan="1"><italic><tp:taxon-name>
                  <tp:taxon-name-part taxon-name-part-type="genus" reg="Coregonus">C.</tp:taxon-name-part> <tp:taxon-name-part taxon-name-part-type="species" reg="steinmanni">steinmanni</tp:taxon-name-part></tp:taxon-name></italic> vs. <italic><tp:taxon-name><tp:taxon-name-part taxon-name-part-type="genus" reg="Coregonus">C.</tp:taxon-name-part> <tp:taxon-name-part taxon-name-part-type="species" reg="acrinasus">acrinasus</tp:taxon-name-part></tp:taxon-name></italic> (d)</td><td rowspan="1" colspan="1">1: CD/M *</td><td rowspan="1" colspan="1">1.86–2.24</td><td rowspan="1" colspan="1">1.4–1.9</td><td rowspan="1" colspan="1">160.64</td><td rowspan="1" colspan="1">&lt;0.01</td></tr><tr><td rowspan="1" colspan="1">2: PostD/LJ</td><td rowspan="1" colspan="1">4.96–5.9</td><td rowspan="1" colspan="1">4.65–5.43</td><td rowspan="1" colspan="1">160.6</td><td rowspan="1" colspan="1">&lt;0.01</td></tr><tr><td rowspan="2" colspan="1">body</td><td rowspan="2" colspan="1"><italic><tp:taxon-name>
                  <tp:taxon-name-part taxon-name-part-type="genus" reg="Coregonus">C.</tp:taxon-name-part> <tp:taxon-name-part taxon-name-part-type="species" reg="steinmanni">steinmanni</tp:taxon-name-part></tp:taxon-name></italic> vs. <italic><tp:taxon-name><tp:taxon-name-part taxon-name-part-type="genus" reg="Coregonus">C.</tp:taxon-name-part> <tp:taxon-name-part taxon-name-part-type="species" reg="acrinasus">acrinasus</tp:taxon-name-part></tp:taxon-name></italic></td><td rowspan="1" colspan="1">1: CD/DHL</td><td rowspan="1" colspan="1">0.53–0.63</td><td rowspan="1" colspan="1">0.46–0.58</td><td rowspan="1" colspan="1">4.46</td><td rowspan="1" colspan="1">0.23</td></tr><tr><td rowspan="1" colspan="1">2: PelvF/DHL</td><td rowspan="1" colspan="1">1.08–1.26</td><td rowspan="1" colspan="1">0.95–1.16</td><td rowspan="1" colspan="1">3.83</td><td rowspan="1" colspan="1">0.26</td></tr><tr><td rowspan="2" colspan="1">head</td><td rowspan="2" colspan="1"><italic><tp:taxon-name>
                  <tp:taxon-name-part taxon-name-part-type="genus" reg="Coregonus">C.</tp:taxon-name-part> <tp:taxon-name-part taxon-name-part-type="species" reg="steinmanni">steinmanni</tp:taxon-name-part></tp:taxon-name></italic> vs. <italic><tp:taxon-name><tp:taxon-name-part taxon-name-part-type="genus" reg="Coregonus">C.</tp:taxon-name-part> <tp:taxon-name-part taxon-name-part-type="species" reg="acrinasus">acrinasus</tp:taxon-name-part></tp:taxon-name></italic></td><td rowspan="1" colspan="1">1: ED/HD</td><td rowspan="1" colspan="1">0.29–0.33</td><td rowspan="1" colspan="1">0.31–0.37</td><td rowspan="1" colspan="1">4.54</td><td rowspan="1" colspan="1">0.13</td></tr><tr><td rowspan="1" colspan="1">2: HL/M</td><td rowspan="1" colspan="1">4.6–5.53</td><td rowspan="1" colspan="1">4.21–5.17</td><td rowspan="1" colspan="1">3.41</td><td rowspan="1" colspan="1">0.17</td></tr><tr><td rowspan="1" colspan="1">
                  <bold>Characters</bold>
                </td><td rowspan="1" colspan="1">
                  <bold>Species comparison</bold>
                </td><td rowspan="1" colspan="1">
                  <bold>Best ratios</bold>
                </td><td rowspan="1" colspan="1">
                  <bold>Range species 1</bold>
                </td><td rowspan="1" colspan="1">
                  <bold>Range species 2</bold>
                </td><td rowspan="1" colspan="1">
                  <bold>Standard distance</bold>
                </td><td rowspan="1" colspan="1">
                  <bold>δ (shape vs. Size)</bold>
                </td></tr><tr><td rowspan="2" colspan="1">head + body</td><td rowspan="2" colspan="1"><italic><tp:taxon-name>
                  <tp:taxon-name-part taxon-name-part-type="genus" reg="Coregonus">C.</tp:taxon-name-part> <tp:taxon-name-part taxon-name-part-type="species" reg="profundus">profundus</tp:taxon-name-part></tp:taxon-name></italic> vs. <italic><tp:taxon-name><tp:taxon-name-part taxon-name-part-type="genus" reg="Coregonus">C.</tp:taxon-name-part> <tp:taxon-name-part taxon-name-part-type="species" reg="acrinasus">acrinasus</tp:taxon-name-part></tp:taxon-name></italic></td><td rowspan="1" colspan="1">1: PecF2/CD</td><td rowspan="1" colspan="1">2.37–3.16</td><td rowspan="1" colspan="1">1.91–2.59</td><td rowspan="1" colspan="1">13.46</td><td rowspan="1" colspan="1">0.01</td></tr><tr><td rowspan="1" colspan="1">2: LJ/UJW</td><td rowspan="1" colspan="1">1.34–1.86</td><td rowspan="1" colspan="1">1.54–2.27</td><td rowspan="1" colspan="1">13.12</td><td rowspan="1" colspan="1">0.01</td></tr><tr><td rowspan="2" colspan="1">body</td><td rowspan="2" colspan="1"><italic><tp:taxon-name>
                  <tp:taxon-name-part taxon-name-part-type="genus" reg="Coregonus">C.</tp:taxon-name-part> <tp:taxon-name-part taxon-name-part-type="species" reg="profundus">profundus</tp:taxon-name-part></tp:taxon-name></italic> vs. <italic><tp:taxon-name><tp:taxon-name-part taxon-name-part-type="genus" reg="Coregonus">C.</tp:taxon-name-part> <tp:taxon-name-part taxon-name-part-type="species" reg="acrinasus">acrinasus</tp:taxon-name-part></tp:taxon-name></italic></td><td rowspan="1" colspan="1">1: PecF2/CD</td><td rowspan="1" colspan="1">2.37–3.16</td><td rowspan="1" colspan="1">1.91–2.59</td><td rowspan="1" colspan="1">4.58</td><td rowspan="1" colspan="1">0.05</td></tr><tr><td rowspan="1" colspan="1">2: DHL/TL</td><td rowspan="1" colspan="1">0.13–0.15</td><td rowspan="1" colspan="1">0.12–0.13</td><td rowspan="1" colspan="1">3.48</td><td rowspan="1" colspan="1">0.06</td></tr><tr><td rowspan="2" colspan="1">head</td><td rowspan="2" colspan="1"><italic><tp:taxon-name>
                  <tp:taxon-name-part taxon-name-part-type="genus" reg="Coregonus">C.</tp:taxon-name-part> <tp:taxon-name-part taxon-name-part-type="species" reg="profundus">profundus</tp:taxon-name-part></tp:taxon-name></italic> vs. <italic><tp:taxon-name><tp:taxon-name-part taxon-name-part-type="genus" reg="Coregonus">C.</tp:taxon-name-part> <tp:taxon-name-part taxon-name-part-type="species" reg="acrinasus">acrinasus</tp:taxon-name-part></tp:taxon-name></italic></td><td rowspan="1" colspan="1">1: M/UJW</td><td rowspan="1" colspan="1">0.69–0.94</td><td rowspan="1" colspan="1">0.8–1.22</td><td rowspan="1" colspan="1">4.45</td><td rowspan="1" colspan="1">0.02</td></tr><tr><td rowspan="1" colspan="1">2: EC/LJ</td><td rowspan="1" colspan="1">0.66–0.81</td><td rowspan="1" colspan="1">0.58–0.72</td><td rowspan="1" colspan="1">3.88</td><td rowspan="1" colspan="1">0.02</td></tr><tr><td rowspan="1" colspan="1">
                  <bold>Characters</bold>
                </td><td rowspan="1" colspan="1">
                  <bold>Mulitple species comparison</bold>
                </td><td rowspan="1" colspan="1">
                  <bold>Best ratios</bold>
                </td><td rowspan="1" colspan="1">
                  <bold>Range group 1</bold>
                </td><td rowspan="1" colspan="1">
                  <bold>Range group 2</bold>
                </td><td rowspan="1" colspan="1">
                  <bold>Standard distance</bold>
                </td><td rowspan="1" colspan="1">
                  <bold>δ (shape vs. Size)</bold>
                </td></tr><tr><td rowspan="1" colspan="1">head + body</td><td rowspan="1" colspan="1"><italic><tp:taxon-name>
                  <tp:taxon-name-part taxon-name-part-type="genus" reg="Coregonus">C.</tp:taxon-name-part> <tp:taxon-name-part taxon-name-part-type="species" reg="alpinus">alpinus</tp:taxon-name-part></tp:taxon-name></italic> + <italic><tp:taxon-name><tp:taxon-name-part taxon-name-part-type="genus" reg="Coregonus">C.</tp:taxon-name-part> <tp:taxon-name-part taxon-name-part-type="species" reg="steinmanni">steinmanni</tp:taxon-name-part></tp:taxon-name></italic> vs. 4 other species</td><td rowspan="1" colspan="1">1: CD/UJ *</td><td rowspan="1" colspan="1">1.36–1.65</td><td rowspan="1" colspan="1">0.96–1.43</td><td rowspan="1" colspan="1">5.34</td><td rowspan="1" colspan="1">0.24</td></tr></tbody></table><table-wrap-foot><fn><p>(a) PelvFS, PecF1, DFAd, DFAe, DFPe, TL, SL, EH, SD, SW, INW, IOW (b) PelvFS, PecF1, DFAd, TL (c) PelvFS, PecF1, DFAd, TL,EH (d) PelvFS, PecF1, DFAd, TL, EH, ES, EC</p></fn></table-wrap-foot></table-wrap><table-wrap id="T1" position="float" orientation="portrait"><label>Table 1.</label><caption><p>Morphological characters, their acronyms and a brief description of each character.</p></caption><table id="TID0EYXCI" rules="all"><tbody><tr><th rowspan="1" colspan="1">Morphological characters</th><th rowspan="1" colspan="1">Acronym</th><th rowspan="1" colspan="1">Description</th></tr><tr><td rowspan="1" colspan="3">
                  <bold>Body</bold>
                </td></tr><tr><td rowspan="1" colspan="1">Pelvic fin base</td><td rowspan="1" colspan="1">PelvFB</td><td rowspan="1" colspan="1">Length between insertions of fin</td></tr><tr><td rowspan="1" colspan="1">Pelvic fin "spine" length</td><td rowspan="1" colspan="1">PelvFS</td><td rowspan="1" colspan="1">Length from upper insertion point of fin to tip of spine; the spine is actually an elongated scale structure</td></tr><tr><td rowspan="1" colspan="1">Pelvic fin length</td><td rowspan="1" colspan="1">PelvF</td><td rowspan="1" colspan="1">Length from upper insertion point of fin to tip of longest branched ray</td></tr><tr><td rowspan="1" colspan="1">Pectoral fin base</td><td rowspan="1" colspan="1">PecFB</td><td rowspan="1" colspan="1">Length between insertions of fin</td></tr><tr><td rowspan="1" colspan="1">Pectoral fin 1 length</td><td rowspan="1" colspan="1">PecF1</td><td rowspan="1" colspan="1">Length from upper insertion point of fin to tip of unbranched ray</td></tr><tr><td rowspan="1" colspan="1">Pectoral fin 2 length</td><td rowspan="1" colspan="1">PecF2</td><td rowspan="1" colspan="1">Length from upper insertion point of fin to tip of longest branched ray</td></tr><tr><td rowspan="1" colspan="1">Dorsal fin base</td><td rowspan="1" colspan="1">DFB</td><td rowspan="1" colspan="1">Length between insertions of fin</td></tr><tr><td rowspan="1" colspan="1">Length of anterior part of dorsal fin erected</td><td rowspan="1" colspan="1">DFAe</td><td rowspan="1" colspan="1">Length from anterior insertion point of fin to tip of longest unbranched ray, when fin is fully erected</td></tr><tr><td rowspan="1" colspan="1">Length of anterior part of dorsal fin depressed</td><td rowspan="1" colspan="1">DFAd</td><td rowspan="1" colspan="1">Length from anterior insertion point of fin to tip of longest unbranched ray, when fin is depressed</td></tr><tr><td rowspan="1" colspan="1">Length of posterior part of dorsal fin erected</td><td rowspan="1" colspan="1">DFPe</td><td rowspan="1" colspan="1">Length from posterior insertion point of fin to tip of most posterior branched ray, when fin is erected</td></tr><tr><td rowspan="1" colspan="1">Anal fin base</td><td rowspan="1" colspan="1">AFB</td><td rowspan="1" colspan="1">Length between insertions of fin</td></tr><tr><td rowspan="1" colspan="1">Length of anterior part of the anal fin</td><td rowspan="1" colspan="1">AFAe</td><td rowspan="1" colspan="1">Length from anterior insertion point of fin to tip of longest branched ray, when fin is fully erected</td></tr><tr><td rowspan="1" colspan="1">Adipose fin base</td><td rowspan="1" colspan="1">AdFB</td><td rowspan="1" colspan="1">Length between insertions of fin</td></tr><tr><td rowspan="1" colspan="1">Caudal fin length</td><td rowspan="1" colspan="1">CF</td><td rowspan="1" colspan="1">Length from the middle of hypural plate of the caudal fin (internally this is the expanded bones at the end of the backbone that support the caudal fin, externally where the lateral line scales end) to the tip of the longest unbranched ray either being on the dorsal or ventral part of the caudal fin</td></tr><tr><td rowspan="1" colspan="1">Caudal peduncle depth</td><td rowspan="1" colspan="1">CD</td><td rowspan="1" colspan="1">Vertical distance between dorsal and ventral margins of the caudal peduncle at its narrowest part</td></tr><tr><td rowspan="1" colspan="1">Caudal peduncle length</td><td rowspan="1" colspan="1">CL</td><td rowspan="1" colspan="1">Length from posterior insertion point of anal fin to the middle of the hypural plate of the caudal fin</td></tr><tr><td rowspan="1" colspan="1">Length from anterior part of adipose fin to caudal fin base</td><td rowspan="1" colspan="1">PAdC</td><td rowspan="1" colspan="1">Length from anterior insertion point of adipose fin to the middle of the hypural plate of the caudal fin</td></tr><tr><td rowspan="1" colspan="1">Dorsal head length</td><td rowspan="1" colspan="1">DHL</td><td rowspan="1" colspan="1">Length from tip of snout to most posterior part of the frontal head bone</td></tr><tr><td rowspan="1" colspan="1">Prepelvic length</td><td rowspan="1" colspan="1">PreP</td><td rowspan="1" colspan="1">Length from tip of snout to anterior insertion point of pelvic fin</td></tr><tr><td rowspan="1" colspan="1">Preanal length</td><td rowspan="1" colspan="1">PreA</td><td rowspan="1" colspan="1">Length from tip of snout to anterior insertion point of anal fin</td></tr><tr><td rowspan="1" colspan="1">Standard length</td><td rowspan="1" colspan="1">SL</td><td rowspan="1" colspan="1">Length from tip of snout to the middle of the hypural plate of the caudal fin</td></tr><tr><td rowspan="1" colspan="1">Total length</td><td rowspan="1" colspan="1">TL</td><td rowspan="1" colspan="1">Length from tip of snout to the tip of longest unbranched ray either being on the dorsal or ventral part of the caudal fin</td></tr><tr><td rowspan="1" colspan="1">Predorsal length</td><td rowspan="1" colspan="1">PreD</td><td rowspan="1" colspan="1">Length from tip of snout to anterior insertion point of dorsal fin</td></tr><tr><td rowspan="1" colspan="1">Body depth</td><td rowspan="1" colspan="1">BD</td><td rowspan="1" colspan="1">Vertical distance between dorsal and ventral margins of body from anterior insertion point of dorsal fin to anterior insertion of pelvic fin: not necessarily the greatest body depth</td></tr><tr><td rowspan="1" colspan="1">Postdorsal length</td><td rowspan="1" colspan="1">PostD</td><td rowspan="1" colspan="1">Length from posterior insertion point of dorsal fin to middle of hypural plate of the caudal fin</td></tr><tr><td rowspan="1" colspan="3">
                  <bold>Head</bold>
                </td></tr><tr><td rowspan="1" colspan="1">Eye diameter</td><td rowspan="1" colspan="1">ED</td><td rowspan="1" colspan="1">Horizontal distance across the midline of the eye from the anterior to the posterior margin of the soft eye tissue</td></tr><tr><td rowspan="1" colspan="1">Eye cavity</td><td rowspan="1" colspan="1">EC</td><td rowspan="1" colspan="1">Horizontal distance across the midline of the eye from the anterior margin of the eye socket to the posterior margin of the eye cavity</td></tr><tr><td rowspan="1" colspan="1">Eye height</td><td rowspan="1" colspan="1">EH</td><td rowspan="1" colspan="1">Vertical distance across the midline of the eye from the dorsal margin of the eye cavity to the ventral margin of the eye cavity</td></tr><tr><td rowspan="1" colspan="1">Eye socket</td><td rowspan="1" colspan="1">ES</td><td rowspan="1" colspan="1">Horizontal distance from the anterior margin of the eye socket to the most anterior point of the the posterior margin of the eye socket</td></tr><tr><td rowspan="1" colspan="1">Postorbital length</td><td rowspan="1" colspan="1">PostO</td><td rowspan="1" colspan="1">Length from posterior margin of the eye to the most posterior point of the operculum</td></tr><tr><td rowspan="1" colspan="1">Head length</td><td rowspan="1" colspan="1">HL</td><td rowspan="1" colspan="1">Length from the tip of snout to most posterior point of the operculum margin</td></tr><tr><td rowspan="1" colspan="1">Head depth</td><td rowspan="1" colspan="1">HD</td><td rowspan="1" colspan="1">The transverse distance between margins at the widest point of the head.</td></tr><tr><td rowspan="1" colspan="1">Head width</td><td rowspan="1" colspan="1">HW</td><td rowspan="1" colspan="1">Distance between the posterior margins of the left and right operculum</td></tr><tr><td rowspan="1" colspan="1">Mouth width</td><td rowspan="1" colspan="1">MW</td><td rowspan="1" colspan="1">The transverse distance between margins of the upper and lower jaw</td></tr><tr><td rowspan="1" colspan="1">Upper jaw length</td><td rowspan="1" colspan="1">UJ</td><td rowspan="1" colspan="1">Length from the tip of the snout to most posterior point of the upper jaw</td></tr><tr><td rowspan="1" colspan="1">Lower jaw length</td><td rowspan="1" colspan="1">LJ</td><td rowspan="1" colspan="1">Length from the most anterior point of the lower jaw to the lower jaw insertion</td></tr><tr><td rowspan="1" colspan="1">Lower jaw width</td><td rowspan="1" colspan="1">LJW</td><td rowspan="1" colspan="1">Length between the anterior left and right side of the lower jaw</td></tr><tr><td rowspan="1" colspan="1">Uperr jaw width</td><td rowspan="1" colspan="1">UJW</td><td rowspan="1" colspan="1">Length between the posterior left and right point of the upper jaw</td></tr><tr><td rowspan="1" colspan="1">Length of maxilla</td><td rowspan="1" colspan="1">M</td><td rowspan="1" colspan="1">Length from the most anterior point of the maxilla to the most posterior point of the maxilla</td></tr><tr><td rowspan="1" colspan="1">Snout length</td><td rowspan="1" colspan="1">SN</td><td rowspan="1" colspan="1">Length from tip of snout to anterior margin of the eye</td></tr><tr><td rowspan="1" colspan="1">Snouth depth</td><td rowspan="1" colspan="1">SD</td><td rowspan="1" colspan="1">Vertical distance from the upper to the lower margin of the rostral plate</td></tr><tr><td rowspan="1" colspan="1">Snouth width</td><td rowspan="1" colspan="1">SW</td><td rowspan="1" colspan="1">Horizontal distance from the left to the right margin of the rostral plate</td></tr><tr><td rowspan="1" colspan="1">Interorbital width</td><td rowspan="1" colspan="1">IOW</td><td rowspan="1" colspan="1">Distance between the anterior margin of the left and right eye cavity</td></tr><tr><td rowspan="1" colspan="1">Internarial width</td><td rowspan="1" colspan="1">INW</td><td rowspan="1" colspan="1">Distance between the right and left nostrils</td></tr><tr><td rowspan="1" colspan="3">
                  <bold>Gill</bold>
                </td></tr><tr><td rowspan="1" colspan="1">Upper arch length</td><td rowspan="1" colspan="1">UA</td><td rowspan="1" colspan="1">Length of the first hypobranchial (upper arch) from the most anterior point to the joint of the hypo- and ceratobranchial where the middle raker emerges</td></tr><tr><td rowspan="1" colspan="1">Lower arch length</td><td rowspan="1" colspan="1">LA</td><td rowspan="1" colspan="1">Length of the first ceratobranchial (lower arch) from the most anterior point to the joint of the hypo- and ceratobranchial where the middle raker emerges</td></tr><tr><td rowspan="1" colspan="1">Middle gill raker length</td><td rowspan="1" colspan="1">MGR</td><td rowspan="1" colspan="1">Length of the gill raker directly at the joint of the the upper and lower first arch, from the insertion of the gill raker to the tip of the gill raker</td></tr><tr><td rowspan="1" colspan="1">Longest gill raker length</td><td rowspan="1" colspan="1">LGR</td><td rowspan="1" colspan="1">Length of the longest gill raker either on the upper and lower first arch, from the insertion of the gill raker to the tip of the gill raker</td></tr></tbody></table></table-wrap></tp:treatment-sec><ref-list><ref id="B37"><mixed-citation xmlns:xlink="http://www.w3.org/1999/xlink" xlink:type="simple"><person-group><name name-style="western"><surname>Kottelat</surname><given-names>M</given-names></name></person-group> (<year>1997</year>) <article-title>European freshwater fishes. A heuristic checklist of the freshwater fishes of Europe (exclusive of former USSR), with an introduction for non-systematists and comments on nomenclature and conservation.</article-title><source>Biologia, Bratislava, Section Zoology</source><volume>52</volume>: <fpage>1</fpage>–<lpage>271</lpage>. [Suppl. material 1]</mixed-citation></ref><ref id="B38"><mixed-citation xmlns:xlink="http://www.w3.org/1999/xlink" xlink:type="simple"><person-group><name name-style="western"><surname>Kottelat</surname><given-names>M</given-names></name><name name-style="western"><surname>Freyhof</surname><given-names>J</given-names></name></person-group> (<year>2007</year>) <source>Handbook of European Freshwater Fishes.</source><publisher-name>Kottelat</publisher-name>, <publisher-loc>Cornol, and Freyhof, Berlin</publisher-loc>, <size units="page">646 pp</size>.</mixed-citation></ref><ref id="B28"><mixed-citation xmlns:xlink="http://www.w3.org/1999/xlink" xlink:type="simple"><person-group><name name-style="western"><surname>Hudson</surname><given-names>AG</given-names></name><name name-style="western"><surname>Vonlanthen</surname><given-names>P</given-names></name><name name-style="western"><surname>Seehausen</surname><given-names>O</given-names></name></person-group> (<year>2011</year>) <article-title>Rapid parallel adaptive radiation from a single hybridogenic ancestral population.</article-title><source>Proceedings of the Royal Society B: Biological Sciences</source><volume>278</volume>: <fpage>58</fpage>–<lpage>66</lpage>. <ext-link xlink:type="simple" ext-link-type="doi" xlink:href="10.1098/rspb.2010.0925">https://doi.org/10.1098/rspb.2010.0925</ext-link></mixed-citation></ref><ref id="B27"><mixed-citation xmlns:xlink="http://www.w3.org/1999/xlink" xlink:type="simple"><person-group><name name-style="western"><surname>Hudson</surname><given-names>AG</given-names></name><name name-style="western"><surname>Vonlanthen</surname><given-names>P</given-names></name><name name-style="western"><surname>Bezault</surname><given-names>E</given-names></name><name name-style="western"><surname>Seehausen</surname><given-names>O</given-names></name></person-group> (<year>2013</year>) <article-title>Genomic signatures of relaxed disruptive selection associated with speciation reversal in whitefish.</article-title><source>BMC Evolutionary Biology</source><volume>13</volume>: <fpage>1</fpage>–<lpage>108</lpage>. <ext-link xlink:type="simple" ext-link-type="doi" xlink:href="10.1186/1471-2148-13-108">https://doi.org/10.1186/1471-2148-13-108</ext-link></mixed-citation></ref><ref id="B26"><mixed-citation xmlns:xlink="http://www.w3.org/1999/xlink" xlink:type="simple"><person-group><name name-style="western"><surname>Hudson</surname><given-names>AG</given-names></name><name name-style="western"><surname>Lundsgaard-Hansen</surname><given-names>B</given-names></name><name name-style="western"><surname>Lucek</surname><given-names>K</given-names></name><name name-style="western"><surname>Vonlanthen</surname><given-names>P</given-names></name><name name-style="western"><surname>Seehausen</surname><given-names>O</given-names></name></person-group> (<year>2016</year>) <article-title>Managing cryptic biodiversity: fine- scale intralacustrine speciation along a benthic gradient in Alpine whitefish (<italic><tp:taxon-name><tp:taxon-name-part taxon-name-part-type="genus">Coregonus</tp:taxon-name-part></tp:taxon-name></italic> spp.).</article-title><source>Evolutionary Applications</source><volume>10</volume>: <fpage>251</fpage>–<lpage>266</lpage>. <ext-link xlink:type="simple" ext-link-type="doi" xlink:href="10.1111/eva.12446">https://doi.org/10.1111/eva.12446</ext-link></mixed-citation></ref><ref id="B30"><mixed-citation xmlns:xlink="http://www.w3.org/1999/xlink" xlink:type="simple"><person-group><name name-style="western"><surname>Ingram</surname><given-names>T</given-names></name><name name-style="western"><surname>Hudson</surname><given-names>AG</given-names></name><name name-style="western"><surname>Vonlanthen</surname><given-names>P</given-names></name><name name-style="western"><surname>Seehausen</surname><given-names>O</given-names></name></person-group> (<year>2012</year>) Does water depth or diet divergence predict progress towards ecological speciation in whitefish radiations? Evolutionary Ecology Research 14: 487–502.</mixed-citation></ref><ref id="B64"><mixed-citation xmlns:xlink="http://www.w3.org/1999/xlink" xlink:type="simple"><person-group><name name-style="western"><surname>Vonlanthen</surname><given-names>P</given-names></name><name name-style="western"><surname>Bittner</surname><given-names>D</given-names></name><name name-style="western"><surname>Hudson</surname><given-names>A</given-names></name><name name-style="western"><surname>Young</surname><given-names>KA</given-names></name><name name-style="western"><surname>Müller</surname><given-names>R</given-names></name><name name-style="western"><surname>Lundsgaard-Hansen</surname><given-names>B</given-names></name><name name-style="western"><surname>Roy</surname><given-names>D</given-names></name><name name-style="western"><surname>Di Piazza</surname><given-names>S</given-names></name><name name-style="western"><surname>Largiader</surname><given-names>CR</given-names></name><name name-style="western"><surname>Seehausen</surname><given-names>O</given-names></name></person-group> (<year>2012</year>) <article-title>Eutrophication causes speciation reversal in whitefish adaptive radiations.</article-title><source>Nature</source><volume>482</volume>: <fpage>357</fpage>–<lpage>363</lpage>. <ext-link xlink:type="simple" ext-link-type="doi" xlink:href="10.1038/nature10824">https://doi.org/10.1038/nature10824</ext-link></mixed-citation></ref><ref id="B63"><mixed-citation xmlns:xlink="http://www.w3.org/1999/xlink" xlink:type="simple"><person-group><name name-style="western"><surname>Vonlanthen</surname><given-names>P</given-names></name><name name-style="western"><surname>Périat</surname><given-names>G</given-names></name><name name-style="western"><surname>Dönz</surname><given-names>C</given-names></name><name name-style="western"><surname>Hellmann</surname><given-names>J</given-names></name><name name-style="western"><surname>Alexander</surname><given-names>TJ</given-names></name><name name-style="western"><surname>Seehausen</surname><given-names>O</given-names></name></person-group> (<year>2015</year>) <source>Artenvielfalt und Zusammensetzung der Fischpopulation im Thunersee.</source><publisher-name>Projet Lac</publisher-name>, <publisher-loc>Eawag, Kastanien- baum</publisher-loc>, <size units="page">41 pp</size>.</mixed-citation></ref><ref id="B15"><mixed-citation xmlns:xlink="http://www.w3.org/1999/xlink" xlink:type="simple"><person-group><name name-style="western"><surname>Dönz</surname><given-names>CJ</given-names></name><name name-style="western"><surname>Bittner</surname><given-names>D</given-names></name><name name-style="western"><surname>Vonlanthen</surname><given-names>P</given-names></name><name name-style="western"><surname>Wagner</surname><given-names>CE</given-names></name><name name-style="western"><surname>Seehausen</surname><given-names>O</given-names></name></person-group> (<year>2018</year>) <article-title>Rapid buildup of sympatric species diversity in Alpine whitefish.</article-title><source>Ecology and Evolution</source><volume>2018</volume>: <fpage>1</fpage>–<lpage>15</lpage>. <ext-link xlink:type="simple" ext-link-type="doi" xlink:href="10.1002/ece3.4375">https://doi.org/10.1002/ece3.4375</ext-link></mixed-citation></ref><ref id="B57"><mixed-citation xmlns:xlink="http://www.w3.org/1999/xlink" xlink:type="simple"><person-group><name name-style="western"><surname>Steinmann</surname><given-names>P</given-names></name></person-group> (<year>1950</year>) <article-title>Monographie der schweizerischen Koregonen. Beitrag zum Problem der Entstehung neuer Arten. Spezieller Teil.</article-title><source>Schweizerische Zeitung für Hydrologie</source><volume>12</volume>: <fpage>340</fpage>–<lpage>491</lpage>. <ext-link xlink:type="simple" ext-link-type="doi" xlink:href="10.1007/BF02489885">https://doi.org/10.1007/BF02489885</ext-link></mixed-citation></ref><ref id="B23"><mixed-citation xmlns:xlink="http://www.w3.org/1999/xlink" xlink:type="simple"><person-group><name name-style="western"><surname>Heuscher</surname><given-names>J</given-names></name></person-group> (<year>1901</year>) <source>Thuner- und Brienzer-See. Ihre Biologischen und Fischerei-Verhältnisse. Druck E.</source><publisher-name>Zwingli</publisher-name>, <publisher-loc>Pfäffikon</publisher-loc>, <size units="page">104 pp</size>.</mixed-citation></ref><ref id="B54"><mixed-citation xmlns:xlink="http://www.w3.org/1999/xlink" xlink:type="simple"><person-group><name name-style="western"><surname>Rufli</surname><given-names>H</given-names></name></person-group> (<year>1978</year>) <article-title>Die heutigen sympatrischen Felchenpopulationen (<italic><tp:taxon-name><tp:taxon-name-part taxon-name-part-type="genus">Coregonus</tp:taxon-name-part></tp:taxon-name></italic> spp.) des Thuner- und Bielersees und ihre Morphologie.</article-title><source>Schweizerische Zeitung für Hydrologie</source><volume>40</volume>: <fpage>7</fpage>–<lpage>31</lpage>. <ext-link xlink:type="simple" ext-link-type="doi" xlink:href="10.1007/BF02502369">https://doi.org/10.1007/BF02502369</ext-link></mixed-citation></ref><ref id="B55"><mixed-citation xmlns:xlink="http://www.w3.org/1999/xlink" xlink:type="simple"><person-group><name name-style="western"><surname>Rufli</surname><given-names>H</given-names></name></person-group> (<year>1979</year>) <article-title>Ernährung und Wachstumder Felchen populationen (<italic><tp:taxon-name><tp:taxon-name-part taxon-name-part-type="genus">Coregonus</tp:taxon-name-part></tp:taxon-name></italic> spp.) des Thuner-und Bielersees.</article-title><source>Schweizerische Zeitschrift für Hydrologie</source><volume>41</volume>: <fpage>64</fpage>–<lpage>93</lpage>. <ext-link xlink:type="simple" ext-link-type="doi" xlink:href="10.1007/BF02551760">https://doi.org/10.1007/BF02551760</ext-link></mixed-citation></ref><ref id="B36"><mixed-citation xmlns:xlink="http://www.w3.org/1999/xlink" xlink:type="simple"><person-group><name name-style="western"><surname>Kirchhofer</surname><given-names>A</given-names></name><name name-style="western"><surname>Tschumi</surname><given-names>PA</given-names></name></person-group> (<year>1986</year>) <article-title>Age structure and growth of coregonid fish populations in Lake Thun.</article-title><source>Archiv für Hydrobiologie – Beiheft Ergebnisse der Limnologie</source><volume>22</volume>: <fpage>303</fpage>–<lpage>318</lpage>.</mixed-citation></ref><ref id="B35"><mixed-citation xmlns:xlink="http://www.w3.org/1999/xlink" xlink:type="simple"><person-group><name name-style="western"><surname>Kirchhofer</surname><given-names>A</given-names></name></person-group> (<year>1995</year>) <article-title>Growth characteristics of coregonid populations in three lakes with different trophic states and decreasing nutrient concentrations.</article-title><source>Archiv für Hydrobiologie Special Issues Advances in Limnology</source><volume>46</volume>: <fpage>61</fpage>–<lpage>70</lpage>.</mixed-citation></ref><ref id="B13"><mixed-citation xmlns:xlink="http://www.w3.org/1999/xlink" xlink:type="simple"><person-group><name name-style="western"><surname>Bittner</surname><given-names>D</given-names></name><name name-style="western"><surname>Excoffier</surname><given-names>L</given-names></name><name name-style="western"><surname>Largiader</surname><given-names>CR</given-names></name></person-group> (<year>2010</year>) <article-title>Patterns of morphological changes and hybridization between sympatric whitefish morphs (<italic><tp:taxon-name><tp:taxon-name-part taxon-name-part-type="genus">Coregonus</tp:taxon-name-part></tp:taxon-name></italic> spp.</article-title><source>) in a Swiss lake: a role for eutrophication? Molecular Ecology</source><volume>19</volume>: <fpage>2152</fpage>–<lpage>2167</lpage>. <ext-link xlink:type="simple" ext-link-type="doi" xlink:href="10.1111/j.1365-294X.2010.04623.x">https://doi.org/10.1111/j.1365-294X.2010.04623.x</ext-link></mixed-citation></ref><ref id="B17"><mixed-citation xmlns:xlink="http://www.w3.org/1999/xlink" xlink:type="simple"><person-group><name name-style="western"><surname>Douglas</surname><given-names>MR</given-names></name><name name-style="western"><surname>Brunner</surname><given-names>PC</given-names></name><name name-style="western"><surname>Bernatchez</surname><given-names>L</given-names></name></person-group> (<year>2003</year>) Doassemblages of <italic><tp:taxon-name><tp:taxon-name-part taxon-name-part-type="genus">Coregonus</tp:taxon-name-part></tp:taxon-name></italic> (<tp:taxon-name><tp:taxon-name-part taxon-name-part-type="subclass">Teleostei</tp:taxon-name-part></tp:taxon-name>: <tp:taxon-name><tp:taxon-name-part taxon-name-part-type="order">Salmoniformes</tp:taxon-name-part></tp:taxon-name>) in the Central Alpine region of Europe represent species flocks? Molecular Ecology 8: 589–603. <ext-link xlink:type="simple" ext-link-type="doi" xlink:href="10.1046/j.1365-294x.1999.00581.x">https://doi.org/10.1046/j.1365-294x.1999.00581.x</ext-link></mixed-citation></ref><ref id="B16"><mixed-citation xmlns:xlink="http://www.w3.org/1999/xlink" xlink:type="simple"><person-group><name name-style="western"><surname>Douglas</surname><given-names>MR</given-names></name><name name-style="western"><surname>Brunner</surname><given-names>PC</given-names></name></person-group> (<year>2002</year>) Biodiversity of central alpine <italic><tp:taxon-name><tp:taxon-name-part taxon-name-part-type="genus">Coregonus</tp:taxon-name-part></tp:taxon-name></italic> (<tp:taxon-name><tp:taxon-name-part taxon-name-part-type="order">Salmoniformes</tp:taxon-name-part></tp:taxon-name>): impact of one-hundred years of management. Ecological Applications 12: 154–172. <ext-link xlink:type="simple" ext-link-type="doi" xlink:href="10.1890/1051-0761(2002)012[0154:BOCACS]2.0.CO;2">https://doi.org/10.1890/1051-0761(2002)012[0154:BOCACS]2.0.CO;2</ext-link></mixed-citation></ref><ref id="B12"><mixed-citation xmlns:xlink="http://www.w3.org/1999/xlink" xlink:type="simple"><person-group><name name-style="western"><surname>Bittner</surname><given-names>D</given-names></name></person-group> (<year>2009</year>) Gonad deformations in whitefish (<italic><tp:taxon-name><tp:taxon-name-part taxon-name-part-type="genus">Coregonus</tp:taxon-name-part></tp:taxon-name></italic> spp.) from Lake Thun, Switzerland – A population genetic and transcriptomic approach. PhD Thesis, University of Bern, Bern.</mixed-citation></ref><ref id="B18"><mixed-citation xmlns:xlink="http://www.w3.org/1999/xlink" xlink:type="simple"><person-group><name name-style="western"><surname>Fatio</surname><given-names>V</given-names></name></person-group> (<year>1885</year>) Les corégones de la Suisse (féras diverses) classification et conditions de frai. Recueil Zoologie Suisse 1, 2: 649–665. [22, 23 pls]</mixed-citation></ref><ref id="B56"><mixed-citation xmlns:xlink="http://www.w3.org/1999/xlink" xlink:type="simple"><person-group><name name-style="western"><surname>Selz</surname><given-names>OM</given-names></name></person-group> (<year>2008</year>) Building a link between dN and dC stable isotopes signatures and the ecological phenotypic forms of Whitefish (<italic><tp:taxon-name><tp:taxon-name-part taxon-name-part-type="genus">Coregonus</tp:taxon-name-part> <tp:taxon-name-part taxon-name-part-type="species">laveratus</tp:taxon-name-part></tp:taxon-name></italic> (L.)) in 4 Swiss Lakes. B.Sc. Thesis: University of Bern, Bern.</mixed-citation></ref><ref id="B25"><mixed-citation xmlns:xlink="http://www.w3.org/1999/xlink" xlink:type="simple"><person-group><name name-style="western"><surname>Hudson</surname><given-names>AG</given-names></name></person-group> (<year>2011</year>) Population genomics and ecology of parallel adaptive radiations: the Alpine lake whitefish. PhD Thesis, University of Bern, Bern.</mixed-citation></ref></ref-list></tp:taxon-treatment>
