# Supplementary material for: A taxonomic revision of the whitefish of lakes Brienz and Thun, Switzerland, with descriptions of four new species (Teleostei, Coregonidae)
Source: Zookeys. 2020 Nov 9;989:79–162. doi: 10.3897/zookeys.989.32822 (PMC7669820; doi:10.3897/zookeys.989.32822)
Supplement: XML Treatment for Coregonus acrinasus [file zookeys.989.32822-treatment7.xml]

<!DOCTYPE tp:taxon-treatment
  PUBLIC "-//TaxonX//DTD Taxonomic Treatment Publishing DTD v0 20100105//EN" "tax-treatment-NSO.dtd">
<tp:taxon-treatment xmlns:tp="http://www.plazi.org/taxpub"><tp:treatment-meta><kwd-group><label>Taxon classification</label><kwd><named-content xmlns:xlink="http://www.w3.org/1999/xlink" content-type="kingdom">Animalia</named-content></kwd><kwd><named-content xmlns:xlink="http://www.w3.org/1999/xlink" content-type="order">Teleostei</named-content></kwd><kwd><named-content xmlns:xlink="http://www.w3.org/1999/xlink" content-type="family">Coregonidae</named-content></kwd></kwd-group><mixed-citation publication-type="journal"><person-group><name><surname>Selz</surname><given-names>Oliver M.</given-names></name><name><surname>Dönz</surname><given-names>Carmela J.</given-names></name><name><surname>Vonlanthen</surname><given-names>Pascal</given-names></name><name><surname>Seehausen</surname><given-names>Ole</given-names></name></person-group><article-title>A taxonomic revision of the whitefish of lakes Brienz and Thun, Switzerland, with descriptions of four new species (<tp:taxon-name><tp:taxon-name-part taxon-name-part-type="subclass">Teleostei</tp:taxon-name-part></tp:taxon-name>, <tp:taxon-name><tp:taxon-name-part taxon-name-part-type="family">Coregonidae</tp:taxon-name-part></tp:taxon-name>)</article-title><source>Zookeys</source><day>09</day><month>11</month><year>2020</year><volume>989</volume><fpage>79</fpage><lpage>162</lpage><pub-id pub-id-type="doi">10.3897/zookeys.989.32822</pub-id></mixed-citation></tp:treatment-meta><tp:nomenclature><tp:taxon-name><object-id xmlns:xlink="http://www.w3.org/1999/xlink" content-type="arpha" xlink:type="simple">940B9032-9659-5B10-BEB9-6D28A49C2853</object-id>
              <tp:taxon-name-part taxon-name-part-type="genus" reg="Coregonus">Coregonus</tp:taxon-name-part>
              <tp:taxon-name-part taxon-name-part-type="species" reg="acrinasus">acrinasus</tp:taxon-name-part>
              <object-id xmlns:xlink="http://www.w3.org/1999/xlink" content-type="zoobank" xlink:type="simple">http://zoobank.org/FEB8CAC5-E55D-4A8C-8E21-94E4DB0E77B2</object-id>
            </tp:taxon-name><tp:taxon-authority>Selz, Dönz, Vonlanthen &amp; Seehausen</tp:taxon-authority><tp:taxon-status xmlns:xlink="http://www.w3.org/1999/xlink" xlink:type="simple">sp. nov.</tp:taxon-status><tp:nomenclature-citation-list><tp:nomenclature-citation><tp:taxon-name>
                  <tp:taxon-name-part taxon-name-part-type="genus" reg="Coregonus">Coregonus</tp:taxon-name-part>
                </tp:taxon-name><comment>"Albock": <xref ref-type="bibr" rid="B35">Kirchhofer 1995</xref> (see also synonymy of <tp:taxon-name><tp:taxon-name-part taxon-name-part-type="genus" reg="Coregonus">C.</tp:taxon-name-part> <tp:taxon-name-part taxon-name-part-type="species" reg="alpinus">alpinus</tp:taxon-name-part></tp:taxon-name> and <tp:taxon-name><tp:taxon-name-part taxon-name-part-type="genus" reg="Coregonus">C.</tp:taxon-name-part> <tp:taxon-name-part taxon-name-part-type="species" reg="steinmanni">steinmanni</tp:taxon-name-part></tp:taxon-name>)</comment></tp:nomenclature-citation><tp:nomenclature-citation><tp:taxon-name>
                  <tp:taxon-name-part taxon-name-part-type="genus" reg="Coregonus">Coregonus</tp:taxon-name-part>
                </tp:taxon-name><comment>"Albock", "THU1": Douglas et al. 1999; <xref ref-type="bibr" rid="B16">Douglas and Brunner 2002</xref>; <xref ref-type="bibr" rid="B17">Douglas et al. 2003</xref> (see also synonymy of <tp:taxon-name><tp:taxon-name-part taxon-name-part-type="genus" reg="Coregonus">C.</tp:taxon-name-part> <tp:taxon-name-part taxon-name-part-type="species" reg="fatioi">fatioi</tp:taxon-name-part></tp:taxon-name>)</comment></tp:nomenclature-citation><tp:nomenclature-citation><tp:taxon-name>
                  <tp:taxon-name-part taxon-name-part-type="genus" reg="Coregonus">Coregonus</tp:taxon-name-part> <tp:taxon-name-part taxon-name-part-type="species" reg="fatioi">fatioi</tp:taxon-name-part></tp:taxon-name><comment>: <xref ref-type="bibr" rid="B28">Hudson et al. 2011</xref>, <xref ref-type="bibr" rid="B27">2013</xref>, <xref ref-type="bibr" rid="B26">2016</xref>; <xref ref-type="bibr" rid="B30">Ingram et al. 2012</xref>; <xref ref-type="bibr" rid="B64">Vonlanthen et al. 2012</xref></comment></tp:nomenclature-citation><tp:nomenclature-citation><tp:taxon-name>
                  <tp:taxon-name-part taxon-name-part-type="genus" reg="Coregonus">Coregonus</tp:taxon-name-part>
                </tp:taxon-name><comment>sp. "Albock": Doenz et al. 2018</comment></tp:nomenclature-citation></tp:nomenclature-citation-list></tp:nomenclature><tp:treatment-sec sec-type="material" id="SECID0EORDK"><title>Material examined.</title><p><bold><italic>Holotype</italic>.</bold> NMBE-1077271, Switzerland, Lake Thun (<named-content xmlns:xlink="http://www.w3.org/1999/xlink" content-type="dwc:verbatimCoordinates" xlink:type="simple"><named-content content-type="geo-json" specific-use="{&#34;type&#34;:&#34;Point&#34;,&#34;coordinates&#34;:[7.766667,46.666667]}" id="NCID0E3RDK" xlink:type="simple">46°40'N, 7°46'E</named-content></named-content>), 239.5 mm SL, male.</p><p><bold><italic>Paratypes</italic>.</bold> NMBE-1077238–1077240, NMBE-1077268–1077270, NMBE-1077272–1077290, Switzerland, Lake Thun (<named-content xmlns:xlink="http://www.w3.org/1999/xlink" content-type="dwc:verbatimCoordinates" xlink:type="simple"><named-content content-type="geo-json" specific-use="{&#34;type&#34;:&#34;Point&#34;,&#34;coordinates&#34;:[7.766667,46.666667]}" id="NCID0ELSDK" xlink:type="simple">46°40'N, 7°46'E</named-content></named-content>), N = 25, 197–278 mm SL.</p></tp:treatment-sec><tp:treatment-sec sec-type="diagnosis" id="SECID0EQSDK"><title>Diagnosis.</title><p><italic><tp:taxon-name>
                  <tp:taxon-name-part taxon-name-part-type="genus" reg="Coregonus">Coregonus</tp:taxon-name-part> <tp:taxon-name-part taxon-name-part-type="species" reg="acrinasus">acrinasus</tp:taxon-name-part></tp:taxon-name></italic> is a medium-sized whitefish with moderate pigmentation of all fins and body; dark greenish blue colour on the flanks above the lateral line; moderate to many pigmented small dots on the scales; tip of the snout pointy; long head; small eye with a thick and triangular shaped eye socket; many and moderately long gill rakers.</p></tp:treatment-sec><tp:treatment-sec sec-type="Differential diagnosis" id="SECID0EETDK"><title>Differential diagnosis.</title><p><italic><tp:taxon-name>
                  <tp:taxon-name-part taxon-name-part-type="genus" reg="Coregonus">Coregonus</tp:taxon-name-part> <tp:taxon-name-part taxon-name-part-type="species" reg="acrinasus">acrinasus</tp:taxon-name-part></tp:taxon-name></italic> only occurs in Lake Thun and shows ancestry contributions from whitefish of Lake Constance, besides its Lake Thun ancestry. These derive from historically documented introductions of at least two whitefish species (<italic><tp:taxon-name><tp:taxon-name-part taxon-name-part-type="genus" reg="Coregonus">C.</tp:taxon-name-part> <tp:taxon-name-part taxon-name-part-type="species" reg="wartmanni">wartmanni</tp:taxon-name-part></tp:taxon-name></italic> and <italic><tp:taxon-name><tp:taxon-name-part taxon-name-part-type="genus" reg="Coregonus">C.</tp:taxon-name-part> <tp:taxon-name-part taxon-name-part-type="species" reg="macrophthalmus">macrophthalmus</tp:taxon-name-part></tp:taxon-name></italic>) into Lake Thun. Since, historically undocumented introductions of other whitefish from Lake Constance cannot be excluded and since there is no clear genetic assignment of <italic><tp:taxon-name><tp:taxon-name-part taxon-name-part-type="genus" reg="Coregonus">C.</tp:taxon-name-part> <tp:taxon-name-part taxon-name-part-type="species" reg="wartmanni">wartmanni</tp:taxon-name-part></tp:taxon-name></italic> or <italic><tp:taxon-name><tp:taxon-name-part taxon-name-part-type="genus" reg="Coregonus">C.</tp:taxon-name-part> <tp:taxon-name-part taxon-name-part-type="species" reg="macrophthalmus">macrophthalmus</tp:taxon-name-part></tp:taxon-name></italic> as likely source of the allochthonous introgression we compare the characters of this species with those of all whitefish species from Lake Constance and all other whitefish species from Lake Thun. The differential diagnoses against <italic><tp:taxon-name><tp:taxon-name-part taxon-name-part-type="genus" reg="Coregonus">C.</tp:taxon-name-part> <tp:taxon-name-part taxon-name-part-type="species" reg="albellus">albellus</tp:taxon-name-part></tp:taxon-name></italic>, <italic><tp:taxon-name><tp:taxon-name-part taxon-name-part-type="genus" reg="Coregonus">C.</tp:taxon-name-part> <tp:taxon-name-part taxon-name-part-type="species" reg="alpinus">alpinus</tp:taxon-name-part></tp:taxon-name></italic>, <italic><tp:taxon-name><tp:taxon-name-part taxon-name-part-type="genus" reg="Coregonus">C.</tp:taxon-name-part> <tp:taxon-name-part taxon-name-part-type="species" reg="fatioi">fatioi</tp:taxon-name-part></tp:taxon-name></italic>, <italic><tp:taxon-name><tp:taxon-name-part taxon-name-part-type="genus" reg="Coregonus">C.</tp:taxon-name-part> <tp:taxon-name-part taxon-name-part-type="species" reg="steinmanni">steinmanni</tp:taxon-name-part></tp:taxon-name></italic> and <italic><tp:taxon-name><tp:taxon-name-part taxon-name-part-type="genus" reg="Coregonus">C.</tp:taxon-name-part> <tp:taxon-name-part taxon-name-part-type="species" reg="profundus">profundus</tp:taxon-name-part></tp:taxon-name></italic> are given under those species’ accounts.</p><p>
              <bold>Lake Constance comparison.</bold>
            </p><p>
              <bold><italic><tp:taxon-name>
                    <tp:taxon-name-part taxon-name-part-type="genus" reg="Coregonus">Coregonus</tp:taxon-name-part> <tp:taxon-name-part taxon-name-part-type="species" reg="acrinasus">acrinasus</tp:taxon-name-part></tp:taxon-name>–all four Lake Constance species</italic></bold>
            </p><p>The wider underjaw of <italic><tp:taxon-name><tp:taxon-name-part taxon-name-part-type="genus" reg="Coregonus">C.</tp:taxon-name-part> <tp:taxon-name-part taxon-name-part-type="species" reg="acrinasus">acrinasus</tp:taxon-name-part></tp:taxon-name></italic> (9.2–14.3% HL, mean = 12.2) differentiates it from all other species from Lake Constance, <italic><tp:taxon-name><tp:taxon-name-part taxon-name-part-type="genus" reg="Coregonus">C.</tp:taxon-name-part> <tp:taxon-name-part taxon-name-part-type="species" reg="gutturosus">gutturosus</tp:taxon-name-part></tp:taxon-name></italic> (6.8–9.9% HL, mean = 7.7), <italic><tp:taxon-name><tp:taxon-name-part taxon-name-part-type="genus" reg="Coregonus">C.</tp:taxon-name-part> <tp:taxon-name-part taxon-name-part-type="species" reg="arenicolus">arenicolus</tp:taxon-name-part></tp:taxon-name></italic> (7.8–8.5% HL, mean = 8.1), <italic><tp:taxon-name><tp:taxon-name-part taxon-name-part-type="genus" reg="Coregonus">C.</tp:taxon-name-part> <tp:taxon-name-part taxon-name-part-type="species" reg="macrophthalmus">macrophthalmus</tp:taxon-name-part></tp:taxon-name></italic> (6.4–8.8% HL, mean = 8) and <italic><tp:taxon-name><tp:taxon-name-part taxon-name-part-type="genus" reg="Coregonus">C.</tp:taxon-name-part> <tp:taxon-name-part taxon-name-part-type="species" reg="wartmanni">wartmanni</tp:taxon-name-part></tp:taxon-name></italic> (8.1% HL) (Tables <xref ref-type="table" rid="T9">9</xref>, <xref ref-type="table" rid="T12">12</xref>).</p><p>
              <bold><italic><tp:taxon-name>
                    <tp:taxon-name-part taxon-name-part-type="genus" reg="Coregonus">Coregonus</tp:taxon-name-part> <tp:taxon-name-part taxon-name-part-type="species" reg="acrinasus">acrinasus</tp:taxon-name-part></tp:taxon-name>–<tp:taxon-name><tp:taxon-name-part taxon-name-part-type="genus" reg="Coregonus">Coregonus</tp:taxon-name-part> <tp:taxon-name-part taxon-name-part-type="species" reg="wartmanni">wartmanni</tp:taxon-name-part></tp:taxon-name></italic></bold>
            </p><p><italic><tp:taxon-name>
                  <tp:taxon-name-part taxon-name-part-type="genus" reg="Coregonus">Coregonus</tp:taxon-name-part> <tp:taxon-name-part taxon-name-part-type="species" reg="acrinasus">acrinasus</tp:taxon-name-part></tp:taxon-name></italic> differs from <italic><tp:taxon-name><tp:taxon-name-part taxon-name-part-type="genus" reg="Coregonus">C.</tp:taxon-name-part> <tp:taxon-name-part taxon-name-part-type="species" reg="wartmanni">wartmanni</tp:taxon-name-part></tp:taxon-name></italic> by having a larger eye and eye cavity (eye diameter: 21.6–25.5% HL, mean = 23.7 vs. 18.9% HL; eye cavity: 26–29.6% HL, mean = 27.7 vs. 23.9% HL; eye height: 21.7–24.8% HL, mean = 22.9 vs. 19% HL) (Tables <xref ref-type="table" rid="T9">9</xref>, <xref ref-type="table" rid="T12">12</xref>).</p><p>
              <bold><italic><tp:taxon-name>
                    <tp:taxon-name-part taxon-name-part-type="genus" reg="Coregonus">Coregonus</tp:taxon-name-part> <tp:taxon-name-part taxon-name-part-type="species" reg="acrinasus">acrinasus</tp:taxon-name-part></tp:taxon-name>–<tp:taxon-name><tp:taxon-name-part taxon-name-part-type="genus" reg="Coregonus">Coregonus</tp:taxon-name-part> <tp:taxon-name-part taxon-name-part-type="species" reg="macrophthalmus">macrophthalmus</tp:taxon-name-part></tp:taxon-name></italic></bold>
            </p><p><italic><tp:taxon-name>
                  <tp:taxon-name-part taxon-name-part-type="genus" reg="Coregonus">Coregonus</tp:taxon-name-part> <tp:taxon-name-part taxon-name-part-type="species" reg="acrinasus">acrinasus</tp:taxon-name-part></tp:taxon-name></italic> differs from <italic><tp:taxon-name><tp:taxon-name-part taxon-name-part-type="genus" reg="Coregonus">C.</tp:taxon-name-part> <tp:taxon-name-part taxon-name-part-type="species" reg="macrophthalmus">macrophthalmus</tp:taxon-name-part></tp:taxon-name></italic> by having a wider head (43.9– 56.2% HL, mean = 49.6 vs. 39.3–43.3% HL, mean = 41.6) (Tables <xref ref-type="table" rid="T9">9</xref>, <xref ref-type="table" rid="T12">12</xref>).</p><p>
              <bold><italic><tp:taxon-name>
                    <tp:taxon-name-part taxon-name-part-type="genus" reg="Coregonus">Coregonus</tp:taxon-name-part> <tp:taxon-name-part taxon-name-part-type="species" reg="acrinasus">acrinasus</tp:taxon-name-part></tp:taxon-name>–<tp:taxon-name><tp:taxon-name-part taxon-name-part-type="genus" reg="Coregonus">Coregonus</tp:taxon-name-part> <tp:taxon-name-part taxon-name-part-type="species" reg="gutturosus">gutturosus</tp:taxon-name-part></tp:taxon-name></italic></bold>
            </p><p><italic><tp:taxon-name>
                  <tp:taxon-name-part taxon-name-part-type="genus" reg="Coregonus">Coregonus</tp:taxon-name-part> <tp:taxon-name-part taxon-name-part-type="species" reg="acrinasus">acrinasus</tp:taxon-name-part></tp:taxon-name></italic> differs from <italic><tp:taxon-name><tp:taxon-name-part taxon-name-part-type="genus" reg="Coregonus">C.</tp:taxon-name-part> <tp:taxon-name-part taxon-name-part-type="species" reg="gutturosus">gutturosus</tp:taxon-name-part></tp:taxon-name></italic> by having more and longer gill rakers (upper arch gill raker number: 10–15, mode = 13 vs. 7–9, mode = 7; lower arch gill raker number: 20–26, mode = 24 vs. 9–12, mode = 10; total gill raker number: 30–40, mode = 36 vs. 16– 21, mode = 19; middle gill raker length: 9.1–16.6% HL, mean = 13.4 vs. 4.1–8.7% HL, mean = 6.9; longest gill raker length: 11.4– 16.9, mean = 14.5 vs. 6.7–10.6% HL, mean = 8.2), a longer lower jaw (38.6–47% HL, mean = 40.9 vs. 34.3–39.1% HL, mean = 36.6) and a shorter head (13.8–16.1% HL, mean = 15.2 vs. 15.4–18.1% HL, mean = 16.8) (Tables <xref ref-type="table" rid="T9">9</xref>, <xref ref-type="table" rid="T12">12</xref>, Suppl. material 1: Table S7).</p><p>
              <bold><italic><tp:taxon-name>
                    <tp:taxon-name-part taxon-name-part-type="genus" reg="Coregonus">Coregonus</tp:taxon-name-part> <tp:taxon-name-part taxon-name-part-type="species" reg="acrinasus">acrinasus</tp:taxon-name-part></tp:taxon-name>–<tp:taxon-name><tp:taxon-name-part taxon-name-part-type="genus" reg="Coregonus">Coregonus</tp:taxon-name-part> <tp:taxon-name-part taxon-name-part-type="species" reg="arenicolus">arenicolus</tp:taxon-name-part></tp:taxon-name></italic></bold>
            </p><p><italic><tp:taxon-name>
                  <tp:taxon-name-part taxon-name-part-type="genus" reg="Coregonus">Coregonus</tp:taxon-name-part> <tp:taxon-name-part taxon-name-part-type="species" reg="acrinasus">acrinasus</tp:taxon-name-part></tp:taxon-name></italic> can be differentiated from <italic><tp:taxon-name><tp:taxon-name-part taxon-name-part-type="genus" reg="Coregonus">C.</tp:taxon-name-part> <tp:taxon-name-part taxon-name-part-type="species" reg="arenicolus">arenicolus</tp:taxon-name-part></tp:taxon-name></italic> by having more and longer gill rakers (lower arch gill raker number: 20–26, mode = 24 vs. 13–19; <!--PageBreak--><!--PageBreak-->total gill raker number: 30–40, mode = 36 vs. 22–31; middle gill raker length: 9.1–16.6% HL, mean = 13.4 vs. 9.8– 10.6% HL, mean = 10.2; longest gill raker length: 11.4–16.9, mean = 14.5 vs. 10.9–12% HL, mean = 11.5), a larger eye (eye diameter: 21.6–25.5% HL, mean = 23.7 vs. 17.3–19.6% HL, mean = 17.7; eye cavity: 26–29.6% HL, mean = 27.7 vs. 24.1–25.7% HL, mean = 25; eye height: 21.7–24.8% HL, mean = 22.9 vs. 18.8–20.8% HL, mean = 19.6) and a shorter anal fin (9.2–13% HL, mean = 11.6 vs. 12.9–13.8 % HL, mean = 13.3) (Tables <xref ref-type="table" rid="T9">9</xref>, <xref ref-type="table" rid="T12">12</xref>, Suppl. material 1: Table S7).</p></tp:treatment-sec><tp:treatment-sec sec-type="description" id="SECID0E1BEK"><title>Description.</title><p>General appearance is shown in Figure 10. Morphological and meristic characters of both sexes can be found in Tables <xref ref-type="table" rid="T9">9</xref>, <xref ref-type="table" rid="T12">12</xref>, and Suppl. material 1: Tables S6, S7 and first- and second-best ratios for both sexes combined can be found in Table <xref ref-type="table" rid="T10">10</xref>. The description is valid for both sexes.</p><p><bold><italic>Shape</italic></bold>: Only slightly deep bodied with greatest body depth anterior of the dorsal fin. Dorsal and ventral profile equally arched such that both the dorsal profile from the tip of snout to the anterior origin of dorsal fin and the ventral profile from the interorbital area to the pelvic fin origin are moderately convex. Head long. Mouth (i.e., width of upper and lower jaw) is thick, moderately long and often sub-terminal and only rarely terminal. Rostral plate is mostly wider than deep, not strongly pronounced and the tip of the snout is often pointy in the sagittal plane. Eye-socket thick and triangular (i.e., sickle-shaped). Pectoral fin moderately tapered. Anterior unbranched ray of the erected dorsal fin has an approx. 40–60° angle to body axis and from the middle to the end of the ray it is moderately bent posteriorly. Caudal peduncle stout and moderately long. Caudal fin forked and sometimes slightly asymmetrical with the ventral part being longer. Unbranched ray of anal fin mostly straight and only sometimes slightly bent posteriorly. Anal fin is longest anteriorly and progressively shortening posteriorly with the outer margin of the anal fin slightly concave.</p><p><bold><italic>
                  Meristics
                </italic></bold>: Many and moderately long gill rakers.</p><p><bold><italic>Colour</italic></bold>: Pigmentation of fins and body overall moderately strong in live specimens. Pectoral fin is mostly transparent to moderately pigmented with a yellowish faint pigmentation and only very rarely strongly pigmented. Dorsal, adipose, pelvic, anal, and caudal fins are moderately to strongly pigmented. Fish have a silvery ap<!--PageBreak-->pearance along the flanks with moderate to many pigmented small dots on the scales. Dots along the flank and the dorsum. Distribution of the dots is bound to the scale patterning such that the dots are found at the edge of the scales or at the boundary point of two scales. Dorsally above the lateral line the silvery appearance changes to dark greenish blue colour (e.g., RGB (7,168,125)). The snout around the nostrils is strongly pigmented with a gap of very little pigmentation posteriorly of the nostrils up to the height of the middle of the eyes. Pre-operculum and operculum are silvery with one black dot on the lower margin of the pre- operculum. For a comparison to the main colouration found in the other species see Suppl. material 1: Figure S8. Preserved specimens are pale in colouration with similar pigmentation as described for live specimens. Silvery, translucent, not coloured or unpigmented parts of the body become brown-yellowish (e.g., RGB (239, 210, 40)), whereas the pigmented parts are conserved and the coloured parts (dorsally above the lateral line) become brownish (e.g., RGB (186, 140, 100)).</p></tp:treatment-sec><tp:treatment-sec sec-type="distribution" id="SECID0EUDEK"><title>Distribution and notes on biology.</title><p><italic><tp:taxon-name>
                  <tp:taxon-name-part taxon-name-part-type="genus" reg="Coregonus">Coregonus</tp:taxon-name-part> <tp:taxon-name-part taxon-name-part-type="species" reg="acrinasus">acrinasus</tp:taxon-name-part></tp:taxon-name></italic> is found in Lake Thun (<named-content xmlns:xlink="http://www.w3.org/1999/xlink" content-type="dwc:verbatimCoordinates" xlink:type="simple"><named-content content-type="geo-json" specific-use="{&#34;type&#34;:&#34;Point&#34;,&#34;coordinates&#34;:[7.766667,46.666667]}" id="NCID0ELEEK" xlink:type="simple">46°40'N, 7°46'E</named-content></named-content>). Based on isotopic signatures <italic><tp:taxon-name><tp:taxon-name-part taxon-name-part-type="genus" reg="Coregonus">C.</tp:taxon-name-part> <tp:taxon-name-part taxon-name-part-type="species" reg="acrinasus">acrinasus</tp:taxon-name-part></tp:taxon-name></italic> most likely feeds on a mix of benthic prey and zooplankton (<xref ref-type="bibr" rid="B56">Selz 2008</xref>; <xref ref-type="bibr" rid="B25">Hudson 2011</xref>; <xref ref-type="bibr" rid="B30">Ingram et al. 2012</xref>) and based on the size-at-age data <italic><tp:taxon-name><tp:taxon-name-part taxon-name-part-type="genus" reg="Coregonus">C.</tp:taxon-name-part> <tp:taxon-name-part taxon-name-part-type="species" reg="acrinasus">acrinasus</tp:taxon-name-part></tp:taxon-name></italic> must have a rather fast growth rate (Suppl. material 1: Figures S4–S6). The gill raker number and length of <italic><tp:taxon-name><tp:taxon-name-part taxon-name-part-type="genus" reg="Coregonus">C.</tp:taxon-name-part> <tp:taxon-name-part taxon-name-part-type="species" reg="acrinasus">acrinasus</tp:taxon-name-part></tp:taxon-name></italic> (many gill rakers and moderately long gill rakers) suggests, based on the functional properties of the number of gill rakers on feeding on different prey items (<xref ref-type="bibr" rid="B41">Lundsgaard-Hansen et al. 2013</xref>; <xref ref-type="bibr" rid="B50">Roesch et al. 2013</xref>), that <italic><tp:taxon-name><tp:taxon-name-part taxon-name-part-type="genus" reg="Coregonus">C.</tp:taxon-name-part> <tp:taxon-name-part taxon-name-part-type="species" reg="acrinasus">acrinasus</tp:taxon-name-part></tp:taxon-name></italic> feeds more on zooplankton and less on benthic prey, but this assumption needs to be verified in the future with stomach content analyses. The relative species abundances in the pelagic and benthic habitat from a habitat-stratified random sampling of Lake Thun (mid-October 2013: <xref ref-type="bibr" rid="B63">Vonlanthen et al. 2015</xref>) also points to this.<italic><tp:taxon-name><tp:taxon-name-part taxon-name-part-type="genus" reg="Coregonus">Coregonus</tp:taxon-name-part> <tp:taxon-name-part taxon-name-part-type="species" reg="acrinasus">acrinasus</tp:taxon-name-part></tp:taxon-name></italic> occupies only the shallow waters of the benthic habitat (15 m; <italic>N</italic> = 1) and the moderately deep pelagic waters (approx. 10–35 m; <italic>N</italic> = 9) (<xref ref-type="bibr" rid="B15">Dönz et al. 2018</xref>). However, the habitat-stratified sampling needs to be treated with caution since it only shows a snapshot in time (one month) of the spatial distribution of this and the other species. <italic><tp:taxon-name><tp:taxon-name-part taxon-name-part-type="genus" reg="Coregonus">Coregonus</tp:taxon-name-part> <tp:taxon-name-part taxon-name-part-type="species" reg="acrinasus">acrinasus</tp:taxon-name-part></tp:taxon-name></italic> phenotypically resembles to some extent <italic><tp:taxon-name><tp:taxon-name-part taxon-name-part-type="genus" reg="Coregonus">C.</tp:taxon-name-part> <tp:taxon-name-part taxon-name-part-type="species" reg="alpinus">alpinus</tp:taxon-name-part></tp:taxon-name></italic> and <italic><tp:taxon-name><tp:taxon-name-part taxon-name-part-type="genus" reg="Coregonus">C.</tp:taxon-name-part> <tp:taxon-name-part taxon-name-part-type="species" reg="steinmanni">steinmanni</tp:taxon-name-part></tp:taxon-name></italic>. The average size (total length) at three years of age for specimens in this study of <italic><tp:taxon-name><tp:taxon-name-part taxon-name-part-type="genus" reg="Coregonus">C.</tp:taxon-name-part> <tp:taxon-name-part taxon-name-part-type="species" reg="acrinasus">acrinasus</tp:taxon-name-part></tp:taxon-name></italic> is 304±21 mm (mean and standard deviation, N = 9) (Suppl. material 1: Figures S4, S6).The average size at 3 years of age for the specimens of <italic><tp:taxon-name><tp:taxon-name-part taxon-name-part-type="genus" reg="Coregonus">C.</tp:taxon-name-part> <tp:taxon-name-part taxon-name-part-type="species" reg="acrinasus">acrinasus</tp:taxon-name-part></tp:taxon-name></italic> from this study is similar to that for the years 2004–2005 (322.8±18 mm, <italic>N</italic> = 50) (Bittner et al. unpublished; Vonlanthen et al. unpublished). The size of 3-year-old specimens of <italic><tp:taxon-name><tp:taxon-name-part taxon-name-part-type="genus" reg="Coregonus">C.</tp:taxon-name-part> <tp:taxon-name-part taxon-name-part-type="species" reg="acrinasus">acrinasus</tp:taxon-name-part></tp:taxon-name></italic> is smaller to that of <italic><tp:taxon-name><tp:taxon-name-part taxon-name-part-type="genus" reg="Coregonus">C.</tp:taxon-name-part> <tp:taxon-name-part taxon-name-part-type="species" reg="alpinus">alpinus</tp:taxon-name-part></tp:taxon-name></italic> and <italic><tp:taxon-name><tp:taxon-name-part taxon-name-part-type="genus" reg="Coregonus">C.</tp:taxon-name-part> <tp:taxon-name-part taxon-name-part-type="species" reg="steinmanni">steinmanni</tp:taxon-name-part></tp:taxon-name></italic> and considerably larger than that of <italic><tp:taxon-name><tp:taxon-name-part taxon-name-part-type="genus" reg="Coregonus">C.</tp:taxon-name-part> <tp:taxon-name-part taxon-name-part-type="species" reg="albellus">albellus</tp:taxon-name-part></tp:taxon-name></italic>, <italic><tp:taxon-name><tp:taxon-name-part taxon-name-part-type="genus" reg="Coregonus">C.</tp:taxon-name-part> <tp:taxon-name-part taxon-name-part-type="species" reg="fatioi">fatioi</tp:taxon-name-part></tp:taxon-name></italic>, and <italic><tp:taxon-name><tp:taxon-name-part taxon-name-part-type="genus" reg="Coregonus">C.</tp:taxon-name-part> <tp:taxon-name-part taxon-name-part-type="species" reg="profundus">profundus</tp:taxon-name-part></tp:taxon-name></italic> (Suppl. material 1: Figure S6). <italic><tp:taxon-name><tp:taxon-name-part taxon-name-part-type="genus" reg="Coregonus">Coregonus</tp:taxon-name-part> <tp:taxon-name-part taxon-name-part-type="species" reg="acrinasus">acrinasus</tp:taxon-name-part></tp:taxon-name></italic> has a short spawning season in late December and very rarely have ripe individuals been caught in late autumn or winter (Suppl. material 1: Figure S3; <xref ref-type="bibr" rid="B15">Dönz et al. 2018</xref>). <italic><tp:taxon-name><tp:taxon-name-part taxon-name-part-type="genus" reg="Coregonus">Coregonus</tp:taxon-name-part> <tp:taxon-name-part taxon-name-part-type="species" reg="acrinasus">acrinasus</tp:taxon-name-part></tp:taxon-name></italic> spawns mostly in moderately shallow waters of 10m down to approx. 100 m (Suppl. material 1: Figure S3; <xref ref-type="bibr" rid="B12">Bittner 2009</xref>; <xref ref-type="bibr" rid="B15">Dönz et al. 2018</xref>). The spawning season and depth of <italic><tp:taxon-name><tp:taxon-name-part taxon-name-part-type="genus" reg="Coregonus">C.</tp:taxon-name-part> <tp:taxon-name-part taxon-name-part-type="species" reg="acrinasus">acrinasus</tp:taxon-name-part></tp:taxon-name></italic> overlaps <!--PageBreak-->largely with that of <italic><tp:taxon-name><tp:taxon-name-part taxon-name-part-type="genus" reg="Coregonus">C.</tp:taxon-name-part> <tp:taxon-name-part taxon-name-part-type="species" reg="alpinus">alpinus</tp:taxon-name-part></tp:taxon-name></italic>, <italic><tp:taxon-name><tp:taxon-name-part taxon-name-part-type="genus" reg="Coregonus">C.</tp:taxon-name-part> <tp:taxon-name-part taxon-name-part-type="species" reg="steinmanni">steinmanni</tp:taxon-name-part></tp:taxon-name></italic>, and <italic><tp:taxon-name><tp:taxon-name-part taxon-name-part-type="genus" reg="Coregonus">C.</tp:taxon-name-part> <tp:taxon-name-part taxon-name-part-type="species" reg="fatioi">fatioi</tp:taxon-name-part></tp:taxon-name></italic> and to a much lesser extent with that of <italic><tp:taxon-name><tp:taxon-name-part taxon-name-part-type="genus" reg="Coregonus">C.</tp:taxon-name-part> <tp:taxon-name-part taxon-name-part-type="species" reg="albellus">albellus</tp:taxon-name-part></tp:taxon-name></italic> and <italic><tp:taxon-name><tp:taxon-name-part taxon-name-part-type="genus" reg="Coregonus">C.</tp:taxon-name-part> <tp:taxon-name-part taxon-name-part-type="species" reg="profundus">profundus</tp:taxon-name-part></tp:taxon-name></italic>.</p><p><italic><tp:taxon-name>
                  <tp:taxon-name-part taxon-name-part-type="genus" reg="Coregonus">Coregonus</tp:taxon-name-part> <tp:taxon-name-part taxon-name-part-type="species" reg="acrinasus">acrinasus</tp:taxon-name-part></tp:taxon-name></italic> appears to be a species of partially allochthonous origin, closely related to the radiation of Lake Constance with genetic contributions from Lake Thun. Indications of this situation were seen in several earlier genetic studies (<xref ref-type="bibr" rid="B16">Douglas and Brunner 2002</xref>; <xref ref-type="bibr" rid="B17">Douglas et al. 2003</xref>; <xref ref-type="bibr" rid="B12">Bittner 2009</xref>; <xref ref-type="bibr" rid="B28">Hudson et al. 2011</xref>) and this was clearly confirmed with large sample sizes recently (<xref ref-type="bibr" rid="B26">Hudson et al. 2016</xref>; <xref ref-type="bibr" rid="B15">Dönz et al. 2018</xref>). Historical records mention the stocking of alevins of the Lake Constance endemics <italic><tp:taxon-name><tp:taxon-name-part taxon-name-part-type="genus" reg="Coregonus">C.</tp:taxon-name-part> <tp:taxon-name-part taxon-name-part-type="species" reg="wartmanni">wartmanni</tp:taxon-name-part></tp:taxon-name></italic> and <italic><tp:taxon-name><tp:taxon-name-part taxon-name-part-type="genus" reg="Coregonus">C.</tp:taxon-name-part> <tp:taxon-name-part taxon-name-part-type="species" reg="macrophthalmus">macrophthalmus</tp:taxon-name-part></tp:taxon-name></italic> into Lake Thun. To fully understand the relationship of <italic><tp:taxon-name><tp:taxon-name-part taxon-name-part-type="genus" reg="Coregonus">C.</tp:taxon-name-part> <tp:taxon-name-part taxon-name-part-type="species" reg="acrinasus">acrinasus</tp:taxon-name-part></tp:taxon-name></italic> to the Lake Constance species, we compared the morphology of <italic><tp:taxon-name><tp:taxon-name-part taxon-name-part-type="genus" reg="Coregonus">C.</tp:taxon-name-part> <tp:taxon-name-part taxon-name-part-type="species" reg="acrinasus">acrinasus</tp:taxon-name-part></tp:taxon-name></italic> with that of all four described species of Lake Constance, <italic><tp:taxon-name><tp:taxon-name-part taxon-name-part-type="genus" reg="Coregonus">C.</tp:taxon-name-part> <tp:taxon-name-part taxon-name-part-type="species" reg="wartmanni">wartmanni</tp:taxon-name-part></tp:taxon-name></italic>, <italic><tp:taxon-name><tp:taxon-name-part taxon-name-part-type="genus" reg="Coregonus">C.</tp:taxon-name-part> <tp:taxon-name-part taxon-name-part-type="species" reg="macrophthalmus">macrophthalmus</tp:taxon-name-part></tp:taxon-name></italic>, <italic><tp:taxon-name><tp:taxon-name-part taxon-name-part-type="genus" reg="Coregonus">C.</tp:taxon-name-part> <tp:taxon-name-part taxon-name-part-type="species" reg="arenicolus">arenicolus</tp:taxon-name-part></tp:taxon-name></italic>, and the now extinct <italic><tp:taxon-name><tp:taxon-name-part taxon-name-part-type="genus" reg="Coregonus">C.</tp:taxon-name-part> <tp:taxon-name-part taxon-name-part-type="species" reg="gutturosus">gutturosus</tp:taxon-name-part></tp:taxon-name></italic>. Our data clearly reveal <italic><tp:taxon-name><tp:taxon-name-part taxon-name-part-type="genus" reg="Coregonus">C.</tp:taxon-name-part> <tp:taxon-name-part taxon-name-part-type="species" reg="acrinasus">acrinasus</tp:taxon-name-part></tp:taxon-name></italic> as distinct from all Lake Constance species based on morphological characters. Historical records from <xref ref-type="bibr" rid="B19">Fatio (1890)</xref> in his book on Swiss fish (<xref ref-type="bibr" rid="B19">Fatio 1890</xref>: Page 123) and from <xref ref-type="bibr" rid="B23">Heuscher (1901)</xref> in his report on the biology of lakes Thun and Brienz (<xref ref-type="bibr" rid="B23">Heuscher 1901</xref>: Pages 69–70, 103) report several incidences of introductions of whitefish from other lakes. Evidence for additional introductions comes from historical records from a fisheries club that was responsible for the propagation of whitefish in lakes Thun and Brienz before stocking with allochthonous fish was forbidden in Lake Thun (nothing is stated regarding Lake Brienz) in 1946 by the local fisheries authorities (<xref ref-type="bibr" rid="B17">Douglas et al. 2003</xref>; <xref ref-type="bibr" rid="B15">Dönz et al. 2018</xref>). Since 1991 such introductions were banned in all of Switzerland through federal law (BGF 6 I b). These historical records reveal that in 1888, 1889, and 1934 in Lake Thun and 1892 in Lake Brienz between 20’000 and 750’000 (Lake Thun) and once 39’000 (Lake Brienz) fry of either <italic><tp:taxon-name><tp:taxon-name-part taxon-name-part-type="genus" reg="Coregonus">C.</tp:taxon-name-part> <tp:taxon-name-part taxon-name-part-type="species" reg="macrophthalmus">macrophthalmus</tp:taxon-name-part></tp:taxon-name></italic> (only Lake Thun) or <italic><tp:taxon-name><tp:taxon-name-part taxon-name-part-type="genus" reg="Coregonus">C.</tp:taxon-name-part> <tp:taxon-name-part taxon-name-part-type="species" reg="wartmanni">wartmanni</tp:taxon-name-part></tp:taxon-name></italic> (both lakes) were stocked. <xref ref-type="bibr" rid="B23">Heuscher (1901</xref>: Page 70) further noted that the introductions of 1888, 1889, and 1892 were unsuccessful in both lakes, as fishermen did not catch adult fish of either of the Lake Constance species ever after those introductions. <xref ref-type="bibr" rid="B57">Steinmann (1950)</xref> in his monograph on Swiss whitefish diversity did not mention any species from Lake Constance to be present in Lake Thun or in Lake Brienz. <xref ref-type="bibr" rid="B15">Dönz et al. (2018)</xref> could recently show with genetic data from scales dating back to 1972 and earlier that <italic><tp:taxon-name><tp:taxon-name-part taxon-name-part-type="genus" reg="Coregonus">C.</tp:taxon-name-part> <tp:taxon-name-part taxon-name-part-type="species" reg="acrinasus">acrinasus</tp:taxon-name-part></tp:taxon-name></italic> was completely absent in catches of that period. The first qualitative reports of this species in spawning fisheries catches are from around the year 2000 (Douglas et al. 1999; <xref ref-type="bibr" rid="B12">Bittner 2009</xref>), and our own genetic data from samples of more than 2000 whitefish from Lake Thun confirm the presence of the species. Based on a recent lake-wide quantitative survey in 2015 <xref ref-type="bibr" rid="B15">Dönz et al. (2018)</xref> showed that this species accounts for ca. 10% of all whitefish in Lake Thun in abundance when based on genetic assignments. Several independent multilocus microsatellite and AFLP data sets suggest that it has genetic contributions from the endemic Lake Thun species and cannot clearly be designated genetically to one of the Lake Constance species (<xref ref-type="bibr" rid="B16">Douglas and Brunner 2002</xref>; <xref ref-type="bibr" rid="B17">Douglas et al. 2003</xref>; <xref ref-type="bibr" rid="B12">Bittner 2009</xref>; <xref ref-type="bibr" rid="B28">Hudson et al. 2011</xref>; <xref ref-type="bibr" rid="B26">Hudson et al. 2016</xref>; <xref ref-type="bibr" rid="B15">Dönz et al. 2018</xref>). This suggests that some individuals of one or several of the introduced species from Lake <!--PageBreak--><!--PageBreak-->Constance must have successfully reproduced in Lake Thun and hybridized with one or several of the local species.</p></tp:treatment-sec><tp:treatment-sec sec-type="etymology" id="SECID0E6WEK"><title>Etymology.</title><p>The name <italic><tp:taxon-name><tp:taxon-name-part taxon-name-part-type="genus" reg="Coregonus">C.</tp:taxon-name-part> <tp:taxon-name-part taxon-name-part-type="species" reg="acrinasus">acrinasus</tp:taxon-name-part></tp:taxon-name></italic> is a combination of the ablative case of the Latin adjective <italic>acer</italic> resulting in <italic>acri</italic>, which means pointed and the noun <italic><tp:taxon-name><tp:taxon-name-part taxon-name-part-type="genus" reg="Coregonus"/><tp:taxon-name-part taxon-name-part-type="species" reg="nasus">nasus</tp:taxon-name-part></tp:taxon-name></italic> for nose. The name <tp:taxon-name><tp:taxon-name-part taxon-name-part-type="genus" reg="Coregonus"/><tp:taxon-name-part taxon-name-part-type="species" reg="acrinasus">acrinasus</tp:taxon-name-part></tp:taxon-name> refers to a phenotypic feature of this species, which often has a pointed snout when viewed in the sagittal plane.</p></tp:treatment-sec><tp:treatment-sec sec-type="Common name" id="SECID0EHYEK"><title>Common name.</title><p>Albock</p></tp:treatment-sec><tp:treatment-sec><!--Section generated to contain objects referenced in tp:taxon-treatment.--><table-wrap id="T9" position="float" orientation="portrait"><label>Table 9.</label><caption><p>Morphological and meristic data of <italic><tp:taxon-name><tp:taxon-name-part taxon-name-part-type="genus" reg="Coregonus">C.</tp:taxon-name-part> <tp:taxon-name-part taxon-name-part-type="species" reg="acrinasus">acrinasus</tp:taxon-name-part></tp:taxon-name></italic> from Lake Thun, NMBE-1077271, male, holotype; paratypes N = 25. For males and for both sexes, the range and mean include the holotype.</p></caption><table id="TID0E2OOM" rules="all"><tbody><tr><td rowspan="4" colspan="1">
                  <bold>Morphological characters</bold>
                </td><td rowspan="1" colspan="1">
                  <bold><italic><tp:taxon-name>
                    <tp:taxon-name-part taxon-name-part-type="genus" reg="Coregonus">C.</tp:taxon-name-part> <tp:taxon-name-part taxon-name-part-type="species" reg="acrinasus">acrinasus</tp:taxon-name-part></tp:taxon-name></italic></bold>
                </td><td rowspan="1" colspan="6">
                  <bold>Lake Thun</bold>
                </td></tr><tr><td rowspan="3" colspan="1">
                  <bold>Holotype</bold>
                </td><td rowspan="1" colspan="6">
                  <bold>Both sexes</bold>
                </td></tr><tr><td rowspan="1" colspan="2">
                  <bold><italic>N-total</italic> = 26</bold>
                </td><td rowspan="1" colspan="2">
                  <bold><italic>N-females</italic> = 4</bold>
                </td><td rowspan="1" colspan="2">
                  <bold><italic>N-males</italic> = 22</bold>
                </td></tr><tr><td rowspan="1" colspan="1">
                  <bold>Mean±Stdev</bold>
                </td><td rowspan="1" colspan="1">
                  <bold>Range</bold>
                </td><td rowspan="1" colspan="1">
                  <bold>Mean±Stdev</bold>
                </td><td rowspan="1" colspan="1">
                  <bold>Range</bold>
                </td><td rowspan="1" colspan="1">
                  <bold>Mean±Stdev</bold>
                </td><td rowspan="1" colspan="1">
                  <bold>Range</bold>
                </td></tr><tr><td rowspan="1" colspan="1">
                  <bold>SL (mm)</bold>
                </td><td rowspan="1" colspan="1">239.5</td><td rowspan="1" colspan="1">237.3±21.2</td><td rowspan="1" colspan="1">(197–278)</td><td rowspan="1" colspan="1">235.5±26.5</td><td rowspan="1" colspan="1">(197–254)</td><td rowspan="1" colspan="1">237.6±20.8</td><td rowspan="1" colspan="1">(197–278)</td></tr><tr><td rowspan="1" colspan="8">
                  <bold>Percentage of standard length</bold>
                </td></tr><tr><td rowspan="1" colspan="1">
                  <bold>PelvFB</bold>
                </td><td rowspan="1" colspan="1">5.1</td><td rowspan="1" colspan="1">4.1±0.4</td><td rowspan="1" colspan="1">(3.5–5.1)</td><td rowspan="1" colspan="1">3.7±0.4</td><td rowspan="1" colspan="1">(3.5–4.3)</td><td rowspan="1" colspan="1">4.1±0.4</td><td rowspan="1" colspan="1">(3.5–5.1)</td></tr><tr><td rowspan="1" colspan="1">
                  <bold>PelvFS</bold>
                </td><td rowspan="1" colspan="1">7</td><td rowspan="1" colspan="1">6.2±0.7</td><td rowspan="1" colspan="1">(4.6–7.5)</td><td rowspan="1" colspan="1">6.2±0.3</td><td rowspan="1" colspan="1">(5.7–6.4)</td><td rowspan="1" colspan="1">6.2±0.7</td><td rowspan="1" colspan="1">(4.6–7.5)</td></tr><tr><td rowspan="1" colspan="1">
                  <bold>PelvF</bold>
                </td><td rowspan="1" colspan="1">17.4</td><td rowspan="1" colspan="1">16±0.9</td><td rowspan="1" colspan="1">(14.3–17.5)</td><td rowspan="1" colspan="1">15.6±1.2</td><td rowspan="1" colspan="1">(14.6–17.2)</td><td rowspan="1" colspan="1">16.1±0.8</td><td rowspan="1" colspan="1">(14.3–17.5)</td></tr><tr><td rowspan="1" colspan="1">
                  <bold>PecFB</bold>
                </td><td rowspan="1" colspan="1">3.6</td><td rowspan="1" colspan="1">3.4±0.2</td><td rowspan="1" colspan="1">(3.1–4.0)</td><td rowspan="1" colspan="1">3.2±0.1</td><td rowspan="1" colspan="1">(3.1–3.4)</td><td rowspan="1" colspan="1">3.5±0.2</td><td rowspan="1" colspan="1">(3.1–4)</td></tr><tr><td rowspan="1" colspan="1">
                  <bold>PecF1</bold>
                </td><td rowspan="1" colspan="1">17.4</td><td rowspan="1" colspan="1">15.9±1.1</td><td rowspan="1" colspan="1">(13.8–18.2)</td><td rowspan="1" colspan="1">15.6±1.8</td><td rowspan="1" colspan="1">(14.1–18.1)</td><td rowspan="1" colspan="1">16±1</td><td rowspan="1" colspan="1">(13.8–18.2)</td></tr><tr><td rowspan="1" colspan="1">
                  <bold>PecF2</bold>
                </td><td rowspan="1" colspan="1">18.6</td><td rowspan="1" colspan="1">16.9±1.3</td><td rowspan="1" colspan="1">(15–19.7)</td><td rowspan="1" colspan="1">16.5±2.2</td><td rowspan="1" colspan="1">(15–19.7)</td><td rowspan="1" colspan="1">17±1.1</td><td rowspan="1" colspan="1">(15–19)</td></tr><tr><td rowspan="1" colspan="1">
                  <bold>DFB</bold>
                </td><td rowspan="1" colspan="1">14.8</td><td rowspan="1" colspan="1">12.4±0.8</td><td rowspan="1" colspan="1">(11.2–14.8)</td><td rowspan="1" colspan="1">12.3±0.8</td><td rowspan="1" colspan="1">(11.5–13.4)</td><td rowspan="1" colspan="1">12.4±0.9</td><td rowspan="1" colspan="1">(11.2–14.8)</td></tr><tr><td rowspan="1" colspan="1">
                  <bold>DFAe</bold>
                </td><td rowspan="1" colspan="1">20.9</td><td rowspan="1" colspan="1">18.1±1.2</td><td rowspan="1" colspan="1">(15.7–20.9)</td><td rowspan="1" colspan="1">17.8±1.5</td><td rowspan="1" colspan="1">(15.8–19.1)</td><td rowspan="1" colspan="1">18.1±1.2</td><td rowspan="1" colspan="1">(15.7–20.9)</td></tr><tr><td rowspan="1" colspan="1">
                  <bold>DFAd</bold>
                </td><td rowspan="1" colspan="1">21.7</td><td rowspan="1" colspan="1">19.3±1.1</td><td rowspan="1" colspan="1">(17.0–21.7)</td><td rowspan="1" colspan="1">19.1±1.1</td><td rowspan="1" colspan="1">(18.0–20.3)</td><td rowspan="1" colspan="1">19.3±1.2</td><td rowspan="1" colspan="1">(17–21.7)</td></tr><tr><td rowspan="1" colspan="1">
                  <bold>DFPe</bold>
                </td><td rowspan="1" colspan="1">5.5</td><td rowspan="1" colspan="1">5.0±0.5</td><td rowspan="1" colspan="1">(4.0–6.1)</td><td rowspan="1" colspan="1">4.9±0.5</td><td rowspan="1" colspan="1">(4.2–5.3)</td><td rowspan="1" colspan="1">5±0.5</td><td rowspan="1" colspan="1">(4–6.1)</td></tr><tr><td rowspan="1" colspan="1">
                  <bold>AFB</bold>
                </td><td rowspan="1" colspan="1">13.6</td><td rowspan="1" colspan="1">12.6±0.6</td><td rowspan="1" colspan="1">(11.3–13.6)</td><td rowspan="1" colspan="1">12.6±0.6</td><td rowspan="1" colspan="1">(11.9–13.3)</td><td rowspan="1" colspan="1">12.6±0.6</td><td rowspan="1" colspan="1">(11.3–13.6)</td></tr><tr><td rowspan="1" colspan="1">
                  <bold>AFAe</bold>
                </td><td rowspan="1" colspan="1">13</td><td rowspan="1" colspan="1">11.6±0.8</td><td rowspan="1" colspan="1">(9.2–13.0)</td><td rowspan="1" colspan="1">11.4±0.5</td><td rowspan="1" colspan="1">(11.0–12.2)</td><td rowspan="1" colspan="1">11.7±0.9</td><td rowspan="1" colspan="1">(9.2–13)</td></tr><tr><td rowspan="1" colspan="1">
                  <bold>AdFB</bold>
                </td><td rowspan="1" colspan="1">4.5</td><td rowspan="1" colspan="1">4.7±0.7</td><td rowspan="1" colspan="1">(3.7–6.2)</td><td rowspan="1" colspan="1">4.8±0.6</td><td rowspan="1" colspan="1">(4.2–5.6)</td><td rowspan="1" colspan="1">4.7±0.7</td><td rowspan="1" colspan="1">(3.7–6.2)</td></tr><tr><td rowspan="1" colspan="1">
                  <bold>CF</bold>
                </td><td rowspan="1" colspan="1">24</td><td rowspan="1" colspan="1">23.3±0.9</td><td rowspan="1" colspan="1">(21.5–25.1)</td><td rowspan="1" colspan="1">23.2±0.2</td><td rowspan="1" colspan="1">(23–23.4)</td><td rowspan="1" colspan="1">23.4±1</td><td rowspan="1" colspan="1">(21.5–25.1)</td></tr><tr><td rowspan="1" colspan="1">
                  <bold>CD</bold>
                </td><td rowspan="1" colspan="1">7.5</td><td rowspan="1" colspan="1">7.6±0.4</td><td rowspan="1" colspan="1">(7.1–8.3)</td><td rowspan="1" colspan="1">7.8±0.3</td><td rowspan="1" colspan="1">(7.6–8.2)</td><td rowspan="1" colspan="1">7.6±0.4</td><td rowspan="1" colspan="1">(7.1–8.3)</td></tr><tr><td rowspan="1" colspan="1">
                  <bold>CL</bold>
                </td><td rowspan="1" colspan="1">11.7</td><td rowspan="1" colspan="1">12.8±0.6</td><td rowspan="1" colspan="1">(11.7–14.2)</td><td rowspan="1" colspan="1">12.4±0.4</td><td rowspan="1" colspan="1">(11.9–12.8)</td><td rowspan="1" colspan="1">12.9±0.6</td><td rowspan="1" colspan="1">(11.7–14.2)</td></tr><tr><td rowspan="1" colspan="1">
                  <bold>PAdC</bold>
                </td><td rowspan="1" colspan="1">15</td><td rowspan="1" colspan="1">18.1±1.2</td><td rowspan="1" colspan="1">(15–20.1)</td><td rowspan="1" colspan="1">17.6±1</td><td rowspan="1" colspan="1">(16.2–18.4)</td><td rowspan="1" colspan="1">18.2±1.2</td><td rowspan="1" colspan="1">(15–20.1)</td></tr><tr><td rowspan="1" colspan="1">
                  <bold>DHL</bold>
                </td><td rowspan="1" colspan="1">14.9</td><td rowspan="1" colspan="1">15.2±0.6</td><td rowspan="1" colspan="1">(13.8–16.1)</td><td rowspan="1" colspan="1">14.9±0.9</td><td rowspan="1" colspan="1">(14.0–15.9)</td><td rowspan="1" colspan="1">15.2±0.5</td><td rowspan="1" colspan="1">(13.8–16.1)</td></tr><tr><td rowspan="1" colspan="1">
                  <bold>PreP</bold>
                </td><td rowspan="1" colspan="1">50.3</td><td rowspan="1" colspan="1">52.6±1.6</td><td rowspan="1" colspan="1">(49.1–56.8)</td><td rowspan="1" colspan="1">51.9±0.5</td><td rowspan="1" colspan="1">(51.4–52.4)</td><td rowspan="1" colspan="1">52.7±1.8</td><td rowspan="1" colspan="1">(49.1–56.8)</td></tr><tr><td rowspan="1" colspan="1">
                  <bold>PreA</bold>
                </td><td rowspan="1" colspan="1">78.5</td><td rowspan="1" colspan="1">77.7±1.2</td><td rowspan="1" colspan="1">(75.3–80.3)</td><td rowspan="1" colspan="1">77.1±0.5</td><td rowspan="1" colspan="1">(76.5–77.6)</td><td rowspan="1" colspan="1">77.8±1.3</td><td rowspan="1" colspan="1">(75.3–80.3)</td></tr><tr><td rowspan="1" colspan="1">
                  <bold>PreD</bold>
                </td><td rowspan="1" colspan="1">45.4</td><td rowspan="1" colspan="1">47.5±1.4</td><td rowspan="1" colspan="1">(45–50.7)</td><td rowspan="1" colspan="1">47.5±1.1</td><td rowspan="1" colspan="1">(46.3–48.6)</td><td rowspan="1" colspan="1">47.5±1.4</td><td rowspan="1" colspan="1">(45–50.7)</td></tr><tr><td rowspan="1" colspan="1">
                  <bold>BD</bold>
                </td><td rowspan="1" colspan="1">25.6</td><td rowspan="1" colspan="1">24.7±1.6</td><td rowspan="1" colspan="1">(20.7–28.1)</td><td rowspan="1" colspan="1">26.1±1.6</td><td rowspan="1" colspan="1">(24.4–28.1)</td><td rowspan="1" colspan="1">24.4±1.5</td><td rowspan="1" colspan="1">(20.7–26.7)</td></tr><tr><td rowspan="1" colspan="1">
                  <bold>PostD</bold>
                </td><td rowspan="1" colspan="1">41.2</td><td rowspan="1" colspan="1">43±1.3</td><td rowspan="1" colspan="1">(40.3–45.6)</td><td rowspan="1" colspan="1">42.2±1.6</td><td rowspan="1" colspan="1">(41–44.3)</td><td rowspan="1" colspan="1">43.1±1.3</td><td rowspan="1" colspan="1">(40.3–45.6)</td></tr><tr><td rowspan="1" colspan="1">
                  <bold>TL</bold>
                </td><td rowspan="1" colspan="1">123.2</td><td rowspan="1" colspan="1">120.6±1.7</td><td rowspan="1" colspan="1">(116–123.2)</td><td rowspan="1" colspan="1">119±2.5</td><td rowspan="1" colspan="1">(116–121.5)</td><td rowspan="1" colspan="1">120.8±1.4</td><td rowspan="1" colspan="1">(118.2–123.2)</td></tr><tr><td rowspan="1" colspan="1">
                  <bold>HL (mm)</bold>
                </td><td rowspan="1" colspan="1">49</td><td rowspan="1" colspan="1">49.9±4</td><td rowspan="1" colspan="1">(41.5–58.4)</td><td rowspan="1" colspan="1">48.5±4.7</td><td rowspan="1" colspan="1">(41.5–51.3)</td><td rowspan="1" colspan="1">50.1±3.9</td><td rowspan="1" colspan="1">(41.5–58.4)</td></tr><tr><td rowspan="1" colspan="8">
                  <bold>Percentage of head length</bold>
                </td></tr><tr><td rowspan="1" colspan="1">
                  <bold>SN</bold>
                </td><td rowspan="1" colspan="1">23.4</td><td rowspan="1" colspan="1">23.9±1.4</td><td rowspan="1" colspan="1">(20.5–27)</td><td rowspan="1" colspan="1">22.6±1.8</td><td rowspan="1" colspan="1">(20.5–24.6)</td><td rowspan="1" colspan="1">24.1±1.3</td><td rowspan="1" colspan="1">(21.6–27)</td></tr><tr><td rowspan="1" colspan="1">
                  <bold>ED</bold>
                </td><td rowspan="1" colspan="1">23.2</td><td rowspan="1" colspan="1">23.7±0.8</td><td rowspan="1" colspan="1">(21.6–25.5)</td><td rowspan="1" colspan="1">23.8±0.8</td><td rowspan="1" colspan="1">(22.6–24.4)</td><td rowspan="1" colspan="1">23.7±0.9</td><td rowspan="1" colspan="1">(21.6–25.5)</td></tr><tr><td rowspan="1" colspan="1">
                  <bold>EC</bold>
                </td><td rowspan="1" colspan="1">27.4</td><td rowspan="1" colspan="1">27.7±1</td><td rowspan="1" colspan="1">(26–29.6)</td><td rowspan="1" colspan="1">28.6±1</td><td rowspan="1" colspan="1">(27.2–29.6)</td><td rowspan="1" colspan="1">27.6±0.9</td><td rowspan="1" colspan="1">(26–28.8)</td></tr><tr><td rowspan="1" colspan="1">
                  <bold>EH</bold>
                </td><td rowspan="1" colspan="1">22.8</td><td rowspan="1" colspan="1">22.9±0.9</td><td rowspan="1" colspan="1">(21.7–24.8)</td><td rowspan="1" colspan="1">23.6±1.1</td><td rowspan="1" colspan="1">(22.2–24.8)</td><td rowspan="1" colspan="1">22.8±0.8</td><td rowspan="1" colspan="1">(21.7–24.5)</td></tr><tr><td rowspan="1" colspan="1">
                  <bold>ES</bold>
                </td><td rowspan="1" colspan="1">4.9</td><td rowspan="1" colspan="1">4.7±0.8</td><td rowspan="1" colspan="1">(3.2–6.4)</td><td rowspan="1" colspan="1">5.6±0.9</td><td rowspan="1" colspan="1">(4.8–6.4)</td><td rowspan="1" colspan="1">4.5±0.6</td><td rowspan="1" colspan="1">(3.2–6.1)</td></tr><tr><td rowspan="1" colspan="1">
                  <bold>PostO</bold>
                </td><td rowspan="1" colspan="1">51</td><td rowspan="1" colspan="1">50.9±1.5</td><td rowspan="1" colspan="1">(48.5–54.1)</td><td rowspan="1" colspan="1">52±1.8</td><td rowspan="1" colspan="1">(49.8–54.1)</td><td rowspan="1" colspan="1">50.7±1.4</td><td rowspan="1" colspan="1">(48.5–53)</td></tr><tr><td rowspan="1" colspan="1">
                  <bold>HD</bold>
                </td><td rowspan="1" colspan="1">69.8</td><td rowspan="1" colspan="1">69.1±2.4</td><td rowspan="1" colspan="1">(65.1–74.9)</td><td rowspan="1" colspan="1">69.8±2</td><td rowspan="1" colspan="1">(67.8–72.5)</td><td rowspan="1" colspan="1">68.9±2.5</td><td rowspan="1" colspan="1">(65.1–74.9)</td></tr><tr><td rowspan="1" colspan="1">
                  <bold>MW</bold>
                </td><td rowspan="1" colspan="1">9.7</td><td rowspan="1" colspan="1">9.8±0.7</td><td rowspan="1" colspan="1">(8.1–11.4)</td><td rowspan="1" colspan="1">9.8±0.6</td><td rowspan="1" colspan="1">(8.8–10.3)</td><td rowspan="1" colspan="1">9.8±0.8</td><td rowspan="1" colspan="1">(8.1–11.4)</td></tr><tr><td rowspan="1" colspan="1">
                  <bold>UJ</bold>
                </td><td rowspan="1" colspan="1">28.8</td><td rowspan="1" colspan="1">29.4±1.2</td><td rowspan="1" colspan="1">(26.7–30.9)</td><td rowspan="1" colspan="1">30.1±0.8</td><td rowspan="1" colspan="1">(29.3–30.8)</td><td rowspan="1" colspan="1">29.2±1.3</td><td rowspan="1" colspan="1">(26.7–30.9)</td></tr><tr><td rowspan="1" colspan="1">
                  <bold>LJ</bold>
                </td><td rowspan="1" colspan="1">40.5</td><td rowspan="1" colspan="1">40.9±1.7</td><td rowspan="1" colspan="1">(38.6–47)</td><td rowspan="1" colspan="1">40.5±1.1</td><td rowspan="1" colspan="1">(39–41.5)</td><td rowspan="1" colspan="1">41±1.8</td><td rowspan="1" colspan="1">(38.6–47)</td></tr><tr><td rowspan="1" colspan="1">
                  <bold>M</bold>
                </td><td rowspan="1" colspan="1">21.1</td><td rowspan="1" colspan="1">21.8±1</td><td rowspan="1" colspan="1">(19.4–23.8)</td><td rowspan="1" colspan="1">21.9±0.9</td><td rowspan="1" colspan="1">(21.3–23.2)</td><td rowspan="1" colspan="1">21.8±1</td><td rowspan="1" colspan="1">(19.4–23.8)</td></tr><tr><td rowspan="1" colspan="1">
                  <bold>SD</bold>
                </td><td rowspan="1" colspan="1">9.8</td><td rowspan="1" colspan="1">8.6±1.3</td><td rowspan="1" colspan="1">(6–11.3)</td><td rowspan="1" colspan="1">9±1.1</td><td rowspan="1" colspan="1">(7.9–10.5)</td><td rowspan="1" colspan="1">8.6±1.3</td><td rowspan="1" colspan="1">(6–11.3)</td></tr><tr><td rowspan="1" colspan="1">
                  <bold>SW</bold>
                </td><td rowspan="1" colspan="1">17.1</td><td rowspan="1" colspan="1">16±1.5</td><td rowspan="1" colspan="1">(13.1–18.1)</td><td rowspan="1" colspan="1">16.2±1.3</td><td rowspan="1" colspan="1">(14.7–17.6)</td><td rowspan="1" colspan="1">15.9±1.5</td><td rowspan="1" colspan="1">(13.1–18.1)</td></tr><tr><td rowspan="1" colspan="1">
                  <bold>HW</bold>
                </td><td rowspan="1" colspan="1">53.8</td><td rowspan="1" colspan="1">49.6±3.2</td><td rowspan="1" colspan="1">(43.9–56.2)</td><td rowspan="1" colspan="1">51.1±2.4</td><td rowspan="1" colspan="1">(48.2–53.8)</td><td rowspan="1" colspan="1">49.4±3.3</td><td rowspan="1" colspan="1">(43.9–56.2)</td></tr><tr><td rowspan="1" colspan="1">
                  <bold>IOW</bold>
                </td><td rowspan="1" colspan="1">25.8</td><td rowspan="1" colspan="1">27±2.1</td><td rowspan="1" colspan="1">(21.3–31.5)</td><td rowspan="1" colspan="1">27.1±1.4</td><td rowspan="1" colspan="1">(25.1–28.1)</td><td rowspan="1" colspan="1">27±2.3</td><td rowspan="1" colspan="1">(21.3–31.5)</td></tr><tr><td rowspan="1" colspan="1">
                  <bold>INW</bold>
                </td><td rowspan="1" colspan="1">10.8</td><td rowspan="1" colspan="1">11.7±1</td><td rowspan="1" colspan="1">(9.5–13.4)</td><td rowspan="1" colspan="1">11.7±1.2</td><td rowspan="1" colspan="1">(10.5–13.3)</td><td rowspan="1" colspan="1">11.7±1</td><td rowspan="1" colspan="1">(9.5–13.4)</td></tr><tr><td rowspan="1" colspan="1">
                  <bold>LJW</bold>
                </td><td rowspan="1" colspan="1">12.4</td><td rowspan="1" colspan="1">12.2±1.2</td><td rowspan="1" colspan="1">(9.2–14.3)</td><td rowspan="1" colspan="1">12.5±1</td><td rowspan="1" colspan="1">(11–13.4)</td><td rowspan="1" colspan="1">12.1±1.2</td><td rowspan="1" colspan="1">(9.2–14.3)</td></tr><tr><td rowspan="1" colspan="1">
                  <bold>UJW</bold>
                </td><td rowspan="1" colspan="1">24</td><td rowspan="1" colspan="1">22.8±2.1</td><td rowspan="1" colspan="1">(18.2–27.5)</td><td rowspan="1" colspan="1">23.7±2.7</td><td rowspan="1" colspan="1">(20.4–26.3)</td><td rowspan="1" colspan="1">22.6±2</td><td rowspan="1" colspan="1">(18.2–27.5)</td></tr><tr><td rowspan="1" colspan="1">
                  <bold>MGR</bold>
                </td><td rowspan="1" colspan="1">13.1</td><td rowspan="1" colspan="1">13.4±1.6</td><td rowspan="1" colspan="1">(9.1–16.6)</td><td rowspan="1" colspan="1">14.4±1.9</td><td rowspan="1" colspan="1">(11.9–16.6)</td><td rowspan="1" colspan="1">13.2±1.6</td><td rowspan="1" colspan="1">(9.1–15.1)</td></tr><tr><td rowspan="1" colspan="1">
                  <bold>LGR</bold>
                </td><td rowspan="1" colspan="1">15</td><td rowspan="1" colspan="1">14.5±1.4</td><td rowspan="1" colspan="1">(11.4–16.9)</td><td rowspan="1" colspan="1">15.7±1.2</td><td rowspan="1" colspan="1">(14.4–16.9)</td><td rowspan="1" colspan="1">14.3±1.3</td><td rowspan="1" colspan="1">(11.4–16.3)</td></tr><tr><td rowspan="1" colspan="1">
                  <bold>UA</bold>
                </td><td rowspan="1" colspan="1">19.7</td><td rowspan="1" colspan="1">18.1±1.6</td><td rowspan="1" colspan="1">(13.5–20.3)</td><td rowspan="1" colspan="1">18.5±1.6</td><td rowspan="1" colspan="1">(16.2–19.8)</td><td rowspan="1" colspan="1">18.1±1.6</td><td rowspan="1" colspan="1">(13.5–20.3)</td></tr><tr><td rowspan="1" colspan="1">
                  <bold>LA</bold>
                </td><td rowspan="1" colspan="1">36.7</td><td rowspan="1" colspan="1">34.9±1.7</td><td rowspan="1" colspan="1">(32.3–38.9)</td><td rowspan="1" colspan="1">35.9±2.1</td><td rowspan="1" colspan="1">(34–38.9)</td><td rowspan="1" colspan="1">34.8±1.7</td><td rowspan="1" colspan="1">(32.3–38.4)</td></tr><tr><td rowspan="1" colspan="2">
                  <bold>Meristic characters</bold>
                </td><td rowspan="1" colspan="1">
                  <bold>Mode</bold>
                </td><td rowspan="1" colspan="1">
                  <bold>Range</bold>
                </td><td rowspan="1" colspan="1">
                  <bold>Mode</bold>
                </td><td rowspan="1" colspan="1">
                  <bold>Range</bold>
                </td><td rowspan="1" colspan="1">
                  <bold>Mode</bold>
                </td><td rowspan="1" colspan="1">
                  <bold>Range</bold>
                </td></tr><tr><td rowspan="1" colspan="1">
                  <bold>PelvF unbranched</bold>
                </td><td rowspan="1" colspan="1">1</td><td rowspan="1" colspan="1">1</td><td rowspan="1" colspan="1">(1–1)</td><td rowspan="1" colspan="1">1</td><td rowspan="1" colspan="1">(1–1)</td><td rowspan="1" colspan="1">1</td><td rowspan="1" colspan="1">(1–1)</td></tr><tr><td rowspan="1" colspan="1">
                  <bold>PelvF branched</bold>
                </td><td rowspan="1" colspan="1">11</td><td rowspan="1" colspan="1">10</td><td rowspan="1" colspan="1">(9–12)</td><td rowspan="1" colspan="1">10</td><td rowspan="1" colspan="1">(10–11)</td><td rowspan="1" colspan="1">11</td><td rowspan="1" colspan="1">(9–12)</td></tr><tr><td rowspan="1" colspan="1">
                  <bold>PecF unbranched</bold>
                </td><td rowspan="1" colspan="1">1</td><td rowspan="1" colspan="1">1</td><td rowspan="1" colspan="1">(1–1)</td><td rowspan="1" colspan="1">1</td><td rowspan="1" colspan="1">(1–1)</td><td rowspan="1" colspan="1">1</td><td rowspan="1" colspan="1">(1–1)</td></tr><tr><td rowspan="1" colspan="1">
                  <bold>PecF branched</bold>
                </td><td rowspan="1" colspan="1">15</td><td rowspan="1" colspan="1">15</td><td rowspan="1" colspan="1">(13–16)</td><td rowspan="1" colspan="1">16</td><td rowspan="1" colspan="1">(15–16)</td><td rowspan="1" colspan="1">15</td><td rowspan="1" colspan="1">(13–16)</td></tr><tr><td rowspan="4" colspan="1">
                  <bold>Meristic characters</bold>
                </td><td rowspan="1" colspan="1">
                  <bold><italic><tp:taxon-name>
                    <tp:taxon-name-part taxon-name-part-type="genus" reg="Coregonus">C.</tp:taxon-name-part> <tp:taxon-name-part taxon-name-part-type="species" reg="acrinasus">acrinasus</tp:taxon-name-part></tp:taxon-name></italic></bold>
                </td><td rowspan="1" colspan="6">
                  <bold>Lake Thun</bold>
                </td></tr><tr><td rowspan="3" colspan="1">
                  <bold>Holotype</bold>
                </td><td rowspan="1" colspan="6">
                  <bold>Both sexes</bold>
                </td></tr><tr><td rowspan="1" colspan="2">
                  <bold><italic>N-total</italic> = 26</bold>
                </td><td rowspan="1" colspan="2">
                  <bold><italic>N-females</italic> = 4</bold>
                </td><td rowspan="1" colspan="2">
                  <bold><italic>N-males</italic> = 22</bold>
                </td></tr><tr><td rowspan="1" colspan="1">
                  <bold>Mode</bold>
                </td><td rowspan="1" colspan="1">
                  <bold>Range</bold>
                </td><td rowspan="1" colspan="1">
                  <bold>Mode</bold>
                </td><td rowspan="1" colspan="1">
                  <bold>Range</bold>
                </td><td rowspan="1" colspan="1">
                  <bold>Mode</bold>
                </td><td rowspan="1" colspan="1">
                  <bold>Range</bold>
                </td></tr><tr><td rowspan="1" colspan="1">
                  <bold>DF unbranched</bold>
                </td><td rowspan="1" colspan="1">3</td><td rowspan="1" colspan="1">4</td><td rowspan="1" colspan="1">(3–4)</td><td rowspan="1" colspan="1">3</td><td rowspan="1" colspan="1">(3–4)</td><td rowspan="1" colspan="1">4</td><td rowspan="1" colspan="1">(3–4)</td></tr><tr><td rowspan="1" colspan="1">
                  <bold>DF branched</bold>
                </td><td rowspan="1" colspan="1">12</td><td rowspan="1" colspan="1">10</td><td rowspan="1" colspan="1">(9–12)</td><td rowspan="1" colspan="1">11</td><td rowspan="1" colspan="1">(10–12)</td><td rowspan="1" colspan="1">10</td><td rowspan="1" colspan="1">(9–12)</td></tr><tr><td rowspan="1" colspan="1">
                  <bold>AF unbranched</bold>
                </td><td rowspan="1" colspan="1">3</td><td rowspan="1" colspan="1">3</td><td rowspan="1" colspan="1">(2–4)</td><td rowspan="1" colspan="1">3</td><td rowspan="1" colspan="1">(3–3)</td><td rowspan="1" colspan="1">3</td><td rowspan="1" colspan="1">(2–4)</td></tr><tr><td rowspan="1" colspan="1">
                  <bold>AF branched</bold>
                </td><td rowspan="1" colspan="1">13</td><td rowspan="1" colspan="1">11</td><td rowspan="1" colspan="1">(11–13)</td><td rowspan="1" colspan="1">12</td><td rowspan="1" colspan="1">(11–13)</td><td rowspan="1" colspan="1">11</td><td rowspan="1" colspan="1">(11–13)</td></tr><tr><td rowspan="1" colspan="1">
                  <bold>LS</bold>
                </td><td rowspan="1" colspan="1">80</td><td rowspan="1" colspan="1">84</td><td rowspan="1" colspan="1">(79–88)</td><td rowspan="1" colspan="1">85</td><td rowspan="1" colspan="1">(84–85)</td><td rowspan="1" colspan="1">80</td><td rowspan="1" colspan="1">(79–88)</td></tr><tr><td rowspan="1" colspan="1">
                  <bold>PDS</bold>
                </td><td rowspan="1" colspan="1">34</td><td rowspan="1" colspan="1">34</td><td rowspan="1" colspan="1">(33–42)</td><td rowspan="1" colspan="1">34</td><td rowspan="1" colspan="1">(34–41)</td><td rowspan="1" colspan="1">35</td><td rowspan="1" colspan="1">(33–42)</td></tr><tr><td rowspan="1" colspan="1">
                  <bold>TDS</bold>
                </td><td rowspan="1" colspan="1">10</td><td rowspan="1" colspan="1">10</td><td rowspan="1" colspan="1">(9–10)</td><td rowspan="1" colspan="1">10</td><td rowspan="1" colspan="1">(9–10)</td><td rowspan="1" colspan="1">10</td><td rowspan="1" colspan="1">(9–10)</td></tr><tr><td rowspan="1" colspan="1">
                  <bold>TAS</bold>
                </td><td rowspan="1" colspan="1">8</td><td rowspan="1" colspan="1">8</td><td rowspan="1" colspan="1">(8–9)</td><td rowspan="1" colspan="1">8</td><td rowspan="1" colspan="1">(8–8)</td><td rowspan="1" colspan="1">8</td><td rowspan="1" colspan="1">(8–9)</td></tr><tr><td rowspan="1" colspan="1">
                  <bold>TPS</bold>
                </td><td rowspan="1" colspan="1">9</td><td rowspan="1" colspan="1">8</td><td rowspan="1" colspan="1">(8–9)</td><td rowspan="1" colspan="1">9</td><td rowspan="1" colspan="1">(8–9)</td><td rowspan="1" colspan="1">8</td><td rowspan="1" colspan="1">(8–9)</td></tr><tr><td rowspan="1" colspan="1">
                  <bold>UGR</bold>
                </td><td rowspan="1" colspan="1">13</td><td rowspan="1" colspan="1">13</td><td rowspan="1" colspan="1">(10–15)</td><td rowspan="1" colspan="1">na</td><td rowspan="1" colspan="1">(10–15)</td><td rowspan="1" colspan="1">13</td><td rowspan="1" colspan="1">(10–14)</td></tr><tr><td rowspan="1" colspan="1">
                  <bold>LGR</bold>
                </td><td rowspan="1" colspan="1">20</td><td rowspan="1" colspan="1">24</td><td rowspan="1" colspan="1">(20–26)</td><td rowspan="1" colspan="1">24</td><td rowspan="1" colspan="1">(21–24)</td><td rowspan="1" colspan="1">24</td><td rowspan="1" colspan="1">(20–26)</td></tr><tr><td rowspan="1" colspan="1">
                  <bold>total GR</bold>
                </td><td rowspan="1" colspan="1">33</td><td rowspan="1" colspan="1">36</td><td rowspan="1" colspan="1">(30–40)</td><td rowspan="1" colspan="1">35</td><td rowspan="1" colspan="1">(34–36)</td><td rowspan="1" colspan="1">36</td><td rowspan="1" colspan="1">(30–40)</td></tr></tbody></table></table-wrap><table-wrap id="T12" position="float" orientation="portrait"><label>Table 12.</label><caption><p>Morphological and meristic data of <italic><tp:taxon-name><tp:taxon-name-part taxon-name-part-type="genus" reg="Coregonus">C.</tp:taxon-name-part> <tp:taxon-name-part taxon-name-part-type="species" reg="gutturosus">gutturosus</tp:taxon-name-part></tp:taxon-name></italic> Gmelin, 1818, <italic><tp:taxon-name><tp:taxon-name-part taxon-name-part-type="genus" reg="Coregonus">C.</tp:taxon-name-part> <tp:taxon-name-part taxon-name-part-type="species" reg="arenicolus">arenicolus</tp:taxon-name-part></tp:taxon-name></italic> Kottelat, 1997, <italic><tp:taxon-name><tp:taxon-name-part taxon-name-part-type="genus" reg="Coregonus">C.</tp:taxon-name-part> <tp:taxon-name-part taxon-name-part-type="species" reg="macrophthalmus">macrophthalmus</tp:taxon-name-part></tp:taxon-name></italic> Nüsslin, 1882 and <italic><tp:taxon-name><tp:taxon-name-part taxon-name-part-type="genus" reg="Coregonus">C.</tp:taxon-name-part> <tp:taxon-name-part taxon-name-part-type="species" reg="wartmanni">wartmanni</tp:taxon-name-part></tp:taxon-name></italic> Bloch, 1784 from Lake Constance. <italic><tp:taxon-name><tp:taxon-name-part taxon-name-part-type="genus" reg="Coregonus">Coregonus</tp:taxon-name-part> <tp:taxon-name-part taxon-name-part-type="species" reg="gutturosus">gutturosus</tp:taxon-name-part></tp:taxon-name></italic> Gmelin, 1818, non-types N = 10. <italic><tp:taxon-name><tp:taxon-name-part taxon-name-part-type="genus" reg="Coregonus">Coregonus</tp:taxon-name-part> <tp:taxon-name-part taxon-name-part-type="species" reg="arenicolus">arenicolus</tp:taxon-name-part></tp:taxon-name></italic> Kottelat, 1997, holotype, NMBE-1076223 (Eawag-239–1), sex unknown; paratypes N = 3. <italic><tp:taxon-name><tp:taxon-name-part taxon-name-part-type="genus" reg="Coregonus">Coregonus</tp:taxon-name-part> <tp:taxon-name-part taxon-name-part-type="species" reg="macrophthalmus">macrophthalmus</tp:taxon-name-part></tp:taxon-name></italic> Nüsslin, 1882, syntypes N = 7. <italic><tp:taxon-name><tp:taxon-name-part taxon-name-part-type="genus" reg="Coregonus">C.</tp:taxon-name-part> <tp:taxon-name-part taxon-name-part-type="species" reg="wartmanni">wartmanni</tp:taxon-name-part></tp:taxon-name></italic> Bloch, 1784, non- type, NMBE-1076206, female.</p></caption><table id="TID0E2RGO" rules="all"><tbody><tr><th rowspan="3" colspan="1">Morphological characters</th><th rowspan="1" colspan="3">
                  <italic><tp:taxon-name>
                  <tp:taxon-name-part taxon-name-part-type="genus" reg="Coregonus">C.</tp:taxon-name-part> <tp:taxon-name-part taxon-name-part-type="species" reg="gutturosus">gutturosus</tp:taxon-name-part></tp:taxon-name></italic>
                </th><th rowspan="1" colspan="4">
                  <italic><tp:taxon-name>
                  <tp:taxon-name-part taxon-name-part-type="genus" reg="Coregonus">C.</tp:taxon-name-part> <tp:taxon-name-part taxon-name-part-type="species" reg="arenicolus">arenicolus</tp:taxon-name-part></tp:taxon-name></italic>
                </th><th rowspan="1" colspan="3">
                  <italic><tp:taxon-name>
                  <tp:taxon-name-part taxon-name-part-type="genus" reg="Coregonus">C.</tp:taxon-name-part> <tp:taxon-name-part taxon-name-part-type="species" reg="macrophthalmus">macrophthalmus</tp:taxon-name-part></tp:taxon-name></italic>
                </th><th rowspan="1" colspan="1">
                  <italic><tp:taxon-name>
                  <tp:taxon-name-part taxon-name-part-type="genus" reg="Coregonus">C.</tp:taxon-name-part> <tp:taxon-name-part taxon-name-part-type="species" reg="wartmanni">wartmanni</tp:taxon-name-part></tp:taxon-name></italic>
                </th></tr><tr><th rowspan="1" colspan="3">Non-types (N=10)</th><th rowspan="2" colspan="1">Holotype</th><th rowspan="1" colspan="3">Paratypes (N=3)</th><th rowspan="1" colspan="3">Syntypes (N=7)</th><th rowspan="2" colspan="1">Non-type</th></tr><tr><th rowspan="1" colspan="1"><italic>N</italic> -total</th><th rowspan="1" colspan="1">Mean±StDev</th><th rowspan="1" colspan="1">Range</th><th rowspan="1" colspan="1"><italic>N</italic> -total</th><th rowspan="1" colspan="1">Mean±StDev</th><th rowspan="1" colspan="1">Range</th><th rowspan="1" colspan="1"><italic>N</italic> -total</th><th rowspan="1" colspan="1">Mean±StDev</th><th rowspan="1" colspan="1">Range</th></tr><tr><td rowspan="1" colspan="1">
                  <bold>SL (mm)</bold>
                </td><td rowspan="1" colspan="1">10</td><td rowspan="1" colspan="1">220.4±36.8</td><td rowspan="1" colspan="1">(169–292)</td><td rowspan="1" colspan="1">296.0</td><td rowspan="1" colspan="1">3</td><td rowspan="1" colspan="1">301.3±12.5</td><td rowspan="1" colspan="1">(289–314)</td><td rowspan="1" colspan="1">7</td><td rowspan="1" colspan="1">213.9±12.4</td><td rowspan="1" colspan="1">(193–235)</td><td rowspan="1" colspan="1">301</td></tr><tr><td rowspan="1" colspan="12">
                  <bold>Percentage of standard length</bold>
                </td></tr><tr><td rowspan="1" colspan="1">
                  <bold>PelvFB</bold>
                </td><td rowspan="1" colspan="1">10</td><td rowspan="1" colspan="1">4.1±0.2</td><td rowspan="1" colspan="1">(3.7–4.4)</td><td rowspan="1" colspan="1">3.9</td><td rowspan="1" colspan="1">3</td><td rowspan="1" colspan="1">4.4±0.3</td><td rowspan="1" colspan="1">(3.9–4.6)</td><td rowspan="1" colspan="1">7</td><td rowspan="1" colspan="1">3.8±0.3</td><td rowspan="1" colspan="1">(3.3–4.2)</td><td rowspan="1" colspan="1">3.8</td></tr><tr><td rowspan="1" colspan="1">
                  <bold>PelvFS</bold>
                </td><td rowspan="1" colspan="1">10</td><td rowspan="1" colspan="1">6.1±0.4</td><td rowspan="1" colspan="1">(5.3–6.7)</td><td rowspan="1" colspan="1">5.4</td><td rowspan="1" colspan="1">3</td><td rowspan="1" colspan="1">5.7±0.5</td><td rowspan="1" colspan="1">(5.2–6.1)</td><td rowspan="1" colspan="1">7</td><td rowspan="1" colspan="1">5.7±0.7</td><td rowspan="1" colspan="1">(4.8–6.9)</td><td rowspan="1" colspan="1">6.5</td></tr><tr><td rowspan="1" colspan="1">
                  <bold>PelvF</bold>
                </td><td rowspan="1" colspan="1">10</td><td rowspan="1" colspan="1">17.1±1.2</td><td rowspan="1" colspan="1">(15.4–19.1)</td><td rowspan="1" colspan="1">17.3</td><td rowspan="1" colspan="1">3</td><td rowspan="1" colspan="1">17.3±0.7</td><td rowspan="1" colspan="1">(16.8–18.1)</td><td rowspan="1" colspan="1">7</td><td rowspan="1" colspan="1">16.5±0.9</td><td rowspan="1" colspan="1">(15.2–17.6)</td><td rowspan="1" colspan="1">15.4</td></tr><tr><td rowspan="1" colspan="1">
                  <bold>PecFB</bold>
                </td><td rowspan="1" colspan="1">10</td><td rowspan="1" colspan="1">3.4±0.3</td><td rowspan="1" colspan="1">(2.9–3.9)</td><td rowspan="1" colspan="1">3.3</td><td rowspan="1" colspan="1">3</td><td rowspan="1" colspan="1">3.4±0.2</td><td rowspan="1" colspan="1">(3.2–3.5)</td><td rowspan="1" colspan="1">7</td><td rowspan="1" colspan="1">3.2±0.4</td><td rowspan="1" colspan="1">(2.8–3.9)</td><td rowspan="1" colspan="1">3</td></tr><tr><td rowspan="1" colspan="1">
                  <bold>PecF1</bold>
                </td><td rowspan="1" colspan="1">10</td><td rowspan="1" colspan="1">16.8±1.1</td><td rowspan="1" colspan="1">(14.8–18.9)</td><td rowspan="1" colspan="1">14.4</td><td rowspan="1" colspan="1">3</td><td rowspan="1" colspan="1">16.8±0.5</td><td rowspan="1" colspan="1">(14.4–17.2)</td><td rowspan="1" colspan="1">7</td><td rowspan="1" colspan="1">16.4±1.2</td><td rowspan="1" colspan="1">(15.1–18.1)</td><td rowspan="1" colspan="1">16</td></tr><tr><td rowspan="1" colspan="1">
                  <bold>PecF2</bold>
                </td><td rowspan="1" colspan="1">10</td><td rowspan="1" colspan="1">18.2±1.5</td><td rowspan="1" colspan="1">(16.8–20.3)</td><td rowspan="1" colspan="1">15.7</td><td rowspan="1" colspan="1">3</td><td rowspan="1" colspan="1">17.4±0.8</td><td rowspan="1" colspan="1">(15.7–18)</td><td rowspan="1" colspan="1">7</td><td rowspan="1" colspan="1">17.1±1</td><td rowspan="1" colspan="1">(15.6–18.4)</td><td rowspan="1" colspan="1">17</td></tr><tr><td rowspan="1" colspan="1">
                  <bold>DFB</bold>
                </td><td rowspan="1" colspan="1">10</td><td rowspan="1" colspan="1">11.9±0.7</td><td rowspan="1" colspan="1">(10.7–12.8)</td><td rowspan="1" colspan="1">12.2</td><td rowspan="1" colspan="1">3</td><td rowspan="1" colspan="1">12.2±1.1</td><td rowspan="1" colspan="1">(11.0–13.1)</td><td rowspan="1" colspan="1">7</td><td rowspan="1" colspan="1">11.6±0.7</td><td rowspan="1" colspan="1">(10.8–12.4)</td><td rowspan="1" colspan="1">11.2</td></tr><tr><td rowspan="1" colspan="1">
                  <bold>DFAe</bold>
                </td><td rowspan="1" colspan="1">10</td><td rowspan="1" colspan="1">19.3±1.3</td><td rowspan="1" colspan="1">(17.6–21.6)</td><td rowspan="1" colspan="1">18.9</td><td rowspan="1" colspan="1">3</td><td rowspan="1" colspan="1">19.2±1.2</td><td rowspan="1" colspan="1">(18.0–20.3)</td><td rowspan="1" colspan="1">7</td><td rowspan="1" colspan="1">18.2±1.2</td><td rowspan="1" colspan="1">(16.6–19.6)</td><td rowspan="1" colspan="1">16.6</td></tr><tr><td rowspan="1" colspan="1">
                  <bold>DFAd</bold>
                </td><td rowspan="1" colspan="1">10</td><td rowspan="1" colspan="1">20.4±1.1</td><td rowspan="1" colspan="1">(19.0–22.2)</td><td rowspan="1" colspan="1">20.2</td><td rowspan="1" colspan="1">3</td><td rowspan="1" colspan="1">20.5±1.3</td><td rowspan="1" colspan="1">(19.3–21.9)</td><td rowspan="1" colspan="1">7</td><td rowspan="1" colspan="1">19.2±1.3</td><td rowspan="1" colspan="1">(17.2–20.5)</td><td rowspan="1" colspan="1">18.2</td></tr><tr><td rowspan="1" colspan="1">
                  <bold>DFPe</bold>
                </td><td rowspan="1" colspan="1">10</td><td rowspan="1" colspan="1">5.5±0.7</td><td rowspan="1" colspan="1">(4.8–7.0)</td><td rowspan="1" colspan="1">5.2</td><td rowspan="1" colspan="1">3</td><td rowspan="1" colspan="1">5.5±0.2</td><td rowspan="1" colspan="1">(5.2–5.7)</td><td rowspan="1" colspan="1">7</td><td rowspan="1" colspan="1">5.2±0.6</td><td rowspan="1" colspan="1">(4.4–5.9)</td><td rowspan="1" colspan="1">4.6</td></tr><tr><td rowspan="1" colspan="1">
                  <bold>AFB</bold>
                </td><td rowspan="1" colspan="1">10</td><td rowspan="1" colspan="1">12.4±0.8</td><td rowspan="1" colspan="1">(11.4–13.4)</td><td rowspan="1" colspan="1">11.9</td><td rowspan="1" colspan="1">3</td><td rowspan="1" colspan="1">11.5±1.1</td><td rowspan="1" colspan="1">(10.7–12.7)</td><td rowspan="1" colspan="1">7</td><td rowspan="1" colspan="1">12.3±1.3</td><td rowspan="1" colspan="1">(10.6–14.2)</td><td rowspan="1" colspan="1">12.5</td></tr><tr><td rowspan="1" colspan="1">
                  <bold>AFAe</bold>
                </td><td rowspan="1" colspan="1">10</td><td rowspan="1" colspan="1">12.3±1.0</td><td rowspan="1" colspan="1">(10.7–13.9)</td><td rowspan="1" colspan="1">13.2</td><td rowspan="1" colspan="1">3</td><td rowspan="1" colspan="1">13.3±0.5</td><td rowspan="1" colspan="1">(12.9–13.8)</td><td rowspan="1" colspan="1">5</td><td rowspan="1" colspan="1">12.1±1.3</td><td rowspan="1" colspan="1">(10.8–13.9)</td><td rowspan="1" colspan="1">11.1</td></tr><tr><td rowspan="1" colspan="1">
                  <bold>AdFB</bold>
                </td><td rowspan="1" colspan="1">10</td><td rowspan="1" colspan="1">5.6±0.4</td><td rowspan="1" colspan="1">(4.9–6.1)</td><td rowspan="1" colspan="1">5.7</td><td rowspan="1" colspan="1">3</td><td rowspan="1" colspan="1">5.0±1.3</td><td rowspan="1" colspan="1">(3.7–6.2)</td><td rowspan="1" colspan="1">7</td><td rowspan="1" colspan="1">5.3±0.3</td><td rowspan="1" colspan="1">(4.9–5.8)</td><td rowspan="1" colspan="1">4</td></tr><tr><td rowspan="1" colspan="1">
                  <bold>CF</bold>
                </td><td rowspan="1" colspan="1">9</td><td rowspan="1" colspan="1">23.2±1.9</td><td rowspan="1" colspan="1">(20.8–25.6)</td><td rowspan="1" colspan="1">na</td><td rowspan="1" colspan="1">2</td><td rowspan="1" colspan="1">24±0.1</td><td rowspan="1" colspan="1">(24–24.1)</td><td rowspan="1" colspan="1">3</td><td rowspan="1" colspan="1">22.6±1.2</td><td rowspan="1" colspan="1">(21.8–24)</td><td rowspan="1" colspan="1">23.8</td></tr><tr><td rowspan="1" colspan="1">
                  <bold>CD</bold>
                </td><td rowspan="1" colspan="1">10</td><td rowspan="1" colspan="1">7.4±0.4</td><td rowspan="1" colspan="1">(6.7–8.2)</td><td rowspan="1" colspan="1">7.7</td><td rowspan="1" colspan="1">3</td><td rowspan="1" colspan="1">8.1±0.1</td><td rowspan="1" colspan="1">(7.7–8.2)</td><td rowspan="1" colspan="1">7</td><td rowspan="1" colspan="1">7.4±0.4</td><td rowspan="1" colspan="1">(6.9–8)</td><td rowspan="1" colspan="1">7.4</td></tr><tr><td rowspan="1" colspan="1">
                  <bold>CL</bold>
                </td><td rowspan="1" colspan="1">10</td><td rowspan="1" colspan="1">12.9±0.8</td><td rowspan="1" colspan="1">(11.5–13.9)</td><td rowspan="1" colspan="1">14.4</td><td rowspan="1" colspan="1">3</td><td rowspan="1" colspan="1">12.9±0.8</td><td rowspan="1" colspan="1">(12.0–14.4)</td><td rowspan="1" colspan="1">7</td><td rowspan="1" colspan="1">13.8±1.3</td><td rowspan="1" colspan="1">(12.4–16.5)</td><td rowspan="1" colspan="1">13.2</td></tr><tr><td rowspan="1" colspan="1">
                  <bold>PAdC</bold>
                </td><td rowspan="1" colspan="1">10</td><td rowspan="1" colspan="1">18.5±0.6</td><td rowspan="1" colspan="1">(17.4–19.3)</td><td rowspan="1" colspan="1">19.6</td><td rowspan="1" colspan="1">3</td><td rowspan="1" colspan="1">17.2±2.2</td><td rowspan="1" colspan="1">(14.6–19.6)</td><td rowspan="1" colspan="1">7</td><td rowspan="1" colspan="1">18.9±1.1</td><td rowspan="1" colspan="1">(17.6–20.2)</td><td rowspan="1" colspan="1">17.8</td></tr><tr><td rowspan="1" colspan="1">
                  <bold>DHL</bold>
                </td><td rowspan="1" colspan="1">10</td><td rowspan="1" colspan="1">16.8±0.8</td><td rowspan="1" colspan="1">(15.4–18.1)</td><td rowspan="1" colspan="1">15.1</td><td rowspan="1" colspan="1">3</td><td rowspan="1" colspan="1">15.1±0.2</td><td rowspan="1" colspan="1">(14.8–15.3)</td><td rowspan="1" colspan="1">7</td><td rowspan="1" colspan="1">15.7±0.8</td><td rowspan="1" colspan="1">(14.4–16.5)</td><td rowspan="1" colspan="1">14.5</td></tr><tr><td rowspan="1" colspan="1">
                  <bold>PreP</bold>
                </td><td rowspan="1" colspan="1">10</td><td rowspan="1" colspan="1">52.7±1.4</td><td rowspan="1" colspan="1">(50.4–54.1)</td><td rowspan="1" colspan="1">49.5</td><td rowspan="1" colspan="1">3</td><td rowspan="1" colspan="1">50.6±0.5</td><td rowspan="1" colspan="1">(49.5–51.0)</td><td rowspan="1" colspan="1">7</td><td rowspan="1" colspan="1">51.7±1.7</td><td rowspan="1" colspan="1">(48.1–53.1)</td><td rowspan="1" colspan="1">50.7</td></tr><tr><td rowspan="1" colspan="1">
                  <bold>PreA</bold>
                </td><td rowspan="1" colspan="1">10</td><td rowspan="1" colspan="1">77.9±1.4</td><td rowspan="1" colspan="1">(76.0–80.4)</td><td rowspan="1" colspan="1">75.0</td><td rowspan="1" colspan="1">3</td><td rowspan="1" colspan="1">79.2±0.9</td><td rowspan="1" colspan="1">(75.0–80.3)</td><td rowspan="1" colspan="1">7</td><td rowspan="1" colspan="1">76.8±0.9</td><td rowspan="1" colspan="1">(75.7–78.3)</td><td rowspan="1" colspan="1">77.4</td></tr><tr><td rowspan="1" colspan="1">
                  <bold>PreD</bold>
                </td><td rowspan="1" colspan="1">10</td><td rowspan="1" colspan="1">48.4±0.9</td><td rowspan="1" colspan="1">(46.8–49.6)</td><td rowspan="1" colspan="1">47.9</td><td rowspan="1" colspan="1">3</td><td rowspan="1" colspan="1">49.2±0.5</td><td rowspan="1" colspan="1">(47.9–49.6)</td><td rowspan="1" colspan="1">7</td><td rowspan="1" colspan="1">47±1</td><td rowspan="1" colspan="1">(45.8–48.5)</td><td rowspan="1" colspan="1">47.3</td></tr><tr><td rowspan="1" colspan="1">
                  <bold>BD</bold>
                </td><td rowspan="1" colspan="1">10</td><td rowspan="1" colspan="1">25.9±1.9</td><td rowspan="1" colspan="1">(22.9–29.6)</td><td rowspan="1" colspan="1">24.4</td><td rowspan="1" colspan="1">3</td><td rowspan="1" colspan="1">26.2±0.8</td><td rowspan="1" colspan="1">(24.4–27.1)</td><td rowspan="1" colspan="1">7</td><td rowspan="1" colspan="1">23.5±1.9</td><td rowspan="1" colspan="1">(21.0–26.9)</td><td rowspan="1" colspan="1">23.5</td></tr><tr><td rowspan="1" colspan="1">
                  <bold>PostD</bold>
                </td><td rowspan="1" colspan="1">10</td><td rowspan="1" colspan="1">43±1.5</td><td rowspan="1" colspan="1">(40.6–45.4)</td><td rowspan="1" colspan="1">44.8</td><td rowspan="1" colspan="1">3</td><td rowspan="1" colspan="1">42.2±1.7</td><td rowspan="1" colspan="1">(40.4–44.8)</td><td rowspan="1" colspan="1">7</td><td rowspan="1" colspan="1">43±1.4</td><td rowspan="1" colspan="1">(41.6–45.7)</td><td rowspan="1" colspan="1">44</td></tr><tr><td rowspan="1" colspan="1">
                  <bold>TL</bold>
                </td><td rowspan="1" colspan="1">9</td><td rowspan="1" colspan="1">120.2±3</td><td rowspan="1" colspan="1">(115.1–124.3)</td><td rowspan="1" colspan="1">na</td><td rowspan="1" colspan="1">2</td><td rowspan="1" colspan="1">121.5±2.9</td><td rowspan="1" colspan="1">(119.4–123.5)</td><td rowspan="1" colspan="1">3</td><td rowspan="1" colspan="1">119.2±0.7</td><td rowspan="1" colspan="1">(118.9–120)</td><td rowspan="1" colspan="1">120.6</td></tr><tr><td rowspan="1" colspan="1">
                  <bold>HL (mm)</bold>
                </td><td rowspan="1" colspan="1">10</td><td rowspan="1" colspan="1">50.3±7.1</td><td rowspan="1" colspan="1">(41.6–62.4)</td><td rowspan="1" colspan="1">61.8</td><td rowspan="1" colspan="1">3</td><td rowspan="1" colspan="1">63.7±3.9</td><td rowspan="1" colspan="1">(59.6–67.2)</td><td rowspan="1" colspan="1">7</td><td rowspan="1" colspan="1">47.5±3.2</td><td rowspan="1" colspan="1">(42.6–51.3)</td><td rowspan="1" colspan="1">64.7</td></tr><tr><td rowspan="1" colspan="12">
                  <bold>Percentage of head length</bold>
                </td></tr><tr><td rowspan="1" colspan="1">
                  <bold>SN</bold>
                </td><td rowspan="1" colspan="1">10</td><td rowspan="1" colspan="1">22.4±0.7</td><td rowspan="1" colspan="1">(21.1–23.1)</td><td rowspan="1" colspan="1">23.4</td><td rowspan="1" colspan="1">3</td><td rowspan="1" colspan="1">23.4±1.6</td><td rowspan="1" colspan="1">(21.6–24.6)</td><td rowspan="1" colspan="1">7</td><td rowspan="1" colspan="1">21.7±2.7</td><td rowspan="1" colspan="1">(18–25.6)</td><td rowspan="1" colspan="1">24</td></tr><tr><td rowspan="1" colspan="1">
                  <bold>ED</bold>
                </td><td rowspan="1" colspan="1">10</td><td rowspan="1" colspan="1">21.1±1.4</td><td rowspan="1" colspan="1">(19.4–23)</td><td rowspan="1" colspan="1">19.6</td><td rowspan="1" colspan="1">3</td><td rowspan="1" colspan="1">17.7±0.4</td><td rowspan="1" colspan="1">(17.3–19.6)</td><td rowspan="1" colspan="1">7</td><td rowspan="1" colspan="1">24.1±1.7</td><td rowspan="1" colspan="1">(21.3–26.1)</td><td rowspan="1" colspan="1">18.9</td></tr><tr><td rowspan="1" colspan="1">
                  <bold>EC</bold>
                </td><td rowspan="1" colspan="1">10</td><td rowspan="1" colspan="1">26.9±1.2</td><td rowspan="1" colspan="1">(25.4–29.3)</td><td rowspan="1" colspan="1">25.7</td><td rowspan="1" colspan="1">3</td><td rowspan="1" colspan="1">25±0.8</td><td rowspan="1" colspan="1">(24.1–25.7)</td><td rowspan="1" colspan="1">7</td><td rowspan="1" colspan="1">28.9±2</td><td rowspan="1" colspan="1">(25.4–30.8)</td><td rowspan="1" colspan="1">23.9</td></tr><tr><td rowspan="1" colspan="1">
                  <bold>EH</bold>
                </td><td rowspan="1" colspan="1">10</td><td rowspan="1" colspan="1">21.3±0.6</td><td rowspan="1" colspan="1">(20.5–22.6)</td><td rowspan="1" colspan="1">20.8</td><td rowspan="1" colspan="1">3</td><td rowspan="1" colspan="1">19.6±0.9</td><td rowspan="1" colspan="1">(18.8–20.8)</td><td rowspan="1" colspan="1">7</td><td rowspan="1" colspan="1">23.2±2.1</td><td rowspan="1" colspan="1">(19.5–25.6)</td><td rowspan="1" colspan="1">19</td></tr><tr><td rowspan="1" colspan="1">
                  <bold>ES</bold>
                </td><td rowspan="1" colspan="1">10</td><td rowspan="1" colspan="1">4.8±0.7</td><td rowspan="1" colspan="1">(3.5–5.6)</td><td rowspan="1" colspan="1">4.9</td><td rowspan="1" colspan="1">3</td><td rowspan="1" colspan="1">5.2±0.5</td><td rowspan="1" colspan="1">(4.6–5.5)</td><td rowspan="1" colspan="1">7</td><td rowspan="1" colspan="1">3.9±0.8</td><td rowspan="1" colspan="1">(2.7–4.6)</td><td rowspan="1" colspan="1">5.1</td></tr><tr><td rowspan="1" colspan="1">
                  <bold>PostO</bold>
                </td><td rowspan="1" colspan="1">10</td><td rowspan="1" colspan="1">52.8±1</td><td rowspan="1" colspan="1">(51.5–54.4)</td><td rowspan="1" colspan="1">55.7</td><td rowspan="1" colspan="1">3</td><td rowspan="1" colspan="1">54±1</td><td rowspan="1" colspan="1">(53–55.7)</td><td rowspan="1" colspan="1">7</td><td rowspan="1" colspan="1">50.2±1.9</td><td rowspan="1" colspan="1">(48.5–53.2)</td><td rowspan="1" colspan="1">53.4</td></tr><tr><td rowspan="1" colspan="1">
                  <bold>HD</bold>
                </td><td rowspan="1" colspan="1">10</td><td rowspan="1" colspan="1">74.2±3.2</td><td rowspan="1" colspan="1">(69.9–80.6)</td><td rowspan="1" colspan="1">68.2</td><td rowspan="1" colspan="1">3</td><td rowspan="1" colspan="1">72.6±3</td><td rowspan="1" colspan="1">(68.2–75)</td><td rowspan="1" colspan="1">7</td><td rowspan="1" colspan="1">68.6±4.8</td><td rowspan="1" colspan="1">(61.6–76.3)</td><td rowspan="1" colspan="1">67.6</td></tr><tr><td rowspan="1" colspan="1">
                  <bold>MW</bold>
                </td><td rowspan="1" colspan="1">10</td><td rowspan="1" colspan="1">9.8±0.6</td><td rowspan="1" colspan="1">(9–11.2)</td><td rowspan="1" colspan="1">10.4</td><td rowspan="1" colspan="1">3</td><td rowspan="1" colspan="1">10.5±0.5</td><td rowspan="1" colspan="1">(10–11)</td><td rowspan="1" colspan="1">6</td><td rowspan="1" colspan="1">10.1±0.8</td><td rowspan="1" colspan="1">(8.7–11.1)</td><td rowspan="1" colspan="1">10.6</td></tr><tr><td rowspan="1" colspan="1">
                  <bold>UJ</bold>
                </td><td rowspan="1" colspan="1">10</td><td rowspan="1" colspan="1">26.8±1.2</td><td rowspan="1" colspan="1">(24.6–29)</td><td rowspan="1" colspan="1">27.2</td><td rowspan="1" colspan="1">3</td><td rowspan="1" colspan="1">29.3±1</td><td rowspan="1" colspan="1">(27.2–30.1)</td><td rowspan="1" colspan="1">7</td><td rowspan="1" colspan="1">30.3±2.3</td><td rowspan="1" colspan="1">(26.7–33.8)</td><td rowspan="1" colspan="1">28.8</td></tr><tr><td rowspan="1" colspan="1">
                  <bold>LJ</bold>
                </td><td rowspan="1" colspan="1">10</td><td rowspan="1" colspan="1">36.6±1.4</td><td rowspan="1" colspan="1">(34.3–39.1)</td><td rowspan="1" colspan="1">37.8</td><td rowspan="1" colspan="1">3</td><td rowspan="1" colspan="1">38.7±0.6</td><td rowspan="1" colspan="1">(37.8–39.1)</td><td rowspan="1" colspan="1">7</td><td rowspan="1" colspan="1">42.2±2</td><td rowspan="1" colspan="1">(40–44.4)</td><td rowspan="1" colspan="1">43.5</td></tr><tr><td rowspan="1" colspan="1">
                  <bold>M</bold>
                </td><td rowspan="1" colspan="1">10</td><td rowspan="1" colspan="1">18.9±1.3</td><td rowspan="1" colspan="1">(17.3–21.7)</td><td rowspan="1" colspan="1">21.1</td><td rowspan="1" colspan="1">3</td><td rowspan="1" colspan="1">19.7±0.9</td><td rowspan="1" colspan="1">(18.6–21.1)</td><td rowspan="1" colspan="1">5</td><td rowspan="1" colspan="1">23.1±1.9</td><td rowspan="1" colspan="1">(20.1–24.7)</td><td rowspan="1" colspan="1">22</td></tr><tr><td rowspan="1" colspan="1">
                  <bold>SD</bold>
                </td><td rowspan="1" colspan="1">10</td><td rowspan="1" colspan="1">10.2±0.8</td><td rowspan="1" colspan="1">(9.3–11.9)</td><td rowspan="1" colspan="1">9.7</td><td rowspan="1" colspan="1">3</td><td rowspan="1" colspan="1">10.9±1.3</td><td rowspan="1" colspan="1">(9.7–12.3)</td><td rowspan="1" colspan="1">7</td><td rowspan="1" colspan="1">7.4±1.2</td><td rowspan="1" colspan="1">(5.5–9.5)</td><td rowspan="1" colspan="1">6.8</td></tr><tr><td rowspan="1" colspan="1">
                  <bold>SW</bold>
                </td><td rowspan="1" colspan="1">10</td><td rowspan="1" colspan="1">15.1±1.6</td><td rowspan="1" colspan="1">(12.3–17.6)</td><td rowspan="1" colspan="1">14.9</td><td rowspan="1" colspan="1">3</td><td rowspan="1" colspan="1">17.8±0.7</td><td rowspan="1" colspan="1">(14.9–18.5)</td><td rowspan="1" colspan="1">7</td><td rowspan="1" colspan="1">15.6±1.2</td><td rowspan="1" colspan="1">(14.1–17.4)</td><td rowspan="1" colspan="1">15</td></tr><tr><td rowspan="1" colspan="1">
                  <bold>HW</bold>
                </td><td rowspan="1" colspan="1">10</td><td rowspan="1" colspan="1">56.1±4.3</td><td rowspan="1" colspan="1">(46.7–62.3)</td><td rowspan="1" colspan="1">51.8</td><td rowspan="1" colspan="1">3</td><td rowspan="1" colspan="1">50.8±0.5</td><td rowspan="1" colspan="1">(50.5–51.8)</td><td rowspan="1" colspan="1">7</td><td rowspan="1" colspan="1">41.6±1.5</td><td rowspan="1" colspan="1">(39.3–43.3)</td><td rowspan="1" colspan="1">45.5</td></tr><tr><td rowspan="1" colspan="1">
                  <bold>IOW</bold>
                </td><td rowspan="1" colspan="1">10</td><td rowspan="1" colspan="1">28.4±1.7</td><td rowspan="1" colspan="1">(26.2–31.6)</td><td rowspan="1" colspan="1">29.6</td><td rowspan="1" colspan="1">3</td><td rowspan="1" colspan="1">29.7±1</td><td rowspan="1" colspan="1">(28.8–30.8)</td><td rowspan="1" colspan="1">7</td><td rowspan="1" colspan="1">26.1±1.6</td><td rowspan="1" colspan="1">(23.8–28.9)</td><td rowspan="1" colspan="1">24.2</td></tr><tr><td rowspan="1" colspan="1">
                  <bold>INW</bold>
                </td><td rowspan="1" colspan="1">10</td><td rowspan="1" colspan="1">11.9±0.7</td><td rowspan="1" colspan="1">(10.7–12.7)</td><td rowspan="1" colspan="1">12.0</td><td rowspan="1" colspan="1">3</td><td rowspan="1" colspan="1">13.7±0.1</td><td rowspan="1" colspan="1">(12–13.8)</td><td rowspan="1" colspan="1">5</td><td rowspan="1" colspan="1">11.9±1.3</td><td rowspan="1" colspan="1">(10.7–14.1)</td><td rowspan="1" colspan="1">12.7</td></tr><tr><td rowspan="1" colspan="1">
                  <bold>LJW</bold>
                </td><td rowspan="1" colspan="1">10</td><td rowspan="1" colspan="1">7.7±1</td><td rowspan="1" colspan="1">(6.8–9.9)</td><td rowspan="1" colspan="1">7.8</td><td rowspan="1" colspan="1">3</td><td rowspan="1" colspan="1">8.1±0.3</td><td rowspan="1" colspan="1">(7.8–8.5)</td><td rowspan="1" colspan="1">5</td><td rowspan="1" colspan="1">7.8±1</td><td rowspan="1" colspan="1">(6.4–8.8)</td><td rowspan="1" colspan="1">8.1</td></tr><tr><td rowspan="1" colspan="1">
                  <bold>UJW</bold>
                </td><td rowspan="1" colspan="1">10</td><td rowspan="1" colspan="1">25.2±1.2</td><td rowspan="1" colspan="1">(23.1–26.8)</td><td rowspan="1" colspan="1">24.9</td><td rowspan="1" colspan="1">3</td><td rowspan="1" colspan="1">26.4±0.8</td><td rowspan="1" colspan="1">(24.9–27.2)</td><td rowspan="1" colspan="1">7</td><td rowspan="1" colspan="1">21.6±1.9</td><td rowspan="1" colspan="1">(18.6–24.6)</td><td rowspan="1" colspan="1">22.7</td></tr><tr><td rowspan="1" colspan="1">
                  <bold>MGR</bold>
                </td><td rowspan="1" colspan="1">9</td><td rowspan="1" colspan="1">6.9±1.3</td><td rowspan="1" colspan="1">(4.1–8.7)</td><td rowspan="1" colspan="1">9.9</td><td rowspan="1" colspan="1">2</td><td rowspan="1" colspan="1">10.2±0.6</td><td rowspan="1" colspan="1">(9.8–10.6)</td><td rowspan="1" colspan="1">4</td><td rowspan="1" colspan="1">12.5±1.4</td><td rowspan="1" colspan="1">(11.6–14.7)</td><td rowspan="1" colspan="1">10.8</td></tr><tr><td rowspan="1" colspan="1">
                  <bold>LGR</bold>
                </td><td rowspan="1" colspan="1">9</td><td rowspan="1" colspan="1">8.2±1.4</td><td rowspan="1" colspan="1">(6.7–10.6)</td><td rowspan="1" colspan="1">10.9</td><td rowspan="1" colspan="1">2</td><td rowspan="1" colspan="1">11.5±0.6</td><td rowspan="1" colspan="1">(10.9–12)</td><td rowspan="1" colspan="1">4</td><td rowspan="1" colspan="1">14.6±1.2</td><td rowspan="1" colspan="1">(13.3–16.1)</td><td rowspan="1" colspan="1">11.3</td></tr><tr><td rowspan="1" colspan="1">
                  <bold>UA</bold>
                </td><td rowspan="1" colspan="1">na</td><td rowspan="1" colspan="1">na</td><td rowspan="1" colspan="1">na</td><td rowspan="1" colspan="1">na</td><td rowspan="1" colspan="1">na</td><td rowspan="1" colspan="1">na</td><td rowspan="1" colspan="1">na</td><td rowspan="1" colspan="1">na</td><td rowspan="1" colspan="1">na</td><td rowspan="1" colspan="1">na</td><td rowspan="1" colspan="1">na</td></tr><tr><td rowspan="1" colspan="1">
                  <bold>LA</bold>
                </td><td rowspan="1" colspan="1">na</td><td rowspan="1" colspan="1">na</td><td rowspan="1" colspan="1">na</td><td rowspan="1" colspan="1">na</td><td rowspan="1" colspan="1">na</td><td rowspan="1" colspan="1">na</td><td rowspan="1" colspan="1">na</td><td rowspan="1" colspan="1">na</td><td rowspan="1" colspan="1">na</td><td rowspan="1" colspan="1">na</td><td rowspan="1" colspan="1">na</td></tr><tr><td rowspan="1" colspan="1">
                  <bold>Meristic character</bold>
                </td><td rowspan="1" colspan="1">
                  <bold><italic>N</italic>-total</bold>
                </td><td rowspan="1" colspan="1">
                  <bold>Mode</bold>
                </td><td rowspan="1" colspan="1">
                  <bold>Range</bold>
                </td><td rowspan="1" colspan="1"/><td rowspan="1" colspan="1">
                  <bold><italic>N</italic>-total</bold>
                </td><td rowspan="1" colspan="1">
                  <bold>Mode</bold>
                </td><td rowspan="1" colspan="1">
                  <bold>Range</bold>
                </td><td rowspan="1" colspan="1">
                  <bold><italic>N</italic>-total</bold>
                </td><td rowspan="1" colspan="1">
                  <bold>Mode</bold>
                </td><td rowspan="1" colspan="1">
                  <bold>Range</bold>
                </td><td rowspan="1" colspan="1"/></tr><tr><td rowspan="1" colspan="1">
                  <bold>PelvF nbranched</bold>
                </td><td rowspan="1" colspan="1">10</td><td rowspan="1" colspan="1">1</td><td rowspan="1" colspan="1">(1–1)</td><td rowspan="1" colspan="1">1</td><td rowspan="1" colspan="1">3</td><td rowspan="1" colspan="1">1</td><td rowspan="1" colspan="1">(1–1)</td><td rowspan="1" colspan="1">7</td><td rowspan="1" colspan="1">1</td><td rowspan="1" colspan="1">(1–1)</td><td rowspan="1" colspan="1">1</td></tr><tr><td rowspan="1" colspan="1">
                  <bold>PelvF branched</bold>
                </td><td rowspan="1" colspan="1">10</td><td rowspan="1" colspan="1">11</td><td rowspan="1" colspan="1">(9–11)</td><td rowspan="1" colspan="1">11</td><td rowspan="1" colspan="1">3</td><td rowspan="1" colspan="1">11</td><td rowspan="1" colspan="1">(11–11)</td><td rowspan="1" colspan="1">7</td><td rowspan="1" colspan="1">10</td><td rowspan="1" colspan="1">(10–11)</td><td rowspan="1" colspan="1">12</td></tr><tr><td rowspan="1" colspan="1">
                  <bold>PecF nbranched</bold>
                </td><td rowspan="1" colspan="1">10</td><td rowspan="1" colspan="1">1</td><td rowspan="1" colspan="1">(1–1)</td><td rowspan="1" colspan="1">1</td><td rowspan="1" colspan="1">3</td><td rowspan="1" colspan="1">1</td><td rowspan="1" colspan="1">(1–1)</td><td rowspan="1" colspan="1">7</td><td rowspan="1" colspan="1">1</td><td rowspan="1" colspan="1">(1–1)</td><td rowspan="1" colspan="1">1</td></tr><tr><td rowspan="1" colspan="1">
                  <bold>PecF branched</bold>
                </td><td rowspan="1" colspan="1">10</td><td rowspan="1" colspan="1">13</td><td rowspan="1" colspan="1">(12–14)</td><td rowspan="1" colspan="1">12</td><td rowspan="1" colspan="1">3</td><td rowspan="1" colspan="1">12</td><td rowspan="1" colspan="1">(12–14)</td><td rowspan="1" colspan="1">7</td><td rowspan="1" colspan="1">15</td><td rowspan="1" colspan="1">(14–15)</td><td rowspan="1" colspan="1">16</td></tr><tr><td rowspan="1" colspan="1">
                  <bold>DF unbranched</bold>
                </td><td rowspan="1" colspan="1">10</td><td rowspan="1" colspan="1">4</td><td rowspan="1" colspan="1">(3–4)</td><td rowspan="1" colspan="1">4</td><td rowspan="1" colspan="1">3</td><td rowspan="1" colspan="1">4</td><td rowspan="1" colspan="1">(4–4)</td><td rowspan="1" colspan="1">7</td><td rowspan="1" colspan="1">4</td><td rowspan="1" colspan="1">(4–4)</td><td rowspan="1" colspan="1">4</td></tr><tr><td rowspan="1" colspan="1">
                  <bold>DF branched</bold>
                </td><td rowspan="1" colspan="1">10</td><td rowspan="1" colspan="1">10</td><td rowspan="1" colspan="1">(9–10)</td><td rowspan="1" colspan="1">9</td><td rowspan="1" colspan="1">3</td><td rowspan="1" colspan="1">10</td><td rowspan="1" colspan="1">(9–10)</td><td rowspan="1" colspan="1">7</td><td rowspan="1" colspan="1">9</td><td rowspan="1" colspan="1">(9–10)</td><td rowspan="1" colspan="1">10</td></tr><tr><td rowspan="1" colspan="1">
                  <bold>AF unbranched</bold>
                </td><td rowspan="1" colspan="1">10</td><td rowspan="1" colspan="1">3</td><td rowspan="1" colspan="1">(3–4)</td><td rowspan="1" colspan="1">3</td><td rowspan="1" colspan="1">3</td><td rowspan="1" colspan="1">3</td><td rowspan="1" colspan="1">(3–3)</td><td rowspan="1" colspan="1">7</td><td rowspan="1" colspan="1">3</td><td rowspan="1" colspan="1">(3–4)</td><td rowspan="1" colspan="1">4</td></tr><tr><td rowspan="1" colspan="1">
                  <bold>AF branched</bold>
                </td><td rowspan="1" colspan="1">10</td><td rowspan="1" colspan="1">11</td><td rowspan="1" colspan="1">(10–12)</td><td rowspan="1" colspan="1">10</td><td rowspan="1" colspan="1">3</td><td rowspan="1" colspan="1">10</td><td rowspan="1" colspan="1">(10–11)</td><td rowspan="1" colspan="1">7</td><td rowspan="1" colspan="1">11</td><td rowspan="1" colspan="1">(10–13)</td><td rowspan="1" colspan="1">13</td></tr><tr><td rowspan="1" colspan="1">
                  <bold>LS</bold>
                </td><td rowspan="1" colspan="1">10</td><td rowspan="1" colspan="1">78</td><td rowspan="1" colspan="1">(76–82)</td><td rowspan="1" colspan="1">82</td><td rowspan="1" colspan="1">3</td><td rowspan="1" colspan="1">na</td><td rowspan="1" colspan="1">(82–90)</td><td rowspan="1" colspan="1">7</td><td rowspan="1" colspan="1">80</td><td rowspan="1" colspan="1">(73–80)</td><td rowspan="1" colspan="1">84</td></tr><tr><td rowspan="1" colspan="1">
                  <bold>PDS</bold>
                </td><td rowspan="1" colspan="1">10</td><td rowspan="1" colspan="1">33</td><td rowspan="1" colspan="1">(31–35)</td><td rowspan="1" colspan="1">36</td><td rowspan="1" colspan="1">3</td><td rowspan="1" colspan="1">na</td><td rowspan="1" colspan="1">(36–44)</td><td rowspan="1" colspan="1">7</td><td rowspan="1" colspan="1">32</td><td rowspan="1" colspan="1">(32–36)</td><td rowspan="1" colspan="1">34</td></tr><tr><td rowspan="1" colspan="1">
                  <bold>TDS</bold>
                </td><td rowspan="1" colspan="1">10</td><td rowspan="1" colspan="1">10</td><td rowspan="1" colspan="1">(9–10)</td><td rowspan="1" colspan="1">10</td><td rowspan="1" colspan="1">3</td><td rowspan="1" colspan="1">10</td><td rowspan="1" colspan="1">(10–11)</td><td rowspan="1" colspan="1">7</td><td rowspan="1" colspan="1">9</td><td rowspan="1" colspan="1">(9–10)</td><td rowspan="1" colspan="1">10</td></tr><tr><td rowspan="1" colspan="1">
                  <bold>TAS</bold>
                </td><td rowspan="1" colspan="1">10</td><td rowspan="1" colspan="1">8</td><td rowspan="1" colspan="1">(7–9)</td><td rowspan="1" colspan="1">8</td><td rowspan="1" colspan="1">3</td><td rowspan="1" colspan="1">9</td><td rowspan="1" colspan="1">(8–9)</td><td rowspan="1" colspan="1">7</td><td rowspan="1" colspan="1">7</td><td rowspan="1" colspan="1">(7–9)</td><td rowspan="1" colspan="1">8</td></tr><tr><td rowspan="1" colspan="1">
                  <bold>TPS</bold>
                </td><td rowspan="1" colspan="1">10</td><td rowspan="1" colspan="1">8</td><td rowspan="1" colspan="1">(8–9)</td><td rowspan="1" colspan="1">8</td><td rowspan="1" colspan="1">3</td><td rowspan="1" colspan="1">9</td><td rowspan="1" colspan="1">(8–9)</td><td rowspan="1" colspan="1">7</td><td rowspan="1" colspan="1">7</td><td rowspan="1" colspan="1">(7–9)</td><td rowspan="1" colspan="1">8</td></tr><tr><td rowspan="1" colspan="1">
                  <bold>UGR</bold>
                </td><td rowspan="1" colspan="1">9</td><td rowspan="1" colspan="1">7</td><td rowspan="1" colspan="1">(7–9)</td><td rowspan="1" colspan="1">9</td><td rowspan="1" colspan="1">2</td><td rowspan="1" colspan="1">na</td><td rowspan="1" colspan="1">(9–12)</td><td rowspan="1" colspan="1">4</td><td rowspan="1" colspan="1">14</td><td rowspan="1" colspan="1">(12–14)</td><td rowspan="1" colspan="1">11</td></tr><tr><td rowspan="1" colspan="1">
                  <bold>LGR</bold>
                </td><td rowspan="1" colspan="1">9</td><td rowspan="1" colspan="1">10</td><td rowspan="1" colspan="1">(9–12)</td><td rowspan="1" colspan="1">13</td><td rowspan="1" colspan="1">2</td><td rowspan="1" colspan="1">na</td><td rowspan="1" colspan="1">(13–19)</td><td rowspan="1" colspan="1">4</td><td rowspan="1" colspan="1">24</td><td rowspan="1" colspan="1">(22–24)</td><td rowspan="1" colspan="1">23</td></tr><tr><td rowspan="1" colspan="1">
                  <bold>total GR</bold>
                </td><td rowspan="1" colspan="1">9</td><td rowspan="1" colspan="1">19</td><td rowspan="1" colspan="1">(16–21)</td><td rowspan="1" colspan="1">22</td><td rowspan="1" colspan="1">2</td><td rowspan="1" colspan="1">na</td><td rowspan="1" colspan="1">(22–31)</td><td rowspan="1" colspan="1">4</td><td rowspan="1" colspan="1">36</td><td rowspan="1" colspan="1">(36–38)</td><td rowspan="1" colspan="1">34</td></tr></tbody></table></table-wrap><table-wrap id="T10" position="float" orientation="portrait"><label>Table 10.</label><caption><p>The first- and second-best ratios retrieved from the LDA ratio extractor of either head or body characters (see Table <xref ref-type="table" rid="T1">1</xref>) alone or combined, used for pair-wise comparisons of all contemporary specimens from the six whitefish species of Lake Thun. For some comparisons only a subset of characters could be used (a-d); the respective characters that were excluded are listed at the end of the table. Only external characters were used for the LDA comparisons, since internal characters (gill raker and gill arch length) cannot be measured on live specimens, and are thus not informative to assign specimens to species in the field. Additionally, species were combined to find first- and second-best ratios that distinguish one species or a combination of species vs. all other species. For multi-species comparisons, only the comparisons that yielded distinguishing ratios are shown. δ is a measure of how good shape discriminates in comparison to size (i.e., the smaller δ the less allometry). Ratios marked with an asterisk * have very little (for the pairwise species comparisons not more than one specimen of one species overlaps with the other species) or no overlap and were thus eligible for use in the species key and the diagnoses.</p></caption><table id="TID0E4DBO" rules="all"><tbody><tr><th rowspan="1" colspan="1">Characters</th><th rowspan="1" colspan="1">Species comparison</th><th rowspan="1" colspan="1">Best ratios</th><th rowspan="1" colspan="1">Range species 1</th><th rowspan="1" colspan="1">Range species 2</th><th rowspan="1" colspan="1">Standard distance</th><th rowspan="1" colspan="1">δ (Shape vs. size)</th></tr><tr><td rowspan="2" colspan="1">head + body</td><td rowspan="2" colspan="1"><italic><tp:taxon-name>
                  <tp:taxon-name-part taxon-name-part-type="genus" reg="Coregonus">C.</tp:taxon-name-part> <tp:taxon-name-part taxon-name-part-type="species" reg="albellus">albellus</tp:taxon-name-part></tp:taxon-name></italic> vs. <italic><tp:taxon-name><tp:taxon-name-part taxon-name-part-type="genus" reg="Coregonus">C.</tp:taxon-name-part> <tp:taxon-name-part taxon-name-part-type="species" reg="alpinus">alpinus</tp:taxon-name-part></tp:taxon-name></italic></td><td rowspan="1" colspan="1">1: CD/UJ *</td><td rowspan="1" colspan="1">0.96–1.29</td><td rowspan="1" colspan="1">1.36–1.65</td><td rowspan="1" colspan="1">18.09</td><td rowspan="1" colspan="1">0.1</td></tr><tr><td rowspan="1" colspan="1">2: AdFB/ES</td><td rowspan="1" colspan="1">5.54–13.54</td><td rowspan="1" colspan="1">2.87–5.94</td><td rowspan="1" colspan="1">17.49</td><td rowspan="1" colspan="1">0.1</td></tr><tr><td rowspan="2" colspan="1">body</td><td rowspan="2" colspan="1"><italic><tp:taxon-name>
                  <tp:taxon-name-part taxon-name-part-type="genus" reg="Coregonus">C.</tp:taxon-name-part> <tp:taxon-name-part taxon-name-part-type="species" reg="albellus">albellus</tp:taxon-name-part></tp:taxon-name></italic> vs. <italic><tp:taxon-name><tp:taxon-name-part taxon-name-part-type="genus" reg="Coregonus">C.</tp:taxon-name-part> <tp:taxon-name-part taxon-name-part-type="species" reg="alpinus">alpinus</tp:taxon-name-part></tp:taxon-name></italic></td><td rowspan="1" colspan="1">1: CD/DHL *</td><td rowspan="1" colspan="1">0.44–0.54</td><td rowspan="1" colspan="1">0.54–0.62</td><td rowspan="1" colspan="1">5.98</td><td rowspan="1" colspan="1">0.26</td></tr><tr><td rowspan="1" colspan="1">2: DFB/AdFB</td><td rowspan="1" colspan="1">1.6–2.66</td><td rowspan="1" colspan="1">2.31–4.02</td><td rowspan="1" colspan="1">4.86</td><td rowspan="1" colspan="1">0.31</td></tr><tr><td rowspan="2" colspan="1">head</td><td rowspan="2" colspan="1"><italic><tp:taxon-name>
                  <tp:taxon-name-part taxon-name-part-type="genus" reg="Coregonus">C.</tp:taxon-name-part> <tp:taxon-name-part taxon-name-part-type="species" reg="albellus">albellus</tp:taxon-name-part></tp:taxon-name></italic> vs. <italic><tp:taxon-name><tp:taxon-name-part taxon-name-part-type="genus" reg="Coregonus">C.</tp:taxon-name-part> <tp:taxon-name-part taxon-name-part-type="species" reg="alpinus">alpinus</tp:taxon-name-part></tp:taxon-name></italic></td><td rowspan="1" colspan="1">1: UJ/ES</td><td rowspan="1" colspan="1">6.48–16.01</td><td rowspan="1" colspan="1">4.52–7.93</td><td rowspan="1" colspan="1">6</td><td rowspan="1" colspan="1">0.22</td></tr><tr><td rowspan="1" colspan="1">2: HL/UJ</td><td rowspan="1" colspan="1">2.88–3.47</td><td rowspan="1" colspan="1">3.33–4.11</td><td rowspan="1" colspan="1">5.26</td><td rowspan="1" colspan="1">0.25</td></tr><tr><td rowspan="2" colspan="1">head + body</td><td rowspan="2" colspan="1"><italic><tp:taxon-name>
                  <tp:taxon-name-part taxon-name-part-type="genus" reg="Coregonus">C.</tp:taxon-name-part> <tp:taxon-name-part taxon-name-part-type="species" reg="albellus">albellus</tp:taxon-name-part></tp:taxon-name></italic> vs. <italic><tp:taxon-name><tp:taxon-name-part taxon-name-part-type="genus" reg="Coregonus">C.</tp:taxon-name-part> <tp:taxon-name-part taxon-name-part-type="species" reg="fatioi">fatioi</tp:taxon-name-part></tp:taxon-name></italic></td><td rowspan="1" colspan="1">1: TL/EH</td><td rowspan="1" colspan="1">21.93–27.57</td><td rowspan="1" colspan="1">21.91–29.46</td><td rowspan="1" colspan="1">3.07</td><td rowspan="1" colspan="1">0.08</td></tr><tr><td rowspan="1" colspan="1">2: PelvF/PecF1</td><td rowspan="1" colspan="1">0.87–1.03</td><td rowspan="1" colspan="1">0.87–1.07</td><td rowspan="1" colspan="1">2.89</td><td rowspan="1" colspan="1">0.08</td></tr><tr><td rowspan="2" colspan="1">body</td><td rowspan="2" colspan="1"><italic><tp:taxon-name>
                  <tp:taxon-name-part taxon-name-part-type="genus" reg="Coregonus">C.</tp:taxon-name-part> <tp:taxon-name-part taxon-name-part-type="species" reg="albellus">albellus</tp:taxon-name-part></tp:taxon-name></italic> vs. <italic><tp:taxon-name><tp:taxon-name-part taxon-name-part-type="genus" reg="Coregonus">C.</tp:taxon-name-part> <tp:taxon-name-part taxon-name-part-type="species" reg="fatioi">fatioi</tp:taxon-name-part></tp:taxon-name></italic></td><td rowspan="1" colspan="1">1: PecF1/TL</td><td rowspan="1" colspan="1">0.12–0.16</td><td rowspan="1" colspan="1">0.11–0.15</td><td rowspan="1" colspan="1">1.4</td><td rowspan="1" colspan="1">0.19</td></tr><tr><td rowspan="1" colspan="1">2: DFAe/DFAd</td><td rowspan="1" colspan="1">0.88–1</td><td rowspan="1" colspan="1">0.9–0.98</td><td rowspan="1" colspan="1">1.18</td><td rowspan="1" colspan="1">0.21</td></tr><tr><td rowspan="2" colspan="1">head</td><td rowspan="2" colspan="1"><italic><tp:taxon-name>
                  <tp:taxon-name-part taxon-name-part-type="genus" reg="Coregonus">C.</tp:taxon-name-part> <tp:taxon-name-part taxon-name-part-type="species" reg="albellus">albellus</tp:taxon-name-part></tp:taxon-name></italic> vs. <italic><tp:taxon-name><tp:taxon-name-part taxon-name-part-type="genus" reg="Coregonus">C.</tp:taxon-name-part> <tp:taxon-name-part taxon-name-part-type="species" reg="fatioi">fatioi</tp:taxon-name-part></tp:taxon-name></italic></td><td rowspan="1" colspan="1">1: EH/HL</td><td rowspan="1" colspan="1">0.21–0.26</td><td rowspan="1" colspan="1">0.2–0.25</td><td rowspan="1" colspan="1">1.63</td><td rowspan="1" colspan="1">0.08</td></tr><tr><td rowspan="1" colspan="1">2: LJW/ES</td><td rowspan="1" colspan="1">2.14–7.79</td><td rowspan="1" colspan="1">1.59–8.18</td><td rowspan="1" colspan="1">1.35</td><td rowspan="1" colspan="1">0.1</td></tr><tr><td rowspan="2" colspan="1">head + body</td><td rowspan="2" colspan="1"><italic><tp:taxon-name>
                  <tp:taxon-name-part taxon-name-part-type="genus" reg="Coregonus">C.</tp:taxon-name-part> <tp:taxon-name-part taxon-name-part-type="species" reg="albellus">albellus</tp:taxon-name-part></tp:taxon-name></italic> vs. <italic><tp:taxon-name><tp:taxon-name-part taxon-name-part-type="genus" reg="Coregonus">C.</tp:taxon-name-part> <tp:taxon-name-part taxon-name-part-type="species" reg="steinmanni">steinmanni</tp:taxon-name-part></tp:taxon-name></italic></td><td rowspan="1" colspan="1">1: CD/UJ *</td><td rowspan="1" colspan="1">0.96–1.29</td><td rowspan="1" colspan="1">1.36–1.55</td><td rowspan="1" colspan="1">13.8</td><td rowspan="1" colspan="1">0.12</td></tr><tr><td rowspan="1" colspan="1">2: AdFB/ES</td><td rowspan="1" colspan="1">5.54–13.54</td><td rowspan="1" colspan="1">3.31–6.31</td><td rowspan="1" colspan="1">13</td><td rowspan="1" colspan="1">0.12</td></tr><tr><td rowspan="2" colspan="1">head</td><td rowspan="2" colspan="1"><italic><tp:taxon-name>
                  <tp:taxon-name-part taxon-name-part-type="genus" reg="Coregonus">C.</tp:taxon-name-part> <tp:taxon-name-part taxon-name-part-type="species" reg="albellus">albellus</tp:taxon-name-part></tp:taxon-name></italic> vs. <italic><tp:taxon-name><tp:taxon-name-part taxon-name-part-type="genus" reg="Coregonus">C.</tp:taxon-name-part> <tp:taxon-name-part taxon-name-part-type="species" reg="steinmanni">steinmanni</tp:taxon-name-part></tp:taxon-name></italic></td><td rowspan="1" colspan="1">1: HL/UJ</td><td rowspan="1" colspan="1">2.88–3.47</td><td rowspan="1" colspan="1">3.33–3.97</td><td rowspan="1" colspan="1">5.3</td><td rowspan="1" colspan="1">0.21</td></tr><tr><td rowspan="1" colspan="1">2: LJ/ES</td><td rowspan="1" colspan="1">8.25–20.33</td><td rowspan="1" colspan="1">6.65–12.45</td><td rowspan="1" colspan="1">4.59</td><td rowspan="1" colspan="1">0.23</td></tr><tr><td rowspan="2" colspan="1">head + body</td><td rowspan="2" colspan="1"><italic><tp:taxon-name>
                  <tp:taxon-name-part taxon-name-part-type="genus" reg="Coregonus">C.</tp:taxon-name-part> <tp:taxon-name-part taxon-name-part-type="species" reg="albellus">albellus</tp:taxon-name-part></tp:taxon-name></italic> vs. <italic><tp:taxon-name><tp:taxon-name-part taxon-name-part-type="genus" reg="Coregonus">C.</tp:taxon-name-part> <tp:taxon-name-part taxon-name-part-type="species" reg="profundus">profundus</tp:taxon-name-part></tp:taxon-name></italic></td><td rowspan="1" colspan="1">1: CL/EC *</td><td rowspan="1" colspan="1">1.97–2.87</td><td rowspan="1" colspan="1">1.56–2.09</td><td rowspan="1" colspan="1">13.19</td><td rowspan="1" colspan="1">0.03</td></tr><tr><td rowspan="1" colspan="1">2: DHL/M</td><td rowspan="1" colspan="1">2.77–3.53</td><td rowspan="1" colspan="1">3.21–3.79</td><td rowspan="1" colspan="1">12.79</td><td rowspan="1" colspan="1">0.03</td></tr><tr><td rowspan="2" colspan="1">body</td><td rowspan="2" colspan="1"><italic><tp:taxon-name>
                  <tp:taxon-name-part taxon-name-part-type="genus" reg="Coregonus">C.</tp:taxon-name-part> <tp:taxon-name-part taxon-name-part-type="species" reg="albellus">albellus</tp:taxon-name-part></tp:taxon-name></italic> vs. <italic><tp:taxon-name><tp:taxon-name-part taxon-name-part-type="genus" reg="Coregonus">C.</tp:taxon-name-part> <tp:taxon-name-part taxon-name-part-type="species" reg="profundus">profundus</tp:taxon-name-part></tp:taxon-name></italic></td><td rowspan="1" colspan="1">1: CL/DHL</td><td rowspan="1" colspan="1">0.75–1.04</td><td rowspan="1" colspan="1">0.61–0.82</td><td rowspan="1" colspan="1">4.43</td><td rowspan="1" colspan="1">0.06</td></tr><tr><td rowspan="1" colspan="1">2: CD/BD</td><td rowspan="1" colspan="1">0.26–0.31</td><td rowspan="1" colspan="1">0.28–0.34</td><td rowspan="1" colspan="1">3.38</td><td rowspan="1" colspan="1">0.07</td></tr><tr><td rowspan="2" colspan="1">head</td><td rowspan="2" colspan="1"><italic><tp:taxon-name>
                  <tp:taxon-name-part taxon-name-part-type="genus" reg="Coregonus">C.</tp:taxon-name-part> <tp:taxon-name-part taxon-name-part-type="species" reg="albellus">albellus</tp:taxon-name-part></tp:taxon-name></italic> vs. <italic><tp:taxon-name><tp:taxon-name-part taxon-name-part-type="genus" reg="Coregonus">C.</tp:taxon-name-part> <tp:taxon-name-part taxon-name-part-type="species" reg="profundus">profundus</tp:taxon-name-part></tp:taxon-name></italic></td><td rowspan="1" colspan="1">1: EC/UJ</td><td rowspan="1" colspan="1">0.74–0.95</td><td rowspan="1" colspan="1">0.87–1.05</td><td rowspan="1" colspan="1">5.02</td><td rowspan="1" colspan="1">0.1</td></tr><tr><td rowspan="1" colspan="1">2: SW/ES</td><td rowspan="1" colspan="1">3.22–9.67</td><td rowspan="1" colspan="1">2.31–5.26</td><td rowspan="1" colspan="1">4.05</td><td rowspan="1" colspan="1">0.12</td></tr><tr><td rowspan="2" colspan="1">head + body</td><td rowspan="2" colspan="1"><italic><tp:taxon-name>
                  <tp:taxon-name-part taxon-name-part-type="genus" reg="Coregonus">C.</tp:taxon-name-part> <tp:taxon-name-part taxon-name-part-type="species" reg="albellus">albellus</tp:taxon-name-part></tp:taxon-name></italic> vs. <italic><tp:taxon-name><tp:taxon-name-part taxon-name-part-type="genus" reg="Coregonus">C.</tp:taxon-name-part> <tp:taxon-name-part taxon-name-part-type="species" reg="acrinasus">acrinasus</tp:taxon-name-part></tp:taxon-name></italic></td><td rowspan="1" colspan="1">1: AdFB/ES</td><td rowspan="1" colspan="1">5.54–13.54</td><td rowspan="1" colspan="1">3.31–6.5</td><td rowspan="1" colspan="1">9.13</td><td rowspan="1" colspan="1">0.06</td></tr><tr><td rowspan="1" colspan="1">2: CD/UJW</td><td rowspan="1" colspan="1">1.14–1.79</td><td rowspan="1" colspan="1">1.4–2</td><td rowspan="1" colspan="1">8.69</td><td rowspan="1" colspan="1">0.07</td></tr><tr><td rowspan="2" colspan="1">body</td><td rowspan="2" colspan="1"><italic><tp:taxon-name>
                  <tp:taxon-name-part taxon-name-part-type="genus" reg="Coregonus">C.</tp:taxon-name-part> <tp:taxon-name-part taxon-name-part-type="species" reg="albellus">albellus</tp:taxon-name-part></tp:taxon-name></italic> vs. <italic><tp:taxon-name><tp:taxon-name-part taxon-name-part-type="genus" reg="Coregonus">C.</tp:taxon-name-part> <tp:taxon-name-part taxon-name-part-type="species" reg="acrinasus">acrinasus</tp:taxon-name-part></tp:taxon-name></italic></td><td rowspan="1" colspan="1">1: PecF1/CD</td><td rowspan="1" colspan="1">2.13–2.76</td><td rowspan="1" colspan="1">1.8–2.39</td><td rowspan="1" colspan="1">4.5</td><td rowspan="1" colspan="1">0.11</td></tr><tr><td rowspan="1" colspan="1">2: DFB/AdFB</td><td rowspan="1" colspan="1">1.6–2.66</td><td rowspan="1" colspan="1">1.98–3.45</td><td rowspan="1" colspan="1">3.88</td><td rowspan="1" colspan="1">0.13</td></tr><tr><td rowspan="2" colspan="1">head</td><td rowspan="2" colspan="1"><italic><tp:taxon-name>
                  <tp:taxon-name-part taxon-name-part-type="genus" reg="Coregonus">C.</tp:taxon-name-part> <tp:taxon-name-part taxon-name-part-type="species" reg="albellus">albellus</tp:taxon-name-part></tp:taxon-name></italic> vs. <italic><tp:taxon-name><tp:taxon-name-part taxon-name-part-type="genus" reg="Coregonus">C.</tp:taxon-name-part> <tp:taxon-name-part taxon-name-part-type="species" reg="acrinasus">acrinasus</tp:taxon-name-part></tp:taxon-name></italic></td><td rowspan="1" colspan="1">1: UJW/ES</td><td rowspan="1" colspan="1">5.27–13.65</td><td rowspan="1" colspan="1">3.22–7.96</td><td rowspan="1" colspan="1">4.19</td><td rowspan="1" colspan="1">0.14</td></tr><tr><td rowspan="1" colspan="1">2: ED/UJ</td><td rowspan="1" colspan="1">0.66–0.84</td><td rowspan="1" colspan="1">0.74–0.9</td><td rowspan="1" colspan="1">3.51</td><td rowspan="1" colspan="1">0.16</td></tr><tr><td rowspan="1" colspan="1">
                  <bold>Characters</bold>
                </td><td rowspan="1" colspan="1">
                  <bold>Species comparison</bold>
                </td><td rowspan="1" colspan="1">
                  <bold>Best ratios</bold>
                </td><td rowspan="1" colspan="1">
                  <bold>Range species 1</bold>
                </td><td rowspan="1" colspan="1">
                  <bold>Range species 2</bold>
                </td><td rowspan="1" colspan="1">
                  <bold>Standard distance</bold>
                </td><td rowspan="1" colspan="1">
                  <bold>δ (shape vs. Size)</bold>
                </td></tr><tr><td rowspan="2" colspan="1">head + body</td><td rowspan="2" colspan="1"><italic><tp:taxon-name>
                  <tp:taxon-name-part taxon-name-part-type="genus" reg="Coregonus">C.</tp:taxon-name-part> <tp:taxon-name-part taxon-name-part-type="species" reg="alpinus">alpinus</tp:taxon-name-part></tp:taxon-name></italic> vs. <italic><tp:taxon-name><tp:taxon-name-part taxon-name-part-type="genus" reg="Coregonus">C.</tp:taxon-name-part> <tp:taxon-name-part taxon-name-part-type="species" reg="fatioi">fatioi</tp:taxon-name-part></tp:taxon-name></italic></td><td rowspan="1" colspan="1">1: CD/PostD *</td><td rowspan="1" colspan="1">0.17–0.21</td><td rowspan="1" colspan="1">0.14–0.17</td><td rowspan="1" colspan="1">22.73</td><td rowspan="1" colspan="1">0.07</td></tr><tr><td rowspan="1" colspan="1">2: DFAe/UJ</td><td rowspan="1" colspan="1">3.14–3.93</td><td rowspan="1" colspan="1">2.43–3.41</td><td rowspan="1" colspan="1">22.33</td><td rowspan="1" colspan="1">0.07</td></tr><tr><td rowspan="2" colspan="1">body</td><td rowspan="2" colspan="1"><italic><tp:taxon-name>
                  <tp:taxon-name-part taxon-name-part-type="genus" reg="Coregonus">C.</tp:taxon-name-part> <tp:taxon-name-part taxon-name-part-type="species" reg="alpinus">alpinus</tp:taxon-name-part></tp:taxon-name></italic> vs. <italic><tp:taxon-name><tp:taxon-name-part taxon-name-part-type="genus" reg="Coregonus">C.</tp:taxon-name-part> <tp:taxon-name-part taxon-name-part-type="species" reg="fatioi">fatioi</tp:taxon-name-part></tp:taxon-name></italic></td><td rowspan="1" colspan="1">1: CD/PostD *</td><td rowspan="1" colspan="1">0.17–0.21</td><td rowspan="1" colspan="1">0.14–0.17</td><td rowspan="1" colspan="1">8.98</td><td rowspan="1" colspan="1">0.17</td></tr><tr><td rowspan="1" colspan="1">2: DFAe/DHL</td><td rowspan="1" colspan="1">1.26–1.55</td><td rowspan="1" colspan="1">1.02–1.36</td><td rowspan="1" colspan="1">7.9</td><td rowspan="1" colspan="1">0.19</td></tr><tr><td rowspan="2" colspan="1">head</td><td rowspan="2" colspan="1"><italic><tp:taxon-name>
                  <tp:taxon-name-part taxon-name-part-type="genus" reg="Coregonus">C.</tp:taxon-name-part> <tp:taxon-name-part taxon-name-part-type="species" reg="alpinus">alpinus</tp:taxon-name-part></tp:taxon-name></italic> vs. <italic><tp:taxon-name><tp:taxon-name-part taxon-name-part-type="genus" reg="Coregonus">C.</tp:taxon-name-part> <tp:taxon-name-part taxon-name-part-type="species" reg="fatioi">fatioi</tp:taxon-name-part></tp:taxon-name></italic></td><td rowspan="1" colspan="1">1: HD/UJ</td><td rowspan="1" colspan="1">2.34–2.9</td><td rowspan="1" colspan="1">2.13–2.57</td><td rowspan="1" colspan="1">3.86</td><td rowspan="1" colspan="1">0.3</td></tr><tr><td rowspan="1" colspan="1">2: MW/ES</td><td rowspan="1" colspan="1">1.47–3</td><td rowspan="1" colspan="1">1.82–6.16</td><td rowspan="1" colspan="1">3.15</td><td rowspan="1" colspan="1">0.34</td></tr><tr><td rowspan="2" colspan="1">head + body</td><td rowspan="2" colspan="1"><italic><tp:taxon-name>
                  <tp:taxon-name-part taxon-name-part-type="genus" reg="Coregonus">C.</tp:taxon-name-part> <tp:taxon-name-part taxon-name-part-type="species" reg="alpinus">alpinus</tp:taxon-name-part></tp:taxon-name></italic> vs. <italic><tp:taxon-name><tp:taxon-name-part taxon-name-part-type="genus" reg="Coregonus">C.</tp:taxon-name-part> <tp:taxon-name-part taxon-name-part-type="species" reg="steinmanni">steinmanni</tp:taxon-name-part></tp:taxon-name></italic> (a)</td><td rowspan="1" colspan="1">ED/EC</td><td rowspan="1" colspan="1">0.74–0.9</td><td rowspan="1" colspan="1">0.74–0.9</td><td rowspan="1" colspan="1">8.07</td><td rowspan="1" colspan="1">0.05</td></tr><tr><td rowspan="1" colspan="1">CD/CL</td><td rowspan="1" colspan="1">0.6–0.75</td><td rowspan="1" colspan="1">0.54–0.7</td><td rowspan="1" colspan="1">8.02</td><td rowspan="1" colspan="1">0.05</td></tr><tr><td rowspan="2" colspan="1">body</td><td rowspan="2" colspan="1"><italic><tp:taxon-name>
                  <tp:taxon-name-part taxon-name-part-type="genus" reg="Coregonus">C.</tp:taxon-name-part> <tp:taxon-name-part taxon-name-part-type="species" reg="alpinus">alpinus</tp:taxon-name-part></tp:taxon-name></italic> vs. <italic><tp:taxon-name><tp:taxon-name-part taxon-name-part-type="genus" reg="Coregonus">C.</tp:taxon-name-part> <tp:taxon-name-part taxon-name-part-type="species" reg="steinmanni">steinmanni</tp:taxon-name-part></tp:taxon-name></italic></td><td rowspan="1" colspan="1">1: DFAe/AFAe</td><td rowspan="1" colspan="1">1.5–1.83</td><td rowspan="1" colspan="1">1.43–1.62</td><td rowspan="1" colspan="1">5.7</td><td rowspan="1" colspan="1">0.06</td></tr><tr><td rowspan="1" colspan="1">2: PelvFS/DFAe</td><td rowspan="1" colspan="1">0.24–0.36</td><td rowspan="1" colspan="1">0.29–0.37</td><td rowspan="1" colspan="1">5.58</td><td rowspan="1" colspan="1">0.07</td></tr><tr><td rowspan="2" colspan="1">head</td><td rowspan="2" colspan="1"><italic><tp:taxon-name>
                  <tp:taxon-name-part taxon-name-part-type="genus" reg="Coregonus">C.</tp:taxon-name-part> <tp:taxon-name-part taxon-name-part-type="species" reg="alpinus">alpinus</tp:taxon-name-part></tp:taxon-name></italic> vs. <italic><tp:taxon-name><tp:taxon-name-part taxon-name-part-type="genus" reg="Coregonus">C.</tp:taxon-name-part> <tp:taxon-name-part taxon-name-part-type="species" reg="steinmanni">steinmanni</tp:taxon-name-part></tp:taxon-name></italic></td><td rowspan="1" colspan="1">1: EC/SW</td><td rowspan="1" colspan="1">1.47–2.13</td><td rowspan="1" colspan="1">1.43–1.7</td><td rowspan="1" colspan="1">2.45</td><td rowspan="1" colspan="1">0.16</td></tr><tr><td rowspan="1" colspan="1">2: ED/EC</td><td rowspan="1" colspan="1">0.74--0.9</td><td rowspan="1" colspan="1">0.79–0.9</td><td rowspan="1" colspan="1">2.2</td><td rowspan="1" colspan="1">0.18</td></tr><tr><td rowspan="2" colspan="1">head + body</td><td rowspan="2" colspan="1"><italic><tp:taxon-name>
                  <tp:taxon-name-part taxon-name-part-type="genus" reg="Coregonus">C.</tp:taxon-name-part> <tp:taxon-name-part taxon-name-part-type="species" reg="alpinus">alpinus</tp:taxon-name-part></tp:taxon-name></italic> vs. <italic><tp:taxon-name><tp:taxon-name-part taxon-name-part-type="genus" reg="Coregonus">C.</tp:taxon-name-part> <tp:taxon-name-part taxon-name-part-type="species" reg="profundus">profundus</tp:taxon-name-part></tp:taxon-name></italic></td><td rowspan="1" colspan="1">1: CD/DHL *</td><td rowspan="1" colspan="1">0.54–0.62</td><td rowspan="1" colspan="1">0.4–0.49</td><td rowspan="1" colspan="1">19.86</td><td rowspan="1" colspan="1">0.07</td></tr><tr><td rowspan="1" colspan="1">2: PecF2/CF</td><td rowspan="1" colspan="1">0.63–0.82</td><td rowspan="1" colspan="1">0.74–0.90</td><td rowspan="1" colspan="1">19.01</td><td rowspan="1" colspan="1">0.07</td></tr><tr><td rowspan="2" colspan="1">body</td><td rowspan="2" colspan="1"><italic><tp:taxon-name>
                  <tp:taxon-name-part taxon-name-part-type="genus" reg="Coregonus">C.</tp:taxon-name-part> <tp:taxon-name-part taxon-name-part-type="species" reg="alpinus">alpinus</tp:taxon-name-part></tp:taxon-name></italic> vs. <italic><tp:taxon-name><tp:taxon-name-part taxon-name-part-type="genus" reg="Coregonus">C.</tp:taxon-name-part> <tp:taxon-name-part taxon-name-part-type="species" reg="profundus">profundus</tp:taxon-name-part></tp:taxon-name></italic></td><td rowspan="1" colspan="1">1: CD/DHL *</td><td rowspan="1" colspan="1">0.54–0.62</td><td rowspan="1" colspan="1">0.4–0.49</td><td rowspan="1" colspan="1">9.31</td><td rowspan="1" colspan="1">0.15</td></tr><tr><td rowspan="1" colspan="1">2: PecF2/CF</td><td rowspan="1" colspan="1">0.63–0.82</td><td rowspan="1" colspan="1">0.74–0.90</td><td rowspan="1" colspan="1">7.32</td><td rowspan="1" colspan="1">0.19</td></tr><tr><td rowspan="2" colspan="1">head</td><td rowspan="2" colspan="1"><italic><tp:taxon-name>
                  <tp:taxon-name-part taxon-name-part-type="genus" reg="Coregonus">C.</tp:taxon-name-part> <tp:taxon-name-part taxon-name-part-type="species" reg="alpinus">alpinus</tp:taxon-name-part></tp:taxon-name></italic> vs. <italic><tp:taxon-name><tp:taxon-name-part taxon-name-part-type="genus" reg="Coregonus">C.</tp:taxon-name-part> <tp:taxon-name-part taxon-name-part-type="species" reg="profundus">profundus</tp:taxon-name-part></tp:taxon-name></italic></td><td rowspan="1" colspan="1">1: EH/PostD</td><td rowspan="1" colspan="1">0.09–0.11</td><td rowspan="1" colspan="1">0.11–0.15</td><td rowspan="1" colspan="1">4.32</td><td rowspan="1" colspan="1">0.21</td></tr><tr><td rowspan="1" colspan="1">2: SD/UJW</td><td rowspan="1" colspan="1">0.35–0.51</td><td rowspan="1" colspan="1">0.30–0.44</td><td rowspan="1" colspan="1">3.93</td><td rowspan="1" colspan="1">0.23</td></tr><tr><td rowspan="2" colspan="1">head + body</td><td rowspan="2" colspan="1"><italic><tp:taxon-name>
                  <tp:taxon-name-part taxon-name-part-type="genus" reg="Coregonus">C.</tp:taxon-name-part> <tp:taxon-name-part taxon-name-part-type="species" reg="alpinus">alpinus</tp:taxon-name-part></tp:taxon-name></italic> vs. <italic><tp:taxon-name><tp:taxon-name-part taxon-name-part-type="genus" reg="Coregonus">C.</tp:taxon-name-part> <tp:taxon-name-part taxon-name-part-type="species" reg="acrinasus">acrinasus</tp:taxon-name-part></tp:taxon-name></italic></td><td rowspan="1" colspan="1">1: CD/LJ</td><td rowspan="1" colspan="1">0.95–1.11</td><td rowspan="1" colspan="1">0.79–1</td><td rowspan="1" colspan="1">65.21</td><td rowspan="1" colspan="1">0.02</td></tr><tr><td rowspan="1" colspan="1">2: CF/M *</td><td rowspan="1" colspan="1">5.55–6.55</td><td rowspan="1" colspan="1">4.4–5.57</td><td rowspan="1" colspan="1">65.13</td><td rowspan="1" colspan="1">0.02</td></tr><tr><td rowspan="2" colspan="1">body</td><td rowspan="2" colspan="1"><italic><tp:taxon-name>
                  <tp:taxon-name-part taxon-name-part-type="genus" reg="Coregonus">C.</tp:taxon-name-part> <tp:taxon-name-part taxon-name-part-type="species" reg="alpinus">alpinus</tp:taxon-name-part></tp:taxon-name></italic> vs. <italic><tp:taxon-name><tp:taxon-name-part taxon-name-part-type="genus" reg="Coregonus">C.</tp:taxon-name-part> <tp:taxon-name-part taxon-name-part-type="species" reg="acrinasus">acrinasus</tp:taxon-name-part></tp:taxon-name></italic></td><td rowspan="1" colspan="1">1: CD/DHL</td><td rowspan="1" colspan="1">0.54–0.62</td><td rowspan="1" colspan="1">0.46–0.58</td><td rowspan="1" colspan="1">4.69</td><td rowspan="1" colspan="1">0.25</td></tr><tr><td rowspan="1" colspan="1">2: DFAe/DFPe</td><td rowspan="1" colspan="1">3.39–4.72</td><td rowspan="1" colspan="1">2.84–4.54</td><td rowspan="1" colspan="1">3.91</td><td rowspan="1" colspan="1">0.29</td></tr><tr><td rowspan="2" colspan="1">head</td><td rowspan="2" colspan="1"><italic><tp:taxon-name>
                  <tp:taxon-name-part taxon-name-part-type="genus" reg="Coregonus">C.</tp:taxon-name-part> <tp:taxon-name-part taxon-name-part-type="species" reg="alpinus">alpinus</tp:taxon-name-part></tp:taxon-name></italic> vs. <italic><tp:taxon-name><tp:taxon-name-part taxon-name-part-type="genus" reg="Coregonus">C.</tp:taxon-name-part> <tp:taxon-name-part taxon-name-part-type="species" reg="acrinasus">acrinasus</tp:taxon-name-part></tp:taxon-name></italic></td><td rowspan="1" colspan="1">1: PostO/M</td><td rowspan="1" colspan="1">2.4–3</td><td rowspan="1" colspan="1">2.17–2.56</td><td rowspan="1" colspan="1">4.26</td><td rowspan="1" colspan="1">0.21</td></tr><tr><td rowspan="1" colspan="1">2: HD/MW</td><td rowspan="1" colspan="1">6.57–8.7</td><td rowspan="1" colspan="1">6.02–8.87</td><td rowspan="1" colspan="1">3.65</td><td rowspan="1" colspan="1">0.24</td></tr><tr><td rowspan="1" colspan="1">
                  <bold>Characters</bold>
                </td><td rowspan="1" colspan="1">
                  <bold>Species comparison</bold>
                </td><td rowspan="1" colspan="1">
                  <bold>Best ratios</bold>
                </td><td rowspan="1" colspan="1">
                  <bold>Range species 1</bold>
                </td><td rowspan="1" colspan="1">
                  <bold>Range species 2</bold>
                </td><td rowspan="1" colspan="1">
                  <bold>Standard distance</bold>
                </td><td rowspan="1" colspan="1">
                  <bold>δ (shape vs. Size)</bold>
                </td></tr><tr><td rowspan="2" colspan="1">head + body</td><td rowspan="2" colspan="1"><italic><tp:taxon-name>
                  <tp:taxon-name-part taxon-name-part-type="genus" reg="Coregonus">C.</tp:taxon-name-part> <tp:taxon-name-part taxon-name-part-type="species" reg="fatioi">fatioi</tp:taxon-name-part></tp:taxon-name></italic> vs. <italic><tp:taxon-name><tp:taxon-name-part taxon-name-part-type="genus" reg="Coregonus">C.</tp:taxon-name-part> <tp:taxon-name-part taxon-name-part-type="species" reg="steinmanni">steinmanni</tp:taxon-name-part></tp:taxon-name></italic> (b)</td><td rowspan="1" colspan="1">1: CD/UJ *</td><td rowspan="1" colspan="1">1.02–1.34</td><td rowspan="1" colspan="1">1.36–1.55</td><td rowspan="1" colspan="1">33.96</td><td rowspan="1" colspan="1">0.04</td></tr><tr><td rowspan="1" colspan="1">2: PelvF/PAdC</td><td rowspan="1" colspan="1">0.73–1</td><td rowspan="1" colspan="1">0.84–0.1</td><td rowspan="1" colspan="1">33.71</td><td rowspan="1" colspan="1">0.04</td></tr><tr><td rowspan="2" colspan="1">body</td><td rowspan="2" colspan="1"><italic><tp:taxon-name>
                  <tp:taxon-name-part taxon-name-part-type="genus" reg="Coregonus">C.</tp:taxon-name-part> <tp:taxon-name-part taxon-name-part-type="species" reg="fatioi">fatioi</tp:taxon-name-part></tp:taxon-name></italic> vs. <italic><tp:taxon-name><tp:taxon-name-part taxon-name-part-type="genus" reg="Coregonus">C.</tp:taxon-name-part> <tp:taxon-name-part taxon-name-part-type="species" reg="steinmanni">steinmanni</tp:taxon-name-part></tp:taxon-name></italic></td><td rowspan="1" colspan="1">1: CD/PostD *</td><td rowspan="1" colspan="1">0.14–0.17</td><td rowspan="1" colspan="1">0.17–0.20</td><td rowspan="1" colspan="1">6.34</td><td rowspan="1" colspan="1">0.22</td></tr><tr><td rowspan="1" colspan="1">2: DHL/BD</td><td rowspan="1" colspan="1">0.5–0.7</td><td rowspan="1" colspan="1">0.45–0.58</td><td rowspan="1" colspan="1">5.37</td><td rowspan="1" colspan="1">0.25</td></tr><tr><td rowspan="2" colspan="1">head</td><td rowspan="2" colspan="1"><italic><tp:taxon-name>
                  <tp:taxon-name-part taxon-name-part-type="genus" reg="Coregonus">C.</tp:taxon-name-part> <tp:taxon-name-part taxon-name-part-type="species" reg="fatioi">fatioi</tp:taxon-name-part></tp:taxon-name></italic> vs. <italic><tp:taxon-name><tp:taxon-name-part taxon-name-part-type="genus" reg="Coregonus">C.</tp:taxon-name-part> <tp:taxon-name-part taxon-name-part-type="species" reg="steinmanni">steinmanni</tp:taxon-name-part></tp:taxon-name></italic></td><td rowspan="1" colspan="1">1: HD/UJ</td><td rowspan="1" colspan="1">2.13–2.57</td><td rowspan="1" colspan="1">2.42–2.83</td><td rowspan="1" colspan="1">4.41</td><td rowspan="1" colspan="1">0.23</td></tr><tr><td rowspan="1" colspan="1">2: HW/LJW</td><td rowspan="1" colspan="1">3.17–6.12</td><td rowspan="1" colspan="1">3.72–5.1</td><td rowspan="1" colspan="1">3.25</td><td rowspan="1" colspan="1">0.29</td></tr><tr><td rowspan="2" colspan="1">head + body</td><td rowspan="2" colspan="1"><italic><tp:taxon-name>
                  <tp:taxon-name-part taxon-name-part-type="genus" reg="Coregonus">C.</tp:taxon-name-part> <tp:taxon-name-part taxon-name-part-type="species" reg="fatioi">fatioi</tp:taxon-name-part></tp:taxon-name></italic> vs. <italic><tp:taxon-name><tp:taxon-name-part taxon-name-part-type="genus" reg="Coregonus">C.</tp:taxon-name-part> <tp:taxon-name-part taxon-name-part-type="species" reg="profundus">profundus</tp:taxon-name-part></tp:taxon-name></italic></td><td rowspan="1" colspan="1">1: CL/EC</td><td rowspan="1" colspan="1">1.84–2.98</td><td rowspan="1" colspan="1">1.56–2.09</td><td rowspan="1" colspan="1">10.03</td><td rowspan="1" colspan="1">0.02</td></tr><tr><td rowspan="1" colspan="1">2: DHL/UJ</td><td rowspan="1" colspan="1">2.11–2.70</td><td rowspan="1" colspan="1">2.32–2.92</td><td rowspan="1" colspan="1">9.54</td><td rowspan="1" colspan="1">0.02</td></tr><tr><td rowspan="2" colspan="1">body</td><td rowspan="2" colspan="1"><italic><tp:taxon-name>
                  <tp:taxon-name-part taxon-name-part-type="genus" reg="Coregonus">C.</tp:taxon-name-part> <tp:taxon-name-part taxon-name-part-type="species" reg="fatioi">fatioi</tp:taxon-name-part></tp:taxon-name></italic> vs. <italic><tp:taxon-name><tp:taxon-name-part taxon-name-part-type="genus" reg="Coregonus">C.</tp:taxon-name-part> <tp:taxon-name-part taxon-name-part-type="species" reg="profundus">profundus</tp:taxon-name-part></tp:taxon-name></italic></td><td rowspan="1" colspan="1">1: CL/DHL</td><td rowspan="1" colspan="1">0.76–1.04</td><td rowspan="1" colspan="1">0.61–0.82</td><td rowspan="1" colspan="1">4.44</td><td rowspan="1" colspan="1">&lt;0.01</td></tr><tr><td rowspan="1" colspan="1">2: DFPe/CD</td><td rowspan="1" colspan="1">0.56–0.87</td><td rowspan="1" colspan="1">0.56.0.82</td><td rowspan="1" colspan="1">3.2</td><td rowspan="1" colspan="1">&lt;0.01</td></tr><tr><td rowspan="2" colspan="1">head</td><td rowspan="2" colspan="1"><italic><tp:taxon-name>
                  <tp:taxon-name-part taxon-name-part-type="genus" reg="Coregonus">C.</tp:taxon-name-part> <tp:taxon-name-part taxon-name-part-type="species" reg="fatioi">fatioi</tp:taxon-name-part></tp:taxon-name></italic> vs. <italic><tp:taxon-name><tp:taxon-name-part taxon-name-part-type="genus" reg="Coregonus">C.</tp:taxon-name-part> <tp:taxon-name-part taxon-name-part-type="species" reg="profundus">profundus</tp:taxon-name-part></tp:taxon-name></italic></td><td rowspan="1" colspan="1">1: EC/SW</td><td rowspan="1" colspan="1">1.32–1.73</td><td rowspan="1" colspan="1">1.63–2.38</td><td rowspan="1" colspan="1">5.05</td><td rowspan="1" colspan="1">0.08</td></tr><tr><td rowspan="1" colspan="1">2: UJ/UJW</td><td rowspan="1" colspan="1">1.04–1.50</td><td rowspan="1" colspan="1">1–1.29</td><td rowspan="1" colspan="1">4.28</td><td rowspan="1" colspan="1">0.09</td></tr><tr><td rowspan="2" colspan="1">head + body</td><td rowspan="2" colspan="1"><italic><tp:taxon-name>
                  <tp:taxon-name-part taxon-name-part-type="genus" reg="Coregonus">C.</tp:taxon-name-part> <tp:taxon-name-part taxon-name-part-type="species" reg="fatioi">fatioi</tp:taxon-name-part></tp:taxon-name></italic> vs. <italic><tp:taxon-name><tp:taxon-name-part taxon-name-part-type="genus" reg="Coregonus">C.</tp:taxon-name-part> <tp:taxon-name-part taxon-name-part-type="species" reg="acrinasus">acrinasus</tp:taxon-name-part></tp:taxon-name></italic></td><td rowspan="1" colspan="1">1: CD/PostD</td><td rowspan="1" colspan="1">0.14–0.17</td><td rowspan="1" colspan="1">0.16–0.2</td><td rowspan="1" colspan="1">8.3</td><td rowspan="1" colspan="1">0.05</td></tr><tr><td rowspan="1" colspan="1">2: ED/SW</td><td rowspan="1" colspan="1">1.08–1.5</td><td rowspan="1" colspan="1">1.3–1.79</td><td rowspan="1" colspan="1">8</td><td rowspan="1" colspan="1">0.05</td></tr><tr><td rowspan="2" colspan="1">body</td><td rowspan="2" colspan="1"><italic><tp:taxon-name>
                  <tp:taxon-name-part taxon-name-part-type="genus" reg="Coregonus">C.</tp:taxon-name-part> <tp:taxon-name-part taxon-name-part-type="species" reg="fatioi">fatioi</tp:taxon-name-part></tp:taxon-name></italic> vs. <italic><tp:taxon-name><tp:taxon-name-part taxon-name-part-type="genus" reg="Coregonus">C.</tp:taxon-name-part> <tp:taxon-name-part taxon-name-part-type="species" reg="acrinasus">acrinasus</tp:taxon-name-part></tp:taxon-name></italic></td><td rowspan="1" colspan="1">1: CD/PostD</td><td rowspan="1" colspan="1">0.14–0.17</td><td rowspan="1" colspan="1">0.16–0.2</td><td rowspan="1" colspan="1">3.66</td><td rowspan="1" colspan="1">0.07</td></tr><tr><td rowspan="1" colspan="1">2: AFAe/DHL</td><td rowspan="1" colspan="1">0.69–0.9</td><td rowspan="1" colspan="1">0.61–0.93</td><td rowspan="1" colspan="1">2.93</td><td rowspan="1" colspan="1">0.09</td></tr><tr><td rowspan="2" colspan="1">head</td><td rowspan="2" colspan="1"><italic><tp:taxon-name>
                  <tp:taxon-name-part taxon-name-part-type="genus" reg="Coregonus">C.</tp:taxon-name-part> <tp:taxon-name-part taxon-name-part-type="species" reg="fatioi">fatioi</tp:taxon-name-part></tp:taxon-name></italic> vs. <italic><tp:taxon-name><tp:taxon-name-part taxon-name-part-type="genus" reg="Coregonus">C.</tp:taxon-name-part> <tp:taxon-name-part taxon-name-part-type="species" reg="acrinasus">acrinasus</tp:taxon-name-part></tp:taxon-name></italic></td><td rowspan="1" colspan="1">1: ED/SW</td><td rowspan="1" colspan="1">1.08–1.5</td><td rowspan="1" colspan="1">1.3–1.79</td><td rowspan="1" colspan="1">3.05</td><td rowspan="1" colspan="1">0.15</td></tr><tr><td rowspan="1" colspan="1">2: MW/ES</td><td rowspan="1" colspan="1">1.82–6.16</td><td rowspan="1" colspan="1">1.4–3.02</td><td rowspan="1" colspan="1">2.45</td><td rowspan="1" colspan="1">0.18</td></tr><tr><td rowspan="1" colspan="1">
                  <bold>Characters</bold>
                </td><td rowspan="1" colspan="1">
                  <bold>Species comparison</bold>
                </td><td rowspan="1" colspan="1">
                  <bold>Best ratios</bold>
                </td><td rowspan="1" colspan="1">
                  <bold>Range species 1</bold>
                </td><td rowspan="1" colspan="1">
                  <bold>Range species 2</bold>
                </td><td rowspan="1" colspan="1">
                  <bold>Standard distance</bold>
                </td><td rowspan="1" colspan="1">
                  <bold>δ (shape vs. Size)</bold>
                </td></tr><tr><td rowspan="2" colspan="1">head + body</td><td rowspan="2" colspan="1"><italic><tp:taxon-name>
                  <tp:taxon-name-part taxon-name-part-type="genus" reg="Coregonus">C.</tp:taxon-name-part> <tp:taxon-name-part taxon-name-part-type="species" reg="steinmanni">steinmanni</tp:taxon-name-part></tp:taxon-name></italic> vs. <italic><tp:taxon-name><tp:taxon-name-part taxon-name-part-type="genus" reg="Coregonus">C.</tp:taxon-name-part> <tp:taxon-name-part taxon-name-part-type="species" reg="profundus">profundus</tp:taxon-name-part></tp:taxon-name></italic> (c)</td><td rowspan="1" colspan="1">1: CD/DHL *</td><td rowspan="1" colspan="1">0.53–0.63</td><td rowspan="1" colspan="1">0.4–0.49</td><td rowspan="1" colspan="1">23.9</td><td rowspan="1" colspan="1">0.05</td></tr><tr><td rowspan="1" colspan="1">2: CL/IOW</td><td rowspan="1" colspan="1">2.05–2.69</td><td rowspan="1" colspan="1">1.69–2.28</td><td rowspan="1" colspan="1">23.3</td><td rowspan="1" colspan="1">0.05</td></tr><tr><td rowspan="2" colspan="1">body</td><td rowspan="2" colspan="1"><italic><tp:taxon-name>
                  <tp:taxon-name-part taxon-name-part-type="genus" reg="Coregonus">C.</tp:taxon-name-part> <tp:taxon-name-part taxon-name-part-type="species" reg="steinmanni">steinmanni</tp:taxon-name-part></tp:taxon-name></italic> vs. <italic><tp:taxon-name><tp:taxon-name-part taxon-name-part-type="genus" reg="Coregonus">C.</tp:taxon-name-part> <tp:taxon-name-part taxon-name-part-type="species" reg="profundus">profundus</tp:taxon-name-part></tp:taxon-name></italic></td><td rowspan="1" colspan="1">1: CD/DHL *</td><td rowspan="1" colspan="1">0.53–0.63</td><td rowspan="1" colspan="1">0.4–0.49</td><td rowspan="1" colspan="1">9.13</td><td rowspan="1" colspan="1">0.14</td></tr><tr><td rowspan="1" colspan="1">2: PecF2/DFAe</td><td rowspan="1" colspan="1">0.76–0.96</td><td rowspan="1" colspan="1">0.82–1.21</td><td rowspan="1" colspan="1">7.44</td><td rowspan="1" colspan="1">0.17</td></tr><tr><td rowspan="2" colspan="1">head</td><td rowspan="2" colspan="1"><italic><tp:taxon-name>
                  <tp:taxon-name-part taxon-name-part-type="genus" reg="Coregonus">C.</tp:taxon-name-part> <tp:taxon-name-part taxon-name-part-type="species" reg="steinmanni">steinmanni</tp:taxon-name-part></tp:taxon-name></italic> vs. <italic><tp:taxon-name><tp:taxon-name-part taxon-name-part-type="genus" reg="Coregonus">C.</tp:taxon-name-part> <tp:taxon-name-part taxon-name-part-type="species" reg="profundus">profundus</tp:taxon-name-part></tp:taxon-name></italic></td><td rowspan="1" colspan="1">1: SW/UJW</td><td rowspan="1" colspan="1">0.65–0.80</td><td rowspan="1" colspan="1">0.54–0.69</td><td rowspan="1" colspan="1">5.9</td><td rowspan="1" colspan="1">0.12</td></tr><tr><td rowspan="1" colspan="1">2: EH/PostO</td><td rowspan="1" colspan="1">0.36–0.47</td><td rowspan="1" colspan="1">0.41–0.52</td><td rowspan="1" colspan="1">5.37</td><td rowspan="1" colspan="1">0.13</td></tr><tr><td rowspan="2" colspan="1">head + body</td><td rowspan="2" colspan="1"><italic><tp:taxon-name>
                  <tp:taxon-name-part taxon-name-part-type="genus" reg="Coregonus">C.</tp:taxon-name-part> <tp:taxon-name-part taxon-name-part-type="species" reg="steinmanni">steinmanni</tp:taxon-name-part></tp:taxon-name></italic> vs. <italic><tp:taxon-name><tp:taxon-name-part taxon-name-part-type="genus" reg="Coregonus">C.</tp:taxon-name-part> <tp:taxon-name-part taxon-name-part-type="species" reg="acrinasus">acrinasus</tp:taxon-name-part></tp:taxon-name></italic> (d)</td><td rowspan="1" colspan="1">1: CD/M *</td><td rowspan="1" colspan="1">1.86–2.24</td><td rowspan="1" colspan="1">1.4–1.9</td><td rowspan="1" colspan="1">160.64</td><td rowspan="1" colspan="1">&lt;0.01</td></tr><tr><td rowspan="1" colspan="1">2: PostD/LJ</td><td rowspan="1" colspan="1">4.96–5.9</td><td rowspan="1" colspan="1">4.65–5.43</td><td rowspan="1" colspan="1">160.6</td><td rowspan="1" colspan="1">&lt;0.01</td></tr><tr><td rowspan="2" colspan="1">body</td><td rowspan="2" colspan="1"><italic><tp:taxon-name>
                  <tp:taxon-name-part taxon-name-part-type="genus" reg="Coregonus">C.</tp:taxon-name-part> <tp:taxon-name-part taxon-name-part-type="species" reg="steinmanni">steinmanni</tp:taxon-name-part></tp:taxon-name></italic> vs. <italic><tp:taxon-name><tp:taxon-name-part taxon-name-part-type="genus" reg="Coregonus">C.</tp:taxon-name-part> <tp:taxon-name-part taxon-name-part-type="species" reg="acrinasus">acrinasus</tp:taxon-name-part></tp:taxon-name></italic></td><td rowspan="1" colspan="1">1: CD/DHL</td><td rowspan="1" colspan="1">0.53–0.63</td><td rowspan="1" colspan="1">0.46–0.58</td><td rowspan="1" colspan="1">4.46</td><td rowspan="1" colspan="1">0.23</td></tr><tr><td rowspan="1" colspan="1">2: PelvF/DHL</td><td rowspan="1" colspan="1">1.08–1.26</td><td rowspan="1" colspan="1">0.95–1.16</td><td rowspan="1" colspan="1">3.83</td><td rowspan="1" colspan="1">0.26</td></tr><tr><td rowspan="2" colspan="1">head</td><td rowspan="2" colspan="1"><italic><tp:taxon-name>
                  <tp:taxon-name-part taxon-name-part-type="genus" reg="Coregonus">C.</tp:taxon-name-part> <tp:taxon-name-part taxon-name-part-type="species" reg="steinmanni">steinmanni</tp:taxon-name-part></tp:taxon-name></italic> vs. <italic><tp:taxon-name><tp:taxon-name-part taxon-name-part-type="genus" reg="Coregonus">C.</tp:taxon-name-part> <tp:taxon-name-part taxon-name-part-type="species" reg="acrinasus">acrinasus</tp:taxon-name-part></tp:taxon-name></italic></td><td rowspan="1" colspan="1">1: ED/HD</td><td rowspan="1" colspan="1">0.29–0.33</td><td rowspan="1" colspan="1">0.31–0.37</td><td rowspan="1" colspan="1">4.54</td><td rowspan="1" colspan="1">0.13</td></tr><tr><td rowspan="1" colspan="1">2: HL/M</td><td rowspan="1" colspan="1">4.6–5.53</td><td rowspan="1" colspan="1">4.21–5.17</td><td rowspan="1" colspan="1">3.41</td><td rowspan="1" colspan="1">0.17</td></tr><tr><td rowspan="1" colspan="1">
                  <bold>Characters</bold>
                </td><td rowspan="1" colspan="1">
                  <bold>Species comparison</bold>
                </td><td rowspan="1" colspan="1">
                  <bold>Best ratios</bold>
                </td><td rowspan="1" colspan="1">
                  <bold>Range species 1</bold>
                </td><td rowspan="1" colspan="1">
                  <bold>Range species 2</bold>
                </td><td rowspan="1" colspan="1">
                  <bold>Standard distance</bold>
                </td><td rowspan="1" colspan="1">
                  <bold>δ (shape vs. Size)</bold>
                </td></tr><tr><td rowspan="2" colspan="1">head + body</td><td rowspan="2" colspan="1"><italic><tp:taxon-name>
                  <tp:taxon-name-part taxon-name-part-type="genus" reg="Coregonus">C.</tp:taxon-name-part> <tp:taxon-name-part taxon-name-part-type="species" reg="profundus">profundus</tp:taxon-name-part></tp:taxon-name></italic> vs. <italic><tp:taxon-name><tp:taxon-name-part taxon-name-part-type="genus" reg="Coregonus">C.</tp:taxon-name-part> <tp:taxon-name-part taxon-name-part-type="species" reg="acrinasus">acrinasus</tp:taxon-name-part></tp:taxon-name></italic></td><td rowspan="1" colspan="1">1: PecF2/CD</td><td rowspan="1" colspan="1">2.37–3.16</td><td rowspan="1" colspan="1">1.91–2.59</td><td rowspan="1" colspan="1">13.46</td><td rowspan="1" colspan="1">0.01</td></tr><tr><td rowspan="1" colspan="1">2: LJ/UJW</td><td rowspan="1" colspan="1">1.34–1.86</td><td rowspan="1" colspan="1">1.54–2.27</td><td rowspan="1" colspan="1">13.12</td><td rowspan="1" colspan="1">0.01</td></tr><tr><td rowspan="2" colspan="1">body</td><td rowspan="2" colspan="1"><italic><tp:taxon-name>
                  <tp:taxon-name-part taxon-name-part-type="genus" reg="Coregonus">C.</tp:taxon-name-part> <tp:taxon-name-part taxon-name-part-type="species" reg="profundus">profundus</tp:taxon-name-part></tp:taxon-name></italic> vs. <italic><tp:taxon-name><tp:taxon-name-part taxon-name-part-type="genus" reg="Coregonus">C.</tp:taxon-name-part> <tp:taxon-name-part taxon-name-part-type="species" reg="acrinasus">acrinasus</tp:taxon-name-part></tp:taxon-name></italic></td><td rowspan="1" colspan="1">1: PecF2/CD</td><td rowspan="1" colspan="1">2.37–3.16</td><td rowspan="1" colspan="1">1.91–2.59</td><td rowspan="1" colspan="1">4.58</td><td rowspan="1" colspan="1">0.05</td></tr><tr><td rowspan="1" colspan="1">2: DHL/TL</td><td rowspan="1" colspan="1">0.13–0.15</td><td rowspan="1" colspan="1">0.12–0.13</td><td rowspan="1" colspan="1">3.48</td><td rowspan="1" colspan="1">0.06</td></tr><tr><td rowspan="2" colspan="1">head</td><td rowspan="2" colspan="1"><italic><tp:taxon-name>
                  <tp:taxon-name-part taxon-name-part-type="genus" reg="Coregonus">C.</tp:taxon-name-part> <tp:taxon-name-part taxon-name-part-type="species" reg="profundus">profundus</tp:taxon-name-part></tp:taxon-name></italic> vs. <italic><tp:taxon-name><tp:taxon-name-part taxon-name-part-type="genus" reg="Coregonus">C.</tp:taxon-name-part> <tp:taxon-name-part taxon-name-part-type="species" reg="acrinasus">acrinasus</tp:taxon-name-part></tp:taxon-name></italic></td><td rowspan="1" colspan="1">1: M/UJW</td><td rowspan="1" colspan="1">0.69–0.94</td><td rowspan="1" colspan="1">0.8–1.22</td><td rowspan="1" colspan="1">4.45</td><td rowspan="1" colspan="1">0.02</td></tr><tr><td rowspan="1" colspan="1">2: EC/LJ</td><td rowspan="1" colspan="1">0.66–0.81</td><td rowspan="1" colspan="1">0.58–0.72</td><td rowspan="1" colspan="1">3.88</td><td rowspan="1" colspan="1">0.02</td></tr><tr><td rowspan="1" colspan="1">
                  <bold>Characters</bold>
                </td><td rowspan="1" colspan="1">
                  <bold>Mulitple species comparison</bold>
                </td><td rowspan="1" colspan="1">
                  <bold>Best ratios</bold>
                </td><td rowspan="1" colspan="1">
                  <bold>Range group 1</bold>
                </td><td rowspan="1" colspan="1">
                  <bold>Range group 2</bold>
                </td><td rowspan="1" colspan="1">
                  <bold>Standard distance</bold>
                </td><td rowspan="1" colspan="1">
                  <bold>δ (shape vs. Size)</bold>
                </td></tr><tr><td rowspan="1" colspan="1">head + body</td><td rowspan="1" colspan="1"><italic><tp:taxon-name>
                  <tp:taxon-name-part taxon-name-part-type="genus" reg="Coregonus">C.</tp:taxon-name-part> <tp:taxon-name-part taxon-name-part-type="species" reg="alpinus">alpinus</tp:taxon-name-part></tp:taxon-name></italic> + <italic><tp:taxon-name><tp:taxon-name-part taxon-name-part-type="genus" reg="Coregonus">C.</tp:taxon-name-part> <tp:taxon-name-part taxon-name-part-type="species" reg="steinmanni">steinmanni</tp:taxon-name-part></tp:taxon-name></italic> vs. 4 other species</td><td rowspan="1" colspan="1">1: CD/UJ *</td><td rowspan="1" colspan="1">1.36–1.65</td><td rowspan="1" colspan="1">0.96–1.43</td><td rowspan="1" colspan="1">5.34</td><td rowspan="1" colspan="1">0.24</td></tr></tbody></table><table-wrap-foot><fn><p>(a) PelvFS, PecF1, DFAd, DFAe, DFPe, TL, SL, EH, SD, SW, INW, IOW (b) PelvFS, PecF1, DFAd, TL (c) PelvFS, PecF1, DFAd, TL,EH (d) PelvFS, PecF1, DFAd, TL, EH, ES, EC</p></fn></table-wrap-foot></table-wrap><table-wrap id="T1" position="float" orientation="portrait"><label>Table 1.</label><caption><p>Morphological characters, their acronyms and a brief description of each character.</p></caption><table id="TID0EYXCI" rules="all"><tbody><tr><th rowspan="1" colspan="1">Morphological characters</th><th rowspan="1" colspan="1">Acronym</th><th rowspan="1" colspan="1">Description</th></tr><tr><td rowspan="1" colspan="3">
                  <bold>Body</bold>
                </td></tr><tr><td rowspan="1" colspan="1">Pelvic fin base</td><td rowspan="1" colspan="1">PelvFB</td><td rowspan="1" colspan="1">Length between insertions of fin</td></tr><tr><td rowspan="1" colspan="1">Pelvic fin "spine" length</td><td rowspan="1" colspan="1">PelvFS</td><td rowspan="1" colspan="1">Length from upper insertion point of fin to tip of spine; the spine is actually an elongated scale structure</td></tr><tr><td rowspan="1" colspan="1">Pelvic fin length</td><td rowspan="1" colspan="1">PelvF</td><td rowspan="1" colspan="1">Length from upper insertion point of fin to tip of longest branched ray</td></tr><tr><td rowspan="1" colspan="1">Pectoral fin base</td><td rowspan="1" colspan="1">PecFB</td><td rowspan="1" colspan="1">Length between insertions of fin</td></tr><tr><td rowspan="1" colspan="1">Pectoral fin 1 length</td><td rowspan="1" colspan="1">PecF1</td><td rowspan="1" colspan="1">Length from upper insertion point of fin to tip of unbranched ray</td></tr><tr><td rowspan="1" colspan="1">Pectoral fin 2 length</td><td rowspan="1" colspan="1">PecF2</td><td rowspan="1" colspan="1">Length from upper insertion point of fin to tip of longest branched ray</td></tr><tr><td rowspan="1" colspan="1">Dorsal fin base</td><td rowspan="1" colspan="1">DFB</td><td rowspan="1" colspan="1">Length between insertions of fin</td></tr><tr><td rowspan="1" colspan="1">Length of anterior part of dorsal fin erected</td><td rowspan="1" colspan="1">DFAe</td><td rowspan="1" colspan="1">Length from anterior insertion point of fin to tip of longest unbranched ray, when fin is fully erected</td></tr><tr><td rowspan="1" colspan="1">Length of anterior part of dorsal fin depressed</td><td rowspan="1" colspan="1">DFAd</td><td rowspan="1" colspan="1">Length from anterior insertion point of fin to tip of longest unbranched ray, when fin is depressed</td></tr><tr><td rowspan="1" colspan="1">Length of posterior part of dorsal fin erected</td><td rowspan="1" colspan="1">DFPe</td><td rowspan="1" colspan="1">Length from posterior insertion point of fin to tip of most posterior branched ray, when fin is erected</td></tr><tr><td rowspan="1" colspan="1">Anal fin base</td><td rowspan="1" colspan="1">AFB</td><td rowspan="1" colspan="1">Length between insertions of fin</td></tr><tr><td rowspan="1" colspan="1">Length of anterior part of the anal fin</td><td rowspan="1" colspan="1">AFAe</td><td rowspan="1" colspan="1">Length from anterior insertion point of fin to tip of longest branched ray, when fin is fully erected</td></tr><tr><td rowspan="1" colspan="1">Adipose fin base</td><td rowspan="1" colspan="1">AdFB</td><td rowspan="1" colspan="1">Length between insertions of fin</td></tr><tr><td rowspan="1" colspan="1">Caudal fin length</td><td rowspan="1" colspan="1">CF</td><td rowspan="1" colspan="1">Length from the middle of hypural plate of the caudal fin (internally this is the expanded bones at the end of the backbone that support the caudal fin, externally where the lateral line scales end) to the tip of the longest unbranched ray either being on the dorsal or ventral part of the caudal fin</td></tr><tr><td rowspan="1" colspan="1">Caudal peduncle depth</td><td rowspan="1" colspan="1">CD</td><td rowspan="1" colspan="1">Vertical distance between dorsal and ventral margins of the caudal peduncle at its narrowest part</td></tr><tr><td rowspan="1" colspan="1">Caudal peduncle length</td><td rowspan="1" colspan="1">CL</td><td rowspan="1" colspan="1">Length from posterior insertion point of anal fin to the middle of the hypural plate of the caudal fin</td></tr><tr><td rowspan="1" colspan="1">Length from anterior part of adipose fin to caudal fin base</td><td rowspan="1" colspan="1">PAdC</td><td rowspan="1" colspan="1">Length from anterior insertion point of adipose fin to the middle of the hypural plate of the caudal fin</td></tr><tr><td rowspan="1" colspan="1">Dorsal head length</td><td rowspan="1" colspan="1">DHL</td><td rowspan="1" colspan="1">Length from tip of snout to most posterior part of the frontal head bone</td></tr><tr><td rowspan="1" colspan="1">Prepelvic length</td><td rowspan="1" colspan="1">PreP</td><td rowspan="1" colspan="1">Length from tip of snout to anterior insertion point of pelvic fin</td></tr><tr><td rowspan="1" colspan="1">Preanal length</td><td rowspan="1" colspan="1">PreA</td><td rowspan="1" colspan="1">Length from tip of snout to anterior insertion point of anal fin</td></tr><tr><td rowspan="1" colspan="1">Standard length</td><td rowspan="1" colspan="1">SL</td><td rowspan="1" colspan="1">Length from tip of snout to the middle of the hypural plate of the caudal fin</td></tr><tr><td rowspan="1" colspan="1">Total length</td><td rowspan="1" colspan="1">TL</td><td rowspan="1" colspan="1">Length from tip of snout to the tip of longest unbranched ray either being on the dorsal or ventral part of the caudal fin</td></tr><tr><td rowspan="1" colspan="1">Predorsal length</td><td rowspan="1" colspan="1">PreD</td><td rowspan="1" colspan="1">Length from tip of snout to anterior insertion point of dorsal fin</td></tr><tr><td rowspan="1" colspan="1">Body depth</td><td rowspan="1" colspan="1">BD</td><td rowspan="1" colspan="1">Vertical distance between dorsal and ventral margins of body from anterior insertion point of dorsal fin to anterior insertion of pelvic fin: not necessarily the greatest body depth</td></tr><tr><td rowspan="1" colspan="1">Postdorsal length</td><td rowspan="1" colspan="1">PostD</td><td rowspan="1" colspan="1">Length from posterior insertion point of dorsal fin to middle of hypural plate of the caudal fin</td></tr><tr><td rowspan="1" colspan="3">
                  <bold>Head</bold>
                </td></tr><tr><td rowspan="1" colspan="1">Eye diameter</td><td rowspan="1" colspan="1">ED</td><td rowspan="1" colspan="1">Horizontal distance across the midline of the eye from the anterior to the posterior margin of the soft eye tissue</td></tr><tr><td rowspan="1" colspan="1">Eye cavity</td><td rowspan="1" colspan="1">EC</td><td rowspan="1" colspan="1">Horizontal distance across the midline of the eye from the anterior margin of the eye socket to the posterior margin of the eye cavity</td></tr><tr><td rowspan="1" colspan="1">Eye height</td><td rowspan="1" colspan="1">EH</td><td rowspan="1" colspan="1">Vertical distance across the midline of the eye from the dorsal margin of the eye cavity to the ventral margin of the eye cavity</td></tr><tr><td rowspan="1" colspan="1">Eye socket</td><td rowspan="1" colspan="1">ES</td><td rowspan="1" colspan="1">Horizontal distance from the anterior margin of the eye socket to the most anterior point of the the posterior margin of the eye socket</td></tr><tr><td rowspan="1" colspan="1">Postorbital length</td><td rowspan="1" colspan="1">PostO</td><td rowspan="1" colspan="1">Length from posterior margin of the eye to the most posterior point of the operculum</td></tr><tr><td rowspan="1" colspan="1">Head length</td><td rowspan="1" colspan="1">HL</td><td rowspan="1" colspan="1">Length from the tip of snout to most posterior point of the operculum margin</td></tr><tr><td rowspan="1" colspan="1">Head depth</td><td rowspan="1" colspan="1">HD</td><td rowspan="1" colspan="1">The transverse distance between margins at the widest point of the head.</td></tr><tr><td rowspan="1" colspan="1">Head width</td><td rowspan="1" colspan="1">HW</td><td rowspan="1" colspan="1">Distance between the posterior margins of the left and right operculum</td></tr><tr><td rowspan="1" colspan="1">Mouth width</td><td rowspan="1" colspan="1">MW</td><td rowspan="1" colspan="1">The transverse distance between margins of the upper and lower jaw</td></tr><tr><td rowspan="1" colspan="1">Upper jaw length</td><td rowspan="1" colspan="1">UJ</td><td rowspan="1" colspan="1">Length from the tip of the snout to most posterior point of the upper jaw</td></tr><tr><td rowspan="1" colspan="1">Lower jaw length</td><td rowspan="1" colspan="1">LJ</td><td rowspan="1" colspan="1">Length from the most anterior point of the lower jaw to the lower jaw insertion</td></tr><tr><td rowspan="1" colspan="1">Lower jaw width</td><td rowspan="1" colspan="1">LJW</td><td rowspan="1" colspan="1">Length between the anterior left and right side of the lower jaw</td></tr><tr><td rowspan="1" colspan="1">Uperr jaw width</td><td rowspan="1" colspan="1">UJW</td><td rowspan="1" colspan="1">Length between the posterior left and right point of the upper jaw</td></tr><tr><td rowspan="1" colspan="1">Length of maxilla</td><td rowspan="1" colspan="1">M</td><td rowspan="1" colspan="1">Length from the most anterior point of the maxilla to the most posterior point of the maxilla</td></tr><tr><td rowspan="1" colspan="1">Snout length</td><td rowspan="1" colspan="1">SN</td><td rowspan="1" colspan="1">Length from tip of snout to anterior margin of the eye</td></tr><tr><td rowspan="1" colspan="1">Snouth depth</td><td rowspan="1" colspan="1">SD</td><td rowspan="1" colspan="1">Vertical distance from the upper to the lower margin of the rostral plate</td></tr><tr><td rowspan="1" colspan="1">Snouth width</td><td rowspan="1" colspan="1">SW</td><td rowspan="1" colspan="1">Horizontal distance from the left to the right margin of the rostral plate</td></tr><tr><td rowspan="1" colspan="1">Interorbital width</td><td rowspan="1" colspan="1">IOW</td><td rowspan="1" colspan="1">Distance between the anterior margin of the left and right eye cavity</td></tr><tr><td rowspan="1" colspan="1">Internarial width</td><td rowspan="1" colspan="1">INW</td><td rowspan="1" colspan="1">Distance between the right and left nostrils</td></tr><tr><td rowspan="1" colspan="3">
                  <bold>Gill</bold>
                </td></tr><tr><td rowspan="1" colspan="1">Upper arch length</td><td rowspan="1" colspan="1">UA</td><td rowspan="1" colspan="1">Length of the first hypobranchial (upper arch) from the most anterior point to the joint of the hypo- and ceratobranchial where the middle raker emerges</td></tr><tr><td rowspan="1" colspan="1">Lower arch length</td><td rowspan="1" colspan="1">LA</td><td rowspan="1" colspan="1">Length of the first ceratobranchial (lower arch) from the most anterior point to the joint of the hypo- and ceratobranchial where the middle raker emerges</td></tr><tr><td rowspan="1" colspan="1">Middle gill raker length</td><td rowspan="1" colspan="1">MGR</td><td rowspan="1" colspan="1">Length of the gill raker directly at the joint of the the upper and lower first arch, from the insertion of the gill raker to the tip of the gill raker</td></tr><tr><td rowspan="1" colspan="1">Longest gill raker length</td><td rowspan="1" colspan="1">LGR</td><td rowspan="1" colspan="1">Length of the longest gill raker either on the upper and lower first arch, from the insertion of the gill raker to the tip of the gill raker</td></tr></tbody></table></table-wrap></tp:treatment-sec><ref-list><ref id="B35"><mixed-citation xmlns:xlink="http://www.w3.org/1999/xlink" xlink:type="simple"><person-group><name name-style="western"><surname>Kirchhofer</surname><given-names>A</given-names></name></person-group> (<year>1995</year>) <article-title>Growth characteristics of coregonid populations in three lakes with different trophic states and decreasing nutrient concentrations.</article-title><source>Archiv für Hydrobiologie Special Issues Advances in Limnology</source><volume>46</volume>: <fpage>61</fpage>–<lpage>70</lpage>.</mixed-citation></ref><ref id="B16"><mixed-citation xmlns:xlink="http://www.w3.org/1999/xlink" xlink:type="simple"><person-group><name name-style="western"><surname>Douglas</surname><given-names>MR</given-names></name><name name-style="western"><surname>Brunner</surname><given-names>PC</given-names></name></person-group> (<year>2002</year>) Biodiversity of central alpine <italic><tp:taxon-name><tp:taxon-name-part taxon-name-part-type="genus">Coregonus</tp:taxon-name-part></tp:taxon-name></italic> (<tp:taxon-name><tp:taxon-name-part taxon-name-part-type="order">Salmoniformes</tp:taxon-name-part></tp:taxon-name>): impact of one-hundred years of management. Ecological Applications 12: 154–172. <ext-link xlink:type="simple" ext-link-type="doi" xlink:href="10.1890/1051-0761(2002)012[0154:BOCACS]2.0.CO;2">https://doi.org/10.1890/1051-0761(2002)012[0154:BOCACS]2.0.CO;2</ext-link></mixed-citation></ref><ref id="B17"><mixed-citation xmlns:xlink="http://www.w3.org/1999/xlink" xlink:type="simple"><person-group><name name-style="western"><surname>Douglas</surname><given-names>MR</given-names></name><name name-style="western"><surname>Brunner</surname><given-names>PC</given-names></name><name name-style="western"><surname>Bernatchez</surname><given-names>L</given-names></name></person-group> (<year>2003</year>) Doassemblages of <italic><tp:taxon-name><tp:taxon-name-part taxon-name-part-type="genus">Coregonus</tp:taxon-name-part></tp:taxon-name></italic> (<tp:taxon-name><tp:taxon-name-part taxon-name-part-type="subclass">Teleostei</tp:taxon-name-part></tp:taxon-name>: <tp:taxon-name><tp:taxon-name-part taxon-name-part-type="order">Salmoniformes</tp:taxon-name-part></tp:taxon-name>) in the Central Alpine region of Europe represent species flocks? Molecular Ecology 8: 589–603. <ext-link xlink:type="simple" ext-link-type="doi" xlink:href="10.1046/j.1365-294x.1999.00581.x">https://doi.org/10.1046/j.1365-294x.1999.00581.x</ext-link></mixed-citation></ref><ref id="B28"><mixed-citation xmlns:xlink="http://www.w3.org/1999/xlink" xlink:type="simple"><person-group><name name-style="western"><surname>Hudson</surname><given-names>AG</given-names></name><name name-style="western"><surname>Vonlanthen</surname><given-names>P</given-names></name><name name-style="western"><surname>Seehausen</surname><given-names>O</given-names></name></person-group> (<year>2011</year>) <article-title>Rapid parallel adaptive radiation from a single hybridogenic ancestral population.</article-title><source>Proceedings of the Royal Society B: Biological Sciences</source><volume>278</volume>: <fpage>58</fpage>–<lpage>66</lpage>. <ext-link xlink:type="simple" ext-link-type="doi" xlink:href="10.1098/rspb.2010.0925">https://doi.org/10.1098/rspb.2010.0925</ext-link></mixed-citation></ref><ref id="B27"><mixed-citation xmlns:xlink="http://www.w3.org/1999/xlink" xlink:type="simple"><person-group><name name-style="western"><surname>Hudson</surname><given-names>AG</given-names></name><name name-style="western"><surname>Vonlanthen</surname><given-names>P</given-names></name><name name-style="western"><surname>Bezault</surname><given-names>E</given-names></name><name name-style="western"><surname>Seehausen</surname><given-names>O</given-names></name></person-group> (<year>2013</year>) <article-title>Genomic signatures of relaxed disruptive selection associated with speciation reversal in whitefish.</article-title><source>BMC Evolutionary Biology</source><volume>13</volume>: <fpage>1</fpage>–<lpage>108</lpage>. <ext-link xlink:type="simple" ext-link-type="doi" xlink:href="10.1186/1471-2148-13-108">https://doi.org/10.1186/1471-2148-13-108</ext-link></mixed-citation></ref><ref id="B26"><mixed-citation xmlns:xlink="http://www.w3.org/1999/xlink" xlink:type="simple"><person-group><name name-style="western"><surname>Hudson</surname><given-names>AG</given-names></name><name name-style="western"><surname>Lundsgaard-Hansen</surname><given-names>B</given-names></name><name name-style="western"><surname>Lucek</surname><given-names>K</given-names></name><name name-style="western"><surname>Vonlanthen</surname><given-names>P</given-names></name><name name-style="western"><surname>Seehausen</surname><given-names>O</given-names></name></person-group> (<year>2016</year>) <article-title>Managing cryptic biodiversity: fine- scale intralacustrine speciation along a benthic gradient in Alpine whitefish (<italic><tp:taxon-name><tp:taxon-name-part taxon-name-part-type="genus">Coregonus</tp:taxon-name-part></tp:taxon-name></italic> spp.).</article-title><source>Evolutionary Applications</source><volume>10</volume>: <fpage>251</fpage>–<lpage>266</lpage>. <ext-link xlink:type="simple" ext-link-type="doi" xlink:href="10.1111/eva.12446">https://doi.org/10.1111/eva.12446</ext-link></mixed-citation></ref><ref id="B30"><mixed-citation xmlns:xlink="http://www.w3.org/1999/xlink" xlink:type="simple"><person-group><name name-style="western"><surname>Ingram</surname><given-names>T</given-names></name><name name-style="western"><surname>Hudson</surname><given-names>AG</given-names></name><name name-style="western"><surname>Vonlanthen</surname><given-names>P</given-names></name><name name-style="western"><surname>Seehausen</surname><given-names>O</given-names></name></person-group> (<year>2012</year>) Does water depth or diet divergence predict progress towards ecological speciation in whitefish radiations? Evolutionary Ecology Research 14: 487–502.</mixed-citation></ref><ref id="B64"><mixed-citation xmlns:xlink="http://www.w3.org/1999/xlink" xlink:type="simple"><person-group><name name-style="western"><surname>Vonlanthen</surname><given-names>P</given-names></name><name name-style="western"><surname>Bittner</surname><given-names>D</given-names></name><name name-style="western"><surname>Hudson</surname><given-names>A</given-names></name><name name-style="western"><surname>Young</surname><given-names>KA</given-names></name><name name-style="western"><surname>Müller</surname><given-names>R</given-names></name><name name-style="western"><surname>Lundsgaard-Hansen</surname><given-names>B</given-names></name><name name-style="western"><surname>Roy</surname><given-names>D</given-names></name><name name-style="western"><surname>Di Piazza</surname><given-names>S</given-names></name><name name-style="western"><surname>Largiader</surname><given-names>CR</given-names></name><name name-style="western"><surname>Seehausen</surname><given-names>O</given-names></name></person-group> (<year>2012</year>) <article-title>Eutrophication causes speciation reversal in whitefish adaptive radiations.</article-title><source>Nature</source><volume>482</volume>: <fpage>357</fpage>–<lpage>363</lpage>. <ext-link xlink:type="simple" ext-link-type="doi" xlink:href="10.1038/nature10824">https://doi.org/10.1038/nature10824</ext-link></mixed-citation></ref><ref id="B56"><mixed-citation xmlns:xlink="http://www.w3.org/1999/xlink" xlink:type="simple"><person-group><name name-style="western"><surname>Selz</surname><given-names>OM</given-names></name></person-group> (<year>2008</year>) Building a link between dN and dC stable isotopes signatures and the ecological phenotypic forms of Whitefish (<italic><tp:taxon-name><tp:taxon-name-part taxon-name-part-type="genus">Coregonus</tp:taxon-name-part> <tp:taxon-name-part taxon-name-part-type="species">laveratus</tp:taxon-name-part></tp:taxon-name></italic> (L.)) in 4 Swiss Lakes. B.Sc. Thesis: University of Bern, Bern.</mixed-citation></ref><ref id="B25"><mixed-citation xmlns:xlink="http://www.w3.org/1999/xlink" xlink:type="simple"><person-group><name name-style="western"><surname>Hudson</surname><given-names>AG</given-names></name></person-group> (<year>2011</year>) Population genomics and ecology of parallel adaptive radiations: the Alpine lake whitefish. PhD Thesis, University of Bern, Bern.</mixed-citation></ref><ref id="B41"><mixed-citation xmlns:xlink="http://www.w3.org/1999/xlink" xlink:type="simple"><person-group><name name-style="western"><surname>Lundsgaard-Hansen</surname><given-names>B</given-names></name><name name-style="western"><surname>Matthews</surname><given-names>B</given-names></name><name name-style="western"><surname>Vonlanthen</surname><given-names>P</given-names></name><name name-style="western"><surname>Taverna</surname><given-names>A</given-names></name><name name-style="western"><surname>Seehausen</surname><given-names>O</given-names></name></person-group> (<year>2013</year>) <article-title>Adaptive plasticity and genetic divergence in feeding efficiency during parallel adaptive radiation of whitefish (<italic><tp:taxon-name><tp:taxon-name-part taxon-name-part-type="genus">Coregonus</tp:taxon-name-part></tp:taxon-name></italic> spp.).</article-title><source>Journal of Evolutionary Biology</source><volume>26</volume>: <fpage>483</fpage>–<lpage>498</lpage>. <ext-link xlink:type="simple" ext-link-type="doi" xlink:href="10.1111/jeb.12063">https://doi.org/10.1111/jeb.12063</ext-link></mixed-citation></ref><ref id="B50"><mixed-citation xmlns:xlink="http://www.w3.org/1999/xlink" xlink:type="simple"><person-group><name name-style="western"><surname>Roesch</surname><given-names>C</given-names></name><name name-style="western"><surname>Lundsgaard-Hansen</surname><given-names>B</given-names></name><name name-style="western"><surname>Vonlanthen</surname><given-names>P</given-names></name><name name-style="western"><surname>Taverna</surname><given-names>A</given-names></name><name name-style="western"><surname>Seehausen</surname><given-names>O</given-names></name></person-group> (<year>2013</year>) <article-title>Experimental evidence for trait utility of gill raker number in adaptive radiation of a north temperate fish.</article-title><source>Journal of Evolutionary Biology</source><volume>26</volume>: <fpage>1578</fpage>–<lpage>1587</lpage>. <ext-link xlink:type="simple" ext-link-type="doi" xlink:href="10.1111/jeb.12166">https://doi.org/10.1111/jeb.12166</ext-link></mixed-citation></ref><ref id="B63"><mixed-citation xmlns:xlink="http://www.w3.org/1999/xlink" xlink:type="simple"><person-group><name name-style="western"><surname>Vonlanthen</surname><given-names>P</given-names></name><name name-style="western"><surname>Périat</surname><given-names>G</given-names></name><name name-style="western"><surname>Dönz</surname><given-names>C</given-names></name><name name-style="western"><surname>Hellmann</surname><given-names>J</given-names></name><name name-style="western"><surname>Alexander</surname><given-names>TJ</given-names></name><name name-style="western"><surname>Seehausen</surname><given-names>O</given-names></name></person-group> (<year>2015</year>) <source>Artenvielfalt und Zusammensetzung der Fischpopulation im Thunersee.</source><publisher-name>Projet Lac</publisher-name>, <publisher-loc>Eawag, Kastanien- baum</publisher-loc>, <size units="page">41 pp</size>.</mixed-citation></ref><ref id="B15"><mixed-citation xmlns:xlink="http://www.w3.org/1999/xlink" xlink:type="simple"><person-group><name name-style="western"><surname>Dönz</surname><given-names>CJ</given-names></name><name name-style="western"><surname>Bittner</surname><given-names>D</given-names></name><name name-style="western"><surname>Vonlanthen</surname><given-names>P</given-names></name><name name-style="western"><surname>Wagner</surname><given-names>CE</given-names></name><name name-style="western"><surname>Seehausen</surname><given-names>O</given-names></name></person-group> (<year>2018</year>) <article-title>Rapid buildup of sympatric species diversity in Alpine whitefish.</article-title><source>Ecology and Evolution</source><volume>2018</volume>: <fpage>1</fpage>–<lpage>15</lpage>. <ext-link xlink:type="simple" ext-link-type="doi" xlink:href="10.1002/ece3.4375">https://doi.org/10.1002/ece3.4375</ext-link></mixed-citation></ref><ref id="B12"><mixed-citation xmlns:xlink="http://www.w3.org/1999/xlink" xlink:type="simple"><person-group><name name-style="western"><surname>Bittner</surname><given-names>D</given-names></name></person-group> (<year>2009</year>) Gonad deformations in whitefish (<italic><tp:taxon-name><tp:taxon-name-part taxon-name-part-type="genus">Coregonus</tp:taxon-name-part></tp:taxon-name></italic> spp.) from Lake Thun, Switzerland – A population genetic and transcriptomic approach. PhD Thesis, University of Bern, Bern.</mixed-citation></ref><ref id="B19"><mixed-citation xmlns:xlink="http://www.w3.org/1999/xlink" xlink:type="simple"><person-group><name name-style="western"><surname>Fatio</surname><given-names>V</given-names></name></person-group> (<year>1890</year>) <source>Faune des Vertébrés de la Suisse (Vol.</source><publisher-name>V</publisher-name>, <publisher-loc>2partie). In: Georg H (Ed.) Genf und Basel</publisher-loc>, <size units="page">569 pp</size>. <ext-link xlink:type="simple" ext-link-type="doi" xlink:href="10.5962/bhl.title.124573">https://doi.org/10.5962/bhl.title.124573</ext-link></mixed-citation></ref><ref id="B23"><mixed-citation xmlns:xlink="http://www.w3.org/1999/xlink" xlink:type="simple"><person-group><name name-style="western"><surname>Heuscher</surname><given-names>J</given-names></name></person-group> (<year>1901</year>) <source>Thuner- und Brienzer-See. Ihre Biologischen und Fischerei-Verhältnisse. Druck E.</source><publisher-name>Zwingli</publisher-name>, <publisher-loc>Pfäffikon</publisher-loc>, <size units="page">104 pp</size>.</mixed-citation></ref><ref id="B57"><mixed-citation xmlns:xlink="http://www.w3.org/1999/xlink" xlink:type="simple"><person-group><name name-style="western"><surname>Steinmann</surname><given-names>P</given-names></name></person-group> (<year>1950</year>) <article-title>Monographie der schweizerischen Koregonen. Beitrag zum Problem der Entstehung neuer Arten. Spezieller Teil.</article-title><source>Schweizerische Zeitung für Hydrologie</source><volume>12</volume>: <fpage>340</fpage>–<lpage>491</lpage>. <ext-link xlink:type="simple" ext-link-type="doi" xlink:href="10.1007/BF02489885">https://doi.org/10.1007/BF02489885</ext-link></mixed-citation></ref></ref-list></tp:taxon-treatment>
