# Supplementary material for: A taxonomic revision of the whitefish of lakes Brienz and Thun, Switzerland, with descriptions of four new species (Teleostei, Coregonidae)
Source: Zookeys. 2020 Nov 9;989:79–162. doi: 10.3897/zookeys.989.32822 (PMC7669820; doi:10.3897/zookeys.989.32822)
Supplement: XML Treatment for Coregonus macrophthalmus [file zookeys.989.32822-treatment10.xml]

<!DOCTYPE tp:taxon-treatment
  PUBLIC "-//TaxonX//DTD Taxonomic Treatment Publishing DTD v0 20100105//EN" "tax-treatment-NSO.dtd">
<tp:taxon-treatment xmlns:tp="http://www.plazi.org/taxpub"><tp:treatment-meta><kwd-group><label>Taxon classification</label><kwd><named-content xmlns:xlink="http://www.w3.org/1999/xlink" content-type="kingdom">Animalia</named-content></kwd><kwd><named-content xmlns:xlink="http://www.w3.org/1999/xlink" content-type="order">Teleostei</named-content></kwd><kwd><named-content xmlns:xlink="http://www.w3.org/1999/xlink" content-type="family">Coregonidae</named-content></kwd></kwd-group><mixed-citation publication-type="journal"><person-group><name><surname>Selz</surname><given-names>Oliver M.</given-names></name><name><surname>Dönz</surname><given-names>Carmela J.</given-names></name><name><surname>Vonlanthen</surname><given-names>Pascal</given-names></name><name><surname>Seehausen</surname><given-names>Ole</given-names></name></person-group><article-title>A taxonomic revision of the whitefish of lakes Brienz and Thun, Switzerland, with descriptions of four new species (<tp:taxon-name><tp:taxon-name-part taxon-name-part-type="subclass">Teleostei</tp:taxon-name-part></tp:taxon-name>, <tp:taxon-name><tp:taxon-name-part taxon-name-part-type="family">Coregonidae</tp:taxon-name-part></tp:taxon-name>)</article-title><source>Zookeys</source><day>09</day><month>11</month><year>2020</year><volume>989</volume><fpage>79</fpage><lpage>162</lpage><pub-id pub-id-type="doi">10.3897/zookeys.989.32822</pub-id></mixed-citation></tp:treatment-meta><tp:nomenclature><tp:taxon-name><object-id xmlns:xlink="http://www.w3.org/1999/xlink" content-type="arpha" xlink:type="simple">823F455D-4840-5222-8CAF-40036010FB36</object-id>
              <tp:taxon-name-part taxon-name-part-type="genus" reg="Coregonus">Coregonus</tp:taxon-name-part>
              <tp:taxon-name-part taxon-name-part-type="species" reg="macrophthalmus">macrophthalmus</tp:taxon-name-part>
            </tp:taxon-name><tp:taxon-authority>, Nüsslin, 1882</tp:taxon-authority></tp:nomenclature><tp:treatment-sec sec-type="material" id="SECID0EN6EK"><title>Material examined.</title><p><bold><italic>Syntypes</italic>.</bold> MHNG-716.052, MHNG-716.051, MHNG-816.02, MHNG-715.094 (N = 2: MHNG-715.094–1, MHNG-715.094–2), NMBE-1076211 (N = 2: Eawag-227–1, Eawag-227–2), Switzerland, Lake Constance (<named-content xmlns:xlink="http://www.w3.org/1999/xlink" content-type="dwc:verbatimCoordinates" xlink:type="simple"><named-content content-type="geo-json" specific-use="{&#34;type&#34;:&#34;Point&#34;,&#34;coordinates&#34;:[9.366667,47.633333]}" id="NCID0E26EK" xlink:type="simple">47°38'N, 9°22'E</named-content></named-content>), N = 7, 193–235 mm SL.</p><!--PageBreak--><!--PageBreak--><!--PageBreak--></tp:treatment-sec><tp:treatment-sec sec-type="distribution" id="SECID0EDAFK"><title>Distribution and notes on biology.</title><p><italic><tp:taxon-name>
                  <tp:taxon-name-part taxon-name-part-type="genus" reg="Coregonus">Coregonus</tp:taxon-name-part> <tp:taxon-name-part taxon-name-part-type="species" reg="macrophthalmus">macrophthalmus</tp:taxon-name-part></tp:taxon-name></italic> is found in Lake Constance, especially in the upper basin (Obersee). It is unclear if it also occurs in the lower basin (Untersee) of the lake.</p></tp:treatment-sec><tp:treatment-sec sec-type="Common name" id="SECID0EXAFK"><title>Common name.</title><p>Gangfisch.</p><!--PageBreak--><!--PageBreak--><!--PageBreak--></tp:treatment-sec></tp:taxon-treatment>
